# Supplementary material for: The transcription factor ZNF469 regulates collagen production in liver fibrosis
Source: JCI Insight. 2025 Feb 25;10(7):e182232. doi: 10.1172/jci.insight.182232 (PMC11981625; doi:10.1172/jci.insight.182232)
Supplement: Supplemental tables 1-12 [file jciinsight-10-182232-s128.xlsx]

Archive with 12 entries (12 files):
- Supplementary_table_1_patientcohort.xlsx
- Supplementary_table_10_proteomics.xlsx
- Supplementary_table_11_key_reagents_Changed.xlsx
- Supplementary_table_12_public_omic_studies.xlsx
- Supplementary_table_2_rnaseq_differential_genes.xlsx
- Supplementary_table_3_cutrun_differential_peaks.xlsx
- Supplementary_table_4_TF_tool_hits.xlsx
- Supplementary_table_5_CRISPR_guides.xlsx
- Supplementary_table_6_CRISPR_screen_day7_results.xlsx
- Supplementary_table_7_CRISPR_stats.xlsx
- Supplementary_table_8_ZNF469_sequenceinformation.xlsx
- Supplementary_table_9_Merscope.xlsx
