# Supplementary material for: The transcription factor ZNF469 regulates collagen production in liver fibrosis
Source: JCI Insight. 2025 Feb 25;10(7):e182232. doi: 10.1172/jci.insight.182232 (PMC11981625; doi:10.1172/jci.insight.182232)
Supplement: Supplemental tables 1-12 [file jciinsight-10-182232-s128.xlsx › Supplementary_table_10_proteomics.xlsx]

## Sheet: Sheet1
size_qPSM	sample_name	pval	qval	L2FC	source	Entry	GeneName	MasterAccession_simple	MasterAccessions	MasterDescription	NumberOfAminoAcids	Organism	ParentProteinGroupCount	ProtFDR	ProteinPEP	ProteinqValue	contaminant	farmsSN	group	id	ismaster	nPSMs	nPep	nUniPep	pdResult	qPSM	qPep	qUniPep	PXP	feature	zscore	normQuant
2	HSC_ZNF469 vs HSC_hNTO	1.17207e-12	3.65646e-09	-1.59815	PXP1776_04	SERC_HUMAN	PSAT1	Q9Y617	Q9Y617	Phosphoserine aminotransferase OS=Homo sapiens OX=9606 GN=PSAT1 PE=1 SV=2	370	Homo sapiens	1	0.00985907	7.138	4.946	0	20	1834	9649	TRUE	32	19	19	PXP1776_Sequest_tmt18_20230627_av.pdResult	25	19	16	PXP1776		-12.9721	-6.2595
2	HSC_ZNF469 vs HSC_hNTO	7.88634e-14	3.86077e-10	-1.57326	PXP1776_04	SERA_HUMAN	PHGDH	O43175	O43175	D-3-phosphoglycerate dehydrogenase OS=Homo sapiens OX=9606 GN=PHGDH PE=1 SV=4	533	Homo sapiens	1	0.00985907	7.933	4.946	0	20	3657	821	TRUE	49	21	21	PXP1776_Sequest_tmt18_20230627_av.pdResult	33	21	16	PXP1776		-12.7701	-5.16978
2	HSC_ZNF469 vs HSC_hNTO	2.36482e-08	6.31342e-06	-1.39234	PXP1776_04	GSTA1_HUMAN	GSTA1	P08263	P08263;P09210;Q16772	Glutathione S-transferase A1 OS=Homo sapiens OX=9606 GN=GSTA1 PE=1 SV=3	222	Homo sapiens	1	0.00985907	5.041	4.946	0	20	8293	2018	TRUE	6	1	1	PXP1776_Sequest_tmt18_20230627_av.pdResult	6	1	1	PXP1776		-5.28705	0.475529
2	HSC_ZNF469 vs HSC_hNTO	8.2504e-14	3.86077e-10	-1.33868	PXP1776_04	ASNS_HUMAN	ASNS	P08243	P08243	Asparagine synthetase [glutamine-hydrolyzing] OS=Homo sapiens OX=9606 GN=ASNS PE=1 SV=4	561	Homo sapiens	1	0.00985907	9.71	4.946	0	20	1430	2016	TRUE	57	26	26	PXP1776_Sequest_tmt18_20230627_av.pdResult	49	26	26	PXP1776		-11.8237	-5.61084
1	HSC_ZNF469 vs HSC_hNTO	5.61722e-05	0.00233645	-1.1379	PXP1776_04	FOS_HUMAN	FOS	P01100	P01100	Proto-oncogene c-Fos OS=Homo sapiens OX=9606 GN=FOS PE=1 SV=1	380	Homo sapiens	1	0.331877	2.492	3.472	0	20	8089	1804	TRUE	1	1	1	PXP1776_Sequest_tmt18_20230627_av.pdResult	1	1	1	PXP1776		-4.3209	-2.35459
2	HSC_ZNF469 vs HSC_hNTO	3.62405e-05	0.00173936	-1.11937	PXP1776_04	CYTA_HUMAN	CSTA	P01040	P01040	Cystatin-A OS=Homo sapiens OX=9606 GN=CSTA PE=1 SV=1	98	Homo sapiens	1	0.00985907	5.436	4.946	0	20	5907	1803	TRUE	3	3	3	PXP1776_Sequest_tmt18_20230627_av.pdResult	3	3	3	PXP1776		-6.68638	-2.29452
2	HSC_ZNF469 vs HSC_hNTO	4.17511e-11	6.51248e-08	-1.09138	PXP1776_04	PCKGM_HUMAN	PCK2	Q16822	Q16822	Phosphoenolpyruvate carboxykinase [GTP], mitochondrial OS=Homo sapiens OX=9606 GN=PCK2 PE=1 SV=4	640	Homo sapiens	19	0.00985907	6.913	4.946	0	20	226	2638	TRUE	31	24	23	PXP1776_Sequest_tmt18_20230627_av.pdResult	22	23	18	PXP1776		-8.85869	-4.03116
1	HSC_ZNF469 vs HSC_hNTO	3.68286e-05	0.00174964	-1.08032	PXP1776_04	RGN_HUMAN	RGN	Q15493	Q15493	Regucalcin OS=Homo sapiens OX=9606 GN=RGN PE=1 SV=1	299	Homo sapiens	1	0.00986386	4.693	4.946	0	20	8071	4562	TRUE	1	1	1	PXP1776_Sequest_tmt18_20230627_av.pdResult	1	1	1	PXP1776		-4.10223	-0.0874151
1	HSC_ZNF469 vs HSC_hNTO	0.261781	0.527223	-1.07104	PXP1776_04	S10A7_HUMAN	S100A7	P31151	P31151	Protein S100-A7 OS=Homo sapiens OX=9606 GN=S100A7 PE=1 SV=4	101	Homo sapiens	1	0.0131433	3.951	4.376	0	20	7135	2787	TRUE	1	1	1	PXP1776_Sequest_tmt18_20230627_av.pdResult	1	1	1	PXP1776		-4.06703	0.40158
1	HSC_ZNF469 vs HSC_hNTO	1.36586e-06	0.000128989	-0.836563	PXP1776_04	SELW_HUMAN	SELENOW	P63302	P63302	Selenoprotein W OS=Homo sapiens OX=9606 GN=SELENOW PE=1 SV=3	87	Homo sapiens	1	1.24499	1.724	2.771	0	20	8252	3705	TRUE	1	1	1	PXP1776_Sequest_tmt18_20230627_av.pdResult	1	1	1	PXP1776		-3.17664	-1.0092
1	HSC_ZNF469 vs HSC_hNTO	0.00155209	0.0230429	-0.814248	PXP1776_04	CHCH1_HUMAN	CHCHD1	Q96BP2	Q96BP2	Coiled-coil-helix-coiled-coil-helix domain-containing protein 1 OS=Homo sapiens OX=9606 GN=CHCHD1 PE=1 SV=1	118	Homo sapiens	1	0.012488	3.994	4.376	0	20	6109	7012	TRUE	1	1	1	PXP1776_Sequest_tmt18_20230627_av.pdResult	1	1	1	PXP1776		-3.09191	-1.90015
1	HSC_ZNF469 vs HSC_hNTO	8.39619e-05	0.00299924	-0.794996	PXP1776_04	URM1_HUMAN	URM1	Q9BTM9	Q9BTM9	Ubiquitin-related modifier 1 OS=Homo sapiens OX=9606 GN=URM1 PE=1 SV=1	101	Homo sapiens	1	0.00990873	4.523	4.686	0	20	7732	7761	TRUE	1	1	1	PXP1776_Sequest_tmt18_20230627_av.pdResult	1	1	1	PXP1776		-3.0188	-1.43096
2	HSC_ZNF469 vs HSC_hNTO	3.78812e-10	2.95442e-07	-0.748132	PXP1776_04	SERB_HUMAN	PSPH	P78330	P78330	Phosphoserine phosphatase OS=Homo sapiens OX=9606 GN=PSPH PE=1 SV=2	225	Homo sapiens	1	0.00985907	8.971	4.946	0	20	4230	3725	TRUE	13	9	9	PXP1776_Sequest_tmt18_20230627_av.pdResult	10	9	7	PXP1776		-4.94607	-2.45061
2	HSC_ZNF469 vs HSC_hNTO	6.89425e-11	7.16925e-08	-0.712673	PXP1776_04	ANK2_HUMAN	ANK2	Q01484	Q01484	Ankyrin-2 OS=Homo sapiens OX=9606 GN=ANK2 PE=1 SV=4	3957	Homo sapiens	3	0.00985907	8.451	4.946	0	20	1521	3845	TRUE	31	27	20	PXP1776_Sequest_tmt18_20230627_av.pdResult	20	20	18	PXP1776		-5.78474	-3.61559
1	HSC_ZNF469 vs HSC_hNTO	0.000379489	0.00901431	-0.709637	PXP1776_04	PT100_HUMAN	PET100	P0DJ07	P0DJ07	Protein PET100 homolog, mitochondrial OS=Homo sapiens OX=9606 GN=PET100 PE=1 SV=1	73	Homo sapiens	1	0.189204	2.76	3.718	0	20	4255	2108	TRUE	1	1	1	PXP1776_Sequest_tmt18_20230627_av.pdResult	1	1	1	PXP1776		-2.69467	-1.08667
2	HSC_ZNF469 vs HSC_hNTO	5.67033e-12	1.32672e-08	-0.705245	PXP1776_04	AL1L2_HUMAN	ALDH1L2	Q3SY69	Q3SY69	Mitochondrial 10-formyltetrahydrofolate dehydrogenase OS=Homo sapiens OX=9606 GN=ALDH1L2 PE=1 SV=2	923	Homo sapiens	1	0.00985907	8.937	4.946	0	20	2313	4796	TRUE	59	37	37	PXP1776_Sequest_tmt18_20230627_av.pdResult	44	37	30	PXP1776		-6.29494	-2.47896
2	HSC_ZNF469 vs HSC_hNTO	2.10294e-09	1.15773e-06	-0.68885	PXP1776_04	MTDC_HUMAN	MTHFD2	P13995	P13995	Bifunctional methylenetetrahydrofolate dehydrogenase/cyclohydrolase, mitochondrial OS=Homo sapiens OX=9606 GN=MTHFD2 PE=1 SV=2	350	Homo sapiens	1	0.00985907	8.518	4.946	0	20	5715	2257	TRUE	12	7	7	PXP1776_Sequest_tmt18_20230627_av.pdResult	8	7	7	PXP1776		-4.55415	-2.10832
2	HSC_ZNF469 vs HSC_hNTO	2.82128e-06	0.000237877	-0.67385	PXP1776_04	TM6S1_HUMAN	TM6SF1	Q9BZW5	Q9BZW5	Transmembrane 6 superfamily member 1 OS=Homo sapiens OX=9606 GN=TM6SF1 PE=1 SV=2	370	Homo sapiens	1	0.00985907	5.192	4.946	0	20	4154	7977	TRUE	6	5	5	PXP1776_Sequest_tmt18_20230627_av.pdResult	6	5	5	PXP1776		-4.23218	-2.39408
1	HSC_ZNF469 vs HSC_hNTO	0.0027606	0.0338616	-0.639228	PXP1776_04	FJX1_HUMAN	FJX1	Q86VR8	Q86VR8	Four-jointed box protein 1 OS=Homo sapiens OX=9606 GN=FJX1 PE=2 SV=1	437	Homo sapiens	1	1.47543	1.604	2.698	0	20	8068	5833	TRUE	1	1	1	PXP1776_Sequest_tmt18_20230627_av.pdResult	1	1	1	PXP1776		-2.42731	-1.41133
2	HSC_ZNF469 vs HSC_hNTO	6.44011e-10	4.63639e-07	-0.630439	PXP1776_04	SYWC_HUMAN	WARS	P23381	P23381	Tryptophan--tRNA ligase, cytoplasmic OS=Homo sapiens OX=9606 GN=WARS PE=1 SV=2	471	Homo sapiens	1	0.00985907	6.937	4.946	0	20	2858	2541	TRUE	59	20	20	PXP1776_Sequest_tmt18_20230627_av.pdResult	48	20	17	PXP1776		-5.11725	-2.35926
1	HSC_ZNF469 vs HSC_hNTO	0.0726094	0.262334	-0.618012	PXP1776_04	SALL2_HUMAN	SALL2	Q9Y467	Q9Y467	Sal-like protein 2 OS=Homo sapiens OX=9606 GN=SALL2 PE=1 SV=4	1007	Homo sapiens	1	0.0100786	4.369	4.562	0	20	4839	9547	TRUE	1	1	1	PXP1776_Sequest_tmt18_20230627_av.pdResult	1	1	1	PXP1776		-2.34675	-0.754163
2	HSC_ZNF469 vs HSC_hNTO	2.02882e-05	0.00110542	-0.605067	PXP1776_04	DKK1_HUMAN	DKK1	O94907	O94907;Q9UBU2	Dickkopf-related protein 1 OS=Homo sapiens OX=9606 GN=DKK1 PE=1 SV=1	266	Homo sapiens	1	0.00989614	4.548	4.946	0	20	1034	1499	TRUE	2	1	1	PXP1776_Sequest_tmt18_20230627_av.pdResult	2	1	1	PXP1776		-2.29759	-0.491113
1	HSC_ZNF469 vs HSC_hNTO	0.0198074	0.121812	-0.599641	PXP1776_04	LRAT2_HUMAN	LRATD2	Q96KN1	Q96KN1	Protein LRATD2 OS=Homo sapiens OX=9606 GN=LRATD2 PE=1 SV=1	310	Homo sapiens	1	0.00985907	6.217	4.946	0	20	8329	7322	TRUE	1	1	1	PXP1776_Sequest_tmt18_20230627_av.pdResult	1	1	1	PXP1776		-2.27699	-1.44771
2	HSC_ZNF469 vs HSC_hNTO	5.70357e-09	2.22415e-06	-0.589078	PXP1776_04	GPX1_HUMAN	GPX1	P07203	P07203	Glutathione peroxidase 1 OS=Homo sapiens OX=9606 GN=GPX1 PE=1 SV=4	203	Homo sapiens	1	0.00985907	7.343	4.946	0	20	2204	1961	TRUE	20	11	11	PXP1776_Sequest_tmt18_20230627_av.pdResult	17	11	10	PXP1776		-4.45397	-1.91374
2	HSC_ZNF469 vs HSC_hNTO	0.00135892	0.0213749	-0.581529	PXP1776_04	SELH_HUMAN	SELENOH	Q8IZQ5	Q8IZQ5	Selenoprotein H OS=Homo sapiens OX=9606 GN=SELENOH PE=1 SV=2	122	Homo sapiens	1	0.0126644	3.982	4.376	0	20	1315	6103	TRUE	5	4	4	PXP1776_Sequest_tmt18_20230627_av.pdResult	4	4	4	PXP1776		-3.61664	-1.63924
2	HSC_ZNF469 vs HSC_hNTO	1.40059e-06	0.000129783	-0.580961	PXP1776_04	CC85A_HUMAN	CCDC85A	Q96PX6	Q96PX6	Coiled-coil domain-containing protein 85A OS=Homo sapiens OX=9606 GN=CCDC85A PE=2 SV=3	553	Homo sapiens	1	0.013374	3.938	4.376	0	20	4714	7425	TRUE	2	2	2	PXP1776_Sequest_tmt18_20230627_av.pdResult	2	2	2	PXP1776		-2.72475	-0.306348
1	HSC_ZNF469 vs HSC_hNTO	0.00538018	0.0530591	-0.57632	PXP1776_04	OGR1_HUMAN	GPR68	Q15743	Q15743	Ovarian cancer G-protein coupled receptor 1 OS=Homo sapiens OX=9606 GN=GPR68 PE=1 SV=1	365	Homo sapiens	1	0.00985907	5.079	4.946	0	20	8219	4605	TRUE	1	1	1	PXP1776_Sequest_tmt18_20230627_av.pdResult	1	1	1	PXP1776		-2.18843	-0.706233
2	HSC_ZNF469 vs HSC_hNTO	4.00659e-06	0.000315107	-0.567626	PXP1776_04	TARSH_HUMAN	ABI3BP	Q7Z7G0	Q7Z7G0	Target of Nesh-SH3 OS=Homo sapiens OX=9606 GN=ABI3BP PE=1 SV=1	1075	Homo sapiens	1	0.00991276	4.515	4.686	0	20	1365	5745	TRUE	4	4	4	PXP1776_Sequest_tmt18_20230627_av.pdResult	4	4	4	PXP1776		-3.53017	-1.93365
1	HSC_ZNF469 vs HSC_hNTO	0.00111796	0.0187509	-0.566654	PXP1776_04	S38A5_HUMAN	SLC38A5	Q8WUX1	Q8WUX1	Sodium-coupled neutral amino acid transporter 5 OS=Homo sapiens OX=9606 GN=SLC38A5 PE=1 SV=1	472	Homo sapiens	1	0.0185568	3.74	4.376	0	20	5995	6679	TRUE	2	1	1	PXP1776_Sequest_tmt18_20230627_av.pdResult	1	1	1	PXP1776		-2.15173	0.569618
2	HSC_ZNF469 vs HSC_hNTO	2.87993e-07	4.21561e-05	-0.565925	PXP1776_04	HMCS1_HUMAN	HMGCS1	Q01581	Q01581	Hydroxymethylglutaryl-CoA synthase, cytoplasmic OS=Homo sapiens OX=9606 GN=HMGCS1 PE=1 SV=2	520	Homo sapiens	1	0.00985907	8.345	4.946	0	20	2365	3849	TRUE	24	15	15	PXP1776_Sequest_tmt18_20230627_av.pdResult	19	15	13	PXP1776		-4.50932	-1.62569
2	HSC_ZNF469 vs HSC_hNTO	4.17476e-07	5.58166e-05	-0.563519	PXP1776_04	RALA_HUMAN	RALA	P11233	P11233	Ras-related protein Ral-A OS=Homo sapiens OX=9606 GN=RALA PE=1 SV=1	206	Homo sapiens	2	0.00985907	7.039	4.946	0	20	789	2181	TRUE	24	10	7	PXP1776_Sequest_tmt18_20230627_av.pdResult	9	7	6	PXP1776		-3.55101	-1.36954
1	HSC_ZNF469 vs HSC_hNTO	9.85864e-05	0.00336741	-0.561049	PXP1776_04	CLD14_HUMAN	CLDN14	O95500	O95500	Claudin-14 OS=Homo sapiens OX=9606 GN=CLDN14 PE=1 SV=1	239	Homo sapiens	1	0.541458	2.234	3.241	0	20	4133	1637	TRUE	1	1	1	PXP1776_Sequest_tmt18_20230627_av.pdResult	1	1	1	PXP1776		-2.13045	-1.48808
1	HSC_ZNF469 vs HSC_hNTO	0.0603912	0.235011	-0.555976	PXP1776_04			CK_P62894	CK_P62894	SWISS-PROT:P62894 Cytochrome c - Bos taurus (Bovine).	105	Unknown	2	0.204717	2.724	3.653	1	20	1054	312	TRUE	3	2	1	PXP1776_Sequest_tmt18_20230627_av.pdResult	1	1	1	PXP1776		-2.11118	-0.823679
2	HSC_ZNF469 vs HSC_hNTO	9.15717e-07	0.000100826	-0.54397	PXP1776_04	HMOX1_HUMAN	HMOX1	P09601	P09601	Heme oxygenase 1 OS=Homo sapiens OX=9606 GN=HMOX1 PE=1 SV=1	288	Homo sapiens	1	0.00985907	5.91	4.946	0	20	6174	2066	TRUE	17	8	8	PXP1776_Sequest_tmt18_20230627_av.pdResult	12	8	7	PXP1776		-3.59631	-1.39114
2	HSC_ZNF469 vs HSC_hNTO	4.10742e-08	9.61035e-06	-0.539901	PXP1776_04	GLT16_HUMAN	GALNT16	Q8N428	Q8N428	Polypeptide N-acetylgalactosaminyltransferase 16 OS=Homo sapiens OX=9606 GN=GALNT16 PE=1 SV=2	558	Homo sapiens	1	0.00985907	7.206	4.946	0	20	7863	6184	TRUE	2	2	2	PXP1776_Sequest_tmt18_20230627_av.pdResult	2	2	2	PXP1776		-2.53217	-0.470343
2	HSC_ZNF469 vs HSC_hNTO	1.43362e-05	0.000860082	-0.533556	PXP1776_04	LRC17_HUMAN	LRRC17	Q8N6Y2	Q8N6Y2	Leucine-rich repeat-containing protein 17 OS=Homo sapiens OX=9606 GN=LRRC17 PE=2 SV=1	441	Homo sapiens	1	0.00985907	5.165	4.946	0	20	8031	6263	TRUE	3	2	2	PXP1776_Sequest_tmt18_20230627_av.pdResult	3	2	2	PXP1776		-2.50242	-0.423942
2	HSC_ZNF469 vs HSC_hNTO	3.89304e-08	9.34229e-06	-0.520313	PXP1776_04	ITPR3_HUMAN	ITPR3	Q14573	Q14573	Inositol 1,4,5-trisphosphate receptor type 3 OS=Homo sapiens OX=9606 GN=ITPR3 PE=1 SV=2	2671	Homo sapiens	3	0.00985907	6.864	4.946	0	20	316	4393	TRUE	40	34	31	PXP1776_Sequest_tmt18_20230627_av.pdResult	30	31	25	PXP1776		-4.59562	-0.843318
1	HSC_ZNF469 vs HSC_hNTO	0.00460815	0.0479729	-0.511123	PXP1776_04	LTBP4_HUMAN	LTBP4	Q8N2S1	Q8N2S1	Latent-transforming growth factor beta-binding protein 4 OS=Homo sapiens OX=9606 GN=LTBP4 PE=1 SV=2	1624	Homo sapiens	1	0.0172233	3.779	4.376	0	20	7503	6155	TRUE	1	1	1	PXP1776_Sequest_tmt18_20230627_av.pdResult	1	1	1	PXP1776		-1.94086	-0.541549
2	HSC_ZNF469 vs HSC_hNTO	0.00525242	0.0524625	-0.509296	PXP1776_04	PCDG3_HUMAN	PCDHGA3	Q9Y5H0	Q9Y5H0;Q9Y5H1;Q9Y5H3	Protocadherin gamma-A3 OS=Homo sapiens OX=9606 GN=PCDHGA3 PE=2 SV=2	932	Homo sapiens	14	0.00985907	8.142	4.946	0	20	1682	1041	TRUE	21	5	1	PXP1776_Sequest_tmt18_20230627_av.pdResult	3	1	1	PXP1776		-1.93393	-0.462447
1	HSC_ZNF469 vs HSC_hNTO	0.0484661	0.207975	-0.5061	PXP1776_04	PCDG6_HUMAN	PCDHGA6	Q9Y5G7	Q9Y5G7	Protocadherin gamma-A6 OS=Homo sapiens OX=9606 GN=PCDHGA6 PE=2 SV=1	932	Homo sapiens	14	0.00985907	4.983	4.946	0	20	1682	1038	TRUE	8	6	1	PXP1776_Sequest_tmt18_20230627_av.pdResult	1	1	1	PXP1776		-1.92179	-0.671803
2	HSC_ZNF469 vs HSC_hNTO	6.03312e-05	0.00242553	-0.50352	PXP1776_04	MASU1_HUMAN	MALSU1	Q96EH3	Q96EH3	Mitochondrial assembly of ribosomal large subunit protein 1 OS=Homo sapiens OX=9606 GN=MALSU1 PE=1 SV=1	234	Homo sapiens	1	0.0128926	3.967	4.376	0	20	6664	7122	TRUE	4	3	3	PXP1776_Sequest_tmt18_20230627_av.pdResult	2	3	2	PXP1776		-2.36155	-0.975929
1	HSC_ZNF469 vs HSC_hNTO	0.0117965	0.0874134	-0.500493	PXP1776_04	SHRM1_HUMAN	SHROOM1	Q2M3G4	Q2M3G4	Protein Shroom1 OS=Homo sapiens OX=9606 GN=SHROOM1 PE=1 SV=1	852	Homo sapiens	1	0.01127	4.105	4.376	0	20	7765	4743	TRUE	1	1	1	PXP1776_Sequest_tmt18_20230627_av.pdResult	1	1	1	PXP1776		-1.9005	-1.1465
2	HSC_ZNF469 vs HSC_hNTO	0.00482255	0.0494453	-0.489161	PXP1776_04	RBFA_HUMAN	RBFA	Q8N0V3	Q8N0V3	Putative ribosome-binding factor A, mitochondrial OS=Homo sapiens OX=9606 GN=RBFA PE=1 SV=3	343	Homo sapiens	1	0.00985907	7.386	4.946	0	20	7206	6110	TRUE	3	3	3	PXP1776_Sequest_tmt18_20230627_av.pdResult	3	3	3	PXP1776		-2.92192	-0.850656
2	HSC_ZNF469 vs HSC_hNTO	1.95264e-08	5.71088e-06	-0.48886	PXP1776_04	GL8D1_HUMAN	GLT8D1	Q68CQ7	Q68CQ7	Glycosyltransferase 8 domain-containing protein 1 OS=Homo sapiens OX=9606 GN=GLT8D1 PE=1 SV=2	371	Homo sapiens	1	0.00985907	6.068	4.946	0	20	5227	5178	TRUE	7	7	7	PXP1776_Sequest_tmt18_20230627_av.pdResult	7	7	7	PXP1776		-3.23196	-0.298777
2	HSC_ZNF469 vs HSC_hNTO	4.92545e-06	0.000369494	-0.487942	PXP1776_04	CGL_HUMAN	CTH	P32929	P32929	Cystathionine gamma-lyase OS=Homo sapiens OX=9606 GN=CTH PE=1 SV=3	405	Homo sapiens	1	0.00985907	6.158	4.946	0	20	6268	2828	TRUE	7	7	7	PXP1776_Sequest_tmt18_20230627_av.pdResult	7	7	7	PXP1776		-3.2259	-2.36025
2	HSC_ZNF469 vs HSC_hNTO	0.25206	0.517559	-0.487511	PXP1776_04	DPH6_HUMAN	DPH6	Q7L8W6	Q7L8W6	Diphthine--ammonia ligase OS=Homo sapiens OX=9606 GN=DPH6 PE=1 SV=3	267	Homo sapiens	1	0.00985907	7.819	4.946	0	20	2189	5633	TRUE	8	8	8	PXP1776_Sequest_tmt18_20230627_av.pdResult	5	8	5	PXP1776		-3.06186	-1.48241
2	HSC_ZNF469 vs HSC_hNTO	0.000954347	0.0168206	-0.483642	PXP1776_04	TRYP_PIG		CK_P00761	CK_P00761	Trypsin OS=Sus scrofa PE=1 SV=1	231	Sus scrofa	3	0.00985907	9.231	4.946	1	20	847	283	TRUE	34	8	6	PXP1776_Sequest_tmt18_20230627_av.pdResult	17	6	4	PXP1776		-3.00786	-1.09297
2	HSC_ZNF469 vs HSC_hNTO	6.34219e-08	1.38039e-05	-0.48256	PXP1776_04	AAAT_HUMAN	SLC1A5	Q15758	Q15758	Neutral amino acid transporter B(0) OS=Homo sapiens OX=9606 GN=SLC1A5 PE=1 SV=2	541	Homo sapiens	1	0.00985907	7.365	4.946	0	20	3157	4609	TRUE	14	10	10	PXP1776_Sequest_tmt18_20230627_av.pdResult	12	10	10	PXP1776		-3.6486	-1.94641
1	HSC_ZNF469 vs HSC_hNTO	0.0132223	0.0934645	-0.473164	PXP1776_04	DNJC4_HUMAN	DNAJC4	Q9NNZ3	Q9NNZ3	DnaJ homolog subfamily C member 4 OS=Homo sapiens OX=9606 GN=DNAJC4 PE=1 SV=1	241	Homo sapiens	1	0.00985907	5.394	4.946	0	20	5966	8472	TRUE	1	1	1	PXP1776_Sequest_tmt18_20230627_av.pdResult	1	1	1	PXP1776		-1.79672	-0.829208
2	HSC_ZNF469 vs HSC_hNTO	2.57674e-07	3.88963e-05	-0.459439	PXP1776_04	GPX4_HUMAN	GPX4	P36969	P36969	Phospholipid hydroperoxide glutathione peroxidase OS=Homo sapiens OX=9606 GN=GPX4 PE=1 SV=3	197	Homo sapiens	1	0.00985907	6.763	4.946	0	20	5914	2928	TRUE	11	8	8	PXP1776_Sequest_tmt18_20230627_av.pdResult	10	8	8	PXP1776		-3.11496	-1.01609
2	HSC_ZNF469 vs HSC_hNTO	5.26918e-05	0.00226212	-0.453678	PXP1776_04	CO7A1_HUMAN	COL7A1	Q02388	Q02388	Collagen alpha-1(VII) chain OS=Homo sapiens OX=9606 GN=COL7A1 PE=1 SV=2	2944	Homo sapiens	1	0.00985907	5.816	4.946	0	20	269	3875	TRUE	8	8	8	PXP1776_Sequest_tmt18_20230627_av.pdResult	6	8	6	PXP1776		-2.85885	-0.173857
1	HSC_ZNF469 vs HSC_hNTO	0.00122129	0.02006	-0.453085	PXP1776_04	GPBP1_HUMAN	GPBP1	Q86WP2	Q86WP2	Vasculin OS=Homo sapiens OX=9606 GN=GPBP1 PE=1 SV=1	473	Homo sapiens	1	0.0113507	4.096	4.376	0	20	6737	5863	TRUE	2	2	2	PXP1776_Sequest_tmt18_20230627_av.pdResult	1	2	1	PXP1776		-1.72048	-0.0345703
2	HSC_ZNF469 vs HSC_hNTO	0.00104352	0.0179858	-0.452754	PXP1776_04	LUR1L_HUMAN	LURAP1L	Q8IV03	Q8IV03	Leucine rich adaptor protein 1-like OS=Homo sapiens OX=9606 GN=LURAP1L PE=1 SV=2	231	Homo sapiens	1	0.451456	2.333	3.328	0	20	7511	5942	TRUE	2	1	1	PXP1776_Sequest_tmt18_20230627_av.pdResult	2	1	1	PXP1776		-1.71922	-0.485113
2	HSC_ZNF469 vs HSC_hNTO	1.59591e-06	0.00014501	-0.451464	PXP1776_04	CBSL_HUMAN	CBS	P0DN79	P0DN79	Cystathionine beta-synthase-like protein OS=Homo sapiens OX=9606 GN=CBSL PE=1 SV=1	551	Homo sapiens	1	0.00985907	9.258	4.946	0	20	7	2123	TRUE	24	17	17	PXP1776_Sequest_tmt18_20230627_av.pdResult	19	17	15	PXP1776		-3.63655	-1.57376
1	HSC_ZNF469 vs HSC_hNTO	0.116528	0.343957	-0.451047	PXP1776_04	ABH15_HUMAN	ABHD15	Q6UXT9	Q6UXT9	Protein ABHD15 OS=Homo sapiens OX=9606 GN=ABHD15 PE=1 SV=2	468	Homo sapiens	1	0.647633	2.133	3.123	0	20	6701	5458	TRUE	1	1	1	PXP1776_Sequest_tmt18_20230627_av.pdResult	1	1	1	PXP1776		-1.71274	-1.05683
1	HSC_ZNF469 vs HSC_hNTO	0.00596723	0.0562806	-0.448233	PXP1776_04	GPR39_HUMAN	GPR39	O43194	O43194	G-protein coupled receptor 39 OS=Homo sapiens OX=9606 GN=GPR39 PE=1 SV=1	453	Homo sapiens	1	0.00985907	5.451	4.946	0	20	8085	826	TRUE	1	1	1	PXP1776_Sequest_tmt18_20230627_av.pdResult	1	1	1	PXP1776		-1.70205	-0.742677
2	HSC_ZNF469 vs HSC_hNTO	0.00835414	0.0703115	-0.446165	PXP1776_04	ARP19_HUMAN	ARPP19	P56211	P56211	cAMP-regulated phosphoprotein 19 OS=Homo sapiens OX=9606 GN=ARPP19 PE=1 SV=2	112	Homo sapiens	2	0.0104956	4.23	4.562	0	20	6412	948	TRUE	4	3	2	PXP1776_Sequest_tmt18_20230627_av.pdResult	3	2	2	PXP1776		-2.09255	-1.03488
2	HSC_ZNF469 vs HSC_hNTO	1.50962e-07	2.52296e-05	-0.444111	PXP1776_04	4F2_HUMAN	SLC3A2	P08195	P08195	4F2 cell-surface antigen heavy chain OS=Homo sapiens OX=9606 GN=SLC3A2 PE=1 SV=3	630	Homo sapiens	1	0.00985907	10.164	4.946	0	20	1577	2008	TRUE	55	23	23	PXP1776_Sequest_tmt18_20230627_av.pdResult	47	23	21	PXP1776		-3.76077	-2.63342
2	HSC_ZNF469 vs HSC_hNTO	1.01298e-08	3.51129e-06	-0.441961	PXP1776_04	GARS_HUMAN	GARS	P41250	P41250	Glycine--tRNA ligase OS=Homo sapiens OX=9606 GN=GARS PE=1 SV=3	739	Homo sapiens	1	0.00985907	9.652	4.946	0	20	0	3004	TRUE	123	37	37	PXP1776_Sequest_tmt18_20230627_av.pdResult	102	37	35	PXP1776		-4.41391	-2.63889
2	HSC_ZNF469 vs HSC_hNTO	0.000129786	0.00411382	-0.439239	PXP1776_04	SDC1_HUMAN	SDC1	P18827	P18827	Syndecan-1 OS=Homo sapiens OX=9606 GN=SDC1 PE=1 SV=3	310	Homo sapiens	1	0.00985907	8.52	4.946	0	20	7696	2412	TRUE	4	3	3	PXP1776_Sequest_tmt18_20230627_av.pdResult	4	3	3	PXP1776		-2.62372	-0.453997
1	HSC_ZNF469 vs HSC_hNTO	0.0201576	0.123143	-0.434619	PXP1776_04	BMP10_HUMAN	BMP10	O95393	O95393	Bone morphogenetic protein 10 OS=Homo sapiens OX=9606 GN=BMP10 PE=1 SV=1	424	Homo sapiens	1	0.015335	3.845	4.376	0	20	7949	1607	TRUE	1	1	1	PXP1776_Sequest_tmt18_20230627_av.pdResult	1	1	1	PXP1776		-1.65036	-0.207514
1	HSC_ZNF469 vs HSC_hNTO	0.00123235	0.0201989	-0.433135	PXP1776_04	PSG5_HUMAN	PSG5	Q15238	Q15238	Pregnancy-specific beta-1-glycoprotein 5 OS=Homo sapiens OX=9606 GN=PSG5 PE=1 SV=3	335	Homo sapiens	4	0.00985907	4.928	4.946	0	20	2063	3827	TRUE	6	6	2	PXP1776_Sequest_tmt18_20230627_av.pdResult	1	2	1	PXP1776		-1.64472	0.654107
1	HSC_ZNF469 vs HSC_hNTO	0.0165902	0.110432	-0.426934	PXP1776_04	DNLZ_HUMAN	DNLZ	Q5SXM8	Q5SXM8	DNL-type zinc finger protein OS=Homo sapiens OX=9606 GN=DNLZ PE=1 SV=1	178	Homo sapiens	1	0.00985909	4.888	4.946	0	20	7882	5005	TRUE	1	1	1	PXP1776_Sequest_tmt18_20230627_av.pdResult	1	1	1	PXP1776		-1.62117	-0.370155
2	HSC_ZNF469 vs HSC_hNTO	0.0014042	0.0218516	-0.425769	PXP1776_04	SERF2_HUMAN	SERF2	P84101	P84101	Small EDRK-rich factor 2 OS=Homo sapiens OX=9606 GN=SERF2 PE=1 SV=1	59	Homo sapiens	1	0.131813	2.92	3.891	0	20	7222	3788	TRUE	3	3	3	PXP1776_Sequest_tmt18_20230627_av.pdResult	3	3	3	PXP1776		-2.54326	-1.12687
2	HSC_ZNF469 vs HSC_hNTO	0.000399469	0.00930007	-0.423746	PXP1776_04	SMD3_HUMAN	SNRPD3	P62318	P62318	Small nuclear ribonucleoprotein Sm D3 OS=Homo sapiens OX=9606 GN=SNRPD3 PE=1 SV=1	126	Homo sapiens	1	0.00985907	7.685	4.946	0	20	3218	3653	TRUE	10	4	4	PXP1776_Sequest_tmt18_20230627_av.pdResult	7	4	4	PXP1776		-2.63536	-1.06323
2	HSC_ZNF469 vs HSC_hNTO	0.000243547	0.00668433	-0.422063	PXP1776_04	ID1_HUMAN	ID1	P41134	P41134	DNA-binding protein inhibitor ID-1 OS=Homo sapiens OX=9606 GN=ID1 PE=1 SV=3	155	Homo sapiens	1	0.00985907	6.035	4.946	0	20	2019	2990	TRUE	6	5	5	PXP1776_Sequest_tmt18_20230627_av.pdResult	3	5	3	PXP1776		-2.52112	-0.675061
1	HSC_ZNF469 vs HSC_hNTO	0.0351098	0.171948	-0.420603	PXP1776_04	MMP16_HUMAN	MMP16	P51512	P51512	Matrix metalloproteinase-16 OS=Homo sapiens OX=9606 GN=MMP16 PE=1 SV=2	607	Homo sapiens	1	1.2504	1.721	2.767	0	20	8105	3311	TRUE	1	1	1	PXP1776_Sequest_tmt18_20230627_av.pdResult	1	1	1	PXP1776		-1.59713	-0.244492
2	HSC_ZNF469 vs HSC_hNTO	3.68298e-06	0.000294607	-0.418892	PXP1776_04	AGRG6_HUMAN	ADGRG6	Q86SQ4	Q86SQ4	Adhesion G-protein coupled receptor G6 OS=Homo sapiens OX=9606 GN=ADGRG6 PE=1 SV=3	1221	Homo sapiens	1	0.0100585	4.381	4.686	0	20	1780	5764	TRUE	5	4	4	PXP1776_Sequest_tmt18_20230627_av.pdResult	4	4	4	PXP1776		-2.60517	-0.315566
1	HSC_ZNF469 vs HSC_hNTO	0.000323815	0.00825982	-0.417897	PXP1776_04	NAT9_HUMAN	NAT9	Q9BTE0	Q9BTE0	N-acetyltransferase 9 OS=Homo sapiens OX=9606 GN=NAT9 PE=1 SV=1	207	Homo sapiens	1	0.0581383	3.257	4.154	0	20	6318	7754	TRUE	2	2	2	PXP1776_Sequest_tmt18_20230627_av.pdResult	1	2	1	PXP1776		-1.58686	-0.714818
2	HSC_ZNF469 vs HSC_hNTO	0.000104517	0.00349348	-0.417648	PXP1776_04	TAP26_HUMAN	CCDC59	Q9P031	Q9P031	Thyroid transcription factor 1-associated protein 26 OS=Homo sapiens OX=9606 GN=CCDC59 PE=1 SV=2	241	Homo sapiens	1	0.00985907	5.21	4.946	0	20	7850	8915	TRUE	3	3	3	PXP1776_Sequest_tmt18_20230627_av.pdResult	2	3	2	PXP1776		-1.9588	-1.14847
1	HSC_ZNF469 vs HSC_hNTO	0.0497602	0.210759	-0.415503	PXP1776_04	VGFR2_HUMAN	KDR	P35968	P35968	Vascular endothelial growth factor receptor 2 OS=Homo sapiens OX=9606 GN=KDR PE=1 SV=2	1356	Homo sapiens	1	0.00985907	5.635	4.946	0	20	7883	2891	TRUE	1	1	1	PXP1776_Sequest_tmt18_20230627_av.pdResult	1	1	1	PXP1776		-1.57777	-0.872901
2	HSC_ZNF469 vs HSC_hNTO	0.000525249	0.0112236	-0.412302	PXP1776_04	4EBP1_HUMAN	EIF4EBP1	Q13541	Q13541	Eukaryotic translation initiation factor 4E-binding protein 1 OS=Homo sapiens OX=9606 GN=EIF4EBP1 PE=1 SV=3	118	Homo sapiens	1	0.00985907	7.653	4.946	0	20	3791	4228	TRUE	5	4	4	PXP1776_Sequest_tmt18_20230627_av.pdResult	4	4	4	PXP1776		-2.56418	-1.12743
1	HSC_ZNF469 vs HSC_hNTO	0.0791562	0.275399	-0.40901	PXP1776_04	RFFL_HUMAN	RFFL	Q8WZ73	Q8WZ73	E3 ubiquitin-protein ligase rififylin OS=Homo sapiens OX=9606 GN=RFFL PE=1 SV=1	363	Homo sapiens	1	0.0115542	4.074	4.376	0	20	8331	6769	TRUE	1	1	1	PXP1776_Sequest_tmt18_20230627_av.pdResult	1	1	1	PXP1776		-1.55312	-1.19152
2	HSC_ZNF469 vs HSC_hNTO	8.2937e-07	9.47759e-05	-0.405542	PXP1776_04	TRI58_HUMAN	TRIM58	Q8NG06	Q8NG06	E3 ubiquitin-protein ligase TRIM58 OS=Homo sapiens OX=9606 GN=TRIM58 PE=2 SV=2	486	Homo sapiens	1	0.00985907	6.946	4.946	0	20	5321	6440	TRUE	6	5	5	PXP1776_Sequest_tmt18_20230627_av.pdResult	5	5	4	PXP1776		-2.52214	-0.977296
1	HSC_ZNF469 vs HSC_hNTO	0.0127103	0.0915291	-0.405436	PXP1776_04	GABR2_HUMAN	GABBR2	O75899	O75899	Gamma-aminobutyric acid type B receptor subunit 2 OS=Homo sapiens OX=9606 GN=GABBR2 PE=1 SV=1	941	Homo sapiens	1	0.00985907	6.824	4.946	0	20	5553	1389	TRUE	1	1	1	PXP1776_Sequest_tmt18_20230627_av.pdResult	1	1	1	PXP1776		-1.53954	-0.988768
2	HSC_ZNF469 vs HSC_hNTO	3.1591e-06	0.000257095	-0.404857	PXP1776_04	ALAT2_HUMAN	GPT2	Q8TD30	Q8TD30	Alanine aminotransferase 2 OS=Homo sapiens OX=9606 GN=GPT2 PE=1 SV=1	523	Homo sapiens	2	0.00985907	6.241	4.946	0	20	6152	2575	TRUE	15	12	11	PXP1776_Sequest_tmt18_20230627_av.pdResult	13	11	10	PXP1776		-3.06109	-2.44163
2	HSC_ZNF469 vs HSC_hNTO	0.0451215	0.199477	-0.400289	PXP1776_04	MFSD1_HUMAN	MFSD1	Q9H3U5	Q9H3U5	Major facilitator superfamily domain-containing protein 1 OS=Homo sapiens OX=9606 GN=MFSD1 PE=2 SV=2	465	Homo sapiens	1	0.125467	2.941	3.891	0	20	6082	8175	TRUE	3	3	3	PXP1776_Sequest_tmt18_20230627_av.pdResult	2	3	2	PXP1776		-1.87739	-0.835808
2	HSC_ZNF469 vs HSC_hNTO	0.00957805	0.0776112	-0.39572	PXP1776_04			CK114054	CK114054	sp:P15636 Tax_Id=0000 API_ACHLY PROTEASE I PRECURSOR (API)(LYSYL ENDOPEPTIDASE).	653	Unknown	1	0.00985907	7.792	4.946	1	20	8	277	TRUE	21	8	8	PXP1776_Sequest_tmt18_20230627_av.pdResult	13	8	4	PXP1776		-2.46105	-0.065978
1	HSC_ZNF469 vs HSC_hNTO	0.00204024	0.0275934	-0.394159	PXP1776_04	ZN616_HUMAN	ZNF616	Q08AN1	Q08AN1	Zinc finger protein 616 OS=Homo sapiens OX=9606 GN=ZNF616 PE=2 SV=2	781	Homo sapiens	22	0.248754	2.633	3.61	0	20	18	185	TRUE	3	2	1	PXP1776_Sequest_tmt18_20230627_av.pdResult	1	1	1	PXP1776		-1.49672	-0.493614
1	HSC_ZNF469 vs HSC_hNTO	0.000477644	0.0106944	-0.393234	PXP1776_04	LY6K_HUMAN	LY6K	Q17RY6	Q17RY6	Lymphocyte antigen 6K OS=Homo sapiens OX=9606 GN=LY6K PE=1 SV=2	165	Homo sapiens	1	1.6571	1.517	2.646	0	20	8304	4717	TRUE	1	1	1	PXP1776_Sequest_tmt18_20230627_av.pdResult	1	1	1	PXP1776		-1.49321	-0.0188458
2	HSC_ZNF469 vs HSC_hNTO	3.62965e-07	4.99558e-05	-0.388916	PXP1776_04	SYCC_HUMAN	CARS	P49589	P49589	Cysteine--tRNA ligase, cytoplasmic OS=Homo sapiens OX=9606 GN=CARS PE=1 SV=3	748	Homo sapiens	1	0.00985907	7.052	4.946	0	20	244	3215	TRUE	50	35	35	PXP1776_Sequest_tmt18_20230627_av.pdResult	42	35	29	PXP1776		-3.47142	-2.28676
1	HSC_ZNF469 vs HSC_hNTO	0.00817528	0.0693751	-0.387418	PXP1776_04	CJ067_HUMAN	C10orf67	Q8IYJ2	Q8IYJ2	Uncharacterized protein C10orf67, mitochondrial OS=Homo sapiens OX=9606 GN=C10orf67 PE=1 SV=3	551	Homo sapiens	1	1.03661	1.846	2.862	0	20	7787	6063	TRUE	1	1	1	PXP1776_Sequest_tmt18_20230627_av.pdResult	1	1	1	PXP1776		-1.47112	0.0619968
1	HSC_ZNF469 vs HSC_hNTO	0.00374841	0.0415497	-0.385543	PXP1776_04	CHSTB_HUMAN	CHST11	Q9NPF2	Q9NPF2	Carbohydrate sulfotransferase 11 OS=Homo sapiens OX=9606 GN=CHST11 PE=1 SV=1	352	Homo sapiens	1	0.00985907	5.28	4.946	0	20	8203	8502	TRUE	1	1	1	PXP1776_Sequest_tmt18_20230627_av.pdResult	1	1	1	PXP1776		-1.46401	-0.766716
2	HSC_ZNF469 vs HSC_hNTO	0.00128493	0.0206407	-0.38532	PXP1776_04	NR1D1_HUMAN	NR1D1	P20393	P20393	Nuclear receptor subfamily 1 group D member 1 OS=Homo sapiens OX=9606 GN=NR1D1 PE=1 SV=1	614	Homo sapiens	1	0.0716493	3.173	4.121	0	20	3797	2457	TRUE	2	2	2	PXP1776_Sequest_tmt18_20230627_av.pdResult	2	2	2	PXP1776		-1.80718	-0.344293
2	HSC_ZNF469 vs HSC_hNTO	1.22908e-05	0.000766863	-0.38299	PXP1776_04	KCMA1_HUMAN	KCNMA1	Q12791	Q12791	Calcium-activated potassium channel subunit alpha-1 OS=Homo sapiens OX=9606 GN=KCNMA1 PE=1 SV=2	1236	Homo sapiens	1	0.00985907	6.691	4.946	0	20	6211	4057	TRUE	6	6	6	PXP1776_Sequest_tmt18_20230627_av.pdResult	3	6	3	PXP1776		-2.28772	-0.56367
1	HSC_ZNF469 vs HSC_hNTO	0.114695	0.340338	-0.381241	PXP1776_04	FBN2_HUMAN	FBN2	P35556	P35556	Fibrillin-2 OS=Homo sapiens OX=9606 GN=FBN2 PE=1 SV=3	2912	Homo sapiens	2	0.0106814	4.192	4.562	0	20	1067	2869	TRUE	9	6	2	PXP1776_Sequest_tmt18_20230627_av.pdResult	1	2	1	PXP1776		-1.44767	-0.117871
2	HSC_ZNF469 vs HSC_hNTO	1.66397e-07	2.73213e-05	-0.380081	PXP1776_04	CAD13_HUMAN	CDH13	P55290	P55290	Cadherin-13 OS=Homo sapiens OX=9606 GN=CDH13 PE=1 SV=1	713	Homo sapiens	1	0.00985907	6.366	4.946	0	20	3317	3485	TRUE	12	10	10	PXP1776_Sequest_tmt18_20230627_av.pdResult	11	10	9	PXP1776		-2.60132	-1.21455
1	HSC_ZNF469 vs HSC_hNTO	0.000353368	0.00861242	-0.37763	PXP1776_04	SNAI2_HUMAN	SNAI2	O43623	O43623	Zinc finger protein SNAI2 OS=Homo sapiens OX=9606 GN=SNAI2 PE=1 SV=1	268	Homo sapiens	1	0.0675306	3.197	4.121	0	20	6558	910	TRUE	2	2	2	PXP1776_Sequest_tmt18_20230627_av.pdResult	1	2	1	PXP1776		-1.43396	0.405714
1	HSC_ZNF469 vs HSC_hNTO	0.0185965	0.117917	-0.377472	PXP1776_04	LRRC1_HUMAN	LRRC1	Q9BTT6	Q9BTT6	Leucine-rich repeat-containing protein 1 OS=Homo sapiens OX=9606 GN=LRRC1 PE=1 SV=1	524	Homo sapiens	2	0.0165995	3.799	4.376	0	20	3623	4334	TRUE	2	2	1	PXP1776_Sequest_tmt18_20230627_av.pdResult	1	1	1	PXP1776		-1.43336	-1.221
2	HSC_ZNF469 vs HSC_hNTO	0.0191361	0.119556	-0.376382	PXP1776_04	ADH1B_HUMAN	ADH1B	P00325	P00325	All-trans-retinol dehydrogenase [NAD(+)] ADH1B OS=Homo sapiens OX=9606 GN=ADH1B PE=1 SV=2	375	Homo sapiens	1	0.0323642	3.492	4.269	0	20	7202	1765	TRUE	6	5	5	PXP1776_Sequest_tmt18_20230627_av.pdResult	5	5	5	PXP1776		-2.36391	-1.96243
2	HSC_ZNF469 vs HSC_hNTO	0.163629	0.411005	-0.375561	PXP1776_04			CK109658924	CK109658924;CK1181996;CK118764263;CK15431323;CK1903220;CK_P78385;CK_Q14533;O43790;P78385;Q14533	gi:109658924|gb:AAI17466.1 Tax_id=9606 Keratin, hair, basic, 1 [Homo sapiens]	505	Unknown	27	0.00985907	6.986	4.946	1	20	184	247	TRUE	50	2	1	PXP1776_Sequest_tmt18_20230627_av.pdResult	10	1	1	PXP1776		-1.4261	-0.663384
2	HSC_ZNF469 vs HSC_hNTO	0.00194733	0.0267622	-0.371318	PXP1776_04	LAT1_HUMAN	SLC7A5	Q01650	Q01650	Large neutral amino acids transporter small subunit 1 OS=Homo sapiens OX=9606 GN=SLC7A5 PE=1 SV=2	507	Homo sapiens	1	0.00985907	8.142	4.946	0	20	6768	3852	TRUE	8	6	6	PXP1776_Sequest_tmt18_20230627_av.pdResult	6	6	6	PXP1776		-2.33986	-1.03866
2	HSC_ZNF469 vs HSC_hNTO	5.25707e-06	0.000387409	-0.371095	PXP1776_04	CAPG_HUMAN	CAPG	P40121	P40121	Macrophage-capping protein OS=Homo sapiens OX=9606 GN=CAPG PE=1 SV=2	348	Homo sapiens	1	0.00985907	7.257	4.946	0	20	5102	2964	TRUE	22	10	10	PXP1776_Sequest_tmt18_20230627_av.pdResult	15	10	8	PXP1776		-2.51599	-1.10499
2	HSC_ZNF469 vs HSC_hNTO	0.0739196	0.264265	-0.370647	PXP1776_04	SETD5_HUMAN	SETD5	Q9C0A6	Q9C0A6	Histone-lysine N-methyltransferase SETD5 OS=Homo sapiens OX=9606 GN=SETD5 PE=1 SV=2	1442	Homo sapiens	1	0.00985907	7.403	4.946	0	20	5875	7988	TRUE	3	3	3	PXP1776_Sequest_tmt18_20230627_av.pdResult	2	3	2	PXP1776		-1.73836	-1.19846
2	HSC_ZNF469 vs HSC_hNTO	0.00154778	0.0230297	-0.370252	PXP1776_04	CATK_HUMAN	CTSK	P43235	P43235	Cathepsin K OS=Homo sapiens OX=9606 GN=CTSK PE=1 SV=1	329	Homo sapiens	2	0.00985907	7.381	4.946	0	20	74	1977	TRUE	10	7	6	PXP1776_Sequest_tmt18_20230627_av.pdResult	4	6	3	PXP1776		-2.21164	-0.760165
2	HSC_ZNF469 vs HSC_hNTO	0.224684	0.485704	-0.369829	PXP1776_04	SNIP1_HUMAN	SNIP1	Q8TAD8	Q8TAD8	Smad nuclear-interacting protein 1 OS=Homo sapiens OX=9606 GN=SNIP1 PE=1 SV=1	396	Homo sapiens	1	0.00985907	5.182	4.946	0	20	307	6476	TRUE	3	3	3	PXP1776_Sequest_tmt18_20230627_av.pdResult	2	3	2	PXP1776		-1.73453	-1.17995
1	HSC_ZNF469 vs HSC_hNTO	0.00138059	0.0215606	-0.367569	PXP1776_04	ARHGQ_HUMAN	ARHGEF26	Q96DR7	Q96DR7	Rho guanine nucleotide exchange factor 26 OS=Homo sapiens OX=9606 GN=ARHGEF26 PE=1 SV=4	871	Homo sapiens	1	0.0140333	3.903	4.376	0	20	7537	7097	TRUE	1	1	1	PXP1776_Sequest_tmt18_20230627_av.pdResult	1	1	1	PXP1776		-1.39575	-0.216789
1	HSC_ZNF469 vs HSC_hNTO	0.115641	0.342061	-0.366187	PXP1776_04	ESM1_HUMAN	ESM1	Q9NQ30	Q9NQ30	Endothelial cell-specific molecule 1 OS=Homo sapiens OX=9606 GN=ESM1 PE=1 SV=2	184	Homo sapiens	1	0.0224862	3.648	4.376	0	20	7731	8522	TRUE	1	1	1	PXP1776_Sequest_tmt18_20230627_av.pdResult	1	1	1	PXP1776		-1.39051	-2.71833
1	HSC_ZNF469 vs HSC_hNTO	0.00119011	0.0196788	-0.362633	PXP1776_04	FANCM_HUMAN	FANCM	Q8IYD8	Q8IYD8	Fanconi anemia group M protein OS=Homo sapiens OX=9606 GN=FANCM PE=1 SV=2	2048	Homo sapiens	1	0.0188409	3.732	4.376	0	20	3516	6060	TRUE	2	1	1	PXP1776_Sequest_tmt18_20230627_av.pdResult	1	1	1	PXP1776		-1.37701	-0.134456
2	HSC_ZNF469 vs HSC_hNTO	0.00142691	0.022038	-0.360412	PXP1776_04	NR2CA_HUMAN	NR2C2AP	Q86WQ0	Q86WQ0	Nuclear receptor 2C2-associated protein OS=Homo sapiens OX=9606 GN=NR2C2AP PE=1 SV=1	139	Homo sapiens	1	0.00985907	5.075	4.946	0	20	6755	5864	TRUE	3	3	3	PXP1776_Sequest_tmt18_20230627_av.pdResult	2	3	2	PXP1776		-1.69036	-0.361088
2	HSC_ZNF469 vs HSC_hNTO	0.00030951	0.00804641	-0.356907	PXP1776_04	RL22L_HUMAN	RPL22L1	Q6P5R6	Q6P5R6	60S ribosomal protein L22-like 1 OS=Homo sapiens OX=9606 GN=RPL22L1 PE=1 SV=2	122	Homo sapiens	1	0.00985907	6.245	4.946	0	20	6264	5347	TRUE	7	3	3	PXP1776_Sequest_tmt18_20230627_av.pdResult	5	3	3	PXP1776		-2.13192	0.140561
1	HSC_ZNF469 vs HSC_hNTO	0.0485835	0.208097	-0.356318	PXP1776_04	OTOG_HUMAN	OTOG	Q6ZRI0	Q6ZRI0	Otogelin OS=Homo sapiens OX=9606 GN=OTOG PE=1 SV=3	2925	Homo sapiens	1	2.05998	1.331	2.499	0	20	3746	5506	TRUE	1	1	1	PXP1776_Sequest_tmt18_20230627_av.pdResult	1	1	1	PXP1776		-1.35303	-0.489573
2	HSC_ZNF469 vs HSC_hNTO	0.000680785	0.0132918	-0.355933	PXP1776_04	F241A_HUMAN	FAM241A	Q8N8J7	Q8N8J7	Uncharacterized protein FAM241A OS=Homo sapiens OX=9606 GN=FAM241A PE=2 SV=2	132	Homo sapiens	1	0.00985907	6.337	4.946	0	20	7037	6275	TRUE	2	2	2	PXP1776_Sequest_tmt18_20230627_av.pdResult	2	2	2	PXP1776		-1.66935	-1.06293
1	HSC_ZNF469 vs HSC_hNTO	0.242391	0.506257	-0.354051	PXP1776_04	ZSWM6_HUMAN	ZSWIM6	Q9HCJ5	Q9HCJ5	Zinc finger SWIM domain-containing protein 6 OS=Homo sapiens OX=9606 GN=ZSWIM6 PE=1 SV=2	1215	Homo sapiens	1	0.033403	3.479	4.269	0	20	5070	8440	TRUE	1	1	1	PXP1776_Sequest_tmt18_20230627_av.pdResult	1	1	1	PXP1776		-1.34442	-0.235926
2	HSC_ZNF469 vs HSC_hNTO	0.000316767	0.00816702	-0.353234	PXP1776_04	GRPE2_HUMAN	GRPEL2	Q8TAA5	Q8TAA5	GrpE protein homolog 2, mitochondrial OS=Homo sapiens OX=9606 GN=GRPEL2 PE=1 SV=1	225	Homo sapiens	1	0.205582	2.722	3.653	0	20	7901	6470	TRUE	2	2	2	PXP1776_Sequest_tmt18_20230627_av.pdResult	2	2	2	PXP1776		-1.65669	-0.874392
1	HSC_ZNF469 vs HSC_hNTO	0.00487994	0.0497509	-0.351613	PXP1776_04	BPIFC_HUMAN	BPIFC	Q8NFQ6	Q8NFQ6	BPI fold-containing family C protein OS=Homo sapiens OX=9606 GN=BPIFC PE=2 SV=1	507	Homo sapiens	1	1.82745	1.439	2.589	0	20	1582	6429	TRUE	1	1	1	PXP1776_Sequest_tmt18_20230627_av.pdResult	1	1	1	PXP1776		-1.33516	-0.92494
1	HSC_ZNF469 vs HSC_hNTO	0.000348868	0.00854727	-0.351477	PXP1776_04	INY2B_HUMAN	INSYN2B	A6NMK8	A6NMK8	Protein INSYN2B OS=Homo sapiens OX=9606 GN=INSYN2B PE=2 SV=1	535	Homo sapiens	1	0.0136224	3.924	4.376	0	20	8204	165	TRUE	2	1	1	PXP1776_Sequest_tmt18_20230627_av.pdResult	1	1	1	PXP1776		-1.33465	-0.2434
2	HSC_ZNF469 vs HSC_hNTO	1.68999e-06	0.000152082	-0.351193	PXP1776_04	ERG1_HUMAN	SQLE	Q14534	Q14534	Squalene monooxygenase OS=Homo sapiens OX=9606 GN=SQLE PE=1 SV=3	574	Homo sapiens	1	0.00985907	8.156	4.946	0	20	7348	4386	TRUE	18	12	12	PXP1776_Sequest_tmt18_20230627_av.pdResult	17	12	11	PXP1776		-2.68274	-1.70865
2	HSC_ZNF469 vs HSC_hNTO	2.99255e-07	4.21561e-05	-0.349855	PXP1776_04	FDFT_HUMAN	FDFT1	P37268	P37268	Squalene synthase OS=Homo sapiens OX=9606 GN=FDFT1 PE=1 SV=1	417	Homo sapiens	1	0.00985907	7.415	4.946	0	20	5492	2934	TRUE	20	15	15	PXP1776_Sequest_tmt18_20230627_av.pdResult	15	15	13	PXP1776		-2.78766	-1.31997
1	HSC_ZNF469 vs HSC_hNTO	0.0371579	0.177248	-0.349695	PXP1776_04	F168A_HUMAN	FAM168A	Q92567	Q92567	Protein FAM168A OS=Homo sapiens OX=9606 GN=FAM168A PE=1 SV=2	244	Homo sapiens	1	0.00985907	4.991	4.946	0	20	6999	6806	TRUE	2	2	2	PXP1776_Sequest_tmt18_20230627_av.pdResult	1	2	1	PXP1776		-1.32788	-0.675183
2	HSC_ZNF469 vs HSC_hNTO	0.00280076	0.034128	-0.347783	PXP1776_04	HMDH_HUMAN	HMGCR	P04035	P04035	3-hydroxy-3-methylglutaryl-coenzyme A reductase OS=Homo sapiens OX=9606 GN=HMGCR PE=1 SV=1	888	Homo sapiens	1	0.00985907	5.6	4.946	0	20	5435	1848	TRUE	3	3	3	PXP1776_Sequest_tmt18_20230627_av.pdResult	2	3	2	PXP1776		-1.63113	-0.681668
1	HSC_ZNF469 vs HSC_hNTO	0.206143	0.463885	-0.347577	PXP1776_04	RPGR_HUMAN	RPGR	Q92834	Q92834	X-linked retinitis pigmentosa GTPase regulator OS=Homo sapiens OX=9606 GN=RPGR PE=1 SV=2	1020	Homo sapiens	1	0.00985907	6.105	4.946	0	20	7597	6854	TRUE	1	1	1	PXP1776_Sequest_tmt18_20230627_av.pdResult	1	1	1	PXP1776		-1.31984	-0.477673
2	HSC_ZNF469 vs HSC_hNTO	0.00464918	0.0482927	-0.347259	PXP1776_04	COR2A_HUMAN	CORO2A	Q92828	Q92828	Coronin-2A OS=Homo sapiens OX=9606 GN=CORO2A PE=1 SV=2	525	Homo sapiens	1	0.0206707	3.687	4.376	0	20	5402	6851	TRUE	3	3	3	PXP1776_Sequest_tmt18_20230627_av.pdResult	2	3	2	PXP1776		-1.62867	-0.406616
2	HSC_ZNF469 vs HSC_hNTO	0.0112824	0.085638	-0.346441	PXP1776_04	CO4A_HUMAN	C4A	P0C0L4	P0C0L4;P0C0L5	Complement C4-A OS=Homo sapiens OX=9606 GN=C4A PE=1 SV=2	1744	Homo sapiens	3	0.166035	2.819	3.766	0	20	108	288	TRUE	12	6	2	PXP1776_Sequest_tmt18_20230627_av.pdResult	4	2	2	PXP1776		-1.62484	0.82019
2	HSC_ZNF469 vs HSC_hNTO	4.22569e-05	0.00196757	-0.345689	PXP1776_04	R3HC1_HUMAN	R3HCC1	Q9Y3T6	Q9Y3T6	R3H and coiled-coil domain-containing protein 1 OS=Homo sapiens OX=9606 GN=R3HCC1 PE=1 SV=3	440	Homo sapiens	1	0.00985907	5.668	4.946	0	20	3250	9536	TRUE	7	7	7	PXP1776_Sequest_tmt18_20230627_av.pdResult	6	7	6	PXP1776		-2.17835	-0.595247
2	HSC_ZNF469 vs HSC_hNTO	0.000601124	0.0122037	-0.345656	PXP1776_04	CTR1_HUMAN	SLC7A1	P30825	P30825	High affinity cationic amino acid transporter 1 OS=Homo sapiens OX=9606 GN=SLC7A1 PE=1 SV=1	629	Homo sapiens	2	0.00985907	5.989	4.946	0	20	2309	2778	TRUE	12	5	4	PXP1776_Sequest_tmt18_20230627_av.pdResult	5	4	3	PXP1776		-2.06472	-1.08806
2	HSC_ZNF469 vs HSC_hNTO	9.1971e-06	0.000593625	-0.345633	PXP1776_04	GL8D2_HUMAN	GLT8D2	Q9H1C3	Q9H1C3	Glycosyltransferase 8 domain-containing protein 2 OS=Homo sapiens OX=9606 GN=GLT8D2 PE=2 SV=1	349	Homo sapiens	1	0.00985907	6.802	4.946	0	20	7494	8100	TRUE	7	6	6	PXP1776_Sequest_tmt18_20230627_av.pdResult	5	6	4	PXP1776		-2.14955	0.534969
1	HSC_ZNF469 vs HSC_hNTO	0.0168726	0.111729	-0.343972	PXP1776_04			CK_Q3ZBS7	CK_Q3ZBS7	TREMBL:Q3ZBS7 (Bos taurus) Vitronectin	484	Unknown	1	0.00985907	7.274	4.946	1	20	5341	357	TRUE	2	2	2	PXP1776_Sequest_tmt18_20230627_av.pdResult	1	2	1	PXP1776		-1.30615	0.0744886
2	HSC_ZNF469 vs HSC_hNTO	0.00293536	0.0352557	-0.342322	PXP1776_04	EFMT4_HUMAN	EEF1AKMT4	P0DPD7	P0DPD7;P0DPD8	EEF1A lysine methyltransferase 4 OS=Homo sapiens OX=9606 GN=EEF1AKMT4 PE=1 SV=1	255	Homo sapiens	1	0.00985907	7.674	4.946	0	20	5633	2128	TRUE	4	2	2	PXP1776_Sequest_tmt18_20230627_av.pdResult	4	2	2	PXP1776		-1.60552	-1.21714
2	HSC_ZNF469 vs HSC_hNTO	0.00237447	0.0304868	-0.341594	PXP1776_04	FBX5_HUMAN	FBXO5	Q9UKT4	Q9UKT4	F-box only protein 5 OS=Homo sapiens OX=9606 GN=FBXO5 PE=1 SV=1	447	Homo sapiens	1	0.0109217	4.152	4.562	0	20	2847	9236	TRUE	5	5	5	PXP1776_Sequest_tmt18_20230627_av.pdResult	4	5	4	PXP1776		-2.12444	0.470708
1	HSC_ZNF469 vs HSC_hNTO	0.0202699	0.123426	-0.340859	PXP1776_04	SKI_HUMAN	SKI	P12755	P12755	Ski oncogene OS=Homo sapiens OX=9606 GN=SKI PE=1 SV=1	728	Homo sapiens	1	0.460829	2.322	3.324	0	20	8183	2218	TRUE	1	1	1	PXP1776_Sequest_tmt18_20230627_av.pdResult	1	1	1	PXP1776		-1.29433	-0.448499
2	HSC_ZNF469 vs HSC_hNTO	0.000176737	0.00529373	-0.336408	PXP1776_04	PLEK2_HUMAN	PLEK2	Q9NYT0	Q9NYT0	Pleckstrin-2 OS=Homo sapiens OX=9606 GN=PLEK2 PE=1 SV=1	353	Homo sapiens	1	0.00985907	6.505	4.946	0	20	3794	8860	TRUE	10	9	9	PXP1776_Sequest_tmt18_20230627_av.pdResult	10	9	9	PXP1776		-2.30242	-0.818096
2	HSC_ZNF469 vs HSC_hNTO	0.00236469	0.0304417	-0.332576	PXP1776_04	XCT_HUMAN	SLC7A11	Q9UPY5	Q9UPY5	Cystine/glutamate transporter OS=Homo sapiens OX=9606 GN=SLC7A11 PE=1 SV=1	501	Homo sapiens	1	0.0101523	4.334	4.562	0	20	1498	9366	TRUE	4	3	3	PXP1776_Sequest_tmt18_20230627_av.pdResult	3	3	3	PXP1776		-1.98658	-2.04732
1	HSC_ZNF469 vs HSC_hNTO	0.105399	0.324154	-0.332124	PXP1776_04	RELN_HUMAN	RELN	P78509	P78509	Reelin OS=Homo sapiens OX=9606 GN=RELN PE=1 SV=3	3460	Homo sapiens	1	0.161521	2.831	3.779	0	20	5804	3748	TRUE	1	1	1	PXP1776_Sequest_tmt18_20230627_av.pdResult	1	1	1	PXP1776		-1.26116	-0.496073
2	HSC_ZNF469 vs HSC_hNTO	9.37792e-07	0.000100883	-0.331987	PXP1776_04	RHOB_HUMAN	RHOB	P62745	P62745	Rho-related GTP-binding protein RhoB OS=Homo sapiens OX=9606 GN=RHOB PE=1 SV=1	196	Homo sapiens	3	0.00985907	6.922	4.946	0	20	4366	2005	TRUE	23	7	5	PXP1776_Sequest_tmt18_20230627_av.pdResult	14	5	5	PXP1776		-2.08508	-0.889754
2	HSC_ZNF469 vs HSC_hNTO	5.11621e-05	0.0022271	-0.330141	PXP1776_04	FINC_HUMAN	FN1	P02751	P02751	Fibronectin OS=Homo sapiens OX=9606 GN=FN1 PE=1 SV=4	2386	Homo sapiens	1	0.00985907	8.831	4.946	0	20	556	1828	TRUE	255	90	90	PXP1776_Sequest_tmt18_20230627_av.pdResult	194	90	79	PXP1776		-3.29715	-2.61769
2	HSC_ZNF469 vs HSC_hNTO	2.27224e-05	0.00121519	-0.329947	PXP1776_04	ALDH2_HUMAN	ALDH2	P05091	P05091	Aldehyde dehydrogenase, mitochondrial OS=Homo sapiens OX=9606 GN=ALDH2 PE=1 SV=2	517	Homo sapiens	5	0.00985907	6.831	4.946	0	20	2672	1452	TRUE	43	23	20	PXP1776_Sequest_tmt18_20230627_av.pdResult	31	20	19	PXP1776		-2.79402	-1.83405
2	HSC_ZNF469 vs HSC_hNTO	6.46847e-06	0.000462125	-0.327315	PXP1776_04	PTTG_HUMAN	PTTG1IP	P53801	P53801	Pituitary tumor-transforming gene 1 protein-interacting protein OS=Homo sapiens OX=9606 GN=PTTG1IP PE=1 SV=1	180	Homo sapiens	1	0.00985907	5.305	4.946	0	20	3580	3420	TRUE	11	4	4	PXP1776_Sequest_tmt18_20230627_av.pdResult	11	4	4	PXP1776		-2.03563	-1.12601
2	HSC_ZNF469 vs HSC_hNTO	0.690149	0.845823	-0.32703	PXP1776_04			CK47132620	CK47132620;CK_P35908	Tax_id=9606 keratin 2 [Homo sapiens]	639	Unknown	27	0.00985907	9.722	4.946	1	20	184	258	TRUE	46	21	15	PXP1776_Sequest_tmt18_20230627_av.pdResult	18	15	9	PXP1776		-2.23824	2.1855
2	HSC_ZNF469 vs HSC_hNTO	0.00888972	0.0732384	-0.326129	PXP1776_04	PRRX1_HUMAN	PRRX1	P54821	P54821	Paired mesoderm homeobox protein 1 OS=Homo sapiens OX=9606 GN=PRRX1 PE=1 SV=2	245	Homo sapiens	1	0.00985907	8.472	4.946	0	20	8133	3452	TRUE	3	3	3	PXP1776_Sequest_tmt18_20230627_av.pdResult	3	3	3	PXP1776		-1.94808	-0.0728178
2	HSC_ZNF469 vs HSC_hNTO	0.75583	0.884558	-0.325806	PXP1776_04			CK119581085	CK119581085;CK147744568;CK40354192;CK71528;CK_P13645;P13645	gi:119581085|gb:EAW60681.1 Tax_id=9606 keratin 10 (epidermolytic hyperkeratosis; keratosis palmaris et plantaris), isoform CRA_b [Homo sapiens]	624	Unknown	26	0.00985907	7.63	4.946	1	20	465	20	TRUE	102	15	10	PXP1776_Sequest_tmt18_20230627_av.pdResult	54	10	8	PXP1776		-2.20894	1.03439
2	HSC_ZNF469 vs HSC_hNTO	5.59671e-07	6.89205e-05	-0.325165	PXP1776_04	MMP2_HUMAN	MMP2	P08253	P08253	72 kDa type IV collagenase OS=Homo sapiens OX=9606 GN=MMP2 PE=1 SV=2	660	Homo sapiens	1	0.00985907	8.242	4.946	0	20	1893	2017	TRUE	36	23	23	PXP1776_Sequest_tmt18_20230627_av.pdResult	26	23	17	PXP1776		-2.63936	-0.914025
1	HSC_ZNF469 vs HSC_hNTO	0.0472002	0.205177	-0.324987	PXP1776_04	PLS1_HUMAN	PLSCR1	O15162	O15162	Phospholipid scramblase 1 OS=Homo sapiens OX=9606 GN=PLSCR1 PE=1 SV=1	318	Homo sapiens	1	0.0120018	4.032	4.376	0	20	7458	719	TRUE	2	2	2	PXP1776_Sequest_tmt18_20230627_av.pdResult	1	2	1	PXP1776		-1.23406	-0.34474
2	HSC_ZNF469 vs HSC_hNTO	0.000406545	0.00939471	-0.324333	PXP1776_04	SH3K1_HUMAN	SH3KBP1	Q96B97	Q96B97	SH3 domain-containing kinase-binding protein 1 OS=Homo sapiens OX=9606 GN=SH3KBP1 PE=1 SV=2	665	Homo sapiens	1	0.00985907	7.072	4.946	0	20	1557	6998	TRUE	31	21	21	PXP1776_Sequest_tmt18_20230627_av.pdResult	26	21	18	PXP1776		-2.6326	-1.80177
2	HSC_ZNF469 vs HSC_hNTO	0.00218569	0.0288517	-0.323537	PXP1776_04	TYB10_HUMAN	TMSB10	P63313	P63313	Thymosin beta-10 OS=Homo sapiens OX=9606 GN=TMSB10 PE=1 SV=2	44	Homo sapiens	2	0.0098718	4.63	4.946	0	20	1977	3655	TRUE	22	5	3	PXP1776_Sequest_tmt18_20230627_av.pdResult	4	3	3	PXP1776		-1.93259	-0.897617
2	HSC_ZNF469 vs HSC_hNTO	0.0130756	0.0930492	-0.32289	PXP1776_04	ENSA_HUMAN	ENSA	O43768	O43768	Alpha-endosulfine OS=Homo sapiens OX=9606 GN=ENSA PE=1 SV=1	121	Homo sapiens	2	0.00985907	6.694	4.946	0	20	6412	947	TRUE	7	6	5	PXP1776_Sequest_tmt18_20230627_av.pdResult	6	5	5	PXP1776		-2.02794	-1.86717
2	HSC_ZNF469 vs HSC_hNTO	0.000628367	0.0126199	-0.32123	PXP1776_04	XYLT1_HUMAN	XYLT1	Q86Y38	Q86Y38	Xylosyltransferase 1 OS=Homo sapiens OX=9606 GN=XYLT1 PE=1 SV=1	959	Homo sapiens	1	0.00985907	7.033	4.946	0	20	5499	5901	TRUE	8	7	7	PXP1776_Sequest_tmt18_20230627_av.pdResult	7	7	6	PXP1776		-2.02423	-1.46516
1	HSC_ZNF469 vs HSC_hNTO	0.0294034	0.155649	-0.318994	PXP1776_04	CREB5_HUMAN	CREB5	Q02930	Q02930	Cyclic AMP-responsive element-binding protein 5 OS=Homo sapiens OX=9606 GN=CREB5 PE=1 SV=3	508	Homo sapiens	3	0.0556963	3.274	4.19	0	20	583	2306	TRUE	3	2	1	PXP1776_Sequest_tmt18_20230627_av.pdResult	1	1	1	PXP1776		-1.2113	-0.373215
2	HSC_ZNF469 vs HSC_hNTO	0.000250542	0.00684394	-0.318864	PXP1776_04	RFLB_HUMAN	RFLNB	Q8N5W9	Q8N5W9	Refilin-B OS=Homo sapiens OX=9606 GN=RFLNB PE=1 SV=1	214	Homo sapiens	1	0.00985907	7.081	4.946	0	20	2361	6234	TRUE	8	7	7	PXP1776_Sequest_tmt18_20230627_av.pdResult	3	7	3	PXP1776		-1.90468	-0.791375
1	HSC_ZNF469 vs HSC_hNTO	0.0786113	0.274191	-0.317359	PXP1776_04	M3K10_HUMAN	MAP3K10	Q02779	Q02779	Mitogen-activated protein kinase kinase kinase 10 OS=Homo sapiens OX=9606 GN=MAP3K10 PE=1 SV=3	954	Homo sapiens	3	0.00985907	5.73	4.946	0	20	604	1786	TRUE	3	3	2	PXP1776_Sequest_tmt18_20230627_av.pdResult	1	2	1	PXP1776		-1.20509	-1.40876
2	HSC_ZNF469 vs HSC_hNTO	0.000501274	0.0109869	-0.316263	PXP1776_04	TICN1_HUMAN	SPOCK1	Q08629	Q08629	Testican-1 OS=Homo sapiens OX=9606 GN=SPOCK1 PE=1 SV=1	439	Homo sapiens	1	0.00985907	5.386	4.946	0	20	2219	3990	TRUE	12	9	9	PXP1776_Sequest_tmt18_20230627_av.pdResult	10	9	8	PXP1776		-2.14424	-1.20182
2	HSC_ZNF469 vs HSC_hNTO	0.00012958	0.00411382	-0.315831	PXP1776_04	PODXL_HUMAN	PODXL	O00592	O00592	Podocalyxin OS=Homo sapiens OX=9606 GN=PODXL PE=1 SV=2	558	Homo sapiens	1	0.00985907	7.655	4.946	0	20	5061	505	TRUE	9	7	7	PXP1776_Sequest_tmt18_20230627_av.pdResult	8	7	7	PXP1776		-2.08803	-1.00195
2	HSC_ZNF469 vs HSC_hNTO	5.04312e-05	0.00220554	-0.314998	PXP1776_04	IDI1_HUMAN	IDI1	Q13907	Q13907	Isopentenyl-diphosphate Delta-isomerase 1 OS=Homo sapiens OX=9606 GN=IDI1 PE=1 SV=2	227	Homo sapiens	1	0.00985907	8.756	4.946	0	20	6215	4288	TRUE	31	11	11	PXP1776_Sequest_tmt18_20230627_av.pdResult	25	11	8	PXP1776		-2.13566	-1.27651
1	HSC_ZNF469 vs HSC_hNTO	0.0122068	0.0895327	-0.314705	PXP1776_04	SC6A8_HUMAN	SLC6A8	P48029	P48029	Sodium- and chloride-dependent creatine transporter 1 OS=Homo sapiens OX=9606 GN=SLC6A8 PE=1 SV=1	635	Homo sapiens	1	0.00985907	5.011	4.946	0	20	7125	3137	TRUE	2	2	2	PXP1776_Sequest_tmt18_20230627_av.pdResult	1	2	1	PXP1776		-1.19502	-0.846372
2	HSC_ZNF469 vs HSC_hNTO	0.000107748	0.00358727	-0.31458	PXP1776_04	ATAD2_HUMAN	ATAD2	Q6PL18	Q6PL18	ATPase family AAA domain-containing protein 2 OS=Homo sapiens OX=9606 GN=ATAD2 PE=1 SV=1	1390	Homo sapiens	2	0.00985907	7.402	4.946	0	20	2875	5391	TRUE	19	17	16	PXP1776_Sequest_tmt18_20230627_av.pdResult	15	16	14	PXP1776		-2.5066	-0.221907
1	HSC_ZNF469 vs HSC_hNTO	0.00100971	0.0175323	-0.314247	PXP1776_04	MK04_HUMAN	MAPK4	P31152	P31152	Mitogen-activated protein kinase 4 OS=Homo sapiens OX=9606 GN=MAPK4 PE=1 SV=2	587	Homo sapiens	5	1.18766	1.756	2.79	0	20	969	2654	TRUE	3	3	1	PXP1776_Sequest_tmt18_20230627_av.pdResult	1	1	1	PXP1776		-1.19328	-0.426929
1	HSC_ZNF469 vs HSC_hNTO	4.85405e-05	0.00214288	-0.313548	PXP1776_04	CILP1_HUMAN	CILP	O75339	O75339	Cartilage intermediate layer protein 1 OS=Homo sapiens OX=9606 GN=CILP PE=1 SV=4	1184	Homo sapiens	1	0.0831234	3.113	4.061	0	20	8227	1241	TRUE	1	1	1	PXP1776_Sequest_tmt18_20230627_av.pdResult	1	1	1	PXP1776		-1.19062	0.0115507
1	HSC_ZNF469 vs HSC_hNTO	0.00149218	0.022671	-0.313128	PXP1776_04	DMAC1_HUMAN	DMAC1	Q96GE9	Q96GE9	Distal membrane-arm assembly complex protein 1 OS=Homo sapiens OX=9606 GN=DMAC1 PE=1 SV=1	116	Homo sapiens	1	0.00985964	4.796	4.946	0	20	3837	7197	TRUE	1	1	1	PXP1776_Sequest_tmt18_20230627_av.pdResult	1	1	1	PXP1776		-1.18903	-0.253835
1	HSC_ZNF469 vs HSC_hNTO	0.0169051	0.111729	-0.312129	PXP1776_04	PINX1_HUMAN	PINX1	Q96BK5	Q96BK5	PIN2/TERF1-interacting telomerase inhibitor 1 OS=Homo sapiens OX=9606 GN=PINX1 PE=1 SV=2	328	Homo sapiens	1	0.00985907	6.938	4.946	0	20	7223	7007	TRUE	2	2	2	PXP1776_Sequest_tmt18_20230627_av.pdResult	1	2	1	PXP1776		-1.18523	-0.248793
2	HSC_ZNF469 vs HSC_hNTO	0.00184332	0.0257487	-0.310393	PXP1776_04	PTX3_HUMAN	PTX3	P26022	P26022	Pentraxin-related protein PTX3 OS=Homo sapiens OX=9606 GN=PTX3 PE=1 SV=3	381	Homo sapiens	1	0.00985907	6.831	4.946	0	20	3577	2619	TRUE	16	10	10	PXP1776_Sequest_tmt18_20230627_av.pdResult	15	10	9	PXP1776		-2.12437	-0.874183
2	HSC_ZNF469 vs HSC_hNTO	7.84712e-06	0.000532183	-0.309148	PXP1776_04	SYYC_HUMAN	YARS	P54577	P54577	Tyrosine--tRNA ligase, cytoplasmic OS=Homo sapiens OX=9606 GN=YARS PE=1 SV=4	528	Homo sapiens	1	0.00985907	8.697	4.946	0	20	1640	3439	TRUE	89	31	31	PXP1776_Sequest_tmt18_20230627_av.pdResult	79	31	31	PXP1776		-2.75942	-1.50776
2	HSC_ZNF469 vs HSC_hNTO	0.00176001	0.0250314	-0.306565	PXP1776_04	FABP5_HUMAN	FABP5	Q01469	Q01469	Fatty acid-binding protein 5 OS=Homo sapiens OX=9606 GN=FABP5 PE=1 SV=3	135	Homo sapiens	1	0.00985907	7.379	4.946	0	20	2846	3844	TRUE	26	7	7	PXP1776_Sequest_tmt18_20230627_av.pdResult	21	7	7	PXP1776		-2.02677	-1.05779
2	HSC_ZNF469 vs HSC_hNTO	0.00976744	0.0783992	-0.305093	PXP1776_04	PGS2_HUMAN	DCN	P07585	P07585	Decorin OS=Homo sapiens OX=9606 GN=DCN PE=1 SV=1	359	Homo sapiens	2	0.00985907	6.041	4.946	0	20	2651	1972	TRUE	9	9	8	PXP1776_Sequest_tmt18_20230627_av.pdResult	8	8	8	PXP1776		-2.0685	-0.435139
2	HSC_ZNF469 vs HSC_hNTO	0.000272344	0.007265	-0.305075	PXP1776_04	PNMA2_HUMAN	PNMA2	Q9UL42	Q9UL42	Paraneoplastic antigen Ma2 OS=Homo sapiens OX=9606 GN=PNMA2 PE=1 SV=2	364	Homo sapiens	2	0.00985907	9.636	4.946	0	20	4359	4689	TRUE	12	7	6	PXP1776_Sequest_tmt18_20230627_av.pdResult	6	6	5	PXP1776		-1.91606	-0.0778252
1	HSC_ZNF469 vs HSC_hNTO	0.034125	0.16961	-0.303951	PXP1776_04	S36A1_HUMAN	SLC36A1	Q7Z2H8	Q7Z2H8	Proton-coupled amino acid transporter 1 OS=Homo sapiens OX=9606 GN=SLC36A1 PE=1 SV=1	476	Homo sapiens	1	0.00985907	5.465	4.946	0	20	6897	5646	TRUE	4	4	4	PXP1776_Sequest_tmt18_20230627_av.pdResult	1	4	1	PXP1776		-1.15418	-0.456031
2	HSC_ZNF469 vs HSC_hNTO	0.000108089	0.00358727	-0.303353	PXP1776_04	NOP53_HUMAN	NOP53	Q9NZM5	Q9NZM5	Ribosome biogenesis protein NOP53 OS=Homo sapiens OX=9606 GN=NOP53 PE=1 SV=2	478	Homo sapiens	1	0.00985907	7.216	4.946	0	20	1246	8896	TRUE	8	7	7	PXP1776_Sequest_tmt18_20230627_av.pdResult	6	7	5	PXP1776		-1.90524	-0.730793
2	HSC_ZNF469 vs HSC_hNTO	1.0102e-05	0.000647567	-0.302429	PXP1776_04	SYAC_HUMAN	AARS	P49588	P49588	Alanine--tRNA ligase, cytoplasmic OS=Homo sapiens OX=9606 GN=AARS PE=1 SV=2	968	Homo sapiens	1	0.00985907	8.828	4.946	0	20	216	3214	TRUE	170	46	46	PXP1776_Sequest_tmt18_20230627_av.pdResult	131	46	44	PXP1776		-3.02038	-1.47631
2	HSC_ZNF469 vs HSC_hNTO	0.00509371	0.0513154	-0.302349	PXP1776_04	SELS_HUMAN	SELENOS	Q9BQE4	Q9BQE4	Selenoprotein S OS=Homo sapiens OX=9606 GN=SELENOS PE=1 SV=3	189	Homo sapiens	19	0.00985907	8.379	4.946	0	20	40	160	TRUE	7	4	3	PXP1776_Sequest_tmt18_20230627_av.pdResult	6	3	3	PXP1776		-1.80603	-0.719193
2	HSC_ZNF469 vs HSC_hNTO	0.0012622	0.020473	-0.302141	PXP1776_04	CYC_HUMAN	CYCS	P99999	P99999	Cytochrome c OS=Homo sapiens OX=9606 GN=CYCS PE=1 SV=2	105	Homo sapiens	2	0.00985907	7.448	4.946	0	20	1054	313	TRUE	27	5	4	PXP1776_Sequest_tmt18_20230627_av.pdResult	22	4	4	PXP1776		-1.87907	-1.18896
2	HSC_ZNF469 vs HSC_hNTO	6.49644e-05	0.00255463	-0.301558	PXP1776_04	BGH3_HUMAN	TGFBI	Q15582	Q15582	Transforming growth factor-beta-induced protein ig-h3 OS=Homo sapiens OX=9606 GN=TGFBI PE=1 SV=1	683	Homo sapiens	1	0.00985907	9.489	4.946	0	20	2749	4578	TRUE	104	29	29	PXP1776_Sequest_tmt18_20230627_av.pdResult	71	29	28	PXP1776		-2.69167	-1.74473
1	HSC_ZNF469 vs HSC_hNTO	0.0425583	0.192231	-0.301126	PXP1776_04	SGCG_HUMAN	SGCG	Q13326	Q13326	Gamma-sarcoglycan OS=Homo sapiens OX=9606 GN=SGCG PE=1 SV=4	291	Homo sapiens	1	0.00989032	4.563	4.946	0	20	7618	4167	TRUE	2	2	2	PXP1776_Sequest_tmt18_20230627_av.pdResult	1	2	1	PXP1776		-1.14345	-1.24654
2	HSC_ZNF469 vs HSC_hNTO	0.000942797	0.0166798	-0.300938	PXP1776_04	NPM3_HUMAN	NPM3	O75607	O75607	Nucleoplasmin-3 OS=Homo sapiens OX=9606 GN=NPM3 PE=1 SV=3	178	Homo sapiens	1	0.00985907	7.016	4.946	0	20	3668	1334	TRUE	12	4	4	PXP1776_Sequest_tmt18_20230627_av.pdResult	8	4	3	PXP1776		-1.7976	-0.694148
2	HSC_ZNF469 vs HSC_hNTO	2.4285e-08	6.31342e-06	-0.300463	PXP1776_04	XPOT_HUMAN	XPOT	O43592	O43592	Exportin-T OS=Homo sapiens OX=9606 GN=XPOT PE=1 SV=2	962	Homo sapiens	1	0.00985907	9.908	4.946	0	20	2586	906	TRUE	50	28	28	PXP1776_Sequest_tmt18_20230627_av.pdResult	41	28	25	PXP1776		-2.65382	-0.823953
2	HSC_ZNF469 vs HSC_hNTO	0.00196777	0.0269245	-0.299727	PXP1776_04	STEA3_HUMAN	STEAP3	Q658P3	Q658P3	Metalloreductase STEAP3 OS=Homo sapiens OX=9606 GN=STEAP3 PE=1 SV=2	488	Homo sapiens	1	0.0289508	3.538	4.315	0	20	7288	5161	TRUE	2	2	2	PXP1776_Sequest_tmt18_20230627_av.pdResult	2	2	2	PXP1776		-1.40574	0.0638426
2	HSC_ZNF469 vs HSC_hNTO	0.00518304	0.0520473	-0.299596	PXP1776_04	FCF1_HUMAN	FCF1	Q9Y324	Q9Y324	rRNA-processing protein FCF1 homolog OS=Homo sapiens OX=9606 GN=FCF1 PE=2 SV=1	198	Homo sapiens	1	0.00985907	7.132	4.946	0	20	4855	9482	TRUE	6	3	3	PXP1776_Sequest_tmt18_20230627_av.pdResult	6	3	3	PXP1776		-1.78959	-0.618631
2	HSC_ZNF469 vs HSC_hNTO	0.00362127	0.0404433	-0.296013	PXP1776_04	COX7R_HUMAN	COX7A2L	O14548	O14548	Cytochrome c oxidase subunit 7A-related protein, mitochondrial OS=Homo sapiens OX=9606 GN=COX7A2L PE=1 SV=2	114	Homo sapiens	1	0.00985907	5.329	4.946	0	20	3488	539	TRUE	4	4	4	PXP1776_Sequest_tmt18_20230627_av.pdResult	4	4	4	PXP1776		-1.84096	-0.932309
2	HSC_ZNF469 vs HSC_hNTO	0.000776254	0.0144164	-0.295759	PXP1776_04	CHMP5_HUMAN	CHMP5	Q9NZZ3	Q9NZZ3	Charged multivesicular body protein 5 OS=Homo sapiens OX=9606 GN=CHMP5 PE=1 SV=1	219	Homo sapiens	1	0.00985907	9.128	4.946	0	20	5474	8908	TRUE	16	4	4	PXP1776_Sequest_tmt18_20230627_av.pdResult	10	4	3	PXP1776		-1.76667	-1.24624
2	HSC_ZNF469 vs HSC_hNTO	0.104979	0.323935	-0.294633	PXP1776_04	ERG24_HUMAN	TM7SF2	O76062	O76062	Delta(14)-sterol reductase TM7SF2 OS=Homo sapiens OX=9606 GN=TM7SF2 PE=1 SV=3	418	Homo sapiens	1	0.011069	4.131	4.444	0	20	6926	1425	TRUE	2	2	2	PXP1776_Sequest_tmt18_20230627_av.pdResult	2	2	2	PXP1776		-1.38185	-0.651759
2	HSC_ZNF469 vs HSC_hNTO	0.00271692	0.0335016	-0.29449	PXP1776_04			CK_Q3SZV7	CK_Q3SZV7	TREMBL:Q3SZV7 (Bos taurus) Similar to hemopexin	460	Unknown	3	0.0100702	4.374	4.686	1	20	2146	350	TRUE	7	5	4	PXP1776_Sequest_tmt18_20230627_av.pdResult	5	4	4	PXP1776		-1.83149	0.406986
2	HSC_ZNF469 vs HSC_hNTO	0.0182977	0.117133	-0.292359	PXP1776_04	CAHM5_HUMAN	CALHM5	Q8N5C1	Q8N5C1	Calcium homeostasis modulator protein 5 OS=Homo sapiens OX=9606 GN=CALHM5 PE=2 SV=1	309	Homo sapiens	1	0.00985907	6.934	4.946	0	20	5423	6213	TRUE	6	5	5	PXP1776_Sequest_tmt18_20230627_av.pdResult	6	5	5	PXP1776		-1.83619	-0.9342
2	HSC_ZNF469 vs HSC_hNTO	0.00167477	0.0240771	-0.290666	PXP1776_04	COX1_HUMAN	MT-CO1	P00395	P00395	Cytochrome c oxidase subunit 1 OS=Homo sapiens OX=9606 GN=MT-CO1 PE=1 SV=1	513	Homo sapiens	1	0.00985907	5.64	4.946	0	20	5604	1773	TRUE	15	2	2	PXP1776_Sequest_tmt18_20230627_av.pdResult	11	2	2	PXP1776		-1.36325	-0.858909
2	HSC_ZNF469 vs HSC_hNTO	7.77596e-05	0.00288791	-0.290507	PXP1776_04	S38A2_HUMAN	SLC38A2	Q96QD8	Q96QD8	Sodium-coupled neutral amino acid transporter 2 OS=Homo sapiens OX=9606 GN=SLC38A2 PE=1 SV=2	506	Homo sapiens	1	0.00985907	8.245	4.946	0	20	2625	7439	TRUE	8	4	4	PXP1776_Sequest_tmt18_20230627_av.pdResult	8	4	4	PXP1776		-1.80672	-0.00288336
2	HSC_ZNF469 vs HSC_hNTO	0.000745533	0.0140674	-0.289611	PXP1776_04	MARCS_HUMAN	MARCKS	P29966	P29966	Myristoylated alanine-rich C-kinase substrate OS=Homo sapiens OX=9606 GN=MARCKS PE=1 SV=4	332	Homo sapiens	2	0.00985907	7.411	4.946	0	20	2389	2735	TRUE	30	14	13	PXP1776_Sequest_tmt18_20230627_av.pdResult	26	13	13	PXP1776		-2.30764	-0.799506
2	HSC_ZNF469 vs HSC_hNTO	0.42488	0.672948	-0.289219	PXP1776_04	RPIA_HUMAN	RPIA	P49247	P49247	Ribose-5-phosphate isomerase OS=Homo sapiens OX=9606 GN=RPIA PE=1 SV=3	311	Homo sapiens	1	0.00985907	6.145	4.946	0	20	2279	3192	TRUE	6	4	4	PXP1776_Sequest_tmt18_20230627_av.pdResult	5	4	4	PXP1776		-1.7987	0.375397
2	HSC_ZNF469 vs HSC_hNTO	0.000921845	0.0163853	-0.288742	PXP1776_04			CK_Q0V8M9	CK_Q0V8M9	TREMBL:Q0V8M9;Q9TRI0 (Bos taurus) similar to inter-alpha (globulin) inhibitor H3 isoform 2	891	Unknown	1	0.00985907	9.826	4.946	1	20	49	318	TRUE	9	8	8	PXP1776_Sequest_tmt18_20230627_av.pdResult	6	8	5	PXP1776		-1.81347	0.120924
2	HSC_ZNF469 vs HSC_hNTO	0.000360095	0.00866357	-0.288215	PXP1776_04	CAH13_HUMAN	CA13	Q8N1Q1	Q8N1Q1	Carbonic anhydrase 13 OS=Homo sapiens OX=9606 GN=CA13 PE=1 SV=1	262	Homo sapiens	1	0.00985907	8.012	4.946	0	20	5023	6140	TRUE	6	5	5	PXP1776_Sequest_tmt18_20230627_av.pdResult	5	5	4	PXP1776		-1.79246	-0.709704
2	HSC_ZNF469 vs HSC_hNTO	0.00124611	0.0203531	-0.288064	PXP1776_04	SRP14_HUMAN	SRP14	P37108	P37108	Signal recognition particle 14 kDa protein OS=Homo sapiens OX=9606 GN=SRP14 PE=1 SV=2	136	Homo sapiens	1	0.00985907	7.363	4.946	0	20	573	2929	TRUE	15	8	8	PXP1776_Sequest_tmt18_20230627_av.pdResult	12	8	8	PXP1776		-1.95305	-0.482588
2	HSC_ZNF469 vs HSC_hNTO	0.0168846	0.111729	-0.287275	PXP1776_04	MDFIC_HUMAN	MDFIC	Q9P1T7	Q9P1T7	MyoD family inhibitor domain-containing protein OS=Homo sapiens OX=9606 GN=MDFIC PE=1 SV=2	246	Homo sapiens	1	0.00985907	6.15	4.946	0	20	6514	8943	TRUE	3	3	3	PXP1776_Sequest_tmt18_20230627_av.pdResult	2	3	2	PXP1776		-1.34734	-1.09365
2	HSC_ZNF469 vs HSC_hNTO	0.00094254	0.0166798	-0.287204	PXP1776_04	ITA6_HUMAN	ITGA6	P23229	P23229	Integrin alpha-6 OS=Homo sapiens OX=9606 GN=ITGA6 PE=1 SV=5	1130	Homo sapiens	1	0.00985907	6.414	4.946	0	20	2712	2533	TRUE	3	3	3	PXP1776_Sequest_tmt18_20230627_av.pdResult	2	3	2	PXP1776		-1.34701	-0.92163
2	HSC_ZNF469 vs HSC_hNTO	0.00708874	0.0628848	-0.287198	PXP1776_04	AOXA_HUMAN	AOX1	Q06278	Q06278	Aldehyde oxidase OS=Homo sapiens OX=9606 GN=AOX1 PE=1 SV=2	1338	Homo sapiens	1	0.00985907	6.681	4.946	0	20	7685	3938	TRUE	6	5	5	PXP1776_Sequest_tmt18_20230627_av.pdResult	4	5	3	PXP1776		-1.71553	-0.920992
1	HSC_ZNF469 vs HSC_hNTO	0.0123227	0.0899225	-0.286341	PXP1776_04	SDHF2_HUMAN	SDHAF2	Q9NX18	Q9NX18	Succinate dehydrogenase assembly factor 2, mitochondrial OS=Homo sapiens OX=9606 GN=SDHAF2 PE=1 SV=1	166	Homo sapiens	1	0.166411	2.818	3.766	0	20	6230	8787	TRUE	1	1	1	PXP1776_Sequest_tmt18_20230627_av.pdResult	1	1	1	PXP1776		-1.08731	-0.14004
2	HSC_ZNF469 vs HSC_hNTO	0.0231685	0.134176	-0.284959	PXP1776_04	GTR10_HUMAN	SLC2A10	O95528	O95528	Solute carrier family 2, facilitated glucose transporter member 10 OS=Homo sapiens OX=9606 GN=SLC2A10 PE=1 SV=2	541	Homo sapiens	1	0.00985907	5.228	4.946	0	20	2453	1639	TRUE	3	3	3	PXP1776_Sequest_tmt18_20230627_av.pdResult	3	3	3	PXP1776		-1.70215	-0.285957
2	HSC_ZNF469 vs HSC_hNTO	0.0238387	0.135792	-0.284072	PXP1776_04	H11_HUMAN	HIST1H1A	Q02539	Q02539	Histone H1.1 OS=Homo sapiens OX=9606 GN=HIST1H1A PE=1 SV=3	215	Homo sapiens	5	0.00985907	6.499	4.946	0	20	105	2148	TRUE	21	10	5	PXP1776_Sequest_tmt18_20230627_av.pdResult	7	5	5	PXP1776		-1.78414	-0.399952
2	HSC_ZNF469 vs HSC_hNTO	0.000996074	0.0174248	-0.283824	PXP1776_04	SATT_HUMAN	SLC1A4	P43007	P43007	Neutral amino acid transporter A OS=Homo sapiens OX=9606 GN=SLC1A4 PE=1 SV=1	532	Homo sapiens	1	0.00985907	7.705	4.946	0	20	6205	3047	TRUE	5	4	4	PXP1776_Sequest_tmt18_20230627_av.pdResult	4	4	3	PXP1776		-1.69537	-1.09396
2	HSC_ZNF469 vs HSC_hNTO	0.0013801	0.0215606	-0.283141	PXP1776_04	WDR74_HUMAN	WDR74	Q6RFH5	Q6RFH5	WD repeat-containing protein 74 OS=Homo sapiens OX=9606 GN=WDR74 PE=1 SV=1	385	Homo sapiens	1	0.00985907	7.423	4.946	0	20	3099	5400	TRUE	10	9	9	PXP1776_Sequest_tmt18_20230627_av.pdResult	6	9	6	PXP1776		-1.78421	-0.859855
2	HSC_ZNF469 vs HSC_hNTO	2.92664e-05	0.0014726	-0.28259	PXP1776_04	TBD2A_HUMAN	TBC1D2	Q9BYX2	Q9BYX2	TBC1 domain family member 2A OS=Homo sapiens OX=9606 GN=TBC1D2 PE=1 SV=3	928	Homo sapiens	1	0.00985907	8.436	4.946	0	20	2528	7949	TRUE	24	17	17	PXP1776_Sequest_tmt18_20230627_av.pdResult	20	17	15	PXP1776		-2.27627	-0.348423
2	HSC_ZNF469 vs HSC_hNTO	0.00332109	0.0380908	-0.282588	PXP1776_04	NDUF8_HUMAN	NDUFAF8	A1L188	A1L188	NADH dehydrogenase [ubiquinone] 1 alpha subcomplex assembly factor 8 OS=Homo sapiens OX=9606 GN=NDUFAF8 PE=1 SV=1	74	Homo sapiens	1	0.00985907	5.558	4.946	0	20	3878	71	TRUE	3	3	3	PXP1776_Sequest_tmt18_20230627_av.pdResult	3	3	3	PXP1776		-1.68799	-1.2218
2	HSC_ZNF469 vs HSC_hNTO	0.000234578	0.00651459	-0.28167	PXP1776_04	UAP1_HUMAN	UAP1	Q16222	Q16222	UDP-N-acetylhexosamine pyrophosphorylase OS=Homo sapiens OX=9606 GN=UAP1 PE=1 SV=3	522	Homo sapiens	2	0.00985907	8.672	4.946	0	20	827	4641	TRUE	65	28	27	PXP1776_Sequest_tmt18_20230627_av.pdResult	55	27	25	PXP1776		-2.48782	-0.874866
1	HSC_ZNF469 vs HSC_hNTO	0.0632688	0.241195	-0.278534	PXP1776_04	KDM2B_HUMAN	KDM2B	Q8NHM5	Q8NHM5	Lysine-specific demethylase 2B OS=Homo sapiens OX=9606 GN=KDM2B PE=1 SV=1	1336	Homo sapiens	1	0.00985907	5.969	4.946	0	20	186	6448	TRUE	1	1	1	PXP1776_Sequest_tmt18_20230627_av.pdResult	1	1	1	PXP1776		-1.05766	0.359399
2	HSC_ZNF469 vs HSC_hNTO	0.00695157	0.0623142	-0.278445	PXP1776_04	ZBT41_HUMAN	ZBTB41	Q5SVQ8	Q5SVQ8	Zinc finger and BTB domain-containing protein 41 OS=Homo sapiens OX=9606 GN=ZBTB41 PE=1 SV=1	909	Homo sapiens	1	0.00985907	5.828	4.946	0	20	78	4999	TRUE	3	3	3	PXP1776_Sequest_tmt18_20230627_av.pdResult	3	3	3	PXP1776		-1.66324	-0.716271
2	HSC_ZNF469 vs HSC_hNTO	0.000441965	0.0100397	-0.278116	PXP1776_04	S38A1_HUMAN	SLC38A1	Q9H2H9	Q9H2H9	Sodium-coupled neutral amino acid transporter 1 OS=Homo sapiens OX=9606 GN=SLC38A1 PE=1 SV=1	487	Homo sapiens	1	0.0129383	3.964	4.376	0	20	5044	8139	TRUE	5	3	3	PXP1776_Sequest_tmt18_20230627_av.pdResult	5	3	3	PXP1776		-1.66128	-0.413712
2	HSC_ZNF469 vs HSC_hNTO	0.0101221	0.080011	-0.277866	PXP1776_04	SRXN1_HUMAN	SRXN1	Q9BYN0	Q9BYN0	Sulfiredoxin-1 OS=Homo sapiens OX=9606 GN=SRXN1 PE=1 SV=2	137	Homo sapiens	1	0.00985907	6.573	4.946	0	20	5353	7942	TRUE	6	5	5	PXP1776_Sequest_tmt18_20230627_av.pdResult	5	5	4	PXP1776		-1.7281	-1.25147
1	HSC_ZNF469 vs HSC_hNTO	0.220505	0.479931	-0.277708	PXP1776_04	CHIC2_HUMAN	CHIC2	Q9UKJ5	Q9UKJ5	Cysteine-rich hydrophobic domain-containing protein 2 OS=Homo sapiens OX=9606 GN=CHIC2 PE=1 SV=1	165	Homo sapiens	1	0.204285	2.725	3.653	0	20	8307	9223	TRUE	1	1	1	PXP1776_Sequest_tmt18_20230627_av.pdResult	1	1	1	PXP1776		-1.05453	-0.746943
2	HSC_ZNF469 vs HSC_hNTO	0.26443	0.530345	-0.277231	PXP1776_04	Z324A_HUMAN	ZNF324	O75467	O75467;Q6AW86	Zinc finger protein 324A OS=Homo sapiens OX=9606 GN=ZNF324 PE=2 SV=1	553	Homo sapiens	22	0.00985907	5.412	4.946	0	20	18	179	TRUE	4	2	1	PXP1776_Sequest_tmt18_20230627_av.pdResult	2	1	1	PXP1776		-1.05272	0.0480701
1	HSC_ZNF469 vs HSC_hNTO	0.171321	0.421058	-0.275807	PXP1776_04	RHG27_HUMAN	ARHGAP27	Q6ZUM4	Q6ZUM4	Rho GTPase-activating protein 27 OS=Homo sapiens OX=9606 GN=ARHGAP27 PE=1 SV=3	889	Homo sapiens	1	0.0100736	4.372	4.686	0	20	8275	5530	TRUE	1	1	1	PXP1776_Sequest_tmt18_20230627_av.pdResult	1	1	1	PXP1776		-1.04731	-0.53048
2	HSC_ZNF469 vs HSC_hNTO	0.0947993	0.305204	-0.275804	PXP1776_04	PP14A_HUMAN	PPP1R14A	Q96A00	Q96A00	Protein phosphatase 1 regulatory subunit 14A OS=Homo sapiens OX=9606 GN=PPP1R14A PE=1 SV=1	147	Homo sapiens	1	0.00985907	8.589	4.946	0	20	4885	6946	TRUE	5	3	3	PXP1776_Sequest_tmt18_20230627_av.pdResult	4	3	3	PXP1776		-1.64747	-0.906464
2	HSC_ZNF469 vs HSC_hNTO	0.0298594	0.157262	-0.275554	PXP1776_04	KC1E_HUMAN	CSNK1E	P49674	P49674	Casein kinase I isoform epsilon OS=Homo sapiens OX=9606 GN=CSNK1E PE=1 SV=1	416	Homo sapiens	2	0.00986935	4.646	4.946	0	20	516	3177	TRUE	16	12	4	PXP1776_Sequest_tmt18_20230627_av.pdResult	2	4	2	PXP1776		-1.29237	-1.03154
2	HSC_ZNF469 vs HSC_hNTO	0.0329021	0.165936	-0.274902	PXP1776_04	RLP24_HUMAN	RSL24D1	Q9UHA3	Q9UHA3	Probable ribosome biogenesis protein RLP24 OS=Homo sapiens OX=9606 GN=RSL24D1 PE=1 SV=1	163	Homo sapiens	1	0.00985907	5.804	4.946	0	20	475	9102	TRUE	3	3	3	PXP1776_Sequest_tmt18_20230627_av.pdResult	2	3	2	PXP1776		-1.28931	-0.601616
2	HSC_ZNF469 vs HSC_hNTO	0.000336536	0.00842151	-0.274047	PXP1776_04	RBIS_HUMAN	RBIS	Q8N0T1	Q8N0T1	Ribosomal biogenesis factor OS=Homo sapiens OX=9606 GN=RBIS PE=1 SV=4	100	Homo sapiens	1	0.0721641	3.17	4.121	0	20	6718	6107	TRUE	4	4	4	PXP1776_Sequest_tmt18_20230627_av.pdResult	4	4	4	PXP1776		-1.70435	-0.790461
2	HSC_ZNF469 vs HSC_hNTO	0.00109983	0.018563	-0.272887	PXP1776_04	MSMO1_HUMAN	MSMO1	Q15800	Q15800	Methylsterol monooxygenase 1 OS=Homo sapiens OX=9606 GN=MSMO1 PE=1 SV=1	293	Homo sapiens	1	0.00985907	5.683	4.946	0	20	6419	4616	TRUE	5	3	3	PXP1776_Sequest_tmt18_20230627_av.pdResult	5	3	3	PXP1776		-1.63004	-0.671737
1	HSC_ZNF469 vs HSC_hNTO	0.0625687	0.239795	-0.272474	PXP1776_04	PCDG9_HUMAN	PCDHGA9	Q9Y5G4	Q9Y5G4	Protocadherin gamma-A9 OS=Homo sapiens OX=9606 GN=PCDHGA9 PE=2 SV=1	932	Homo sapiens	14	1.03982	1.844	2.861	0	20	1682	1036	TRUE	5	4	1	PXP1776_Sequest_tmt18_20230627_av.pdResult	1	1	1	PXP1776		-1.03465	-0.543996
1	HSC_ZNF469 vs HSC_hNTO	0.137565	0.376454	-0.271934	PXP1776_04	JTB_HUMAN	JTB	O76095	O76095	Protein JTB OS=Homo sapiens OX=9606 GN=JTB PE=1 SV=1	146	Homo sapiens	1	0.883967	1.947	2.945	0	20	8058	1436	TRUE	1	1	1	PXP1776_Sequest_tmt18_20230627_av.pdResult	1	1	1	PXP1776		-1.0326	-0.157002
2	HSC_ZNF469 vs HSC_hNTO	0.00798748	0.0684568	-0.271732	PXP1776_04	SCAM3_HUMAN	SCAMP3	O14828	O14828	Secretory carrier-associated membrane protein 3 OS=Homo sapiens OX=9606 GN=SCAMP3 PE=1 SV=3	347	Homo sapiens	1	0.00985907	7.245	4.946	0	20	2939	605	TRUE	11	8	8	PXP1776_Sequest_tmt18_20230627_av.pdResult	8	8	7	PXP1776		-1.79648	-1.63085
1	HSC_ZNF469 vs HSC_hNTO	0.0230089	0.133669	-0.271212	PXP1776_04	E2F7_HUMAN	E2F7	Q96AV8	Q96AV8	Transcription factor E2F7 OS=Homo sapiens OX=9606 GN=E2F7 PE=1 SV=3	911	Homo sapiens	1	0.313224	2.521	3.518	0	20	6721	6981	TRUE	1	1	1	PXP1776_Sequest_tmt18_20230627_av.pdResult	1	1	1	PXP1776		-1.02986	0.178042
2	HSC_ZNF469 vs HSC_hNTO	0.0374029	0.177739	-0.271135	PXP1776_04	F122A_HUMAN	FAM122A	Q96E09	Q96E09	Protein FAM122A OS=Homo sapiens OX=9606 GN=FAM122A PE=1 SV=1	287	Homo sapiens	1	0.00985907	5.873	4.946	0	20	6201	7105	TRUE	2	2	2	PXP1776_Sequest_tmt18_20230627_av.pdResult	2	2	2	PXP1776		-1.27164	-0.304196
2	HSC_ZNF469 vs HSC_hNTO	0.0232822	0.134505	-0.270929	PXP1776_04	SEBP2_HUMAN	SECISBP2	Q96T21	Q96T21	Selenocysteine insertion sequence-binding protein 2 OS=Homo sapiens OX=9606 GN=SECISBP2 PE=1 SV=2	854	Homo sapiens	1	0.00985907	6.865	4.946	0	20	5197	7517	TRUE	4	4	4	PXP1776_Sequest_tmt18_20230627_av.pdResult	3	4	3	PXP1776		-1.61835	-0.534884
2	HSC_ZNF469 vs HSC_hNTO	0.000358604	0.00864993	-0.27086	PXP1776_04	SIA10_HUMAN	ST3GAL6	Q9Y274	Q9Y274	Type 2 lactosamine alpha-2,3-sialyltransferase OS=Homo sapiens OX=9606 GN=ST3GAL6 PE=1 SV=1	331	Homo sapiens	1	0.0227938	3.642	4.376	0	20	4493	9404	TRUE	4	4	4	PXP1776_Sequest_tmt18_20230627_av.pdResult	4	4	4	PXP1776		-1.68453	-0.468221
2	HSC_ZNF469 vs HSC_hNTO	0.00230068	0.0298227	-0.270694	PXP1776_04	SHPRH_HUMAN	SHPRH	Q149N8	Q149N8	E3 ubiquitin-protein ligase SHPRH OS=Homo sapiens OX=9606 GN=SHPRH PE=1 SV=2	1683	Homo sapiens	1	0.0098591	4.882	4.946	0	20	3350	4455	TRUE	4	4	4	PXP1776_Sequest_tmt18_20230627_av.pdResult	3	4	3	PXP1776		-1.61694	-0.221209
2	HSC_ZNF469 vs HSC_hNTO	0.000428454	0.00978024	-0.270677	PXP1776_04	NDUS5_HUMAN	NDUFS5	O43920	O43920	NADH dehydrogenase [ubiquinone] iron-sulfur protein 5 OS=Homo sapiens OX=9606 GN=NDUFS5 PE=1 SV=3	106	Homo sapiens	1	0.00985909	4.884	4.946	0	20	6000	986	TRUE	5	3	3	PXP1776_Sequest_tmt18_20230627_av.pdResult	5	3	3	PXP1776		-1.61684	-0.990932
2	HSC_ZNF469 vs HSC_hNTO	0.00178899	0.0252536	-0.27043	PXP1776_04	SEP15_HUMAN	SELENOF	O60613	O60613	Selenoprotein F OS=Homo sapiens OX=9606 GN=SELENOF PE=1 SV=4	165	Homo sapiens	1	0.00985907	6.107	4.946	0	20	4833	1090	TRUE	4	3	3	PXP1776_Sequest_tmt18_20230627_av.pdResult	3	3	2	PXP1776		-1.26834	-0.601745
2	HSC_ZNF469 vs HSC_hNTO	0.0747382	0.265689	-0.270212	PXP1776_04	CK098_HUMAN	C11orf98	E9PRG8	E9PRG8	Uncharacterized protein C11orf98 OS=Homo sapiens OX=9606 GN=C11orf98 PE=4 SV=2	123	Homo sapiens	1	0.00985939	4.813	4.946	0	20	7118	367	TRUE	2	2	2	PXP1776_Sequest_tmt18_20230627_av.pdResult	2	2	2	PXP1776		-1.26732	-0.165927
2	HSC_ZNF469 vs HSC_hNTO	3.79094e-05	0.00179189	-0.269025	PXP1776_04	LTBP2_HUMAN	LTBP2	Q14767	Q14767	Latent-transforming growth factor beta-binding protein 2 OS=Homo sapiens OX=9606 GN=LTBP2 PE=1 SV=3	1821	Homo sapiens	1	0.00985907	7.206	4.946	0	20	4187	4436	TRUE	25	22	22	PXP1776_Sequest_tmt18_20230627_av.pdResult	16	22	14	PXP1776		-2.14361	-1.17401
2	HSC_ZNF469 vs HSC_hNTO	0.00149464	0.0226715	-0.26871	PXP1776_04	TRIR_HUMAN	TRIR	Q9BQ61	Q9BQ61	Telomerase RNA component interacting RNase OS=Homo sapiens OX=9606 GN=TRIR PE=1 SV=1	176	Homo sapiens	1	0.00985907	5.878	4.946	0	20	3892	7637	TRUE	7	5	5	PXP1776_Sequest_tmt18_20230627_av.pdResult	5	5	4	PXP1776		-1.67115	-0.462205
2	HSC_ZNF469 vs HSC_hNTO	2.71328e-05	0.00140164	-0.268565	PXP1776_04	P4HA2_HUMAN	P4HA2	O15460	O15460	Prolyl 4-hydroxylase subunit alpha-2 OS=Homo sapiens OX=9606 GN=P4HA2 PE=1 SV=1	535	Homo sapiens	1	0.00985907	9.901	4.946	0	20	1587	785	TRUE	105	27	27	PXP1776_Sequest_tmt18_20230627_av.pdResult	80	27	25	PXP1776		-2.37207	-1.9653
1	HSC_ZNF469 vs HSC_hNTO	0.0689178	0.254201	-0.26836	PXP1776_04	COPT2_HUMAN	SLC31A2	O15432	O15432	Probable low affinity copper uptake protein 2 OS=Homo sapiens OX=9606 GN=SLC31A2 PE=1 SV=1	143	Homo sapiens	1	0.00985907	8.089	4.946	0	20	8206	777	TRUE	1	1	1	PXP1776_Sequest_tmt18_20230627_av.pdResult	1	1	1	PXP1776		-1.01903	-0.616465
2	HSC_ZNF469 vs HSC_hNTO	0.0439314	0.196161	-0.267675	PXP1776_04	CO1A1_HUMAN	COL1A1	P02452	P02452	Collagen alpha-1(I) chain OS=Homo sapiens OX=9606 GN=COL1A1 PE=1 SV=5	1464	Homo sapiens	6	0.00985907	11.412	4.946	0	20	158	298	TRUE	188	72	69	PXP1776_Sequest_tmt18_20230627_av.pdResult	94	69	41	PXP1776		-2.6733	-0.821979
2	HSC_ZNF469 vs HSC_hNTO	0.00524356	0.05243	-0.267636	PXP1776_04	APCDL_HUMAN	APCDD1L	Q8NCL9	Q8NCL9	Protein APCDD1-like OS=Homo sapiens OX=9606 GN=APCDD1L PE=2 SV=1	501	Homo sapiens	1	0.00985907	5.378	4.946	0	20	5192	6366	TRUE	3	3	3	PXP1776_Sequest_tmt18_20230627_av.pdResult	3	3	3	PXP1776		-1.59868	0.102951
2	HSC_ZNF469 vs HSC_hNTO	0.000508149	0.011109	-0.267417	PXP1776_04	STX3_HUMAN	STX3	Q13277	Q13277	Syntaxin-3 OS=Homo sapiens OX=9606 GN=STX3 PE=1 SV=3	289	Homo sapiens	1	0.00985907	6.98	4.946	0	20	5881	4158	TRUE	6	6	6	PXP1776_Sequest_tmt18_20230627_av.pdResult	5	6	5	PXP1776		-1.67954	-1.29518
2	HSC_ZNF469 vs HSC_hNTO	0.0627985	0.240282	-0.267186	PXP1776_04	RFIP3_HUMAN	RAB11FIP3	O75154	O75154	Rab11 family-interacting protein 3 OS=Homo sapiens OX=9606 GN=RAB11FIP3 PE=1 SV=1	756	Homo sapiens	2	0.0151213	3.854	4.376	0	20	3497	1199	TRUE	4	4	3	PXP1776_Sequest_tmt18_20230627_av.pdResult	2	3	2	PXP1776		-1.25312	-0.780072
1	HSC_ZNF469 vs HSC_hNTO	0.000235688	0.00652604	-0.265902	PXP1776_04	AEN_HUMAN	AEN	Q8WTP8	Q8WTP8	Apoptosis-enhancing nuclease OS=Homo sapiens OX=9606 GN=AEN PE=1 SV=2	325	Homo sapiens	1	0.0112159	4.112	4.376	0	20	8190	6635	TRUE	1	1	1	PXP1776_Sequest_tmt18_20230627_av.pdResult	1	1	1	PXP1776		-1.0097	-0.293254
2	HSC_ZNF469 vs HSC_hNTO	5.24673e-06	0.000387409	-0.265543	PXP1776_04	LONM_HUMAN	LONP1	P36776	P36776	Lon protease homolog, mitochondrial OS=Homo sapiens OX=9606 GN=LONP1 PE=1 SV=2	959	Homo sapiens	2	0.00985907	8.147	4.946	0	20	1992	2911	TRUE	57	32	31	PXP1776_Sequest_tmt18_20230627_av.pdResult	45	31	28	PXP1776		-2.37021	-1.05425
2	HSC_ZNF469 vs HSC_hNTO	0.14736	0.390627	-0.265059	PXP1776_04	NGEF_HUMAN	NGEF	Q8N5V2	Q8N5V2	Ephexin-1 OS=Homo sapiens OX=9606 GN=NGEF PE=1 SV=2	710	Homo sapiens	1	0.00985907	5.993	4.946	0	20	6847	6233	TRUE	3	2	2	PXP1776_Sequest_tmt18_20230627_av.pdResult	2	2	2	PXP1776		-1.24314	0.542389
2	HSC_ZNF469 vs HSC_hNTO	0.0330233	0.165985	-0.264827	PXP1776_04	S20A1_HUMAN	SLC20A1	Q8WUM9	Q8WUM9	Sodium-dependent phosphate transporter 1 OS=Homo sapiens OX=9606 GN=SLC20A1 PE=1 SV=1	679	Homo sapiens	2	0.00985907	5.043	4.946	0	20	1565	3980	TRUE	7	6	5	PXP1776_Sequest_tmt18_20230627_av.pdResult	4	5	4	PXP1776		-1.64701	0.299168
2	HSC_ZNF469 vs HSC_hNTO	0.00308119	0.0362272	-0.26396	PXP1776_04	REPI1_HUMAN	REPIN1	Q9BWE0	Q9BWE0	Replication initiator 1 OS=Homo sapiens OX=9606 GN=REPIN1 PE=1 SV=1	567	Homo sapiens	4	0.00985907	5.403	4.946	0	20	1766	2014	TRUE	3	3	2	PXP1776_Sequest_tmt18_20230627_av.pdResult	2	2	2	PXP1776		-1.23799	-0.154183
2	HSC_ZNF469 vs HSC_hNTO	0.0489865	0.209238	-0.263742	PXP1776_04	H32_HUMAN	HIST2H3D	Q71DI3	Q71DI3	Histone H3.2 OS=Homo sapiens OX=9606 GN=HIST2H3D PE=1 SV=3	136	Homo sapiens	3	0.00985907	6.351	4.946	0	20	523	3715	TRUE	10	7	2	PXP1776_Sequest_tmt18_20230627_av.pdResult	2	2	1	PXP1776		-1.0015	-0.18881
1	HSC_ZNF469 vs HSC_hNTO	0.23334	0.496473	-0.263723	PXP1776_04	1C17_HUMAN	HLA-C	Q95604	Q95604	HLA class I histocompatibility antigen, Cw-17 alpha chain OS=Homo sapiens OX=9606 GN=HLA-C PE=1 SV=1	372	Homo sapiens	5	0.721527	2.07	3.063	0	20	2100	1817	TRUE	9	6	1	PXP1776_Sequest_tmt18_20230627_av.pdResult	1	1	1	PXP1776		-1.00142	-0.502454
2	HSC_ZNF469 vs HSC_hNTO	0.00252359	0.0317877	-0.26323	PXP1776_04	PEBB_HUMAN	CBFB	Q13951	Q13951	Core-binding factor subunit beta OS=Homo sapiens OX=9606 GN=CBFB PE=1 SV=2	182	Homo sapiens	1	0.00985907	8.468	4.946	0	20	1828	4292	TRUE	13	8	8	PXP1776_Sequest_tmt18_20230627_av.pdResult	11	8	7	PXP1776		-1.74028	-1.05882
1	HSC_ZNF469 vs HSC_hNTO	0.0079585	0.0682709	-0.262874	PXP1776_04	LENG1_HUMAN	LENG1	Q96BZ8	Q96BZ8	Leukocyte receptor cluster member 1 OS=Homo sapiens OX=9606 GN=LENG1 PE=1 SV=1	264	Homo sapiens	1	0.0399154	3.407	4.234	0	20	3926	7027	TRUE	1	1	1	PXP1776_Sequest_tmt18_20230627_av.pdResult	1	1	1	PXP1776		-0.998197	-0.404593
1	HSC_ZNF469 vs HSC_hNTO	0.0256246	0.142496	-0.262772	PXP1776_04	CEBPG_HUMAN	CEBPG	P53567	P53567	CCAAT/enhancer-binding protein gamma OS=Homo sapiens OX=9606 GN=CEBPG PE=1 SV=1	150	Homo sapiens	1	0.00985907	5.423	4.946	0	20	8229	3401	TRUE	1	1	1	PXP1776_Sequest_tmt18_20230627_av.pdResult	1	1	1	PXP1776		-0.997811	-0.919912
2	HSC_ZNF469 vs HSC_hNTO	0.00136353	0.0213757	-0.26033	PXP1776_04	OSBL6_HUMAN	OSBPL6	Q9BZF3	Q9BZF3	Oxysterol-binding protein-related protein 6 OS=Homo sapiens OX=9606 GN=OSBPL6 PE=1 SV=1	934	Homo sapiens	2	0.00987363	4.621	4.946	0	20	2740	7962	TRUE	9	9	8	PXP1776_Sequest_tmt18_20230627_av.pdResult	6	8	6	PXP1776		-1.64046	-0.0319394
1	HSC_ZNF469 vs HSC_hNTO	0.0417013	0.189622	-0.260037	PXP1776_04	HSF2_HUMAN	HSF2	Q03933	Q03933	Heat shock factor protein 2 OS=Homo sapiens OX=9606 GN=HSF2 PE=1 SV=1	536	Homo sapiens	1	0.0449744	3.359	4.234	0	20	1950	3905	TRUE	3	3	3	PXP1776_Sequest_tmt18_20230627_av.pdResult	1	3	1	PXP1776		-0.987426	-0.198195
1	HSC_ZNF469 vs HSC_hNTO	0.0808917	0.278435	-0.259848	PXP1776_04	BL1S6_HUMAN	BLOC1S6	Q9UL45	Q9UL45	Biogenesis of lysosome-related organelles complex 1 subunit 6 OS=Homo sapiens OX=9606 GN=BLOC1S6 PE=1 SV=1	172	Homo sapiens	1	0.00985907	8.265	4.946	0	20	8042	9257	TRUE	1	1	1	PXP1776_Sequest_tmt18_20230627_av.pdResult	1	1	1	PXP1776		-0.98671	-0.841426
2	HSC_ZNF469 vs HSC_hNTO	7.08831e-06	0.000502572	-0.259678	PXP1776_04	QSOX1_HUMAN	QSOX1	O00391	O00391	Sulfhydryl oxidase 1 OS=Homo sapiens OX=9606 GN=QSOX1 PE=1 SV=3	747	Homo sapiens	1	0.00985907	7.843	4.946	0	20	6035	444	TRUE	18	15	15	PXP1776_Sequest_tmt18_20230627_av.pdResult	14	15	13	PXP1776		-2.06913	-1.42144
1	HSC_ZNF469 vs HSC_hNTO	0.0730987	0.26258	-0.259494	PXP1776_04	ANR40_HUMAN	ANKRD40	Q6AI12	Q6AI12	Ankyrin repeat domain-containing protein 40 OS=Homo sapiens OX=9606 GN=ANKRD40 PE=1 SV=2	368	Homo sapiens	1	0.0143625	3.887	4.376	0	20	7630	5200	TRUE	3	3	3	PXP1776_Sequest_tmt18_20230627_av.pdResult	1	3	1	PXP1776		-0.985366	-0.199838
2	HSC_ZNF469 vs HSC_hNTO	0.0106292	0.0824185	-0.257855	PXP1776_04	OLFL3_HUMAN	OLFML3	Q9NRN5	Q9NRN5	Olfactomedin-like protein 3 OS=Homo sapiens OX=9606 GN=OLFML3 PE=2 SV=1	406	Homo sapiens	1	0.0107551	4.178	4.562	0	20	4447	8597	TRUE	5	5	5	PXP1776_Sequest_tmt18_20230627_av.pdResult	5	5	5	PXP1776		-1.61948	1.89347
1	HSC_ZNF469 vs HSC_hNTO	0.0857432	0.289089	-0.257618	PXP1776_04	DHB8_HUMAN	HSD17B8	Q92506	Q92506	Estradiol 17-beta-dehydrogenase 8 OS=Homo sapiens OX=9606 GN=HSD17B8 PE=1 SV=2	261	Homo sapiens	1	1.68733	1.503	2.632	0	20	8179	6781	TRUE	1	1	1	PXP1776_Sequest_tmt18_20230627_av.pdResult	1	1	1	PXP1776		-0.978241	-0.680787
2	HSC_ZNF469 vs HSC_hNTO	3.08724e-06	0.000254939	-0.257227	PXP1776_04	SYIC_HUMAN	IARS	P41252	P41252	Isoleucine--tRNA ligase, cytoplasmic OS=Homo sapiens OX=9606 GN=IARS PE=1 SV=2	1262	Homo sapiens	1	0.00985907	8.445	4.946	0	20	1370	3005	TRUE	123	59	59	PXP1776_Sequest_tmt18_20230627_av.pdResult	101	59	54	PXP1776		-2.56895	-1.48489
1	HSC_ZNF469 vs HSC_hNTO	0.277562	0.542848	-0.256504	PXP1776_04	K1614_HUMAN	KIAA1614	Q5VZ46	Q5VZ46	Uncharacterized protein KIAA1614 OS=Homo sapiens OX=9606 GN=KIAA1614 PE=2 SV=3	1190	Homo sapiens	1	1.2504	1.721	2.767	0	20	8211	5130	TRUE	1	1	1	PXP1776_Sequest_tmt18_20230627_av.pdResult	1	1	1	PXP1776		-0.974009	0.280673
2	HSC_ZNF469 vs HSC_hNTO	0.00989749	0.0790364	-0.256307	PXP1776_04	IF2B3_HUMAN	IGF2BP3	O00425	O00425	Insulin-like growth factor 2 mRNA-binding protein 3 OS=Homo sapiens OX=9606 GN=IGF2BP3 PE=1 SV=2	579	Homo sapiens	3	0.00985907	5.549	4.946	0	20	1906	457	TRUE	13	8	6	PXP1776_Sequest_tmt18_20230627_av.pdResult	6	6	5	PXP1776		-1.60976	-0.907382
2	HSC_ZNF469 vs HSC_hNTO	7.36344e-06	0.000510477	-0.256112	PXP1776_04	TIM44_HUMAN	TIMM44	O43615	O43615	Mitochondrial import inner membrane translocase subunit TIM44 OS=Homo sapiens OX=9606 GN=TIMM44 PE=1 SV=2	452	Homo sapiens	1	0.00985907	8.827	4.946	0	20	1584	908	TRUE	19	13	13	PXP1776_Sequest_tmt18_20230627_av.pdResult	15	13	13	PXP1776		-2.04072	-0.988847
2	HSC_ZNF469 vs HSC_hNTO	0.00129065	0.0206836	-0.255468	PXP1776_04	DUSTY_HUMAN	DSTYK	Q6XUX3	Q6XUX3	Dual serine/threonine and tyrosine protein kinase OS=Homo sapiens OX=9606 GN=DSTYK PE=1 SV=2	929	Homo sapiens	1	0.00985907	5.849	4.946	0	20	4240	5475	TRUE	7	6	6	PXP1776_Sequest_tmt18_20230627_av.pdResult	7	6	6	PXP1776		-1.60983	-0.601232
2	HSC_ZNF469 vs HSC_hNTO	0.020694	0.125322	-0.255085	PXP1776_04	CLUS_HUMAN	CLU	P10909	P10909	Clusterin OS=Homo sapiens OX=9606 GN=CLU PE=1 SV=1	449	Homo sapiens	1	0.00985914	4.862	4.946	0	20	5592	2170	TRUE	2	2	2	PXP1776_Sequest_tmt18_20230627_av.pdResult	2	2	2	PXP1776		-1.19637	-0.89369
1	HSC_ZNF469 vs HSC_hNTO	0.0472905	0.205284	-0.254518	PXP1776_04	LTOR4_HUMAN	LAMTOR4	Q0VGL1	Q0VGL1	Ragulator complex protein LAMTOR4 OS=Homo sapiens OX=9606 GN=LAMTOR4 PE=1 SV=1	99	Homo sapiens	1	0.886787	1.945	2.945	0	20	7256	4029	TRUE	1	1	1	PXP1776_Sequest_tmt18_20230627_av.pdResult	1	1	1	PXP1776		-0.966469	-0.4972
2	HSC_ZNF469 vs HSC_hNTO	0.00196247	0.0268914	-0.253799	PXP1776_04	UBL3_HUMAN	UBL3	O95164	O95164	Ubiquitin-like protein 3 OS=Homo sapiens OX=9606 GN=UBL3 PE=1 SV=1	117	Homo sapiens	1	0.00986028	4.764	4.946	0	20	4371	1548	TRUE	3	2	2	PXP1776_Sequest_tmt18_20230627_av.pdResult	2	2	2	PXP1776		-1.19034	0.504756
1	HSC_ZNF469 vs HSC_hNTO	0.00473829	0.0487851	-0.252868	PXP1776_04	ULK2_HUMAN	ULK2	Q8IYT8	Q8IYT8	Serine/threonine-protein kinase ULK2 OS=Homo sapiens OX=9606 GN=ULK2 PE=1 SV=3	1036	Homo sapiens	1	0.0136401	3.923	4.376	0	20	7400	6075	TRUE	1	1	1	PXP1776_Sequest_tmt18_20230627_av.pdResult	1	1	1	PXP1776		-0.960205	-0.216349
2	HSC_ZNF469 vs HSC_hNTO	0.00473584	0.0487851	-0.252447	PXP1776_04	MK12_HUMAN	MAPK12	P53778	P53778	Mitogen-activated protein kinase 12 OS=Homo sapiens OX=9606 GN=MAPK12 PE=1 SV=3	367	Homo sapiens	1	0.0100053	4.416	4.686	0	20	1838	3418	TRUE	4	4	4	PXP1776_Sequest_tmt18_20230627_av.pdResult	2	4	2	PXP1776		-1.184	-0.256709
1	HSC_ZNF469 vs HSC_hNTO	0.0108084	0.0834622	-0.252278	PXP1776_04	C1D_HUMAN	C1D	Q13901	Q13901	Nuclear nucleic acid-binding protein C1D OS=Homo sapiens OX=9606 GN=C1D PE=1 SV=1	141	Homo sapiens	1	1.57856	1.554	2.666	0	20	6355	4286	TRUE	1	1	1	PXP1776_Sequest_tmt18_20230627_av.pdResult	1	1	1	PXP1776		-0.957963	-0.203523
2	HSC_ZNF469 vs HSC_hNTO	0.000619664	0.0124988	-0.251383	PXP1776_04	VAT1_HUMAN	VAT1	Q99536	Q99536	Synaptic vesicle membrane protein VAT-1 homolog OS=Homo sapiens OX=9606 GN=VAT1 PE=1 SV=2	393	Homo sapiens	1	0.00985907	8.783	4.946	0	20	1928	7547	TRUE	94	17	17	PXP1776_Sequest_tmt18_20230627_av.pdResult	62	17	15	PXP1776		-2.0249	-1.58707
1	HSC_ZNF469 vs HSC_hNTO	0.0131202	0.0930492	-0.250901	PXP1776_04	SIKE1_HUMAN	SIKE1	Q9BRV8	Q9BRV8	Suppressor of IKBKE 1 OS=Homo sapiens OX=9606 GN=SIKE1 PE=1 SV=1	207	Homo sapiens	1	0.00985907	5.619	4.946	0	20	7034	7701	TRUE	1	1	1	PXP1776_Sequest_tmt18_20230627_av.pdResult	1	1	1	PXP1776		-0.952732	-0.468042
2	HSC_ZNF469 vs HSC_hNTO	0.00135578	0.0213615	-0.250794	PXP1776_04	HPLN1_HUMAN	HAPLN1	P10915	P10915	Hyaluronan and proteoglycan link protein 1 OS=Homo sapiens OX=9606 GN=HAPLN1 PE=2 SV=2	354	Homo sapiens	2	0.0545557	3.282	4.234	0	20	4095	2171	TRUE	3	3	2	PXP1776_Sequest_tmt18_20230627_av.pdResult	2	2	2	PXP1776		-1.17624	-0.73237
2	HSC_ZNF469 vs HSC_hNTO	2.88395e-05	0.00145897	-0.250694	PXP1776_04	S14L1_HUMAN	SEC14L1	Q92503	Q92503	SEC14-like protein 1 OS=Homo sapiens OX=9606 GN=SEC14L1 PE=1 SV=2	715	Homo sapiens	1	0.00985907	7.729	4.946	0	20	6332	6779	TRUE	13	12	12	PXP1776_Sequest_tmt18_20230627_av.pdResult	11	12	10	PXP1776		-1.89548	-0.767635
1	HSC_ZNF469 vs HSC_hNTO	0.121513	0.350893	-0.24871	PXP1776_04	P55G_HUMAN	PIK3R3	Q92569	Q92569	Phosphatidylinositol 3-kinase regulatory subunit gamma OS=Homo sapiens OX=9606 GN=PIK3R3 PE=1 SV=2	461	Homo sapiens	3	0.0105556	4.216	4.562	0	20	372	467	TRUE	3	3	1	PXP1776_Sequest_tmt18_20230627_av.pdResult	1	1	1	PXP1776		-0.944416	-0.635657
2	HSC_ZNF469 vs HSC_hNTO	0.104064	0.32228	-0.248539	PXP1776_04	COX3_HUMAN	MT-CO3	P00414	P00414	Cytochrome c oxidase subunit 3 OS=Homo sapiens OX=9606 GN=MT-CO3 PE=1 SV=2	261	Homo sapiens	1	0.0101979	4.316	4.562	0	20	7430	1775	TRUE	2	1	1	PXP1776_Sequest_tmt18_20230627_av.pdResult	2	1	1	PXP1776		-0.943763	-1.12151
2	HSC_ZNF469 vs HSC_hNTO	9.92985e-05	0.0033794	-0.248379	PXP1776_04	MAON_HUMAN	ME3	Q16798	Q16798	NADP-dependent malic enzyme, mitochondrial OS=Homo sapiens OX=9606 GN=ME3 PE=2 SV=2	604	Homo sapiens	3	0.00985907	6.069	4.946	0	20	1802	2540	TRUE	14	10	8	PXP1776_Sequest_tmt18_20230627_av.pdResult	7	8	7	PXP1776		-1.64209	-0.338838
1	HSC_ZNF469 vs HSC_hNTO	0.0592932	0.232478	-0.248223	PXP1776_04	CC106_HUMAN	CCDC106	Q9BWC9	Q9BWC9	Coiled-coil domain-containing protein 106 OS=Homo sapiens OX=9606 GN=CCDC106 PE=1 SV=1	280	Homo sapiens	1	1.96856	1.375	2.533	0	20	8161	7862	TRUE	1	1	1	PXP1776_Sequest_tmt18_20230627_av.pdResult	1	1	1	PXP1776		-0.942566	-0.0329878
2	HSC_ZNF469 vs HSC_hNTO	0.00916398	0.0750356	-0.248192	PXP1776_04	DUS1_HUMAN	DUSP1	P28562	P28562	Dual specificity protein phosphatase 1 OS=Homo sapiens OX=9606 GN=DUSP1 PE=1 SV=3	367	Homo sapiens	1	0.00985907	6.808	4.946	0	20	4487	2694	TRUE	4	2	2	PXP1776_Sequest_tmt18_20230627_av.pdResult	4	2	2	PXP1776		-1.16404	-1.27671
2	HSC_ZNF469 vs HSC_hNTO	0.0347277	0.171242	-0.247095	PXP1776_04	COX7C_HUMAN	COX7C	P15954	P15954	Cytochrome c oxidase subunit 7C, mitochondrial OS=Homo sapiens OX=9606 GN=COX7C PE=1 SV=1	63	Homo sapiens	1	0.00985907	6.339	4.946	0	20	6500	2330	TRUE	7	3	3	PXP1776_Sequest_tmt18_20230627_av.pdResult	6	3	3	PXP1776		-1.47598	-0.582977
2	HSC_ZNF469 vs HSC_hNTO	0.00754726	0.0659522	-0.247055	PXP1776_04	MAF1_HUMAN	MAF1	Q9H063	Q9H063	Repressor of RNA polymerase III transcription MAF1 homolog OS=Homo sapiens OX=9606 GN=MAF1 PE=1 SV=2	256	Homo sapiens	1	0.00985907	8.971	4.946	0	20	6840	8050	TRUE	3	3	3	PXP1776_Sequest_tmt18_20230627_av.pdResult	3	3	3	PXP1776		-1.47574	-0.745392
2	HSC_ZNF469 vs HSC_hNTO	0.00053869	0.0113806	-0.247003	PXP1776_04	NSUN3_HUMAN	NSUN3	Q9H649	Q9H649	tRNA (cytosine(34)-C(5))-methyltransferase, mitochondrial OS=Homo sapiens OX=9606 GN=NSUN3 PE=1 SV=1	340	Homo sapiens	1	0.00985908	4.907	4.946	0	20	3575	8225	TRUE	4	4	4	PXP1776_Sequest_tmt18_20230627_av.pdResult	3	4	3	PXP1776		-1.47543	-0.820991
2	HSC_ZNF469 vs HSC_hNTO	0.000316448	0.00816702	-0.246495	PXP1776_04	MMAB_HUMAN	MMAB	Q96EY8	Q96EY8	Corrinoid adenosyltransferase OS=Homo sapiens OX=9606 GN=MMAB PE=1 SV=1	250	Homo sapiens	1	0.00985907	5.731	4.946	0	20	7190	7152	TRUE	11	7	7	PXP1776_Sequest_tmt18_20230627_av.pdResult	10	7	6	PXP1776		-1.55329	-0.327636
2	HSC_ZNF469 vs HSC_hNTO	0.000128248	0.0040965	-0.246385	PXP1776_04	N4BP2_HUMAN	N4BP2	Q86UW6	Q86UW6	NEDD4-binding protein 2 OS=Homo sapiens OX=9606 GN=N4BP2 PE=1 SV=2	1770	Homo sapiens	1	0.00985907	10.122	4.946	0	20	6298	5808	TRUE	4	4	4	PXP1776_Sequest_tmt18_20230627_av.pdResult	4	4	4	PXP1776		-1.53232	-0.738719
2	HSC_ZNF469 vs HSC_hNTO	0.00230632	0.0298545	-0.246232	PXP1776_04	SLBP_HUMAN	SLBP	Q14493	Q14493	Histone RNA hairpin-binding protein OS=Homo sapiens OX=9606 GN=SLBP PE=1 SV=1	270	Homo sapiens	1	0.122016	2.953	3.891	0	20	5740	4379	TRUE	4	4	4	PXP1776_Sequest_tmt18_20230627_av.pdResult	4	4	4	PXP1776		-1.53137	0.074002
2	HSC_ZNF469 vs HSC_hNTO	0.0140484	0.097754	-0.245863	PXP1776_04	RT12_HUMAN	MRPS12	O15235	O15235	28S ribosomal protein S12, mitochondrial OS=Homo sapiens OX=9606 GN=MRPS12 PE=1 SV=1	138	Homo sapiens	1	0.0108641	4.161	4.562	0	20	5838	738	TRUE	4	3	3	PXP1776_Sequest_tmt18_20230627_av.pdResult	4	3	3	PXP1776		-1.46862	-0.774122
2	HSC_ZNF469 vs HSC_hNTO	0.00423915	0.0453419	-0.245856	PXP1776_04	MAGD4_HUMAN	MAGED4B	Q96JG8	Q96JG8	Melanoma-associated antigen D4 OS=Homo sapiens OX=9606 GN=MAGED4B PE=1 SV=3	741	Homo sapiens	1	0.00985907	5.155	4.946	0	20	6083	7291	TRUE	8	7	7	PXP1776_Sequest_tmt18_20230627_av.pdResult	7	7	6	PXP1776		-1.54926	-0.492828
1	HSC_ZNF469 vs HSC_hNTO	0.182244	0.434552	-0.245188	PXP1776_04	ZDH12_HUMAN	ZDHHC12	Q96GR4	Q96GR4	Probable palmitoyltransferase ZDHHC12 OS=Homo sapiens OX=9606 GN=ZDHHC12 PE=2 SV=2	267	Homo sapiens	1	0.990956	1.875	2.895	0	20	6162	7207	TRUE	1	1	1	PXP1776_Sequest_tmt18_20230627_av.pdResult	1	1	1	PXP1776		-0.93104	-0.400958
1	HSC_ZNF469 vs HSC_hNTO	0.0614741	0.23656	-0.24491	PXP1776_04	RYBP_HUMAN	RYBP	Q8N488	Q8N488	RING1 and YY1-binding protein OS=Homo sapiens OX=9606 GN=RYBP PE=1 SV=2	228	Homo sapiens	1	0.00985907	5.477	4.946	0	20	7192	6190	TRUE	1	1	1	PXP1776_Sequest_tmt18_20230627_av.pdResult	1	1	1	PXP1776		-0.929986	-0.510471
1	HSC_ZNF469 vs HSC_hNTO	0.0220486	0.130434	-0.244792	PXP1776_04	FBX8_HUMAN	FBXO8	Q9NRD0	Q9NRD0	F-box only protein 8 OS=Homo sapiens OX=9606 GN=FBXO8 PE=2 SV=1	319	Homo sapiens	1	0.835147	1.982	2.98	0	20	8332	8582	TRUE	1	1	1	PXP1776_Sequest_tmt18_20230627_av.pdResult	1	1	1	PXP1776		-0.929536	-1.10526
2	HSC_ZNF469 vs HSC_hNTO	0.135813	0.374285	-0.244151	PXP1776_04	CA216_HUMAN	C1orf216	Q8TAB5	Q8TAB5	UPF0500 protein C1orf216 OS=Homo sapiens OX=9606 GN=C1orf216 PE=1 SV=1	229	Homo sapiens	1	0.0504942	3.313	4.234	0	20	7416	6472	TRUE	2	2	2	PXP1776_Sequest_tmt18_20230627_av.pdResult	2	2	2	PXP1776		-1.14509	-0.673551
1	HSC_ZNF469 vs HSC_hNTO	0.259635	0.525734	-0.244063	PXP1776_04	CS012_HUMAN	C19orf12	Q9NSK7	Q9NSK7	Protein C19orf12 OS=Homo sapiens OX=9606 GN=C19orf12 PE=1 SV=3	152	Homo sapiens	1	0.159368	2.837	3.779	0	20	8146	8643	TRUE	1	1	1	PXP1776_Sequest_tmt18_20230627_av.pdResult	1	1	1	PXP1776		-0.92677	-0.852295
2	HSC_ZNF469 vs HSC_hNTO	0.000609909	0.0123553	-0.243963	PXP1776_04	ZN593_HUMAN	ZNF593	O00488	O00488	Zinc finger protein 593 OS=Homo sapiens OX=9606 GN=ZNF593 PE=1 SV=2	134	Homo sapiens	1	0.00985907	4.981	4.946	0	20	7568	484	TRUE	4	3	3	PXP1776_Sequest_tmt18_20230627_av.pdResult	3	3	3	PXP1776		-1.45727	-0.619459
2	HSC_ZNF469 vs HSC_hNTO	0.000231901	0.0064787	-0.243707	PXP1776_04	AP5S1_HUMAN	AP5S1	Q9NUS5	Q9NUS5	AP-5 complex subunit sigma-1 OS=Homo sapiens OX=9606 GN=AP5S1 PE=1 SV=1	200	Homo sapiens	3	0.00991025	4.52	4.686	0	20	3455	7402	TRUE	7	5	3	PXP1776_Sequest_tmt18_20230627_av.pdResult	3	3	3	PXP1776		-1.45574	-0.877973
2	HSC_ZNF469 vs HSC_hNTO	0.0334298	0.16731	-0.243362	PXP1776_04	SPT33_HUMAN	SPATA33	Q96N06	Q96N06	Spermatogenesis-associated protein 33 OS=Homo sapiens OX=9606 GN=SPATA33 PE=2 SV=1	139	Homo sapiens	1	0.00985907	4.994	4.946	0	20	5823	7376	TRUE	2	2	2	PXP1776_Sequest_tmt18_20230627_av.pdResult	2	2	2	PXP1776		-1.14138	-0.411602
1	HSC_ZNF469 vs HSC_hNTO	0.106923	0.326274	-0.243344	PXP1776_04	RFWD3_HUMAN	RFWD3	Q6PCD5	Q6PCD5	E3 ubiquitin-protein ligase RFWD3 OS=Homo sapiens OX=9606 GN=RFWD3 PE=1 SV=3	774	Homo sapiens	1	0.0376592	3.43	4.269	0	20	8081	5359	TRUE	1	1	1	PXP1776_Sequest_tmt18_20230627_av.pdResult	1	1	1	PXP1776		-0.924037	0.131411
1	HSC_ZNF469 vs HSC_hNTO	0.172616	0.422909	-0.243104	PXP1776_04	MEF2A_HUMAN	MEF2A	Q02078	Q02078	Myocyte-specific enhancer factor 2A OS=Homo sapiens OX=9606 GN=MEF2A PE=1 SV=1	507	Homo sapiens	2	0.00985907	5.262	4.946	0	20	6832	3865	TRUE	2	2	1	PXP1776_Sequest_tmt18_20230627_av.pdResult	1	1	1	PXP1776		-0.923127	0.0882964
2	HSC_ZNF469 vs HSC_hNTO	0.034794	0.171298	-0.243093	PXP1776_04	CLCA_HUMAN	CLTA	P09496	P09496	Clathrin light chain A OS=Homo sapiens OX=9606 GN=CLTA PE=1 SV=1	248	Homo sapiens	2	0.041726	3.389	4.234	0	20	2474	2062	TRUE	15	9	8	PXP1776_Sequest_tmt18_20230627_av.pdResult	12	8	8	PXP1776		-1.64815	-1.49299
1	HSC_ZNF469 vs HSC_hNTO	0.216785	0.475374	-0.24293	PXP1776_04	CENPK_HUMAN	CENPK	Q9BS16	Q9BS16	Centromere protein K OS=Homo sapiens OX=9606 GN=CENPK PE=1 SV=1	269	Homo sapiens	1	0.00985907	6.946	4.946	0	20	6213	7706	TRUE	3	3	3	PXP1776_Sequest_tmt18_20230627_av.pdResult	1	3	1	PXP1776		-0.922466	0.195049
2	HSC_ZNF469 vs HSC_hNTO	0.000593936	0.0121634	-0.242733	PXP1776_04	CN119_HUMAN	C14orf119	Q9NWQ9	Q9NWQ9	Uncharacterized protein C14orf119 OS=Homo sapiens OX=9606 GN=C14orf119 PE=1 SV=1	140	Homo sapiens	1	0.0104056	4.251	4.562	0	20	7890	8757	TRUE	2	2	2	PXP1776_Sequest_tmt18_20230627_av.pdResult	2	2	2	PXP1776		-1.13843	-0.174937
2	HSC_ZNF469 vs HSC_hNTO	0.00369537	0.0411277	-0.242619	PXP1776_04			CK_P01030	CK_P01030	SWISS-PROT:P01030 (Bos taurus) similar to Complement C4-A precursor	1741	Unknown	3	0.00985907	8.205	4.946	1	20	108	287	TRUE	17	13	8	PXP1776_Sequest_tmt18_20230627_av.pdResult	8	8	5	PXP1776		-1.52379	1.17567
2	HSC_ZNF469 vs HSC_hNTO	0.0227232	0.132682	-0.242579	PXP1776_04	TLS1_HUMAN	C9orf78	Q9NZ63	Q9NZ63	Telomere length and silencing protein 1 homolog OS=Homo sapiens OX=9606 GN=C9orf78 PE=1 SV=1	289	Homo sapiens	1	0.00985907	6.897	4.946	0	20	6155	8877	TRUE	5	5	5	PXP1776_Sequest_tmt18_20230627_av.pdResult	4	5	4	PXP1776		-1.50865	-0.368073
2	HSC_ZNF469 vs HSC_hNTO	9.61646e-05	0.00330884	-0.242513	PXP1776_04	HEM1_HUMAN	ALAS1	P13196	P13196	5-aminolevulinate synthase, nonspecific, mitochondrial OS=Homo sapiens OX=9606 GN=ALAS1 PE=1 SV=2	640	Homo sapiens	1	0.00985907	5.477	4.946	0	20	4644	2227	TRUE	5	5	5	PXP1776_Sequest_tmt18_20230627_av.pdResult	5	5	5	PXP1776		-1.52312	-0.0695999
2	HSC_ZNF469 vs HSC_hNTO	0.00163036	0.0235797	-0.241903	PXP1776_04	ZBT14_HUMAN	ZBTB14	O43829	O43829	Zinc finger and BTB domain-containing protein 14 OS=Homo sapiens OX=9606 GN=ZBTB14 PE=1 SV=2	449	Homo sapiens	1	0.250337	2.63	3.61	0	20	7292	966	TRUE	2	2	2	PXP1776_Sequest_tmt18_20230627_av.pdResult	2	2	2	PXP1776		-1.13454	-0.113245
2	HSC_ZNF469 vs HSC_hNTO	0.00537314	0.0530591	-0.241837	PXP1776_04	STXB6_HUMAN	STXBP6	Q8NFX7	Q8NFX7	Syntaxin-binding protein 6 OS=Homo sapiens OX=9606 GN=STXBP6 PE=1 SV=2	210	Homo sapiens	1	0.00985907	5.186	4.946	0	20	7676	6435	TRUE	5	4	4	PXP1776_Sequest_tmt18_20230627_av.pdResult	5	4	4	PXP1776		-1.50403	0.128173
2	HSC_ZNF469 vs HSC_hNTO	9.08061e-06	0.000590177	-0.241794	PXP1776_04	ANR50_HUMAN	ANKRD50	Q9ULJ7	Q9ULJ7	Ankyrin repeat domain-containing protein 50 OS=Homo sapiens OX=9606 GN=ANKRD50 PE=1 SV=4	1429	Homo sapiens	1	0.00985907	8.186	4.946	0	20	992	9275	TRUE	38	34	34	PXP1776_Sequest_tmt18_20230627_av.pdResult	32	34	28	PXP1776		-2.15822	-0.419944
2	HSC_ZNF469 vs HSC_hNTO	0.00376961	0.0417019	-0.241711	PXP1776_04	RALB_HUMAN	RALB	P11234	P11234	Ras-related protein Ral-B OS=Homo sapiens OX=9606 GN=RALB PE=1 SV=1	206	Homo sapiens	2	0.00985907	4.955	4.946	0	20	789	2182	TRUE	18	6	3	PXP1776_Sequest_tmt18_20230627_av.pdResult	4	3	3	PXP1776		-1.44382	-0.798799
2	HSC_ZNF469 vs HSC_hNTO	0.0178643	0.115067	-0.241701	PXP1776_04	NDUA3_HUMAN	NDUFA3	O95167	O95167	NADH dehydrogenase [ubiquinone] 1 alpha subcomplex subunit 3 OS=Homo sapiens OX=9606 GN=NDUFA3 PE=1 SV=1	84	Homo sapiens	1	0.00985907	5.154	4.946	0	20	7588	1551	TRUE	6	4	4	PXP1776_Sequest_tmt18_20230627_av.pdResult	5	4	3	PXP1776		-1.44376	-0.728226
2	HSC_ZNF469 vs HSC_hNTO	0.187412	0.439265	-0.241077	PXP1776_04	SFR19_HUMAN	SCAF1	Q9H7N4	Q9H7N4	Splicing factor, arginine/serine-rich 19 OS=Homo sapiens OX=9606 GN=SCAF1 PE=1 SV=3	1312	Homo sapiens	1	0.00985907	7.516	4.946	0	20	751	8278	TRUE	3	2	2	PXP1776_Sequest_tmt18_20230627_av.pdResult	2	2	2	PXP1776		-1.13067	-0.0705975
2	HSC_ZNF469 vs HSC_hNTO	0.000315073	0.00816702	-0.241061	PXP1776_04	PLIN2_HUMAN	PLIN2	Q99541	Q99541	Perilipin-2 OS=Homo sapiens OX=9606 GN=PLIN2 PE=1 SV=2	437	Homo sapiens	1	0.00985907	7.439	4.946	0	20	1666	7549	TRUE	31	19	19	PXP1776_Sequest_tmt18_20230627_av.pdResult	24	19	14	PXP1776		-1.92079	-1.82388
2	HSC_ZNF469 vs HSC_hNTO	0.0116743	0.0871919	-0.240908	PXP1776_04	LEG3_HUMAN	LGALS3	P17931	P17931	Galectin-3 OS=Homo sapiens OX=9606 GN=LGALS3 PE=1 SV=5	250	Homo sapiens	1	0.00985907	7.365	4.946	0	20	3392	2387	TRUE	17	6	6	PXP1776_Sequest_tmt18_20230627_av.pdResult	16	6	6	PXP1776		-1.51808	-0.570346
2	HSC_ZNF469 vs HSC_hNTO	0.0143364	0.0991823	-0.240407	PXP1776_04	VDAC2_HUMAN	VDAC2	P45880	P45880	Voltage-dependent anion-selective channel protein 2 OS=Homo sapiens OX=9606 GN=VDAC2 PE=1 SV=2	294	Homo sapiens	3	0.00985907	9.099	4.946	0	20	43	2491	TRUE	45	13	12	PXP1776_Sequest_tmt18_20230627_av.pdResult	40	12	12	PXP1776		-1.84795	-1.49126
2	HSC_ZNF469 vs HSC_hNTO	0.00092265	0.0163853	-0.239537	PXP1776_04	TMA7_HUMAN	TMA7	Q9Y2S6	Q9Y2S6	Translation machinery-associated protein 7 OS=Homo sapiens OX=9606 GN=TMA7 PE=1 SV=1	64	Homo sapiens	1	0.184362	2.772	3.73	0	20	7219	9456	TRUE	5	2	2	PXP1776_Sequest_tmt18_20230627_av.pdResult	5	2	2	PXP1776		-1.12345	-0.402781
2	HSC_ZNF469 vs HSC_hNTO	0.0016284	0.0235797	-0.238606	PXP1776_04	CFA36_HUMAN	CFAP36	Q96G28	Q96G28	Cilia- and flagella-associated protein 36 OS=Homo sapiens OX=9606 GN=CFAP36 PE=1 SV=2	342	Homo sapiens	1	0.00985907	6.983	4.946	0	20	3402	7188	TRUE	13	9	9	PXP1776_Sequest_tmt18_20230627_av.pdResult	9	9	7	PXP1776		-1.57748	-0.972821
2	HSC_ZNF469 vs HSC_hNTO	0.001461	0.0223125	-0.238002	PXP1776_04	SYSC_HUMAN	SARS	P49591	P49591	Serine--tRNA ligase, cytoplasmic OS=Homo sapiens OX=9606 GN=SARS PE=1 SV=3	514	Homo sapiens	1	0.00985907	8.608	4.946	0	20	3560	3216	TRUE	56	29	29	PXP1776_Sequest_tmt18_20230627_av.pdResult	50	29	27	PXP1776		-2.12437	-1.2186
2	HSC_ZNF469 vs HSC_hNTO	0.0232707	0.134505	-0.237972	PXP1776_04	RMXL1_HUMAN	RBMXL1	Q96E39	Q96E39	RNA binding motif protein, X-linked-like-1 OS=Homo sapiens OX=9606 GN=RBMXL1 PE=1 SV=1	390	Homo sapiens	2	0.158668	2.839	3.779	0	20	4658	2944	TRUE	23	15	3	PXP1776_Sequest_tmt18_20230627_av.pdResult	3	3	3	PXP1776		-1.42149	-0.907785
2	HSC_ZNF469 vs HSC_hNTO	0.00154774	0.0230297	-0.23772	PXP1776_04	DUS7_HUMAN	DUSP7	Q16829	Q16829	Dual specificity protein phosphatase 7 OS=Homo sapiens OX=9606 GN=DUSP7 PE=1 SV=4	419	Homo sapiens	1	0.00985907	6.819	4.946	0	20	6711	4698	TRUE	3	3	3	PXP1776_Sequest_tmt18_20230627_av.pdResult	3	3	3	PXP1776		-1.41998	-0.341192
1	HSC_ZNF469 vs HSC_hNTO	0.00543677	0.0532818	-0.237598	PXP1776_04	TFDP3_HUMAN	TFDP3	Q5H9I0	Q5H9I0	Transcription factor Dp family member 3 OS=Homo sapiens OX=9606 GN=TFDP3 PE=1 SV=1	405	Homo sapiens	1	0.00988049	4.592	4.946	0	20	8317	4935	TRUE	1	1	1	PXP1776_Sequest_tmt18_20230627_av.pdResult	1	1	1	PXP1776		-0.90222	-0.241997
2	HSC_ZNF469 vs HSC_hNTO	0.0158454	0.107151	-0.237171	PXP1776_04	ACO13_HUMAN	ACOT13	Q9NPJ3	Q9NPJ3	Acyl-coenzyme A thioesterase 13 OS=Homo sapiens OX=9606 GN=ACOT13 PE=1 SV=1	140	Homo sapiens	1	0.00985907	5.662	4.946	0	20	7370	8512	TRUE	5	4	4	PXP1776_Sequest_tmt18_20230627_av.pdResult	5	4	4	PXP1776		-1.47501	-0.670335
2	HSC_ZNF469 vs HSC_hNTO	0.0174169	0.113393	-0.237024	PXP1776_04	TALD3_HUMAN	KIAA0586	Q9BVV6	Q9BVV6	Protein TALPID3 OS=Homo sapiens OX=9606 GN=KIAA0586 PE=1 SV=4	1533	Homo sapiens	1	0.00985907	5.365	4.946	0	20	114	7849	TRUE	3	3	3	PXP1776_Sequest_tmt18_20230627_av.pdResult	2	3	2	PXP1776		-1.11166	-0.234109
2	HSC_ZNF469 vs HSC_hNTO	0.00217743	0.0287833	-0.23693	PXP1776_04	STML2_HUMAN	STOML2	Q9UJZ1	Q9UJZ1	Stomatin-like protein 2, mitochondrial OS=Homo sapiens OX=9606 GN=STOML2 PE=1 SV=1	356	Homo sapiens	1	0.00985907	9.693	4.946	0	20	2676	9194	TRUE	28	15	15	PXP1776_Sequest_tmt18_20230627_av.pdResult	22	15	13	PXP1776		-1.88787	-0.87939
2	HSC_ZNF469 vs HSC_hNTO	0.00254104	0.0319645	-0.235902	PXP1776_04	RL7L_HUMAN	RPL7L1	Q6DKI1	Q6DKI1	60S ribosomal protein L7-like 1 OS=Homo sapiens OX=9606 GN=RPL7L1 PE=1 SV=2	255	Homo sapiens	1	0.00985907	6.454	4.946	0	20	3424	5211	TRUE	7	5	5	PXP1776_Sequest_tmt18_20230627_av.pdResult	7	5	5	PXP1776		-1.48161	-0.588966
2	HSC_ZNF469 vs HSC_hNTO	0.00153148	0.0228964	-0.234326	PXP1776_04	AP1S2_HUMAN	AP1S2	P56377	P56377	AP-1 complex subunit sigma-2 OS=Homo sapiens OX=9606 GN=AP1S2 PE=1 SV=1	157	Homo sapiens	3	0.00985907	6.726	4.946	0	20	6477	3506	TRUE	5	4	3	PXP1776_Sequest_tmt18_20230627_av.pdResult	3	3	3	PXP1776		-1.39971	-0.46707
2	HSC_ZNF469 vs HSC_hNTO	0.00446177	0.0471306	-0.233815	PXP1776_04	UCK2_HUMAN	UCK2	Q9BZX2	Q9BZX2	Uridine-cytidine kinase 2 OS=Homo sapiens OX=9606 GN=UCK2 PE=1 SV=1	261	Homo sapiens	2	0.00985907	6.08	4.946	0	20	1567	7978	TRUE	10	7	6	PXP1776_Sequest_tmt18_20230627_av.pdResult	8	6	5	PXP1776		-1.4685	-0.462407
2	HSC_ZNF469 vs HSC_hNTO	0.105332	0.324154	-0.233634	PXP1776_04	ATP6_HUMAN	MT-ATP6	P00846	P00846	ATP synthase subunit a OS=Homo sapiens OX=9606 GN=MT-ATP6 PE=1 SV=1	226	Homo sapiens	1	0.0105042	4.228	4.562	0	20	6139	1796	TRUE	2	1	1	PXP1776_Sequest_tmt18_20230627_av.pdResult	2	1	1	PXP1776		-0.887166	-0.452311
2	HSC_ZNF469 vs HSC_hNTO	0.171554	0.421078	-0.233165	PXP1776_04	FKBPL_HUMAN	FKBPL	Q9UIM3	Q9UIM3	FK506-binding protein-like OS=Homo sapiens OX=9606 GN=FKBPL PE=1 SV=1	349	Homo sapiens	1	0.00985907	6.684	4.946	0	20	6901	9159	TRUE	2	2	2	PXP1776_Sequest_tmt18_20230627_av.pdResult	2	2	2	PXP1776		-1.09356	-0.15356
1	HSC_ZNF469 vs HSC_hNTO	0.0308886	0.160377	-0.23312	PXP1776_04	DCAM_HUMAN	AMD1	P17707	P17707	S-adenosylmethionine decarboxylase proenzyme OS=Homo sapiens OX=9606 GN=AMD1 PE=1 SV=2	334	Homo sapiens	1	0.00988331	4.583	4.946	0	20	2840	2381	TRUE	1	1	1	PXP1776_Sequest_tmt18_20230627_av.pdResult	1	1	1	PXP1776		-0.885216	-0.0023838
2	HSC_ZNF469 vs HSC_hNTO	0.0332933	0.166894	-0.232547	PXP1776_04	NEP_HUMAN	MME	P08473	P08473	Neprilysin OS=Homo sapiens OX=9606 GN=MME PE=1 SV=2	750	Homo sapiens	1	0.00985907	5.266	4.946	0	20	2782	2021	TRUE	12	10	10	PXP1776_Sequest_tmt18_20230627_av.pdResult	11	10	9	PXP1776		-1.59158	-1.6046
2	HSC_ZNF469 vs HSC_hNTO	0.000980195	0.0171791	-0.232533	PXP1776_04	ENTP7_HUMAN	ENTPD7	Q9NQZ7	Q9NQZ7	Ectonucleoside triphosphate diphosphohydrolase 7 OS=Homo sapiens OX=9606 GN=ENTPD7 PE=2 SV=1	604	Homo sapiens	2	0.00985907	6.357	4.946	0	20	4555	8560	TRUE	7	6	5	PXP1776_Sequest_tmt18_20230627_av.pdResult	3	5	3	PXP1776		-1.389	-0.482814
1	HSC_ZNF469 vs HSC_hNTO	0.0520213	0.216842	-0.232201	PXP1776_04	GPAT3_HUMAN	GPAT3	Q53EU6	Q53EU6	Glycerol-3-phosphate acyltransferase 3 OS=Homo sapiens OX=9606 GN=GPAT3 PE=1 SV=2	434	Homo sapiens	2	0.0360562	3.448	4.269	0	20	6186	4856	TRUE	2	2	1	PXP1776_Sequest_tmt18_20230627_av.pdResult	1	1	1	PXP1776		-0.881727	-0.260564
2	HSC_ZNF469 vs HSC_hNTO	7.24628e-05	0.00276808	-0.232145	PXP1776_04	GRP75_HUMAN	HSPA9	P38646	P38646	Stress-70 protein, mitochondrial OS=Homo sapiens OX=9606 GN=HSPA9 PE=1 SV=2	679	Homo sapiens	7	0.00985907	9.002	4.946	0	20	431	2120	TRUE	161	31	30	PXP1776_Sequest_tmt18_20230627_av.pdResult	118	30	30	PXP1776		-2.0721	-1.14218
2	HSC_ZNF469 vs HSC_hNTO	0.100577	0.316829	-0.231864	PXP1776_04	SMAGP_HUMAN	SMAGP	Q0VAQ4	Q0VAQ4	Small cell adhesion glycoprotein OS=Homo sapiens OX=9606 GN=SMAGP PE=1 SV=1	97	Homo sapiens	1	0.00985907	5.815	4.946	0	20	7957	4023	TRUE	2	1	1	PXP1776_Sequest_tmt18_20230627_av.pdResult	2	1	1	PXP1776		-0.880445	-0.3006
2	HSC_ZNF469 vs HSC_hNTO	0.000178262	0.00529373	-0.23151	PXP1776_04	LARP6_HUMAN	LARP6	Q9BRS8	Q9BRS8	La-related protein 6 OS=Homo sapiens OX=9606 GN=LARP6 PE=1 SV=1	491	Homo sapiens	1	0.00985907	7.132	4.946	0	20	2024	7694	TRUE	25	19	19	PXP1776_Sequest_tmt18_20230627_av.pdResult	20	19	16	PXP1776		-1.87915	-0.944432
1	HSC_ZNF469 vs HSC_hNTO	0.00660495	0.0600736	-0.230838	PXP1776_04	UTP23_HUMAN	UTP23	Q9BRU9	Q9BRU9	rRNA-processing protein UTP23 homolog OS=Homo sapiens OX=9606 GN=UTP23 PE=1 SV=2	249	Homo sapiens	1	0.131209	2.922	3.891	0	20	1096	7700	TRUE	1	1	1	PXP1776_Sequest_tmt18_20230627_av.pdResult	1	1	1	PXP1776		-0.87655	-0.15219
1	HSC_ZNF469 vs HSC_hNTO	0.140081	0.380044	-0.230672	PXP1776_04	STX1B_HUMAN	STX1B	P61266	P61266	Syntaxin-1B OS=Homo sapiens OX=9606 GN=STX1B PE=1 SV=1	288	Homo sapiens	1	0.0112391	4.109	4.376	0	20	7603	3600	TRUE	1	1	1	PXP1776_Sequest_tmt18_20230627_av.pdResult	1	1	1	PXP1776		-0.87592	0.790589
2	HSC_ZNF469 vs HSC_hNTO	0.00794887	0.0682709	-0.230188	PXP1776_04	SMIM7_HUMAN	SMIM7	Q9BQ49	Q9BQ49	Small integral membrane protein 7 OS=Homo sapiens OX=9606 GN=SMIM7 PE=1 SV=2	75	Homo sapiens	1	0.0128926	3.967	4.376	0	20	6966	7634	TRUE	3	2	2	PXP1776_Sequest_tmt18_20230627_av.pdResult	3	2	2	PXP1776		-1.0796	-0.477223
1	HSC_ZNF469 vs HSC_hNTO	0.00413532	0.0444346	-0.230082	PXP1776_04			CK57091509	CK57091509	Tax_Id=9615 PREDICTED: similar to type I keratin KA17 [Canis familiaris]	433	Unknown	26	0.019555	3.714	4.376	1	20	465	28	TRUE	8	7	1	PXP1776_Sequest_tmt18_20230627_av.pdResult	1	1	1	PXP1776		-0.87368	-0.331289
2	HSC_ZNF469 vs HSC_hNTO	0.000575356	0.0119421	-0.229873	PXP1776_04	PXK_HUMAN	PXK	Q7Z7A4	Q7Z7A4	PX domain-containing protein kinase-like protein OS=Homo sapiens OX=9606 GN=PXK PE=1 SV=1	578	Homo sapiens	1	0.00985907	6.931	4.946	0	20	2818	5737	TRUE	12	12	12	PXP1776_Sequest_tmt18_20230627_av.pdResult	9	12	9	PXP1776		-1.57328	-0.369571
2	HSC_ZNF469 vs HSC_hNTO	7.46026e-05	0.00280404	-0.229779	PXP1776_04	BCAT1_HUMAN	BCAT1	P54687	P54687	Branched-chain-amino-acid aminotransferase, cytosolic OS=Homo sapiens OX=9606 GN=BCAT1 PE=1 SV=3	386	Homo sapiens	1	0.00985907	7.159	4.946	0	20	3640	3445	TRUE	30	10	10	PXP1776_Sequest_tmt18_20230627_av.pdResult	23	10	10	PXP1776		-1.73734	-0.398717
2	HSC_ZNF469 vs HSC_hNTO	0.00017432	0.0052554	-0.229407	PXP1776_04	SPD2A_HUMAN	SH3PXD2A	Q5TCZ1	Q5TCZ1	SH3 and PX domain-containing protein 2A OS=Homo sapiens OX=9606 GN=SH3PXD2A PE=1 SV=1	1133	Homo sapiens	2	0.00985907	7.817	4.946	0	20	589	75	TRUE	39	26	24	PXP1776_Sequest_tmt18_20230627_av.pdResult	32	24	20	PXP1776		-1.94264	-0.883317
2	HSC_ZNF469 vs HSC_hNTO	0.0678074	0.25153	-0.229332	PXP1776_04	CR032_HUMAN	C18orf32	Q8TCD1	Q8TCD1	UPF0729 protein C18orf32 OS=Homo sapiens OX=9606 GN=C18orf32 PE=3 SV=1	76	Homo sapiens	1	0.00985907	5.767	4.946	0	20	7550	6539	TRUE	4	2	2	PXP1776_Sequest_tmt18_20230627_av.pdResult	4	2	2	PXP1776		-1.07558	-0.519659
2	HSC_ZNF469 vs HSC_hNTO	0.0127137	0.0915291	-0.229317	PXP1776_04	ZDHC9_HUMAN	ZDHHC9	Q9Y397	Q9Y397	Palmitoyltransferase ZDHHC9 OS=Homo sapiens OX=9606 GN=ZDHHC9 PE=1 SV=2	364	Homo sapiens	1	0.00985907	5.555	4.946	0	20	7008	9492	TRUE	3	2	2	PXP1776_Sequest_tmt18_20230627_av.pdResult	3	2	2	PXP1776		-1.07551	-0.0613384
1	HSC_ZNF469 vs HSC_hNTO	0.0324327	0.164341	-0.229311	PXP1776_04	PPCT_HUMAN	PCTP	Q9UKL6	Q9UKL6	Phosphatidylcholine transfer protein OS=Homo sapiens OX=9606 GN=PCTP PE=1 SV=1	214	Homo sapiens	1	0.840536	1.978	2.976	0	20	8009	9228	TRUE	1	1	1	PXP1776_Sequest_tmt18_20230627_av.pdResult	1	1	1	PXP1776		-0.870751	-0.505615
2	HSC_ZNF469 vs HSC_hNTO	0.0125189	0.0908249	-0.229139	PXP1776_04	STRP2_HUMAN	STRIP2	Q9ULQ0	Q9ULQ0	Striatin-interacting protein 2 OS=Homo sapiens OX=9606 GN=STRIP2 PE=1 SV=2	834	Homo sapiens	2	0.00985907	4.96	4.946	0	20	3019	5096	TRUE	11	9	6	PXP1776_Sequest_tmt18_20230627_av.pdResult	3	6	3	PXP1776		-1.36872	-0.836066
2	HSC_ZNF469 vs HSC_hNTO	0.00120151	0.0197974	-0.228127	PXP1776_04	SLN11_HUMAN	SLFN11	Q7Z7L1	Q7Z7L1	Schlafen family member 11 OS=Homo sapiens OX=9606 GN=SLFN11 PE=1 SV=2	901	Homo sapiens	4	0.00985907	7.781	4.946	0	20	318	3998	TRUE	21	19	16	PXP1776_Sequest_tmt18_20230627_av.pdResult	15	16	15	PXP1776		-1.83756	0.425344
2	HSC_ZNF469 vs HSC_hNTO	0.000185385	0.00546858	-0.227977	PXP1776_04	OAT_HUMAN	OAT	P04181	P04181	Ornithine aminotransferase, mitochondrial OS=Homo sapiens OX=9606 GN=OAT PE=1 SV=1	439	Homo sapiens	1	0.00985907	9.101	4.946	0	20	1219	1864	TRUE	55	18	18	PXP1776_Sequest_tmt18_20230627_av.pdResult	41	18	16	PXP1776		-1.85048	-0.60698
2	HSC_ZNF469 vs HSC_hNTO	0.00975325	0.0783992	-0.227435	PXP1776_04	CO2A1_HUMAN	COL2A1	P02458	P02458	Collagen alpha-1(II) chain OS=Homo sapiens OX=9606 GN=COL2A1 PE=1 SV=3	1487	Homo sapiens	6	0.00985907	6.485	4.946	0	20	158	299	TRUE	15	11	7	PXP1776_Sequest_tmt18_20230627_av.pdResult	6	7	5	PXP1776		-1.42843	0.711154
2	HSC_ZNF469 vs HSC_hNTO	0.00106625	0.0181971	-0.227337	PXP1776_04	ANK3_HUMAN	ANK3	Q12955	Q12955	Ankyrin-3 OS=Homo sapiens OX=9606 GN=ANK3 PE=1 SV=3	4377	Homo sapiens	3	0.00985907	9.233	4.946	0	20	1521	3846	TRUE	48	39	33	PXP1776_Sequest_tmt18_20230627_av.pdResult	37	33	32	PXP1776		-2.02918	0.572114
2	HSC_ZNF469 vs HSC_hNTO	0.055877	0.2258	-0.22707	PXP1776_04	ADPRM_HUMAN	ADPRM	Q3LIE5	Q3LIE5	Manganese-dependent ADP-ribose/CDP-alcohol diphosphatase OS=Homo sapiens OX=9606 GN=ADPRM PE=1 SV=1	342	Homo sapiens	1	0.00985907	5.704	4.946	0	20	1214	4788	TRUE	3	3	3	PXP1776_Sequest_tmt18_20230627_av.pdResult	3	3	3	PXP1776		-1.35636	-1.60313
2	HSC_ZNF469 vs HSC_hNTO	0.0247389	0.13911	-0.226928	PXP1776_04	ZN362_HUMAN	ZNF362	Q5T0B9	Q5T0B9	Zinc finger protein 362 OS=Homo sapiens OX=9606 GN=ZNF362 PE=1 SV=1	420	Homo sapiens	1	0.0102117	4.311	4.562	0	20	4881	5009	TRUE	3	2	2	PXP1776_Sequest_tmt18_20230627_av.pdResult	3	2	2	PXP1776		-1.06431	-0.330766
1	HSC_ZNF469 vs HSC_hNTO	0.02906	0.154442	-0.226893	PXP1776_04	MOT8_HUMAN	SLC16A2	P36021	P36021	Monocarboxylate transporter 8 OS=Homo sapiens OX=9606 GN=SLC16A2 PE=1 SV=2	539	Homo sapiens	1	0.0123324	4.006	4.376	0	20	7229	2897	TRUE	1	1	1	PXP1776_Sequest_tmt18_20230627_av.pdResult	1	1	1	PXP1776		-0.861572	-0.441927
2	HSC_ZNF469 vs HSC_hNTO	0.00127208	0.0205265	-0.226881	PXP1776_04	CA174_HUMAN	C1orf174	Q8IYL3	Q8IYL3	UPF0688 protein C1orf174 OS=Homo sapiens OX=9606 GN=C1orf174 PE=1 SV=2	243	Homo sapiens	1	0.00991226	4.516	4.686	0	20	1572	6066	TRUE	4	4	4	PXP1776_Sequest_tmt18_20230627_av.pdResult	4	4	4	PXP1776		-1.41102	-0.115557
2	HSC_ZNF469 vs HSC_hNTO	2.11799e-05	0.00114579	-0.226784	PXP1776_04	PLXD1_HUMAN	PLXND1	Q9Y4D7	Q9Y4D7	Plexin-D1 OS=Homo sapiens OX=9606 GN=PLXND1 PE=1 SV=3	1925	Homo sapiens	2	0.00985907	7.508	4.946	0	20	398	676	TRUE	47	37	36	PXP1776_Sequest_tmt18_20230627_av.pdResult	39	36	30	PXP1776		-2.02425	-0.157015
1	HSC_ZNF469 vs HSC_hNTO	0.17123	0.421057	-0.22664	PXP1776_04	PRDM6_HUMAN	PRDM6	Q9NQX0	Q9NQX0	Putative histone-lysine N-methyltransferase PRDM6 OS=Homo sapiens OX=9606 GN=PRDM6 PE=1 SV=2	595	Homo sapiens	1	0.00985907	5.945	4.946	0	20	8334	8551	TRUE	1	1	1	PXP1776_Sequest_tmt18_20230627_av.pdResult	1	1	1	PXP1776		-0.860609	0.739443
2	HSC_ZNF469 vs HSC_hNTO	0.000908932	0.0162698	-0.226191	PXP1776_04	DALD3_HUMAN	DALRD3	Q5D0E6	Q5D0E6	DALR anticodon-binding domain-containing protein 3 OS=Homo sapiens OX=9606 GN=DALRD3 PE=1 SV=2	543	Homo sapiens	1	0.00985907	6.684	4.946	0	20	7267	4920	TRUE	4	4	4	PXP1776_Sequest_tmt18_20230627_av.pdResult	4	4	4	PXP1776		-1.40672	-0.163438
2	HSC_ZNF469 vs HSC_hNTO	0.00725312	0.063919	-0.225792	PXP1776_04	TGON2_HUMAN	TGOLN2	O43493	O43493	Trans-Golgi network integral membrane protein 2 OS=Homo sapiens OX=9606 GN=TGOLN2 PE=1 SV=3	479	Homo sapiens	1	0.00985907	6.428	4.946	0	20	840	887	TRUE	19	13	13	PXP1776_Sequest_tmt18_20230627_av.pdResult	18	13	13	PXP1776		-1.79913	-0.82895
2	HSC_ZNF469 vs HSC_hNTO	2.74068e-05	0.00140164	-0.225763	PXP1776_04	CE170_HUMAN	CEP170	Q5SW79	Q5SW79	Centrosomal protein of 170 kDa OS=Homo sapiens OX=9606 GN=CEP170 PE=1 SV=1	1584	Homo sapiens	2	0.00985907	10.237	4.946	0	20	363	5001	TRUE	86	58	57	PXP1776_Sequest_tmt18_20230627_av.pdResult	74	57	53	PXP1776		-2.25471	-1.57727
2	HSC_ZNF469 vs HSC_hNTO	0.00777593	0.0673244	-0.225634	PXP1776_04	XYLB_HUMAN	XYLB	O75191	O75191	Xylulose kinase OS=Homo sapiens OX=9606 GN=XYLB PE=1 SV=3	536	Homo sapiens	1	0.00985907	7.73	4.946	0	20	3758	1221	TRUE	9	8	8	PXP1776_Sequest_tmt18_20230627_av.pdResult	7	8	7	PXP1776		-1.49172	-0.6442
1	HSC_ZNF469 vs HSC_hNTO	0.0945852	0.304829	-0.225529	PXP1776_04	T150A_HUMAN	TMEM150A	Q86TG1	Q86TG1	Transmembrane protein 150A OS=Homo sapiens OX=9606 GN=TMEM150A PE=1 SV=1	271	Homo sapiens	1	1.98559	1.367	2.528	0	20	8039	5777	TRUE	1	1	1	PXP1776_Sequest_tmt18_20230627_av.pdResult	1	1	1	PXP1776		-0.856392	-0.678248
2	HSC_ZNF469 vs HSC_hNTO	0.183674	0.436247	-0.225513	PXP1776_04	FBX6_HUMAN	FBXO6	Q9NRD1	Q9NRD1	F-box only protein 6 OS=Homo sapiens OX=9606 GN=FBXO6 PE=1 SV=1	293	Homo sapiens	1	0.00985907	5.329	4.946	0	20	8044	8583	TRUE	2	2	2	PXP1776_Sequest_tmt18_20230627_av.pdResult	2	2	2	PXP1776		-1.05767	-0.518947
2	HSC_ZNF469 vs HSC_hNTO	0.00819692	0.0694274	-0.225243	PXP1776_04	RHOJ_HUMAN	RHOJ	Q9H4E5	Q9H4E5	Rho-related GTP-binding protein RhoJ OS=Homo sapiens OX=9606 GN=RHOJ PE=1 SV=1	214	Homo sapiens	6	0.00985907	5.704	4.946	0	20	1069	2294	TRUE	6	4	3	PXP1776_Sequest_tmt18_20230627_av.pdResult	2	3	2	PXP1776		-1.0564	-0.59353
2	HSC_ZNF469 vs HSC_hNTO	0.266477	0.531993	-0.225105	PXP1776_04	DHRS4_HUMAN	DHRS4	Q9BTZ2	Q9BTZ2	Dehydrogenase/reductase SDR family member 4 OS=Homo sapiens OX=9606 GN=DHRS4 PE=1 SV=3	278	Homo sapiens	1	0.00985907	8.578	4.946	0	20	2436	7773	TRUE	17	11	11	PXP1776_Sequest_tmt18_20230627_av.pdResult	13	11	9	PXP1776		-1.54065	-0.914151
2	HSC_ZNF469 vs HSC_hNTO	0.00466325	0.0483583	-0.224934	PXP1776_04	ADA12_HUMAN	ADAM12	O43184	O43184	Disintegrin and metalloproteinase domain-containing protein 12 OS=Homo sapiens OX=9606 GN=ADAM12 PE=1 SV=3	909	Homo sapiens	1	0.00985907	7.662	4.946	0	20	1765	823	TRUE	22	14	14	PXP1776_Sequest_tmt18_20230627_av.pdResult	20	14	14	PXP1776		-1.79228	0.85171
2	HSC_ZNF469 vs HSC_hNTO	0.0100506	0.0796475	-0.224495	PXP1776_04	TBB1_HUMAN	TUBB1	Q9H4B7	Q9H4B7	Tubulin beta-1 chain OS=Homo sapiens OX=9606 GN=TUBB1 PE=1 SV=1	451	Homo sapiens	8	0.00985907	7.94	4.946	0	20	979	1874	TRUE	41	7	2	PXP1776_Sequest_tmt18_20230627_av.pdResult	2	2	2	PXP1776		-1.0529	1.30921
1	HSC_ZNF469 vs HSC_hNTO	0.0337798	0.168295	-0.224435	PXP1776_04	CP3A7_HUMAN	CYP3A7	P24462	P24462	Cytochrome P450 3A7 OS=Homo sapiens OX=9606 GN=CYP3A7 PE=1 SV=3	503	Homo sapiens	1	0.378617	2.425	3.408	0	20	8116	2585	TRUE	1	1	1	PXP1776_Sequest_tmt18_20230627_av.pdResult	1	1	1	PXP1776		-0.852237	-0.892994
2	HSC_ZNF469 vs HSC_hNTO	0.0308881	0.160377	-0.224375	PXP1776_04	PRR5_HUMAN	PRR5	P85299	P85299	Proline-rich protein 5 OS=Homo sapiens OX=9606 GN=PRR5 PE=1 SV=1	388	Homo sapiens	1	0.00985907	5.235	4.946	0	20	5694	3793	TRUE	2	2	2	PXP1776_Sequest_tmt18_20230627_av.pdResult	2	2	2	PXP1776		-1.05234	-0.518482
2	HSC_ZNF469 vs HSC_hNTO	0.00950558	0.0770908	-0.224331	PXP1776_04	MT1L_HUMAN	MT1L	Q93083	Q93083	Metallothionein-1L OS=Homo sapiens OX=9606 GN=MT1L PE=2 SV=1	61	Homo sapiens	5	0.760085	2.039	3.038	0	20	2885	1838	TRUE	5	2	1	PXP1776_Sequest_tmt18_20230627_av.pdResult	3	1	1	PXP1776		-0.851842	0.0298181
2	HSC_ZNF469 vs HSC_hNTO	0.0144032	0.0995568	-0.223554	PXP1776_04	CAVN4_HUMAN	CAVIN4	Q5BKX8	Q5BKX8	Caveolae-associated protein 4 OS=Homo sapiens OX=9606 GN=CAVIN4 PE=1 SV=2	364	Homo sapiens	1	0.0157328	3.83	4.376	0	20	5803	4916	TRUE	2	2	2	PXP1776_Sequest_tmt18_20230627_av.pdResult	2	2	2	PXP1776		-1.04848	-0.750843
2	HSC_ZNF469 vs HSC_hNTO	0.00582704	0.0553087	-0.223339	PXP1776_04	TIM16_HUMAN	PAM16	Q9Y3D7	Q9Y3D7	Mitochondrial import inner membrane translocase subunit TIM16 OS=Homo sapiens OX=9606 GN=PAM16 PE=1 SV=2	125	Homo sapiens	1	0.00985907	6.126	4.946	0	20	7906	9519	TRUE	6	4	4	PXP1776_Sequest_tmt18_20230627_av.pdResult	6	4	4	PXP1776		-1.38899	-0.902564
1	HSC_ZNF469 vs HSC_hNTO	0.0471845	0.205177	-0.223288	PXP1776_04	ZSC9_HUMAN	ZSCAN9	O15535	O15535	Zinc finger and SCAN domain-containing protein 9 OS=Homo sapiens OX=9606 GN=ZSCAN9 PE=1 SV=1	394	Homo sapiens	1	0.0100602	4.38	4.686	0	20	7869	800	TRUE	1	1	1	PXP1776_Sequest_tmt18_20230627_av.pdResult	1	1	1	PXP1776		-0.847879	-0.366386
2	HSC_ZNF469 vs HSC_hNTO	0.000354998	0.00862967	-0.22298	PXP1776_04	PTN13_HUMAN	PTPN13	Q12923	Q12923	Tyrosine-protein phosphatase non-receptor type 13 OS=Homo sapiens OX=9606 GN=PTPN13 PE=1 SV=2	2485	Homo sapiens	1	0.00985907	9.077	4.946	0	20	2617	4091	TRUE	26	25	25	PXP1776_Sequest_tmt18_20230627_av.pdResult	21	25	20	PXP1776		-1.88821	-0.547165
2	HSC_ZNF469 vs HSC_hNTO	0.00058019	0.0120133	-0.222508	PXP1776_04	LPIN1_HUMAN	LPIN1	Q14693	Q14693	Phosphatidate phosphatase LPIN1 OS=Homo sapiens OX=9606 GN=LPIN1 PE=1 SV=2	890	Homo sapiens	2	0.00985907	6.584	4.946	0	20	2101	4422	TRUE	15	11	9	PXP1776_Sequest_tmt18_20230627_av.pdResult	10	9	8	PXP1776		-1.50859	-1.28023
2	HSC_ZNF469 vs HSC_hNTO	0.00814674	0.069314	-0.222157	PXP1776_04	CCN2_HUMAN	CCN2	P29279	P29279	CCN family member 2 OS=Homo sapiens OX=9606 GN=CCN2 PE=1 SV=2	349	Homo sapiens	1	0.00985907	6.866	4.946	0	20	2468	2707	TRUE	36	13	13	PXP1776_Sequest_tmt18_20230627_av.pdResult	29	13	13	PXP1776		-1.77016	-0.861976
1	HSC_ZNF469 vs HSC_hNTO	0.0433435	0.194557	-0.222055	PXP1776_04	HAND2_HUMAN	HAND2	P61296	P61296	Heart- and neural crest derivatives-expressed protein 2 OS=Homo sapiens OX=9606 GN=HAND2 PE=1 SV=1	217	Homo sapiens	1	0.00985971	4.791	4.946	0	20	8170	3602	TRUE	1	1	1	PXP1776_Sequest_tmt18_20230627_av.pdResult	1	1	1	PXP1776		-0.8432	0.35496
2	HSC_ZNF469 vs HSC_hNTO	0.00224082	0.0293571	-0.221996	PXP1776_04	AATC_HUMAN	GOT1	P17174	P17174	Aspartate aminotransferase, cytoplasmic OS=Homo sapiens OX=9606 GN=GOT1 PE=1 SV=3	413	Homo sapiens	1	0.00985907	8.03	4.946	0	20	3196	2366	TRUE	39	20	20	PXP1776_Sequest_tmt18_20230627_av.pdResult	31	20	19	PXP1776		-1.87988	-1.38704
1	HSC_ZNF469 vs HSC_hNTO	0.460215	0.699302	-0.221472	PXP1776_04	AKAP6_HUMAN	AKAP6	Q13023	Q13023	A-kinase anchor protein 6 OS=Homo sapiens OX=9606 GN=AKAP6 PE=1 SV=3	2319	Homo sapiens	1	1.929	1.393	2.552	0	20	7058	4115	TRUE	1	1	1	PXP1776_Sequest_tmt18_20230627_av.pdResult	1	1	1	PXP1776		-0.840985	-0.768571
1	HSC_ZNF469 vs HSC_hNTO	0.29909	0.563215	-0.221183	PXP1776_04	RN146_HUMAN	RNF146	Q9NTX7	Q9NTX7	E3 ubiquitin-protein ligase RNF146 OS=Homo sapiens OX=9606 GN=RNF146 PE=1 SV=1	359	Homo sapiens	1	0.00985907	4.92	4.946	0	20	4736	8657	TRUE	2	2	2	PXP1776_Sequest_tmt18_20230627_av.pdResult	1	2	1	PXP1776		-0.839889	-0.689769
2	HSC_ZNF469 vs HSC_hNTO	0.141309	0.381787	-0.220914	PXP1776_04	PTMA_HUMAN	PTMA	P06454	P06454	Prothymosin alpha OS=Homo sapiens OX=9606 GN=PTMA PE=1 SV=2	111	Homo sapiens	1	0.00985907	6.889	4.946	0	20	6970	1942	TRUE	17	5	5	PXP1776_Sequest_tmt18_20230627_av.pdResult	14	5	5	PXP1776		-1.38747	-1.0603
2	HSC_ZNF469 vs HSC_hNTO	0.158835	0.404941	-0.220798	PXP1776_04	MT1F_HUMAN	MT1F	P04733	P04733	Metallothionein-1F OS=Homo sapiens OX=9606 GN=MT1F PE=1 SV=1	61	Homo sapiens	5	0.00985907	5.229	4.946	0	20	2885	1836	TRUE	8	2	1	PXP1776_Sequest_tmt18_20230627_av.pdResult	5	1	1	PXP1776		-0.838425	-0.076403
2	HSC_ZNF469 vs HSC_hNTO	0.0161286	0.108752	-0.220508	PXP1776_04	FBX4_HUMAN	FBXO4	Q9UKT5	Q9UKT5	F-box only protein 4 OS=Homo sapiens OX=9606 GN=FBXO4 PE=1 SV=2	387	Homo sapiens	1	0.00985907	9.259	4.946	0	20	7263	9237	TRUE	11	8	8	PXP1776_Sequest_tmt18_20230627_av.pdResult	9	8	8	PXP1776		-1.49503	-0.214497
2	HSC_ZNF469 vs HSC_hNTO	0.0170838	0.11236	-0.2201	PXP1776_04	CMC4_HUMAN	CMC4	P56277	P56277	Cx9C motif-containing protein 4 OS=Homo sapiens OX=9606 GN=CMC4 PE=1 SV=1	68	Homo sapiens	1	0.00985936	4.818	4.946	0	20	5405	3504	TRUE	5	5	5	PXP1776_Sequest_tmt18_20230627_av.pdResult	5	5	5	PXP1776		-1.38236	-0.0455373
2	HSC_ZNF469 vs HSC_hNTO	0.0684815	0.253127	-0.219873	PXP1776_04	MAML2_HUMAN	MAML2	Q8IZL2	Q8IZL2	Mastermind-like protein 2 OS=Homo sapiens OX=9606 GN=MAML2 PE=1 SV=2	1156	Homo sapiens	1	0.00985907	6.891	4.946	0	20	1406	6095	TRUE	5	4	4	PXP1776_Sequest_tmt18_20230627_av.pdResult	5	4	4	PXP1776		-1.36743	-0.6475
2	HSC_ZNF469 vs HSC_hNTO	0.110313	0.332075	-0.219872	PXP1776_04	HINT2_HUMAN	HINT2	Q9BX68	Q9BX68	Histidine triad nucleotide-binding protein 2, mitochondrial OS=Homo sapiens OX=9606 GN=HINT2 PE=1 SV=1	163	Homo sapiens	1	0.00985907	5.262	4.946	0	20	6249	7885	TRUE	4	3	3	PXP1776_Sequest_tmt18_20230627_av.pdResult	4	3	3	PXP1776		-1.31337	-0.359355
1	HSC_ZNF469 vs HSC_hNTO	0.158415	0.404464	-0.219606	PXP1776_04	TLC3A_HUMAN	TLCD3A	Q8TBR7	Q8TBR7	TLC domain-containing protein 3A OS=Homo sapiens OX=9606 GN=TLCD3A PE=1 SV=2	257	Homo sapiens	1	1.06711	1.827	2.851	0	20	7795	6525	TRUE	1	1	1	PXP1776_Sequest_tmt18_20230627_av.pdResult	1	1	1	PXP1776		-0.833898	-0.540453
2	HSC_ZNF469 vs HSC_hNTO	0.101264	0.318032	-0.219514	PXP1776_04	TET2_HUMAN	TET2	Q6N021	Q6N021	Methylcytosine dioxygenase TET2 OS=Homo sapiens OX=9606 GN=TET2 PE=1 SV=3	2002	Homo sapiens	2	0.0141362	3.898	4.376	0	20	444	3779	TRUE	4	3	2	PXP1776_Sequest_tmt18_20230627_av.pdResult	2	2	2	PXP1776		-1.02954	-0.483265
2	HSC_ZNF469 vs HSC_hNTO	0.00215647	0.0286682	-0.219443	PXP1776_04	PIHD1_HUMAN	PIH1D1	Q9NWS0	Q9NWS0	PIH1 domain-containing protein 1 OS=Homo sapiens OX=9606 GN=PIH1D1 PE=1 SV=1	290	Homo sapiens	1	0.00985907	7.815	4.946	0	20	5366	8759	TRUE	9	6	6	PXP1776_Sequest_tmt18_20230627_av.pdResult	4	6	4	PXP1776		-1.36476	-0.601824
2	HSC_ZNF469 vs HSC_hNTO	6.58143e-05	0.00257722	-0.219434	PXP1776_04	GLYM_HUMAN	SHMT2	P34897	P34897	Serine hydroxymethyltransferase, mitochondrial OS=Homo sapiens OX=9606 GN=SHMT2 PE=1 SV=3	504	Homo sapiens	2	0.00985907	7.988	4.946	0	20	837	2849	TRUE	62	19	18	PXP1776_Sequest_tmt18_20230627_av.pdResult	45	18	16	PXP1776		-1.78114	-0.435645
2	HSC_ZNF469 vs HSC_hNTO	0.00217564	0.0287833	-0.219312	PXP1776_04	THIC_HUMAN	ACAT2	Q9BWD1	Q9BWD1	Acetyl-CoA acetyltransferase, cytosolic OS=Homo sapiens OX=9606 GN=ACAT2 PE=1 SV=2	397	Homo sapiens	1	0.00985907	9.84	4.946	0	20	322	7863	TRUE	34	12	12	PXP1776_Sequest_tmt18_20230627_av.pdResult	25	12	12	PXP1776		-1.68579	-0.708484
2	HSC_ZNF469 vs HSC_hNTO	0.00378485	0.041821	-0.219241	PXP1776_04	3MG_HUMAN	MPG	P29372	P29372	DNA-3-methyladenine glycosylase OS=Homo sapiens OX=9606 GN=MPG PE=1 SV=3	298	Homo sapiens	1	0.00985907	5.44	4.946	0	20	6845	2718	TRUE	9	7	7	PXP1776_Sequest_tmt18_20230627_av.pdResult	7	7	5	PXP1776		-1.37697	-0.379308
1	HSC_ZNF469 vs HSC_hNTO	0.348752	0.608218	-0.219033	PXP1776_04	ABCA8_HUMAN	ABCA8	O94911	O94911	ATP-binding cassette sub-family A member 8 OS=Homo sapiens OX=9606 GN=ABCA8 PE=1 SV=3	1581	Homo sapiens	1	0.0142185	3.894	4.376	0	20	7249	1500	TRUE	2	2	2	PXP1776_Sequest_tmt18_20230627_av.pdResult	1	2	1	PXP1776		-0.831723	-0.81092
2	HSC_ZNF469 vs HSC_hNTO	0.0867176	0.290902	-0.218842	PXP1776_04	GLI3_HUMAN	GLI3	P10071	P10071	Transcriptional activator GLI3 OS=Homo sapiens OX=9606 GN=GLI3 PE=1 SV=6	1580	Homo sapiens	2	0.00985907	8.49	4.946	0	20	5141	2130	TRUE	6	6	4	PXP1776_Sequest_tmt18_20230627_av.pdResult	3	4	3	PXP1776		-1.30721	-0.242023
2	HSC_ZNF469 vs HSC_hNTO	0.165777	0.414279	-0.218754	PXP1776_04	H12_HUMAN	HIST1H1C	P16403	P16403	Histone H1.2 OS=Homo sapiens OX=9606 GN=HIST1H1C PE=1 SV=2	213	Homo sapiens	5	0.0109537	4.147	4.562	0	20	105	2147	TRUE	27	12	2	PXP1776_Sequest_tmt18_20230627_av.pdResult	4	2	2	PXP1776		-1.02597	0.162352
2	HSC_ZNF469 vs HSC_hNTO	0.00247212	0.0313079	-0.218258	PXP1776_04	RBMS3_HUMAN	RBMS3	Q6XE24	Q6XE24	RNA-binding motif, single-stranded-interacting protein 3 OS=Homo sapiens OX=9606 GN=RBMS3 PE=1 SV=1	437	Homo sapiens	3	0.00985907	8.073	4.946	0	20	180	2731	TRUE	16	9	7	PXP1776_Sequest_tmt18_20230627_av.pdResult	7	7	4	PXP1776		-1.35739	-0.399139
2	HSC_ZNF469 vs HSC_hNTO	1.99184e-05	0.00109656	-0.218013	PXP1776_04	AHNK_HUMAN	AHNAK	Q09666	Q09666	Neuroblast differentiation-associated protein AHNAK OS=Homo sapiens OX=9606 GN=AHNAK PE=1 SV=2	5890	Homo sapiens	1	0.00985907	9.751	4.946	0	20	368	4015	TRUE	765	250	250	PXP1776_Sequest_tmt18_20230627_av.pdResult	698	250	236	PXP1776		-2.17732	-1.08354
2	HSC_ZNF469 vs HSC_hNTO	0.0195684	0.121125	-0.217784	PXP1776_04	PADI2_HUMAN	PADI2	Q9Y2J8	Q9Y2J8	Protein-arginine deiminase type-2 OS=Homo sapiens OX=9606 GN=PADI2 PE=1 SV=2	665	Homo sapiens	1	0.00985907	7.738	4.946	0	20	2723	9438	TRUE	3	3	3	PXP1776_Sequest_tmt18_20230627_av.pdResult	3	3	3	PXP1776		-1.30089	-0.131424
1	HSC_ZNF469 vs HSC_hNTO	0.0690393	0.254385	-0.217254	PXP1776_04	RNFT1_HUMAN	RNFT1	Q5M7Z0	Q5M7Z0	E3 ubiquitin-protein ligase RNFT1 OS=Homo sapiens OX=9606 GN=RNFT1 PE=1 SV=2	435	Homo sapiens	1	0.00985907	6.903	4.946	0	20	6099	4974	TRUE	1	1	1	PXP1776_Sequest_tmt18_20230627_av.pdResult	1	1	1	PXP1776		-0.824969	-0.257766
2	HSC_ZNF469 vs HSC_hNTO	0.00833125	0.0701819	-0.217026	PXP1776_04	CRCM1_HUMAN	ORAI1	Q96D31	Q96D31	Calcium release-activated calcium channel protein 1 OS=Homo sapiens OX=9606 GN=ORAI1 PE=1 SV=2	301	Homo sapiens	1	0.0125579	3.989	4.376	0	20	7848	7075	TRUE	2	2	2	PXP1776_Sequest_tmt18_20230627_av.pdResult	2	2	2	PXP1776		-1.01787	-0.548881
2	HSC_ZNF469 vs HSC_hNTO	0.000630548	0.0126366	-0.217004	PXP1776_04	COR2B_HUMAN	CORO2B	Q9UQ03	Q9UQ03	Coronin-2B OS=Homo sapiens OX=9606 GN=CORO2B PE=1 SV=4	480	Homo sapiens	1	0.00985907	6.437	4.946	0	20	749	9368	TRUE	14	11	11	PXP1776_Sequest_tmt18_20230627_av.pdResult	14	11	11	PXP1776		-1.65768	-0.567712
2	HSC_ZNF469 vs HSC_hNTO	0.0808789	0.278435	-0.216615	PXP1776_04	CO1A2_HUMAN	COL1A2	P08123	P08123	Collagen alpha-2(I) chain OS=Homo sapiens OX=9606 GN=COL1A2 PE=1 SV=7	1366	Homo sapiens	1	0.00985907	10.81	4.946	0	20	520	2001	TRUE	286	62	62	PXP1776_Sequest_tmt18_20230627_av.pdResult	209	62	52	PXP1776		-2.16335	-2.42417
2	HSC_ZNF469 vs HSC_hNTO	0.0174349	0.113393	-0.216137	PXP1776_04	CWC25_HUMAN	CWC25	Q9NXE8	Q9NXE8	Pre-mRNA-splicing factor CWC25 homolog OS=Homo sapiens OX=9606 GN=CWC25 PE=1 SV=1	425	Homo sapiens	1	0.193477	2.75	3.683	0	20	1248	8809	TRUE	2	2	2	PXP1776_Sequest_tmt18_20230627_av.pdResult	2	2	2	PXP1776		-1.0137	-0.180257
1	HSC_ZNF469 vs HSC_hNTO	0.085403	0.288239	-0.216038	PXP1776_04	GDPD5_HUMAN	GDPD5	Q8WTR4	Q8WTR4	Glycerophosphodiester phosphodiesterase domain-containing protein 5 OS=Homo sapiens OX=9606 GN=GDPD5 PE=1 SV=2	605	Homo sapiens	1	0.0300283	3.523	4.315	0	20	6111	6637	TRUE	1	1	1	PXP1776_Sequest_tmt18_20230627_av.pdResult	1	1	1	PXP1776		-0.82035	-0.236571
2	HSC_ZNF469 vs HSC_hNTO	0.000623547	0.0125501	-0.215995	PXP1776_04	MELT_HUMAN	VEPH1	Q14D04	Q14D04	Ventricular zone-expressed PH domain-containing protein homolog 1 OS=Homo sapiens OX=9606 GN=VEPH1 PE=1 SV=1	833	Homo sapiens	1	0.00985907	6.719	4.946	0	20	1854	4465	TRUE	7	6	6	PXP1776_Sequest_tmt18_20230627_av.pdResult	6	6	5	PXP1776		-1.35658	-0.811753
2	HSC_ZNF469 vs HSC_hNTO	0.548741	0.761516	-0.215483	PXP1776_04	TPST2_HUMAN	TPST2	O60704	O60704	Protein-tyrosine sulfotransferase 2 OS=Homo sapiens OX=9606 GN=TPST2 PE=1 SV=1	377	Homo sapiens	1	0.00985907	7.473	4.946	0	20	1612	1104	TRUE	5	4	4	PXP1776_Sequest_tmt18_20230627_av.pdResult	5	4	4	PXP1776		-1.34013	-0.917438
2	HSC_ZNF469 vs HSC_hNTO	0.117784	0.346212	-0.215298	PXP1776_04	KCC4_HUMAN	CAMK4	Q16566	Q16566	Calcium/calmodulin-dependent protein kinase type IV OS=Homo sapiens OX=9606 GN=CAMK4 PE=1 SV=1	473	Homo sapiens	1	0.00985907	6.624	4.946	0	20	6729	4662	TRUE	5	5	5	PXP1776_Sequest_tmt18_20230627_av.pdResult	2	5	2	PXP1776		-1.00976	0.124342
1	HSC_ZNF469 vs HSC_hNTO	0.0372016	0.177276	-0.215277	PXP1776_04	KCD15_HUMAN	KCTD15	Q96SI1	Q96SI1	BTB/POZ domain-containing protein KCTD15 OS=Homo sapiens OX=9606 GN=KCTD15 PE=1 SV=1	283	Homo sapiens	1	0.00985907	5.712	4.946	0	20	7456	7498	TRUE	1	1	1	PXP1776_Sequest_tmt18_20230627_av.pdResult	1	1	1	PXP1776		-0.817461	0.149369
2	HSC_ZNF469 vs HSC_hNTO	0.0306198	0.159649	-0.215131	PXP1776_04	POSTN_HUMAN	POSTN	Q15063	Q15063	Periostin OS=Homo sapiens OX=9606 GN=POSTN PE=1 SV=2	836	Homo sapiens	1	0.00985907	7.612	4.946	0	20	3378	4502	TRUE	32	26	26	PXP1776_Sequest_tmt18_20230627_av.pdResult	25	26	22	PXP1776		-1.90013	-2.9938
2	HSC_ZNF469 vs HSC_hNTO	0.00698191	0.0624104	-0.21509	PXP1776_04	GAK1B_HUMAN	GASK1B	Q6UWH4	Q6UWH4	Golgi-associated kinase 1B OS=Homo sapiens OX=9606 GN=GASK1B PE=2 SV=1	519	Homo sapiens	1	0.00985907	5.155	4.946	0	20	4617	5435	TRUE	5	4	4	PXP1776_Sequest_tmt18_20230627_av.pdResult	5	4	4	PXP1776		-1.33768	0.931753
2	HSC_ZNF469 vs HSC_hNTO	0.0115366	0.0867936	-0.214982	PXP1776_04	ZFAN1_HUMAN	ZFAND1	Q8TCF1	Q8TCF1	AN1-type zinc finger protein 1 OS=Homo sapiens OX=9606 GN=ZFAND1 PE=1 SV=1	268	Homo sapiens	1	0.00985907	5.37	4.946	0	20	7402	6542	TRUE	5	5	5	PXP1776_Sequest_tmt18_20230627_av.pdResult	5	5	5	PXP1776		-1.35022	-1.08318
2	HSC_ZNF469 vs HSC_hNTO	7.65787e-05	0.0028668	-0.214977	PXP1776_04	FKBP9_HUMAN	FKBP9	O95302	O95302	Peptidyl-prolyl cis-trans isomerase FKBP9 OS=Homo sapiens OX=9606 GN=FKBP9 PE=1 SV=2	570	Homo sapiens	2	0.00985907	9.489	4.946	0	20	623	1593	TRUE	93	17	16	PXP1776_Sequest_tmt18_20230627_av.pdResult	76	16	15	PXP1776		-1.73164	-1.64846
2	HSC_ZNF469 vs HSC_hNTO	0.00441079	0.0468034	-0.214773	PXP1776_04	ZCHC3_HUMAN	ZCCHC3	Q9NUD5	Q9NUD5	Zinc finger CCHC domain-containing protein 3 OS=Homo sapiens OX=9606 GN=ZCCHC3 PE=1 SV=2	403	Homo sapiens	1	0.00996709	4.448	4.686	0	20	7149	8664	TRUE	4	4	4	PXP1776_Sequest_tmt18_20230627_av.pdResult	4	4	4	PXP1776		-1.33571	0.107115
2	HSC_ZNF469 vs HSC_hNTO	7.18304e-06	0.000505459	-0.21474	PXP1776_04	RHG07_HUMAN	DLC1	Q96QB1	Q96QB1	Rho GTPase-activating protein 7 OS=Homo sapiens OX=9606 GN=DLC1 PE=1 SV=4	1528	Homo sapiens	1	0.00985907	6.38	4.946	0	20	3224	7436	TRUE	33	25	25	PXP1776_Sequest_tmt18_20230627_av.pdResult	25	25	19	PXP1776		-1.81844	-0.633042
2	HSC_ZNF469 vs HSC_hNTO	0.004709	0.048644	-0.214581	PXP1776_04	BAF_HUMAN	BANF1	O75531	O75531	Barrier-to-autointegration factor OS=Homo sapiens OX=9606 GN=BANF1 PE=1 SV=1	89	Homo sapiens	1	0.00985907	6.752	4.946	0	20	3519	1322	TRUE	13	5	5	PXP1776_Sequest_tmt18_20230627_av.pdResult	12	5	5	PXP1776		-1.3477	-0.555943
1	HSC_ZNF469 vs HSC_hNTO	0.0412476	0.188219	-0.214531	PXP1776_04	CC85B_HUMAN	CCDC85B	Q15834	Q15834	Coiled-coil domain-containing protein 85B OS=Homo sapiens OX=9606 GN=CCDC85B PE=1 SV=2	202	Homo sapiens	1	0.524293	2.252	3.254	0	20	6199	4627	TRUE	2	2	2	PXP1776_Sequest_tmt18_20230627_av.pdResult	1	2	1	PXP1776		-0.81463	-0.142752
2	HSC_ZNF469 vs HSC_hNTO	0.0105954	0.0822921	-0.214295	PXP1776_04	IMP3_HUMAN	IMP3	Q9NV31	Q9NV31	U3 small nucleolar ribonucleoprotein protein IMP3 OS=Homo sapiens OX=9606 GN=IMP3 PE=1 SV=1	184	Homo sapiens	1	0.00985907	7.243	4.946	0	20	2839	8689	TRUE	6	6	6	PXP1776_Sequest_tmt18_20230627_av.pdResult	6	6	6	PXP1776		-1.35037	-0.565571
2	HSC_ZNF469 vs HSC_hNTO	0.0105565	0.0822497	-0.214241	PXP1776_04	ZFPL1_HUMAN	ZFPL1	O95159	O95159	Zinc finger protein-like 1 OS=Homo sapiens OX=9606 GN=ZFPL1 PE=1 SV=2	310	Homo sapiens	1	0.00985907	6.044	4.946	0	20	7207	1546	TRUE	9	7	7	PXP1776_Sequest_tmt18_20230627_av.pdResult	5	7	4	PXP1776		-1.3324	-0.844156
2	HSC_ZNF469 vs HSC_hNTO	0.000178688	0.00529373	-0.214143	PXP1776_04	P2R3A_HUMAN	PPP2R3A	Q06190	Q06190	Serine/threonine-protein phosphatase 2A regulatory subunit B'' subunit alpha OS=Homo sapiens OX=9606 GN=PPP2R3A PE=1 SV=1	1150	Homo sapiens	2	0.00985907	6.436	4.946	0	20	282	3934	TRUE	14	13	12	PXP1776_Sequest_tmt18_20230627_av.pdResult	12	12	12	PXP1776		-1.64606	-0.236465
2	HSC_ZNF469 vs HSC_hNTO	0.0289837	0.154299	-0.213891	PXP1776_04	DJC24_HUMAN	DNAJC24	Q6P3W2	Q6P3W2	DnaJ homolog subfamily C member 24 OS=Homo sapiens OX=9606 GN=DNAJC24 PE=1 SV=2	149	Homo sapiens	1	0.00985907	7.047	4.946	0	20	2307	5332	TRUE	3	2	2	PXP1776_Sequest_tmt18_20230627_av.pdResult	3	2	2	PXP1776		-1.00317	-0.701311
2	HSC_ZNF469 vs HSC_hNTO	7.69427e-06	0.00052949	-0.213279	PXP1776_04	DYST_HUMAN	DST	Q03001	Q03001	Dystonin OS=Homo sapiens OX=9606 GN=DST PE=1 SV=4	7570	Homo sapiens	6	0.00985907	10.252	4.946	0	20	405	47	TRUE	303	238	229	PXP1776_Sequest_tmt18_20230627_av.pdResult	244	229	204	PXP1776		-2.13004	-1.25106
2	HSC_ZNF469 vs HSC_hNTO	0.000356641	0.00863852	-0.21321	PXP1776_04	DIK2A_HUMAN	DIPK2A	Q8NDZ4	Q8NDZ4	Divergent protein kinase domain 2A OS=Homo sapiens OX=9606 GN=DIPK2A PE=1 SV=1	430	Homo sapiens	1	0.00985907	7.251	4.946	0	20	5355	6390	TRUE	8	8	8	PXP1776_Sequest_tmt18_20230627_av.pdResult	7	8	7	PXP1776		-1.40958	-0.710238
2	HSC_ZNF469 vs HSC_hNTO	0.0116171	0.0870196	-0.213053	PXP1776_04	MAGD1_HUMAN	MAGED1	Q9Y5V3	Q9Y5V3	Melanoma-associated antigen D1 OS=Homo sapiens OX=9606 GN=MAGED1 PE=1 SV=3	778	Homo sapiens	1	0.00985907	10.573	4.946	0	20	2381	9632	TRUE	24	18	18	PXP1776_Sequest_tmt18_20230627_av.pdResult	18	18	15	PXP1776		-1.71615	-0.394466
1	HSC_ZNF469 vs HSC_hNTO	0.204012	0.460942	-0.212958	PXP1776_04	NOMO3_HUMAN	NOMO3	P69849	P69849	Nodal modulator 3 OS=Homo sapiens OX=9606 GN=NOMO3 PE=3 SV=2	1222	Homo sapiens	3	1.04143	1.843	2.861	0	20	2403	3717	TRUE	98	52	1	PXP1776_Sequest_tmt18_20230627_av.pdResult	1	1	1	PXP1776		-0.808654	-0.392015
2	HSC_ZNF469 vs HSC_hNTO	0.000527493	0.0112392	-0.212958	PXP1776_04	SMUF2_HUMAN	SMURF2	Q9HAU4	Q9HAU4	E3 ubiquitin-protein ligase SMURF2 OS=Homo sapiens OX=9606 GN=SMURF2 PE=1 SV=1	748	Homo sapiens	6	0.00985907	5.751	4.946	0	20	2120	3117	TRUE	26	22	18	PXP1776_Sequest_tmt18_20230627_av.pdResult	18	18	16	PXP1776		-1.72857	-1.64649
2	HSC_ZNF469 vs HSC_hNTO	0.000676114	0.0132918	-0.212799	PXP1776_04	METK2_HUMAN	MAT2A	P31153	P31153	S-adenosylmethionine synthase isoform type-2 OS=Homo sapiens OX=9606 GN=MAT2A PE=1 SV=1	395	Homo sapiens	1	0.00985907	9.35	4.946	0	20	2245	2788	TRUE	47	16	16	PXP1776_Sequest_tmt18_20230627_av.pdResult	33	16	14	PXP1776		-1.6956	-0.6874
2	HSC_ZNF469 vs HSC_hNTO	0.00159499	0.0232834	-0.212442	PXP1776_04	PGFRA_HUMAN	PDGFRA	P16234	P16234	Platelet-derived growth factor receptor alpha OS=Homo sapiens OX=9606 GN=PDGFRA PE=1 SV=1	1089	Homo sapiens	2	0.00985907	5.943	4.946	0	20	5348	2069	TRUE	11	10	9	PXP1776_Sequest_tmt18_20230627_av.pdResult	7	9	6	PXP1776		-1.3387	0.819981
2	HSC_ZNF469 vs HSC_hNTO	0.0351819	0.172031	-0.212413	PXP1776_04	H33_HUMAN	H3F3B	P84243	P84243	Histone H3.3 OS=Homo sapiens OX=9606 GN=H3F3B PE=1 SV=2	136	Homo sapiens	3	0.00985907	9.227	4.946	0	20	523	3714	TRUE	10	5	1	PXP1776_Sequest_tmt18_20230627_av.pdResult	3	1	1	PXP1776		-0.806586	-0.382339
1	HSC_ZNF469 vs HSC_hNTO	0.213857	0.472403	-0.211634	PXP1776_04	TCAL7_HUMAN	TCEAL7	Q9BRU2	Q9BRU2	Transcription elongation factor A protein-like 7 OS=Homo sapiens OX=9606 GN=TCEAL7 PE=2 SV=2	100	Homo sapiens	1	1.42946	1.627	2.706	0	20	7965	7699	TRUE	1	1	1	PXP1776_Sequest_tmt18_20230627_av.pdResult	1	1	1	PXP1776		-0.803629	-0.0416805
2	HSC_ZNF469 vs HSC_hNTO	0.00286891	0.0346683	-0.21161	PXP1776_04	MARH7_HUMAN	MARCH7	Q9H992	Q9H992	E3 ubiquitin-protein ligase MARCH7 OS=Homo sapiens OX=9606 GN=MARCH7 PE=1 SV=1	704	Homo sapiens	1	0.0114339	4.087	4.376	0	20	4005	8325	TRUE	6	5	5	PXP1776_Sequest_tmt18_20230627_av.pdResult	4	5	4	PXP1776		-1.31604	-0.166857
2	HSC_ZNF469 vs HSC_hNTO	0.0457699	0.200947	-0.211476	PXP1776_04	ICE2_HUMAN	ICE2	Q659A1	Q659A1	Little elongation complex subunit 2 OS=Homo sapiens OX=9606 GN=ICE2 PE=1 SV=2	982	Homo sapiens	1	0.00985907	5.681	4.946	0	20	7396	5163	TRUE	7	5	5	PXP1776_Sequest_tmt18_20230627_av.pdResult	7	5	5	PXP1776		-1.3282	-0.48712
2	HSC_ZNF469 vs HSC_hNTO	0.511258	0.735567	-0.211352	PXP1776_04	RL26_HUMAN	RPL26	P61254	P61254	60S ribosomal protein L26 OS=Homo sapiens OX=9606 GN=RPL26 PE=1 SV=1	145	Homo sapiens	2	0.0124621	3.996	4.376	0	20	1151	3598	TRUE	20	8	2	PXP1776_Sequest_tmt18_20230627_av.pdResult	4	2	2	PXP1776		-0.991256	-1.91393
2	HSC_ZNF469 vs HSC_hNTO	0.0211665	0.126896	-0.211292	PXP1776_04	ZFY_HUMAN	ZFY	P08048	P08048;P17010	Zinc finger Y-chromosomal protein OS=Homo sapiens OX=9606 GN=ZFY PE=1 SV=3	801	Homo sapiens	1	0.00991754	4.508	4.686	0	20	3719	2000	TRUE	12	6	6	PXP1776_Sequest_tmt18_20230627_av.pdResult	10	6	5	PXP1776		-1.32704	-0.128647
2	HSC_ZNF469 vs HSC_hNTO	0.112058	0.335817	-0.211071	PXP1776_04	HNMT_HUMAN	HNMT	P50135	P50135	Histamine N-methyltransferase OS=Homo sapiens OX=9606 GN=HNMT PE=1 SV=1	292	Homo sapiens	1	0.00985907	5.571	4.946	0	20	7212	3265	TRUE	2	2	2	PXP1776_Sequest_tmt18_20230627_av.pdResult	2	2	2	PXP1776		-0.989937	1.06358
2	HSC_ZNF469 vs HSC_hNTO	0.0129807	0.0928734	-0.210797	PXP1776_04	RM34_HUMAN	MRPL34	Q9BQ48	Q9BQ48	39S ribosomal protein L34, mitochondrial OS=Homo sapiens OX=9606 GN=MRPL34 PE=1 SV=1	92	Homo sapiens	1	0.0183437	3.746	4.376	0	20	8212	7633	TRUE	2	1	1	PXP1776_Sequest_tmt18_20230627_av.pdResult	2	1	1	PXP1776		-0.800448	-0.689379
2	HSC_ZNF469 vs HSC_hNTO	4.61944e-05	0.00210638	-0.210473	PXP1776_04	SACS_HUMAN	SACS	Q9NZJ4	Q9NZJ4	Sacsin OS=Homo sapiens OX=9606 GN=SACS PE=1 SV=2	4579	Homo sapiens	1	0.00985907	8.229	4.946	0	20	601	8888	TRUE	107	95	95	PXP1776_Sequest_tmt18_20230627_av.pdResult	88	95	81	PXP1776		-2.10201	-1.21535
2	HSC_ZNF469 vs HSC_hNTO	0.0224686	0.131922	-0.210129	PXP1776_04	CELF2_HUMAN	CELF2	O95319	O95319	CUGBP Elav-like family member 2 OS=Homo sapiens OX=9606 GN=CELF2 PE=1 SV=1	508	Homo sapiens	1	0.00985907	6.554	4.946	0	20	572	1595	TRUE	9	8	8	PXP1776_Sequest_tmt18_20230627_av.pdResult	7	8	6	PXP1776		-1.32413	-1.22657
2	HSC_ZNF469 vs HSC_hNTO	0.0644509	0.243519	-0.209846	PXP1776_04	ANXA3_HUMAN	ANXA3	P12429	P12429	Annexin A3 OS=Homo sapiens OX=9606 GN=ANXA3 PE=1 SV=3	323	Homo sapiens	1	0.00985907	7.157	4.946	0	20	1663	2216	TRUE	17	13	13	PXP1776_Sequest_tmt18_20230627_av.pdResult	14	13	10	PXP1776		-1.58662	-2.07123
2	HSC_ZNF469 vs HSC_hNTO	0.0290328	0.154385	-0.209835	PXP1776_04	NAL10_HUMAN	NLRP10	Q86W26	Q86W26	NACHT, LRR and PYD domains-containing protein 10 OS=Homo sapiens OX=9606 GN=NLRP10 PE=1 SV=1	655	Homo sapiens	1	0.0193133	3.72	4.376	0	20	7625	5844	TRUE	3	3	3	PXP1776_Sequest_tmt18_20230627_av.pdResult	2	3	2	PXP1776		-0.98414	-0.47667
2	HSC_ZNF469 vs HSC_hNTO	8.26635e-05	0.00297557	-0.209792	PXP1776_04	DPYL2_HUMAN	DPYSL2	Q16555	Q16555	Dihydropyrimidinase-related protein 2 OS=Homo sapiens OX=9606 GN=DPYSL2 PE=1 SV=1	572	Homo sapiens	3	0.00985907	9.45	4.946	0	20	563	4352	TRUE	134	29	24	PXP1776_Sequest_tmt18_20230627_av.pdResult	93	24	23	PXP1776		-1.85297	-0.941566
2	HSC_ZNF469 vs HSC_hNTO	0.0059311	0.0561266	-0.209742	PXP1776_04	ARP5L_HUMAN	ARPC5L	Q9BPX5	Q9BPX5	Actin-related protein 2/3 complex subunit 5-like protein OS=Homo sapiens OX=9606 GN=ARPC5L PE=1 SV=1	153	Homo sapiens	2	0.00985907	5.525	4.946	0	20	403	790	TRUE	12	7	6	PXP1776_Sequest_tmt18_20230627_av.pdResult	6	6	4	PXP1776		-1.30442	-0.816826
2	HSC_ZNF469 vs HSC_hNTO	0.000556591	0.0116378	-0.209305	PXP1776_04	SH24A_HUMAN	SH2D4A	Q9H788	Q9H788	SH2 domain-containing protein 4A OS=Homo sapiens OX=9606 GN=SH2D4A PE=1 SV=1	454	Homo sapiens	1	0.00985907	7.74	4.946	0	20	6203	8264	TRUE	27	17	17	PXP1776_Sequest_tmt18_20230627_av.pdResult	23	17	17	PXP1776		-1.69892	-0.400571
2	HSC_ZNF469 vs HSC_hNTO	0.0530391	0.219249	-0.209067	PXP1776_04	CRTC1_HUMAN	CRTC1	Q6UUV9	Q6UUV9	CREB-regulated transcription coactivator 1 OS=Homo sapiens OX=9606 GN=CRTC1 PE=1 SV=2	634	Homo sapiens	1	0.01176	4.054	4.376	0	20	946	5423	TRUE	5	5	5	PXP1776_Sequest_tmt18_20230627_av.pdResult	2	5	2	PXP1776		-0.980541	-0.217739
2	HSC_ZNF469 vs HSC_hNTO	0.00071847	0.0136948	-0.209006	PXP1776_04	NDUA5_HUMAN	NDUFA5	Q16718	Q16718	NADH dehydrogenase [ubiquinone] 1 alpha subcomplex subunit 5 OS=Homo sapiens OX=9606 GN=NDUFA5 PE=1 SV=3	116	Homo sapiens	1	0.00985907	8.123	4.946	0	20	7009	4682	TRUE	12	7	7	PXP1776_Sequest_tmt18_20230627_av.pdResult	12	7	7	PXP1776		-1.38179	-0.845417
2	HSC_ZNF469 vs HSC_hNTO	0.00411135	0.0442786	-0.208999	PXP1776_04	LMNB2_HUMAN	LMNB2	Q03252	Q03252	Lamin-B2 OS=Homo sapiens OX=9606 GN=LMNB2 PE=1 SV=4	620	Homo sapiens	3	0.00985907	8.808	4.946	0	20	941	1822	TRUE	50	28	26	PXP1776_Sequest_tmt18_20230627_av.pdResult	34	26	22	PXP1776		-1.84597	-0.800537
2	HSC_ZNF469 vs HSC_hNTO	0.00135512	0.0213615	-0.208985	PXP1776_04	NHP2_HUMAN	NHP2	Q9NX24	Q9NX24	H/ACA ribonucleoprotein complex subunit 2 OS=Homo sapiens OX=9606 GN=NHP2 PE=1 SV=1	153	Homo sapiens	1	0.00985907	6.8	4.946	0	20	6545	8789	TRUE	13	5	5	PXP1776_Sequest_tmt18_20230627_av.pdResult	10	5	5	PXP1776		-1.31255	-0.496572
2	HSC_ZNF469 vs HSC_hNTO	0.00542704	0.0532818	-0.208702	PXP1776_04	TSR2_HUMAN	TSR2	Q969E8	Q969E8	Pre-rRNA-processing protein TSR2 homolog OS=Homo sapiens OX=9606 GN=TSR2 PE=1 SV=1	191	Homo sapiens	1	0.00985907	7.581	4.946	0	20	3654	6903	TRUE	6	4	4	PXP1776_Sequest_tmt18_20230627_av.pdResult	4	4	4	PXP1776		-1.29796	-0.338852
2	HSC_ZNF469 vs HSC_hNTO	0.000917433	0.0163805	-0.208399	PXP1776_04	OPLA_HUMAN	OPLAH	O14841	O14841	5-oxoprolinase OS=Homo sapiens OX=9606 GN=OPLAH PE=1 SV=3	1288	Homo sapiens	1	0.00985907	7.325	4.946	0	20	365	607	TRUE	13	10	10	PXP1776_Sequest_tmt18_20230627_av.pdResult	11	10	9	PXP1776		-1.42631	-0.493335
1	HSC_ZNF469 vs HSC_hNTO	0.065724	0.246367	-0.208003	PXP1776_04	TT30B_HUMAN	TTC30B	Q8N4P2	Q8N4P2	Tetratricopeptide repeat protein 30B OS=Homo sapiens OX=9606 GN=TTC30B PE=1 SV=2	665	Homo sapiens	2	0.0124491	3.997	4.376	0	20	2578	5868	TRUE	7	6	1	PXP1776_Sequest_tmt18_20230627_av.pdResult	1	1	1	PXP1776		-0.789839	-0.114343
2	HSC_ZNF469 vs HSC_hNTO	0.0102703	0.0808407	-0.20789	PXP1776_04	SEPT6_HUMAN	SEPTIN6	Q14141	Q14141	Septin-6 OS=Homo sapiens OX=9606 GN=SEPTIN6 PE=1 SV=4	434	Homo sapiens	7	0.00985907	8.211	4.946	0	20	423	4312	TRUE	31	15	6	PXP1776_Sequest_tmt18_20230627_av.pdResult	6	6	5	PXP1776		-1.30567	-1.1752
2	HSC_ZNF469 vs HSC_hNTO	0.000190334	0.00553211	-0.207807	PXP1776_04	BICD1_HUMAN	BICD1	Q96G01	Q96G01	Protein bicaudal D homolog 1 OS=Homo sapiens OX=9606 GN=BICD1 PE=1 SV=3	975	Homo sapiens	2	0.00985907	8.344	4.946	0	20	1888	6559	TRUE	19	16	12	PXP1776_Sequest_tmt18_20230627_av.pdResult	13	12	11	PXP1776		-1.58742	-0.553201
2	HSC_ZNF469 vs HSC_hNTO	0.0330657	0.166109	-0.206981	PXP1776_04	GPNMB_HUMAN	GPNMB	Q14956	Q14956	Transmembrane glycoprotein NMB OS=Homo sapiens OX=9606 GN=GPNMB PE=1 SV=2	572	Homo sapiens	1	0.00985907	9.237	4.946	0	20	5432	4447	TRUE	8	4	4	PXP1776_Sequest_tmt18_20230627_av.pdResult	8	4	4	PXP1776		-1.28725	-1.19812
2	HSC_ZNF469 vs HSC_hNTO	0.0247821	0.139217	-0.206847	PXP1776_04	LAMA1_HUMAN	LAMA1	P25391	P25391	Laminin subunit alpha-1 OS=Homo sapiens OX=9606 GN=LAMA1 PE=1 SV=2	3075	Homo sapiens	1	0.00985907	7.576	4.946	0	20	3858	2604	TRUE	8	8	8	PXP1776_Sequest_tmt18_20230627_av.pdResult	5	8	5	PXP1776		-1.29912	-0.109474
2	HSC_ZNF469 vs HSC_hNTO	0.00739926	0.0649013	-0.206652	PXP1776_04	KLF4_HUMAN	KLF4	O43474	O43474	Krueppel-like factor 4 OS=Homo sapiens OX=9606 GN=KLF4 PE=1 SV=3	513	Homo sapiens	1	0.00985907	5.262	4.946	0	20	6758	879	TRUE	2	2	2	PXP1776_Sequest_tmt18_20230627_av.pdResult	2	2	2	PXP1776		-0.969212	-0.383866
1	HSC_ZNF469 vs HSC_hNTO	0.0562075	0.226354	-0.206636	PXP1776_04	SC5D_HUMAN	SC5D	O75845	O75845	Lathosterol oxidase OS=Homo sapiens OX=9606 GN=SC5D PE=1 SV=2	299	Homo sapiens	1	0.317045	2.515	3.504	0	20	8057	1377	TRUE	1	1	1	PXP1776_Sequest_tmt18_20230627_av.pdResult	1	1	1	PXP1776		-0.784648	-0.633792
1	HSC_ZNF469 vs HSC_hNTO	0.204034	0.460942	-0.206057	PXP1776_04	ZN331_HUMAN	ZNF331	Q9NQX6	Q9NQX6	Zinc finger protein 331 OS=Homo sapiens OX=9606 GN=ZNF331 PE=1 SV=1	463	Homo sapiens	1	0.438709	2.348	3.351	0	20	80	8554	TRUE	2	2	2	PXP1776_Sequest_tmt18_20230627_av.pdResult	1	2	1	PXP1776		-0.78245	0.400515
2	HSC_ZNF469 vs HSC_hNTO	0.00466584	0.0483583	-0.205649	PXP1776_04	ANR39_HUMAN	ANKRD39	Q53RE8	Q53RE8	Ankyrin repeat domain-containing protein 39 OS=Homo sapiens OX=9606 GN=ANKRD39 PE=1 SV=1	183	Homo sapiens	1	0.00985907	7.269	4.946	0	20	2968	4889	TRUE	4	3	3	PXP1776_Sequest_tmt18_20230627_av.pdResult	3	3	2	PXP1776		-0.964508	-0.606087
2	HSC_ZNF469 vs HSC_hNTO	0.00432688	0.0460697	-0.205622	PXP1776_04	UTP15_HUMAN	UTP15	Q8TED0	Q8TED0	U3 small nucleolar RNA-associated protein 15 homolog OS=Homo sapiens OX=9606 GN=UTP15 PE=1 SV=3	518	Homo sapiens	1	0.00985907	7.238	4.946	0	20	2588	6598	TRUE	20	13	13	PXP1776_Sequest_tmt18_20230627_av.pdResult	15	13	11	PXP1776		-1.57073	-0.81867
2	HSC_ZNF469 vs HSC_hNTO	0.0314713	0.161691	-0.205355	PXP1776_04	RHG22_HUMAN	ARHGAP22	Q7Z5H3	Q7Z5H3	Rho GTPase-activating protein 22 OS=Homo sapiens OX=9606 GN=ARHGAP22 PE=1 SV=1	698	Homo sapiens	1	0.00985907	6.223	4.946	0	20	7124	5699	TRUE	7	7	7	PXP1776_Sequest_tmt18_20230627_av.pdResult	6	7	6	PXP1776		-1.29404	-0.148726
2	HSC_ZNF469 vs HSC_hNTO	0.101754	0.318926	-0.205024	PXP1776_04	IF5A2_HUMAN	EIF5A2	Q9GZV4	Q9GZV4	Eukaryotic translation initiation factor 5A-2 OS=Homo sapiens OX=9606 GN=EIF5A2 PE=1 SV=3	153	Homo sapiens	2	0.00985907	5.664	4.946	0	20	2518	3701	TRUE	48	9	3	PXP1776_Sequest_tmt18_20230627_av.pdResult	2	3	2	PXP1776		-0.961579	-0.899409
2	HSC_ZNF469 vs HSC_hNTO	1.92481e-05	0.0010852	-0.204824	PXP1776_04	AHNK2_HUMAN	AHNAK2	Q8IVF2	Q8IVF2	Protein AHNAK2 OS=Homo sapiens OX=9606 GN=AHNAK2 PE=1 SV=2	5795	Homo sapiens	1	0.00985907	9.931	4.946	0	20	1514	5957	TRUE	167	118	118	PXP1776_Sequest_tmt18_20230627_av.pdResult	141	118	106	PXP1776		-2.0456	-1.10104
2	HSC_ZNF469 vs HSC_hNTO	0.265528	0.531041	-0.204722	PXP1776_04	COX17_HUMAN	COX17	Q14061	Q14061	Cytochrome c oxidase copper chaperone OS=Homo sapiens OX=9606 GN=COX17 PE=1 SV=2	63	Homo sapiens	1	0.256667	2.618	3.583	0	20	6011	4300	TRUE	4	3	3	PXP1776_Sequest_tmt18_20230627_av.pdResult	4	3	3	PXP1776		-1.22287	-1.29558
2	HSC_ZNF469 vs HSC_hNTO	0.00151174	0.0227833	-0.204507	PXP1776_04	GSH0_HUMAN	GCLM	P48507	P48507	Glutamate--cysteine ligase regulatory subunit OS=Homo sapiens OX=9606 GN=GCLM PE=1 SV=1	274	Homo sapiens	1	0.00985907	8.37	4.946	0	20	4664	3152	TRUE	12	8	8	PXP1776_Sequest_tmt18_20230627_av.pdResult	10	8	7	PXP1776		-1.35205	-1.42724
2	HSC_ZNF469 vs HSC_hNTO	0.0355516	0.173476	-0.204463	PXP1776_04	PHLA2_HUMAN	PHLDA2	Q53GA4	Q53GA4	Pleckstrin homology-like domain family A member 2 OS=Homo sapiens OX=9606 GN=PHLDA2 PE=1 SV=2	152	Homo sapiens	1	0.00988366	4.582	4.946	0	20	5719	4866	TRUE	3	3	3	PXP1776_Sequest_tmt18_20230627_av.pdResult	3	3	3	PXP1776		-1.22132	-0.808617
2	HSC_ZNF469 vs HSC_hNTO	0.0344112	0.170637	-0.203892	PXP1776_04	CFDP1_HUMAN	CFDP1	Q9UEE9	Q9UEE9	Craniofacial development protein 1 OS=Homo sapiens OX=9606 GN=CFDP1 PE=1 SV=1	299	Homo sapiens	1	0.00985907	7.824	4.946	0	20	6982	9063	TRUE	5	4	4	PXP1776_Sequest_tmt18_20230627_av.pdResult	5	4	4	PXP1776		-1.26804	-0.389755
2	HSC_ZNF469 vs HSC_hNTO	0.0243455	0.13769	-0.203664	PXP1776_04	ELOB_HUMAN	ELOB	Q15370	Q15370	Elongin-B OS=Homo sapiens OX=9606 GN=ELOB PE=1 SV=1	118	Homo sapiens	1	0.00985907	5.433	4.946	0	20	4900	4541	TRUE	9	6	6	PXP1776_Sequest_tmt18_20230627_av.pdResult	7	6	4	PXP1776		-1.26663	-0.826992
1	HSC_ZNF469 vs HSC_hNTO	0.342427	0.603309	-0.203388	PXP1776_04	PSG4_HUMAN	PSG4	Q00888	Q00888	Pregnancy-specific beta-1-glycoprotein 4 OS=Homo sapiens OX=9606 GN=PSG4 PE=2 SV=3	419	Homo sapiens	4	1.36879	1.658	2.721	0	20	2063	3826	TRUE	5	5	1	PXP1776_Sequest_tmt18_20230627_av.pdResult	1	1	1	PXP1776		-0.772317	-0.679382
1	HSC_ZNF469 vs HSC_hNTO	0.0310581	0.16077	-0.203314	PXP1776_04			CK_P08730	CK_P08730-1	SWISS-PROT:P08730-1 Tax_Id=10090 Gene_Symbol=Krt13 Isoform 1 of Keratin, type I cytoskeletal 13	437	Unknown	26	0.0124102	4	4.376	1	20	465	35	TRUE	7	5	1	PXP1776_Sequest_tmt18_20230627_av.pdResult	1	1	1	PXP1776		-0.772035	0.0403538
2	HSC_ZNF469 vs HSC_hNTO	0.000691131	0.0133092	-0.202983	PXP1776_04	LTO1_HUMAN	LTO1	Q8WV07	Q8WV07	Protein LTO1 homolog OS=Homo sapiens OX=9606 GN=LTO1 PE=1 SV=2	137	Homo sapiens	1	0.00985965	4.795	4.946	0	20	3419	6685	TRUE	12	6	6	PXP1776_Sequest_tmt18_20230627_av.pdResult	12	6	6	PXP1776		-1.2791	-0.482919
2	HSC_ZNF469 vs HSC_hNTO	0.0871609	0.291961	-0.202612	PXP1776_04	JMY_HUMAN	JMY	Q8N9B5	Q8N9B5	Junction-mediating and -regulatory protein OS=Homo sapiens OX=9606 GN=JMY PE=1 SV=2	988	Homo sapiens	1	0.00985907	5.685	4.946	0	20	7493	6296	TRUE	3	3	3	PXP1776_Sequest_tmt18_20230627_av.pdResult	2	3	2	PXP1776		-0.950266	-0.701296
2	HSC_ZNF469 vs HSC_hNTO	0.00160159	0.0233058	-0.202485	PXP1776_04	TTC4_HUMAN	TTC4	O95801	O95801	Tetratricopeptide repeat protein 4 OS=Homo sapiens OX=9606 GN=TTC4 PE=1 SV=3	387	Homo sapiens	1	0.00985907	8.793	4.946	0	20	5547	1709	TRUE	24	15	15	PXP1776_Sequest_tmt18_20230627_av.pdResult	17	15	11	PXP1776		-1.54677	-0.199895
2	HSC_ZNF469 vs HSC_hNTO	0.0561098	0.226313	-0.202454	PXP1776_04	TNR6C_HUMAN	TNRC6C	Q9HCJ0	Q9HCJ0	Trinucleotide repeat-containing gene 6C protein OS=Homo sapiens OX=9606 GN=TNRC6C PE=1 SV=3	1690	Homo sapiens	1	0.0100685	4.375	4.686	0	20	1493	8437	TRUE	4	4	4	PXP1776_Sequest_tmt18_20230627_av.pdResult	3	4	3	PXP1776		-1.20932	-0.153772
2	HSC_ZNF469 vs HSC_hNTO	0.0762357	0.268361	-0.202371	PXP1776_04	FGF2_HUMAN	FGF2	P09038	P09038	Fibroblast growth factor 2 OS=Homo sapiens OX=9606 GN=FGF2 PE=1 SV=3	288	Homo sapiens	1	0.00986277	4.707	4.946	0	20	118	2041	TRUE	12	6	6	PXP1776_Sequest_tmt18_20230627_av.pdResult	9	6	4	PXP1776		-1.25858	-2.17677
2	HSC_ZNF469 vs HSC_hNTO	0.000464355	0.010472	-0.202105	PXP1776_04	MBD4_HUMAN	MBD4	O95243	O95243	Methyl-CpG-binding domain protein 4 OS=Homo sapiens OX=9606 GN=MBD4 PE=1 SV=1	580	Homo sapiens	1	0.00985907	5.884	4.946	0	20	3965	1571	TRUE	5	5	5	PXP1776_Sequest_tmt18_20230627_av.pdResult	5	5	5	PXP1776		-1.26934	-0.125976
2	HSC_ZNF469 vs HSC_hNTO	0.000382985	0.0090514	-0.201389	PXP1776_04	DYSF_HUMAN	DYSF	O75923	O75923	Dysferlin OS=Homo sapiens OX=9606 GN=DYSF PE=1 SV=1	2080	Homo sapiens	2	0.00985907	7.82	4.946	0	20	575	1400	TRUE	59	48	43	PXP1776_Sequest_tmt18_20230627_av.pdResult	42	43	34	PXP1776		-1.79758	-0.591453
2	HSC_ZNF469 vs HSC_hNTO	0.011837	0.0876364	-0.201252	PXP1776_04	UHRF1_HUMAN	UHRF1	Q96T88	Q96T88	E3 ubiquitin-protein ligase UHRF1 OS=Homo sapiens OX=9606 GN=UHRF1 PE=1 SV=1	793	Homo sapiens	2	0.00985907	7.733	4.946	0	20	3667	7421	TRUE	19	15	14	PXP1776_Sequest_tmt18_20230627_av.pdResult	14	14	12	PXP1776		-1.54697	0.89161
2	HSC_ZNF469 vs HSC_hNTO	0.115222	0.341146	-0.20124	PXP1776_04	LSM3_HUMAN	LSM3	P62310	P62310	U6 snRNA-associated Sm-like protein LSm3 OS=Homo sapiens OX=9606 GN=LSM3 PE=1 SV=2	102	Homo sapiens	1	0.0106182	4.204	4.562	0	20	2452	3649	TRUE	2	1	1	PXP1776_Sequest_tmt18_20230627_av.pdResult	2	1	1	PXP1776		-0.764157	-0.139292
2	HSC_ZNF469 vs HSC_hNTO	0.00582726	0.0553087	-0.201236	PXP1776_04	H15_HUMAN	HIST1H1B	P16401	P16401	Histone H1.5 OS=Homo sapiens OX=9606 GN=HIST1H1B PE=1 SV=3	226	Homo sapiens	5	0.00985907	6.074	4.946	0	20	105	2145	TRUE	32	13	9	PXP1776_Sequest_tmt18_20230627_av.pdResult	23	9	9	PXP1776		-1.37728	0.224625
2	HSC_ZNF469 vs HSC_hNTO	0.071983	0.261728	-0.201005	PXP1776_04	DOC10_HUMAN	DOCK10	Q96BY6	Q96BY6	Dedicator of cytokinesis protein 10 OS=Homo sapiens OX=9606 GN=DOCK10 PE=1 SV=3	2186	Homo sapiens	3	0.00985907	8.092	4.946	0	20	900	4956	TRUE	52	45	43	PXP1776_Sequest_tmt18_20230627_av.pdResult	45	43	39	PXP1776		-2.00745	-0.91663
2	HSC_ZNF469 vs HSC_hNTO	0.0172434	0.112887	-0.200976	PXP1776_04	SESQ2_HUMAN	PHETA2	Q6ICB4	Q6ICB4	Sesquipedalian-2 OS=Homo sapiens OX=9606 GN=PHETA2 PE=1 SV=1	259	Homo sapiens	1	0.00985907	6.268	4.946	0	20	3389	5231	TRUE	4	3	3	PXP1776_Sequest_tmt18_20230627_av.pdResult	2	3	2	PXP1776		-0.942593	0.0829033
2	HSC_ZNF469 vs HSC_hNTO	0.00678384	0.0611068	-0.200926	PXP1776_04	INP4B_HUMAN	INPP4B	O15327	O15327	Inositol polyphosphate 4-phosphatase type II OS=Homo sapiens OX=9606 GN=INPP4B PE=1 SV=4	924	Homo sapiens	1	0.00985907	6.32	4.946	0	20	5646	754	TRUE	6	5	5	PXP1776_Sequest_tmt18_20230627_av.pdResult	5	5	4	PXP1776		-1.2496	-0.537222
2	HSC_ZNF469 vs HSC_hNTO	0.000888325	0.0160499	-0.200303	PXP1776_04	DHC24_HUMAN	DHCR24	Q15392	Q15392	Delta(24)-sterol reductase OS=Homo sapiens OX=9606 GN=DHCR24 PE=1 SV=2	516	Homo sapiens	1	0.00985907	7.434	4.946	0	20	3889	4547	TRUE	26	11	11	PXP1776_Sequest_tmt18_20230627_av.pdResult	19	11	10	PXP1776		-1.51447	-0.110567
1	HSC_ZNF469 vs HSC_hNTO	0.253668	0.519265	-0.200178	PXP1776_04	LAMC2_HUMAN	LAMC2	Q13753	Q13753	Laminin subunit gamma-2 OS=Homo sapiens OX=9606 GN=LAMC2 PE=1 SV=2	1193	Homo sapiens	1	0.783226	2.021	3.022	0	20	7733	4271	TRUE	1	1	1	PXP1776_Sequest_tmt18_20230627_av.pdResult	1	1	1	PXP1776		-0.760127	0.0232841
2	HSC_ZNF469 vs HSC_hNTO	0.000152405	0.00477044	-0.200056	PXP1776_04	HAUS5_HUMAN	HAUS5	O94927	O94927	HAUS augmin-like complex subunit 5 OS=Homo sapiens OX=9606 GN=HAUS5 PE=1 SV=2	633	Homo sapiens	1	0.00985907	5.569	4.946	0	20	6463	1509	TRUE	9	9	9	PXP1776_Sequest_tmt18_20230627_av.pdResult	9	9	9	PXP1776		-1.36921	-0.256218
2	HSC_ZNF469 vs HSC_hNTO	0.00888885	0.0732384	-0.199881	PXP1776_04	TCAM2_HUMAN	TICAM2	Q86XR7	Q86XR7	TIR domain-containing adapter molecule 2 OS=Homo sapiens OX=9606 GN=TICAM2 PE=1 SV=1	235	Homo sapiens	1	0.00985907	6.603	4.946	0	20	5305	5893	TRUE	4	4	4	PXP1776_Sequest_tmt18_20230627_av.pdResult	3	4	3	PXP1776		-1.19396	-0.2918
2	HSC_ZNF469 vs HSC_hNTO	0.000124947	0.00400474	-0.19988	PXP1776_04	CCN1_HUMAN	CCN1	O00622	O00622	CCN family member 1 OS=Homo sapiens OX=9606 GN=CCN1 PE=1 SV=1	381	Homo sapiens	1	0.00985907	7.046	4.946	0	20	2602	506	TRUE	34	21	21	PXP1776_Sequest_tmt18_20230627_av.pdResult	32	21	21	PXP1776		-1.6926	-0.620444
2	HSC_ZNF469 vs HSC_hNTO	0.00299124	0.0355779	-0.199715	PXP1776_04	BBS2_HUMAN	BBS2	Q9BXC9	Q9BXC9	Bardet-Biedl syndrome 2 protein OS=Homo sapiens OX=9606 GN=BBS2 PE=1 SV=1	721	Homo sapiens	1	0.00985907	5.816	4.946	0	20	3986	7892	TRUE	6	5	5	PXP1776_Sequest_tmt18_20230627_av.pdResult	4	5	3	PXP1776		-1.19297	-0.761721
2	HSC_ZNF469 vs HSC_hNTO	0.0827433	0.282832	-0.199616	PXP1776_04	GPTC2_HUMAN	GPATCH2	Q9NW75	Q9NW75	G patch domain-containing protein 2 OS=Homo sapiens OX=9606 GN=GPATCH2 PE=1 SV=1	528	Homo sapiens	1	0.00989917	4.542	4.946	0	20	1734	8743	TRUE	4	3	3	PXP1776_Sequest_tmt18_20230627_av.pdResult	4	3	3	PXP1776		-1.19237	-0.526701
2	HSC_ZNF469 vs HSC_hNTO	1.69885e-05	0.000975434	-0.19956	PXP1776_04	TMF1_HUMAN	TMF1	P82094	P82094	TATA element modulatory factor OS=Homo sapiens OX=9606 GN=TMF1 PE=1 SV=2	1093	Homo sapiens	3	0.00985907	7.183	4.946	0	20	484	1824	TRUE	44	37	36	PXP1776_Sequest_tmt18_20230627_av.pdResult	40	36	35	PXP1776		-1.99303	-0.909321
2	HSC_ZNF469 vs HSC_hNTO	0.0100262	0.0796475	-0.199517	PXP1776_04	MIC25_HUMAN	CHCHD6	Q9BRQ6	Q9BRQ6	MICOS complex subunit MIC25 OS=Homo sapiens OX=9606 GN=CHCHD6 PE=1 SV=1	235	Homo sapiens	1	0.00985907	7.939	4.946	0	20	4250	7688	TRUE	6	6	6	PXP1776_Sequest_tmt18_20230627_av.pdResult	6	6	6	PXP1776		-1.25725	-0.928343
2	HSC_ZNF469 vs HSC_hNTO	0.00256271	0.0321177	-0.199305	PXP1776_04	TXNIP_HUMAN	TXNIP	Q9H3M7	Q9H3M7	Thioredoxin-interacting protein OS=Homo sapiens OX=9606 GN=TXNIP PE=1 SV=1	391	Homo sapiens	1	0.00985907	5.192	4.946	0	20	5852	8165	TRUE	5	5	5	PXP1776_Sequest_tmt18_20230627_av.pdResult	4	5	4	PXP1776		-1.23951	-0.692034
2	HSC_ZNF469 vs HSC_hNTO	0.0125024	0.0908249	-0.19919	PXP1776_04	PDRG1_HUMAN	PDRG1	Q9NUG6	Q9NUG6	p53 and DNA damage-regulated protein 1 OS=Homo sapiens OX=9606 GN=PDRG1 PE=1 SV=2	133	Homo sapiens	1	0.00985907	8.798	4.946	0	20	7331	8665	TRUE	5	4	4	PXP1776_Sequest_tmt18_20230627_av.pdResult	5	4	4	PXP1776		-1.2388	-0.855093
2	HSC_ZNF469 vs HSC_hNTO	0.00224892	0.0293571	-0.199005	PXP1776_04	AB1IP_HUMAN	APBB1IP	Q7Z5R6	Q7Z5R6	Amyloid beta A4 precursor protein-binding family B member 1-interacting protein OS=Homo sapiens OX=9606 GN=APBB1IP PE=1 SV=1	666	Homo sapiens	2	0.00985907	5.117	4.946	0	20	2892	5557	TRUE	14	14	11	PXP1776_Sequest_tmt18_20230627_av.pdResult	7	11	7	PXP1776		-1.31567	-0.705088
2	HSC_ZNF469 vs HSC_hNTO	0.000684107	0.0132918	-0.198807	PXP1776_04	YBOX3_HUMAN	YBX3	P16989	P16989	Y-box-binding protein 3 OS=Homo sapiens OX=9606 GN=YBX3 PE=1 SV=4	372	Homo sapiens	2	0.00985907	9.298	4.946	0	20	980	2358	TRUE	25	12	8	PXP1776_Sequest_tmt18_20230627_av.pdResult	13	8	7	PXP1776		-1.31436	-0.645009
1	HSC_ZNF469 vs HSC_hNTO	0.050306	0.212373	-0.198673	PXP1776_04	PCDH1_HUMAN	PCDH1	Q08174	Q08174	Protocadherin-1 OS=Homo sapiens OX=9606 GN=PCDH1 PE=1 SV=2	1060	Homo sapiens	1	0.00985907	8.195	4.946	0	20	271	3974	TRUE	3	3	3	PXP1776_Sequest_tmt18_20230627_av.pdResult	1	3	1	PXP1776		-0.754412	0.353609
2	HSC_ZNF469 vs HSC_hNTO	0.0600333	0.234496	-0.198443	PXP1776_04	PDD2L_HUMAN	PDCD2L	Q9BRP1	Q9BRP1	Programmed cell death protein 2-like OS=Homo sapiens OX=9606 GN=PDCD2L PE=1 SV=1	358	Homo sapiens	1	0.00985907	5.002	4.946	0	20	5997	7682	TRUE	4	3	3	PXP1776_Sequest_tmt18_20230627_av.pdResult	4	3	3	PXP1776		-1.18536	-0.541086
1	HSC_ZNF469 vs HSC_hNTO	0.0330035	0.165975	-0.198102	PXP1776_04	MTBP_HUMAN	MTBP	Q96DY7	Q96DY7	Mdm2-binding protein OS=Homo sapiens OX=9606 GN=MTBP PE=1 SV=1	904	Homo sapiens	1	0.00985907	5.075	4.946	0	20	7381	7102	TRUE	1	1	1	PXP1776_Sequest_tmt18_20230627_av.pdResult	1	1	1	PXP1776		-0.752243	0.672323
2	HSC_ZNF469 vs HSC_hNTO	0.00144105	0.0221095	-0.198024	PXP1776_04	BMS1_HUMAN	BMS1	Q14692	Q14692	Ribosome biogenesis protein BMS1 homolog OS=Homo sapiens OX=9606 GN=BMS1 PE=1 SV=1	1282	Homo sapiens	1	0.00985907	8.066	4.946	0	20	401	4421	TRUE	22	19	19	PXP1776_Sequest_tmt18_20230627_av.pdResult	18	19	16	PXP1776		-1.60735	-0.408596
2	HSC_ZNF469 vs HSC_hNTO	0.00216268	0.0286979	-0.197613	PXP1776_04	F207A_HUMAN	FAM207A	Q9NSI2	Q9NSI2	Protein FAM207A OS=Homo sapiens OX=9606 GN=FAM207A PE=1 SV=2	230	Homo sapiens	1	0.00985907	4.926	4.946	0	20	4170	8642	TRUE	4	4	4	PXP1776_Sequest_tmt18_20230627_av.pdResult	3	4	3	PXP1776		-1.18041	-0.359092
2	HSC_ZNF469 vs HSC_hNTO	0.000965898	0.0169922	-0.197496	PXP1776_04	CC124_HUMAN	CCDC124	Q96CT7	Q96CT7	Coiled-coil domain-containing protein 124 OS=Homo sapiens OX=9606 GN=CCDC124 PE=1 SV=1	223	Homo sapiens	1	0.00985907	6.772	4.946	0	20	6293	7065	TRUE	18	10	10	PXP1776_Sequest_tmt18_20230627_av.pdResult	16	10	10	PXP1776		-1.49325	-1.1594
2	HSC_ZNF469 vs HSC_hNTO	0.0117738	0.087384	-0.197329	PXP1776_04	ABHEB_HUMAN	ABHD14B	Q96IU4	Q96IU4	Protein ABHD14B OS=Homo sapiens OX=9606 GN=ABHD14B PE=1 SV=1	210	Homo sapiens	1	0.00985907	8.349	4.946	0	20	2730	7268	TRUE	18	8	8	PXP1776_Sequest_tmt18_20230627_av.pdResult	15	8	7	PXP1776		-1.30459	-0.671268
2	HSC_ZNF469 vs HSC_hNTO	0.0438194	0.195755	-0.197219	PXP1776_04	NDUF5_HUMAN	NDUFAF5	Q5TEU4	Q5TEU4	Arginine-hydroxylase NDUFAF5, mitochondrial OS=Homo sapiens OX=9606 GN=NDUFAF5 PE=1 SV=1	345	Homo sapiens	1	0.00985907	5.596	4.946	0	20	6788	5079	TRUE	2	2	2	PXP1776_Sequest_tmt18_20230627_av.pdResult	2	2	2	PXP1776		-0.92497	-0.377032
2	HSC_ZNF469 vs HSC_hNTO	0.0443618	0.197243	-0.196942	PXP1776_04	LUM_HUMAN	LUM	P51884	P51884	Lumican OS=Homo sapiens OX=9606 GN=LUM PE=1 SV=2	338	Homo sapiens	1	0.00985907	5.691	4.946	0	20	5460	3342	TRUE	11	7	7	PXP1776_Sequest_tmt18_20230627_av.pdResult	11	7	7	PXP1776		-1.30203	0.357671
1	HSC_ZNF469 vs HSC_hNTO	0.0146656	0.100891	-0.196706	PXP1776_04	RESF1_HUMAN	RESF1	Q9HCM1	Q9HCM1	Retroelement silencing factor 1 OS=Homo sapiens OX=9606 GN=RESF1 PE=1 SV=3	1747	Homo sapiens	1	0.00985907	6.153	4.946	0	20	8218	8446	TRUE	1	1	1	PXP1776_Sequest_tmt18_20230627_av.pdResult	1	1	1	PXP1776		-0.746942	0.0227853
2	HSC_ZNF469 vs HSC_hNTO	0.00201792	0.0273707	-0.196534	PXP1776_04	NUDC2_HUMAN	NUDCD2	Q8WVJ2	Q8WVJ2	NudC domain-containing protein 2 OS=Homo sapiens OX=9606 GN=NUDCD2 PE=1 SV=1	157	Homo sapiens	1	0.00985907	7.165	4.946	0	20	3772	6703	TRUE	9	8	8	PXP1776_Sequest_tmt18_20230627_av.pdResult	8	8	7	PXP1776		-1.29933	-0.559753
1	HSC_ZNF469 vs HSC_hNTO	0.00570903	0.0547157	-0.196142	PXP1776_04	ZN706_HUMAN	ZNF706	Q9Y5V0	Q9Y5V0	Zinc finger protein 706 OS=Homo sapiens OX=9606 GN=ZNF706 PE=1 SV=1	76	Homo sapiens	1	0.625422	2.153	3.141	0	20	6690	9631	TRUE	1	1	1	PXP1776_Sequest_tmt18_20230627_av.pdResult	1	1	1	PXP1776		-0.7448	-0.313942
2	HSC_ZNF469 vs HSC_hNTO	0.000348496	0.00854727	-0.196064	PXP1776_04	KS6A4_HUMAN	RPS6KA4	O75676	O75676	Ribosomal protein S6 kinase alpha-4 OS=Homo sapiens OX=9606 GN=RPS6KA4 PE=1 SV=1	772	Homo sapiens	1	0.00985907	7.033	4.946	0	20	5473	1346	TRUE	11	11	11	PXP1776_Sequest_tmt18_20230627_av.pdResult	10	11	10	PXP1776		-1.48243	-0.231897
2	HSC_ZNF469 vs HSC_hNTO	0.00151978	0.0228309	-0.195415	PXP1776_04	PTER_HUMAN	PTER	Q96BW5	Q96BW5	Phosphotriesterase-related protein OS=Homo sapiens OX=9606 GN=PTER PE=1 SV=1	349	Homo sapiens	1	0.00985907	6.12	4.946	0	20	7704	7022	TRUE	6	4	4	PXP1776_Sequest_tmt18_20230627_av.pdResult	4	4	3	PXP1776		-1.16728	-0.666662
2	HSC_ZNF469 vs HSC_hNTO	0.0691605	0.254732	-0.195376	PXP1776_04	RRP15_HUMAN	RRP15	Q9Y3B9	Q9Y3B9	RRP15-like protein OS=Homo sapiens OX=9606 GN=RRP15 PE=1 SV=2	282	Homo sapiens	1	0.00985907	8.369	4.946	0	20	5218	9506	TRUE	7	6	6	PXP1776_Sequest_tmt18_20230627_av.pdResult	7	6	6	PXP1776		-1.23116	-0.234151
2	HSC_ZNF469 vs HSC_hNTO	0.00126202	0.020473	-0.195316	PXP1776_04	CHST3_HUMAN	CHST3	Q7LGC8	Q7LGC8	Carbohydrate sulfotransferase 3 OS=Homo sapiens OX=9606 GN=CHST3 PE=1 SV=3	479	Homo sapiens	1	0.00985907	8.617	4.946	0	20	7467	5640	TRUE	3	3	3	PXP1776_Sequest_tmt18_20230627_av.pdResult	3	3	3	PXP1776		-1.16668	-0.157126
2	HSC_ZNF469 vs HSC_hNTO	0.000632774	0.0126541	-0.194806	PXP1776_04	B4GT4_HUMAN	B4GALT4	O60513	O60513	Beta-1,4-galactosyltransferase 4 OS=Homo sapiens OX=9606 GN=B4GALT4 PE=1 SV=1	344	Homo sapiens	1	0.00985907	7.294	4.946	0	20	2998	1074	TRUE	17	13	13	PXP1776_Sequest_tmt18_20230627_av.pdResult	11	13	8	PXP1776		-1.32077	-0.161571
2	HSC_ZNF469 vs HSC_hNTO	0.000410828	0.00947029	-0.194634	PXP1776_04	P5CR1_HUMAN	PYCR1	P32322	P32322	Pyrroline-5-carboxylate reductase 1, mitochondrial OS=Homo sapiens OX=9606 GN=PYCR1 PE=1 SV=2	319	Homo sapiens	2	0.00985907	9.717	4.946	0	20	2380	2817	TRUE	21	10	9	PXP1776_Sequest_tmt18_20230627_av.pdResult	13	9	8	PXP1776		-1.3196	0.20639
2	HSC_ZNF469 vs HSC_hNTO	0.00506922	0.0511237	-0.194526	PXP1776_04	PWP2_HUMAN	PWP2	Q15269	Q15269	Periodic tryptophan protein 2 homolog OS=Homo sapiens OX=9606 GN=PWP2 PE=2 SV=2	919	Homo sapiens	1	0.00985907	7.075	4.946	0	20	5232	4526	TRUE	25	20	20	PXP1776_Sequest_tmt18_20230627_av.pdResult	17	20	13	PXP1776		-1.55	-0.641748
2	HSC_ZNF469 vs HSC_hNTO	0.0376786	0.178754	-0.194302	PXP1776_04	RM49_HUMAN	MRPL49	Q13405	Q13405	39S ribosomal protein L49, mitochondrial OS=Homo sapiens OX=9606 GN=MRPL49 PE=1 SV=1	166	Homo sapiens	1	0.00993511	4.483	4.686	0	20	6825	4183	TRUE	10	7	7	PXP1776_Sequest_tmt18_20230627_av.pdResult	7	7	6	PXP1776		-1.22439	-0.87892
2	HSC_ZNF469 vs HSC_hNTO	0.0483622	0.207911	-0.194165	PXP1776_04	RARB_HUMAN	RARB	P10826	P10826;P13631	Retinoic acid receptor beta OS=Homo sapiens OX=9606 GN=RARB PE=1 SV=2	455	Homo sapiens	1	0.00989514	4.55	4.946	0	20	8020	2169	TRUE	2	1	1	PXP1776_Sequest_tmt18_20230627_av.pdResult	2	1	1	PXP1776		-0.737292	-0.241694
2	HSC_ZNF469 vs HSC_hNTO	0.0166291	0.110612	-0.194089	PXP1776_04	SAMTR_HUMAN	BMT2	Q1RMZ1	Q1RMZ1	S-adenosylmethionine sensor upstream of mTORC1 OS=Homo sapiens OX=9606 GN=BMT2 PE=1 SV=1	405	Homo sapiens	1	0.00986189	4.723	4.946	0	20	3412	4720	TRUE	4	3	3	PXP1776_Sequest_tmt18_20230627_av.pdResult	3	3	3	PXP1776		-1.15935	-0.901987
1	HSC_ZNF469 vs HSC_hNTO	0.11743	0.345389	-0.19403	PXP1776_04	RARA_HUMAN	RARA	P10276	P10276	Retinoic acid receptor alpha OS=Homo sapiens OX=9606 GN=RARA PE=1 SV=2	462	Homo sapiens	1	0.00985918	4.848	4.946	0	20	8022	2141	TRUE	2	2	2	PXP1776_Sequest_tmt18_20230627_av.pdResult	1	2	1	PXP1776		-0.736781	0.0192858
2	HSC_ZNF469 vs HSC_hNTO	0.024583	0.138514	-0.193999	PXP1776_04	DAB2_HUMAN	DAB2	P98082	P98082	Disabled homolog 2 OS=Homo sapiens OX=9606 GN=DAB2 PE=1 SV=3	770	Homo sapiens	1	0.00985907	9.017	4.946	0	20	2788	3797	TRUE	45	26	26	PXP1776_Sequest_tmt18_20230627_av.pdResult	39	26	23	PXP1776		-1.71348	-1.24824
2	HSC_ZNF469 vs HSC_hNTO	0.000485217	0.0107778	-0.193821	PXP1776_04	GOLM1_HUMAN	GOLM1	Q8NBJ4	Q8NBJ4	Golgi membrane protein 1 OS=Homo sapiens OX=9606 GN=GOLM1 PE=1 SV=1	401	Homo sapiens	1	0.00985907	6.335	4.946	0	20	6387	6326	TRUE	17	14	14	PXP1776_Sequest_tmt18_20230627_av.pdResult	16	14	13	PXP1776		-1.54438	-0.0869125
2	HSC_ZNF469 vs HSC_hNTO	0.0111636	0.0851705	-0.193465	PXP1776_04	T185B_HUMAN	TMEM185B	Q9H7F4	Q9H7F4	Transmembrane protein 185B OS=Homo sapiens OX=9606 GN=TMEM185B PE=1 SV=2	350	Homo sapiens	1	0.00992246	4.501	4.686	0	20	5422	8274	TRUE	5	4	4	PXP1776_Sequest_tmt18_20230627_av.pdResult	5	4	4	PXP1776		-1.20319	-0.434579
2	HSC_ZNF469 vs HSC_hNTO	0.0112293	0.0855128	-0.193152	PXP1776_04	WBP2_HUMAN	WBP2	Q969T9	Q969T9	WW domain-binding protein 2 OS=Homo sapiens OX=9606 GN=WBP2 PE=1 SV=1	261	Homo sapiens	1	0.00985907	7.557	4.946	0	20	4087	6929	TRUE	15	8	8	PXP1776_Sequest_tmt18_20230627_av.pdResult	11	8	8	PXP1776		-1.30956	-0.677887
2	HSC_ZNF469 vs HSC_hNTO	0.0191064	0.11945	-0.19289	PXP1776_04	RS27L_HUMAN	RPS27L	Q71UM5	Q71UM5	40S ribosomal protein S27-like OS=Homo sapiens OX=9606 GN=RPS27L PE=1 SV=3	84	Homo sapiens	2	0.00988822	4.569	4.946	0	20	5299	3030	TRUE	15	3	1	PXP1776_Sequest_tmt18_20230627_av.pdResult	2	1	1	PXP1776		-0.732453	-0.647364
1	HSC_ZNF469 vs HSC_hNTO	0.180421	0.431675	-0.192226	PXP1776_04	ISPD_HUMAN	CRPPA	A4D126	A4D126	D-ribitol-5-phosphate cytidylyltransferase OS=Homo sapiens OX=9606 GN=CRPPA PE=1 SV=2	451	Homo sapiens	1	0.0103524	4.266	4.562	0	20	5238	96	TRUE	2	1	1	PXP1776_Sequest_tmt18_20230627_av.pdResult	1	1	1	PXP1776		-0.729929	-0.302473
1	HSC_ZNF469 vs HSC_hNTO	0.136842	0.375683	-0.192152	PXP1776_04	DGKI_HUMAN	DGKI	O75912	O75912	Diacylglycerol kinase iota OS=Homo sapiens OX=9606 GN=DGKI PE=1 SV=1	1065	Homo sapiens	3	0.00985907	5.322	4.946	0	20	1709	1393	TRUE	4	4	2	PXP1776_Sequest_tmt18_20230627_av.pdResult	1	2	1	PXP1776		-0.729651	-0.0895597
2	HSC_ZNF469 vs HSC_hNTO	0.013086	0.0930492	-0.192107	PXP1776_04	CIRBP_HUMAN	CIRBP	Q14011	Q14011	Cold-inducible RNA-binding protein OS=Homo sapiens OX=9606 GN=CIRBP PE=1 SV=1	172	Homo sapiens	1	0.00985907	7.03	4.946	0	20	4	4296	TRUE	29	8	8	PXP1776_Sequest_tmt18_20230627_av.pdResult	23	8	7	PXP1776		-1.27006	-0.505621
2	HSC_ZNF469 vs HSC_hNTO	0.0103996	0.0815843	-0.192079	PXP1776_04	PK1IP_HUMAN	PAK1IP1	Q9NWT1	Q9NWT1	p21-activated protein kinase-interacting protein 1 OS=Homo sapiens OX=9606 GN=PAK1IP1 PE=1 SV=2	392	Homo sapiens	1	0.00985907	7.318	4.946	0	20	4288	8763	TRUE	8	7	7	PXP1776_Sequest_tmt18_20230627_av.pdResult	8	7	7	PXP1776		-1.26988	-0.119958
2	HSC_ZNF469 vs HSC_hNTO	0.00537869	0.0530591	-0.19188	PXP1776_04	PJA1_HUMAN	PJA1	Q8NG27	Q8NG27	E3 ubiquitin-protein ligase Praja-1 OS=Homo sapiens OX=9606 GN=PJA1 PE=1 SV=2	643	Homo sapiens	2	0.00985907	5.795	4.946	0	20	640	815	TRUE	5	4	3	PXP1776_Sequest_tmt18_20230627_av.pdResult	3	3	3	PXP1776		-1.14616	-0.0381506
2	HSC_ZNF469 vs HSC_hNTO	0.000512777	0.011109	-0.191745	PXP1776_04	WAC2A_HUMAN	WASHC2A	Q641Q2	Q641Q2	WASH complex subunit 2A OS=Homo sapiens OX=9606 GN=WASHC2A PE=1 SV=3	1341	Homo sapiens	2	0.00985907	7.098	4.946	0	20	3544	5157	TRUE	67	42	12	PXP1776_Sequest_tmt18_20230627_av.pdResult	15	12	11	PXP1776		-1.46473	-0.956585
2	HSC_ZNF469 vs HSC_hNTO	0.0774859	0.271607	-0.191446	PXP1776_04	UB2R2_HUMAN	UBE2R2	Q712K3	Q712K3	Ubiquitin-conjugating enzyme E2 R2 OS=Homo sapiens OX=9606 GN=UBE2R2 PE=1 SV=1	238	Homo sapiens	2	0.00985907	4.952	4.946	0	20	5065	3207	TRUE	7	5	4	PXP1776_Sequest_tmt18_20230627_av.pdResult	4	4	3	PXP1776		-1.14357	-0.464982
2	HSC_ZNF469 vs HSC_hNTO	0.00150997	0.0227833	-0.190677	PXP1776_04	TDIF2_HUMAN	DNTTIP2	Q5QJE6	Q5QJE6	Deoxynucleotidyltransferase terminal-interacting protein 2 OS=Homo sapiens OX=9606 GN=DNTTIP2 PE=1 SV=2	756	Homo sapiens	1	0.00985907	8.843	4.946	0	20	157	4984	TRUE	19	18	18	PXP1776_Sequest_tmt18_20230627_av.pdResult	17	18	16	PXP1776		-1.54772	-0.525345
2	HSC_ZNF469 vs HSC_hNTO	0.0530696	0.219249	-0.190662	PXP1776_04	CHM4A_HUMAN	CHMP4A	Q9BY43	Q9BY43	Charged multivesicular body protein 4a OS=Homo sapiens OX=9606 GN=CHMP4A PE=1 SV=3	222	Homo sapiens	2	0.00985907	7.693	4.946	0	20	813	1860	TRUE	17	12	11	PXP1776_Sequest_tmt18_20230627_av.pdResult	12	11	9	PXP1776		-1.30492	-0.8289
2	HSC_ZNF469 vs HSC_hNTO	0.00219257	0.0289018	-0.190317	PXP1776_04	YAE1_HUMAN	YAE1	Q9NRH1	Q9NRH1	Protein YAE1 homolog OS=Homo sapiens OX=9606 GN=YAE1 PE=1 SV=1	226	Homo sapiens	1	0.00985907	6.586	4.946	0	20	1827	8591	TRUE	11	8	8	PXP1776_Sequest_tmt18_20230627_av.pdResult	11	8	8	PXP1776		-1.29033	-0.431675
2	HSC_ZNF469 vs HSC_hNTO	0.00486353	0.0496919	-0.190176	PXP1776_04	LDLR_HUMAN	LDLR	P01130	P01130	Low-density lipoprotein receptor OS=Homo sapiens OX=9606 GN=LDLR PE=1 SV=1	860	Homo sapiens	1	0.00985907	7.538	4.946	0	20	2663	1808	TRUE	34	20	20	PXP1776_Sequest_tmt18_20230627_av.pdResult	26	20	18	PXP1776		-1.54365	-1.268
2	HSC_ZNF469 vs HSC_hNTO	0.0298847	0.157307	-0.189893	PXP1776_04	RM32_HUMAN	MRPL32	Q9BYC8	Q9BYC8	39S ribosomal protein L32, mitochondrial OS=Homo sapiens OX=9606 GN=MRPL32 PE=1 SV=1	188	Homo sapiens	1	0.00985907	7.364	4.946	0	20	6061	7928	TRUE	5	3	3	PXP1776_Sequest_tmt18_20230627_av.pdResult	5	3	3	PXP1776		-1.13429	-0.395143
1	HSC_ZNF469 vs HSC_hNTO	0.127854	0.362601	-0.189814	PXP1776_04	MKS1_HUMAN	MKS1	Q9NXB0	Q9NXB0	Meckel syndrome type 1 protein OS=Homo sapiens OX=9606 GN=MKS1 PE=1 SV=2	559	Homo sapiens	1	0.185572	2.769	3.73	0	20	8055	8804	TRUE	1	1	1	PXP1776_Sequest_tmt18_20230627_av.pdResult	1	1	1	PXP1776		-0.720771	-0.536683
2	HSC_ZNF469 vs HSC_hNTO	0.00264417	0.0329079	-0.189419	PXP1776_04	ADPRH_HUMAN	ADPRH	P54922	P54922	[Protein ADP-ribosylarginine] hydrolase OS=Homo sapiens OX=9606 GN=ADPRH PE=1 SV=1	357	Homo sapiens	1	0.00985907	6.999	4.946	0	20	3863	3457	TRUE	4	4	4	PXP1776_Sequest_tmt18_20230627_av.pdResult	4	4	4	PXP1776		-1.17803	-0.674873
2	HSC_ZNF469 vs HSC_hNTO	0.0901186	0.296457	-0.188945	PXP1776_04	RL29_HUMAN	RPL29	P47914	P47914	60S ribosomal protein L29 OS=Homo sapiens OX=9606 GN=RPL29 PE=1 SV=2	159	Homo sapiens	1	0.00985907	5.377	4.946	0	20	283	3134	TRUE	15	4	4	PXP1776_Sequest_tmt18_20230627_av.pdResult	14	4	4	PXP1776		-1.17508	-0.794539
2	HSC_ZNF469 vs HSC_hNTO	0.00346925	0.0392134	-0.188712	PXP1776_04	SH3G1_HUMAN	SH3GL1	Q99961	Q99961	Endophilin-A2 OS=Homo sapiens OX=9606 GN=SH3GL1 PE=1 SV=1	368	Homo sapiens	1	0.00985907	8.331	4.946	0	20	252	7619	TRUE	30	12	12	PXP1776_Sequest_tmt18_20230627_av.pdResult	25	12	12	PXP1776		-1.45058	-0.722805
2	HSC_ZNF469 vs HSC_hNTO	0.0495493	0.210309	-0.188563	PXP1776_04	ARL5B_HUMAN	ARL5B	Q96KC2	Q96KC2	ADP-ribosylation factor-like protein 5B OS=Homo sapiens OX=9606 GN=ARL5B PE=1 SV=1	179	Homo sapiens	1	0.0098591	4.881	4.946	0	20	6480	7317	TRUE	5	4	4	PXP1776_Sequest_tmt18_20230627_av.pdResult	5	4	4	PXP1776		-1.17271	-0.439318
2	HSC_ZNF469 vs HSC_hNTO	0.00902827	0.074054	-0.188446	PXP1776_04	SNP47_HUMAN	SNAP47	Q5SQN1	Q5SQN1	Synaptosomal-associated protein 47 OS=Homo sapiens OX=9606 GN=SNAP47 PE=1 SV=3	464	Homo sapiens	1	0.00989514	4.55	4.946	0	20	4916	4994	TRUE	3	2	2	PXP1776_Sequest_tmt18_20230627_av.pdResult	2	2	1	PXP1776		-0.715577	-0.297918
2	HSC_ZNF469 vs HSC_hNTO	0.0304058	0.159154	-0.188409	PXP1776_04	SERC3_HUMAN	SERINC3	Q13530	Q13530	Serine incorporator 3 OS=Homo sapiens OX=9606 GN=SERINC3 PE=2 SV=2	473	Homo sapiens	1	0.00985907	5.584	4.946	0	20	6529	4226	TRUE	4	4	4	PXP1776_Sequest_tmt18_20230627_av.pdResult	3	4	3	PXP1776		-1.12543	-0.495554
2	HSC_ZNF469 vs HSC_hNTO	0.00892412	0.0733927	-0.188398	PXP1776_04	KTI12_HUMAN	KTI12	Q96EK9	Q96EK9	Protein KTI12 homolog OS=Homo sapiens OX=9606 GN=KTI12 PE=1 SV=1	354	Homo sapiens	1	0.00985907	7.726	4.946	0	20	3665	7127	TRUE	8	8	8	PXP1776_Sequest_tmt18_20230627_av.pdResult	5	8	5	PXP1776		-1.18325	-0.551497
1	HSC_ZNF469 vs HSC_hNTO	0.090856	0.298045	-0.188372	PXP1776_04	CIA2A_HUMAN	CIAO2A	Q9H5X1	Q9H5X1	Cytosolic iron-sulfur assembly component 2A OS=Homo sapiens OX=9606 GN=CIAO2A PE=1 SV=1	160	Homo sapiens	1	0.00985907	9.299	4.946	0	20	7929	8222	TRUE	1	1	1	PXP1776_Sequest_tmt18_20230627_av.pdResult	1	1	1	PXP1776		-0.715296	-0.384695
2	HSC_ZNF469 vs HSC_hNTO	0.0104281	0.0816708	-0.188183	PXP1776_04	TM115_HUMAN	TMEM115	Q12893	Q12893	Transmembrane protein 115 OS=Homo sapiens OX=9606 GN=TMEM115 PE=1 SV=1	351	Homo sapiens	1	0.00985907	8.166	4.946	0	20	7595	4082	TRUE	9	6	6	PXP1776_Sequest_tmt18_20230627_av.pdResult	3	6	3	PXP1776		-1.12408	-0.361169
2	HSC_ZNF469 vs HSC_hNTO	0.0960952	0.308315	-0.187924	PXP1776_04	WASC3_HUMAN	WASHC3	Q9Y3C0	Q9Y3C0	WASH complex subunit 3 OS=Homo sapiens OX=9606 GN=WASHC3 PE=1 SV=1	194	Homo sapiens	1	0.00985907	6.287	4.946	0	20	4218	9507	TRUE	7	4	4	PXP1776_Sequest_tmt18_20230627_av.pdResult	4	4	3	PXP1776		-1.12253	-0.560529
2	HSC_ZNF469 vs HSC_hNTO	0.00325016	0.0375534	-0.187792	PXP1776_04	SYCM_HUMAN	CARS2	Q9HA77	Q9HA77	Probable cysteine--tRNA ligase, mitochondrial OS=Homo sapiens OX=9606 GN=CARS2 PE=1 SV=1	564	Homo sapiens	1	0.00985907	7.164	4.946	0	20	378	8364	TRUE	24	16	16	PXP1776_Sequest_tmt18_20230627_av.pdResult	18	16	12	PXP1776		-1.44351	-0.686353
2	HSC_ZNF469 vs HSC_hNTO	0.0743723	0.265263	-0.187504	PXP1776_04	RS27_HUMAN	RPS27	P42677	P42677	40S ribosomal protein S27 OS=Homo sapiens OX=9606 GN=RPS27 PE=1 SV=3	84	Homo sapiens	2	0.00987742	4.605	4.946	0	20	5299	3029	TRUE	17	3	1	PXP1776_Sequest_tmt18_20230627_av.pdResult	3	1	1	PXP1776		-0.711998	-0.177754
2	HSC_ZNF469 vs HSC_hNTO	0.0129975	0.0928734	-0.187436	PXP1776_04	SELM_HUMAN	SELENOM	Q8WWX9	Q8WWX9	Selenoprotein M OS=Homo sapiens OX=9606 GN=SELENOM PE=1 SV=3	145	Homo sapiens	1	0.00985907	6.411	4.946	0	20	7418	6737	TRUE	6	3	3	PXP1776_Sequest_tmt18_20230627_av.pdResult	5	3	2	PXP1776		-0.879089	-0.857709
2	HSC_ZNF469 vs HSC_hNTO	0.0155426	0.105332	-0.187208	PXP1776_04	MTURN_HUMAN	MTURN	Q8N3F0	Q8N3F0	Maturin OS=Homo sapiens OX=9606 GN=MTURN PE=1 SV=2	131	Homo sapiens	1	0.00985907	6.458	4.946	0	20	5159	6171	TRUE	3	2	2	PXP1776_Sequest_tmt18_20230627_av.pdResult	3	2	2	PXP1776		-0.878021	-1.23533
2	HSC_ZNF469 vs HSC_hNTO	0.0393313	0.183226	-0.187167	PXP1776_04	ROAA_HUMAN	HNRNPAB	Q99729	Q99729	Heterogeneous nuclear ribonucleoprotein A/B OS=Homo sapiens OX=9606 GN=HNRNPAB PE=1 SV=2	332	Homo sapiens	4	0.00985907	6.091	4.946	0	20	376	647	TRUE	28	9	8	PXP1776_Sequest_tmt18_20230627_av.pdResult	20	8	7	PXP1776		-1.2374	-0.437954
2	HSC_ZNF469 vs HSC_hNTO	0.0223712	0.131515	-0.18705	PXP1776_04	WDFY2_HUMAN	WDFY2	Q96P53	Q96P53	WD repeat and FYVE domain-containing protein 2 OS=Homo sapiens OX=9606 GN=WDFY2 PE=1 SV=2	400	Homo sapiens	1	0.0116721	4.062	4.376	0	20	3366	7399	TRUE	3	2	2	PXP1776_Sequest_tmt18_20230627_av.pdResult	3	2	2	PXP1776		-0.877279	-0.217659
2	HSC_ZNF469 vs HSC_hNTO	0.0885194	0.294314	-0.186447	PXP1776_04	ELFN1_HUMAN	ELFN1	P0C7U0	P0C7U0;Q5R3F8	Protein ELFN1 OS=Homo sapiens OX=9606 GN=ELFN1 PE=1 SV=2	828	Homo sapiens	1	0.0191119	3.725	4.376	0	20	236	2092	TRUE	2	1	1	PXP1776_Sequest_tmt18_20230627_av.pdResult	2	1	1	PXP1776		-0.707987	0.551192
1	HSC_ZNF469 vs HSC_hNTO	0.0798624	0.277032	-0.186267	PXP1776_04	MYNN_HUMAN	MYNN	Q9NPC7	Q9NPC7	Myoneurin OS=Homo sapiens OX=9606 GN=MYNN PE=1 SV=1	610	Homo sapiens	1	1.41147	1.636	2.708	0	20	6821	8496	TRUE	1	1	1	PXP1776_Sequest_tmt18_20230627_av.pdResult	1	1	1	PXP1776		-0.707304	-0.113262
1	HSC_ZNF469 vs HSC_hNTO	0.118274	0.346864	-0.185793	PXP1776_04	AHI1_HUMAN	AHI1	Q8N157	Q8N157	Jouberin OS=Homo sapiens OX=9606 GN=AHI1 PE=1 SV=1	1196	Homo sapiens	1	0.0525904	3.297	4.234	0	20	8343	6128	TRUE	1	1	1	PXP1776_Sequest_tmt18_20230627_av.pdResult	1	1	1	PXP1776		-0.705502	-0.0930098
2	HSC_ZNF469 vs HSC_hNTO	0.0698683	0.256499	-0.185566	PXP1776_04	RRP1_HUMAN	RRP1	P56182	P56182	Ribosomal RNA processing protein 1 homolog A OS=Homo sapiens OX=9606 GN=RRP1 PE=1 SV=1	461	Homo sapiens	1	0.00985907	5.513	4.946	0	20	3104	3498	TRUE	16	11	11	PXP1776_Sequest_tmt18_20230627_av.pdResult	13	11	8	PXP1776		-1.25812	-0.399241
1	HSC_ZNF469 vs HSC_hNTO	0.339157	0.601094	-0.185511	PXP1776_04	F234B_HUMAN	FAM234B	A2RU67	A2RU67	Protein FAM234B OS=Homo sapiens OX=9606 GN=FAM234B PE=1 SV=1	622	Homo sapiens	1	0.00985907	6.256	4.946	0	20	6661	88	TRUE	1	1	1	PXP1776_Sequest_tmt18_20230627_av.pdResult	1	1	1	PXP1776		-0.704433	-0.470519
2	HSC_ZNF469 vs HSC_hNTO	0.113252	0.337233	-0.185475	PXP1776_04	PCNP_HUMAN	PCNP	Q8WW12	Q8WW12	PEST proteolytic signal-containing nuclear protein OS=Homo sapiens OX=9606 GN=PCNP PE=1 SV=2	178	Homo sapiens	1	0.00985907	7.341	4.946	0	20	4159	6719	TRUE	11	7	7	PXP1776_Sequest_tmt18_20230627_av.pdResult	8	7	6	PXP1776		-1.16877	-0.0994152
2	HSC_ZNF469 vs HSC_hNTO	0.0569255	0.227708	-0.185092	PXP1776_04	EFHD2_HUMAN	EFHD2	Q96C19	Q96C19	EF-hand domain-containing protein D2 OS=Homo sapiens OX=9606 GN=EFHD2 PE=1 SV=1	240	Homo sapiens	2	0.00985907	5.804	4.946	0	20	866	7035	TRUE	17	11	9	PXP1776_Sequest_tmt18_20230627_av.pdResult	8	9	6	PXP1776		-1.16636	-0.739382
2	HSC_ZNF469 vs HSC_hNTO	0.000638152	0.0127105	-0.184856	PXP1776_04	GCR_HUMAN	NR3C1	P04150	P04150	Glucocorticoid receptor OS=Homo sapiens OX=9606 GN=NR3C1 PE=1 SV=1	777	Homo sapiens	1	0.00985907	8.115	4.946	0	20	1781	1861	TRUE	29	24	24	PXP1776_Sequest_tmt18_20230627_av.pdResult	23	24	20	PXP1776		-1.56538	-0.560105
2	HSC_ZNF469 vs HSC_hNTO	0.0540339	0.221897	-0.184813	PXP1776_04	KIF22_HUMAN	KIF22	Q14807	Q14807	Kinesin-like protein KIF22 OS=Homo sapiens OX=9606 GN=KIF22 PE=1 SV=5	665	Homo sapiens	1	0.00985907	6.724	4.946	0	20	7304	4440	TRUE	7	7	7	PXP1776_Sequest_tmt18_20230627_av.pdResult	5	7	5	PXP1776		-1.16074	0.664665
2	HSC_ZNF469 vs HSC_hNTO	0.00499919	0.0506844	-0.184757	PXP1776_04	SMAD2_HUMAN	SMAD2	Q15796	Q15796	Mothers against decapentaplegic homolog 2 OS=Homo sapiens OX=9606 GN=SMAD2 PE=1 SV=1	467	Homo sapiens	5	0.00985907	10.438	4.946	0	20	907	727	TRUE	13	9	3	PXP1776_Sequest_tmt18_20230627_av.pdResult	5	3	3	PXP1776		-1.10362	-0.922834
2	HSC_ZNF469 vs HSC_hNTO	0.000234357	0.00651459	-0.184299	PXP1776_04	GLSK_HUMAN	GLS	O94925	O94925	Glutaminase kidney isoform, mitochondrial OS=Homo sapiens OX=9606 GN=GLS PE=1 SV=1	669	Homo sapiens	1	0.00985907	10.221	4.946	0	20	2016	1508	TRUE	95	30	30	PXP1776_Sequest_tmt18_20230627_av.pdResult	80	30	29	PXP1776		-1.64503	-0.765822
2	HSC_ZNF469 vs HSC_hNTO	0.167477	0.416644	-0.184158	PXP1776_04	TBX3_HUMAN	TBX3	O15119	O15119	T-box transcription factor TBX3 OS=Homo sapiens OX=9606 GN=TBX3 PE=1 SV=4	743	Homo sapiens	2	0.00985907	6.359	4.946	0	20	7078	706	TRUE	5	4	3	PXP1776_Sequest_tmt18_20230627_av.pdResult	4	3	3	PXP1776		-1.10003	1.54608
2	HSC_ZNF469 vs HSC_hNTO	0.00213788	0.0285015	-0.183996	PXP1776_04	UB2J1_HUMAN	UBE2J1	Q9Y385	Q9Y385	Ubiquitin-conjugating enzyme E2 J1 OS=Homo sapiens OX=9606 GN=UBE2J1 PE=1 SV=2	318	Homo sapiens	1	0.00985907	6.653	4.946	0	20	5602	9489	TRUE	11	8	8	PXP1776_Sequest_tmt18_20230627_av.pdResult	10	8	7	PXP1776		-1.21644	-1.06141
2	HSC_ZNF469 vs HSC_hNTO	0.129949	0.366136	-0.183666	PXP1776_04	DCAF4_HUMAN	DCAF4	Q8WV16	Q8WV16	DDB1- and CUL4-associated factor 4 OS=Homo sapiens OX=9606 GN=DCAF4 PE=1 SV=3	495	Homo sapiens	1	0.00987196	4.629	4.946	0	20	2967	6686	TRUE	2	2	2	PXP1776_Sequest_tmt18_20230627_av.pdResult	2	2	2	PXP1776		-0.861406	0.0272264
2	HSC_ZNF469 vs HSC_hNTO	0.0172927	0.113018	-0.183606	PXP1776_04	GNL3_HUMAN	GNL3	Q9BVP2	Q9BVP2	Guanine nucleotide-binding protein-like 3 OS=Homo sapiens OX=9606 GN=GNL3 PE=1 SV=2	549	Homo sapiens	2	0.00985907	11.083	4.946	0	20	1312	7844	TRUE	23	17	16	PXP1776_Sequest_tmt18_20230627_av.pdResult	19	16	15	PXP1776		-1.47895	-0.886389
1	HSC_ZNF469 vs HSC_hNTO	0.242029	0.506134	-0.183354	PXP1776_04	NAA80_HUMAN	NAA80	Q93015	Q93015	N-alpha-acetyltransferase 80 OS=Homo sapiens OX=9606 GN=NAA80 PE=1 SV=2	286	Homo sapiens	1	0.00985907	6.323	4.946	0	20	6889	6891	TRUE	3	2	2	PXP1776_Sequest_tmt18_20230627_av.pdResult	1	2	1	PXP1776		-0.696242	-0.437052
2	HSC_ZNF469 vs HSC_hNTO	0.0651004	0.245082	-0.183269	PXP1776_04	C2AIL_HUMAN	CDKN2AIPNL	Q96HQ2	Q96HQ2	CDKN2AIP N-terminal-like protein OS=Homo sapiens OX=9606 GN=CDKN2AIPNL PE=1 SV=1	116	Homo sapiens	1	0.0156237	3.834	4.376	0	20	7851	7237	TRUE	2	2	2	PXP1776_Sequest_tmt18_20230627_av.pdResult	2	2	2	PXP1776		-0.859545	0.047635
2	HSC_ZNF469 vs HSC_hNTO	0.00841298	0.0706796	-0.183079	PXP1776_04	UB2D3_HUMAN	UBE2D3	P61077	P61077	Ubiquitin-conjugating enzyme E2 D3 OS=Homo sapiens OX=9606 GN=UBE2D3 PE=1 SV=1	147	Homo sapiens	4	0.00985907	6.591	4.946	0	20	1757	696	TRUE	9	4	2	PXP1776_Sequest_tmt18_20230627_av.pdResult	4	2	2	PXP1776		-0.858656	-0.290412
2	HSC_ZNF469 vs HSC_hNTO	0.0728316	0.262488	-0.183042	PXP1776_04	NUD11_HUMAN	NUDT11	Q96G61	Q96G61	Diphosphoinositol polyphosphate phosphohydrolase 3-beta OS=Homo sapiens OX=9606 GN=NUDT11 PE=1 SV=1	164	Homo sapiens	3	0.0102971	4.282	4.562	0	20	1288	1	TRUE	4	4	2	PXP1776_Sequest_tmt18_20230627_av.pdResult	2	2	2	PXP1776		-0.858481	-0.0837805
2	HSC_ZNF469 vs HSC_hNTO	0.00571186	0.0547157	-0.182929	PXP1776_04			CK119617057	CK119617057;CK119617060;CK2119212;CK2506774;CK87303;CK_P05787-2	gi:119617057|gb:EAW96651.1 Tax_id=9606 keratin 8, isoform CRA_a [Homo sapiens]	522	Unknown	27	0.00985907	7.896	4.946	1	20	184	254	TRUE	420	28	20	PXP1776_Sequest_tmt18_20230627_av.pdResult	228	20	19	PXP1776		-1.54906	-1.69061
2	HSC_ZNF469 vs HSC_hNTO	0.0488813	0.209182	-0.182873	PXP1776_04	ARFG3_HUMAN	ARFGAP3	Q9NP61	Q9NP61	ADP-ribosylation factor GTPase-activating protein 3 OS=Homo sapiens OX=9606 GN=ARFGAP3 PE=1 SV=1	516	Homo sapiens	1	0.00985907	6.273	4.946	0	20	5393	8476	TRUE	31	19	19	PXP1776_Sequest_tmt18_20230627_av.pdResult	26	19	17	PXP1776		-1.48437	-0.665825
2	HSC_ZNF469 vs HSC_hNTO	0.120241	0.349105	-0.182658	PXP1776_04	T131L_HUMAN	TMEM131L	A2VDJ0	A2VDJ0	Transmembrane protein 131-like OS=Homo sapiens OX=9606 GN=TMEM131L PE=1 SV=2	1609	Homo sapiens	1	0.00985907	9.14	4.946	0	20	160	92	TRUE	8	7	7	PXP1776_Sequest_tmt18_20230627_av.pdResult	5	7	4	PXP1776		-1.13599	-0.649028
2	HSC_ZNF469 vs HSC_hNTO	0.107919	0.328245	-0.182562	PXP1776_04	NDUC2_HUMAN	NDUFC2	O95298	O95298	NADH dehydrogenase [ubiquinone] 1 subunit C2 OS=Homo sapiens OX=9606 GN=NDUFC2 PE=1 SV=1	119	Homo sapiens	1	0.00985907	5.258	4.946	0	20	2130	1591	TRUE	6	3	3	PXP1776_Sequest_tmt18_20230627_av.pdResult	6	3	3	PXP1776		-1.0905	-0.869339
2	HSC_ZNF469 vs HSC_hNTO	0.0330035	0.165975	-0.18236	PXP1776_04	NC2B_HUMAN	DR1	Q01658	Q01658	Protein Dr1 OS=Homo sapiens OX=9606 GN=DR1 PE=1 SV=1	176	Homo sapiens	1	0.00985907	6.502	4.946	0	20	1513	3853	TRUE	8	5	5	PXP1776_Sequest_tmt18_20230627_av.pdResult	7	5	5	PXP1776		-1.14533	-0.297871
1	HSC_ZNF469 vs HSC_hNTO	0.0333588	0.167134	-0.182113	PXP1776_04	BN3D2_HUMAN	BCDIN3D	Q7Z5W3	Q7Z5W3	RNA 5'-monophosphate methyltransferase OS=Homo sapiens OX=9606 GN=BCDIN3D PE=1 SV=1	292	Homo sapiens	1	0.185976	2.768	3.73	0	20	7612	5708	TRUE	1	1	1	PXP1776_Sequest_tmt18_20230627_av.pdResult	1	1	1	PXP1776		-0.691528	-0.304609
2	HSC_ZNF469 vs HSC_hNTO	0.0193737	0.120557	-0.182095	PXP1776_04	RS14_HUMAN	RPS14	P62263	P62263	40S ribosomal protein S14 OS=Homo sapiens OX=9606 GN=RPS14 PE=1 SV=3	151	Homo sapiens	1	0.00985907	7.353	4.946	0	20	6292	3641	TRUE	12	6	6	PXP1776_Sequest_tmt18_20230627_av.pdResult	11	6	6	PXP1776		-1.14747	-0.445154
2	HSC_ZNF469 vs HSC_hNTO	0.0175721	0.113953	-0.181875	PXP1776_04	NH2L1_HUMAN	SNU13	P55769	P55769	NHP2-like protein 1 OS=Homo sapiens OX=9606 GN=SNU13 PE=1 SV=3	128	Homo sapiens	1	0.00985907	6.691	4.946	0	20	4560	3489	TRUE	13	5	5	PXP1776_Sequest_tmt18_20230627_av.pdResult	11	5	5	PXP1776		-1.14228	-0.605623
2	HSC_ZNF469 vs HSC_hNTO	0.430062	0.676033	-0.181556	PXP1776_04	COQ5_HUMAN	COQ5	Q5HYK3	Q5HYK3	2-methoxy-6-polyprenyl-1,4-benzoquinol methylase, mitochondrial OS=Homo sapiens OX=9606 GN=COQ5 PE=1 SV=2	327	Homo sapiens	1	0.00985907	7.329	4.946	0	20	4312	4941	TRUE	8	8	8	PXP1776_Sequest_tmt18_20230627_av.pdResult	7	8	7	PXP1776		-1.20031	-0.238904
2	HSC_ZNF469 vs HSC_hNTO	0.0041973	0.0449457	-0.181529	PXP1776_04	MOT2_HUMAN	SLC16A7	O60669	O60669	Monocarboxylate transporter 2 OS=Homo sapiens OX=9606 GN=SLC16A7 PE=1 SV=2	478	Homo sapiens	1	0.0101285	4.345	4.562	0	20	4729	1095	TRUE	5	5	5	PXP1776_Sequest_tmt18_20230627_av.pdResult	4	5	4	PXP1776		-1.12896	-1.03497
2	HSC_ZNF469 vs HSC_hNTO	0.0102819	0.0808638	-0.181345	PXP1776_04	BORC7_HUMAN	BORCS7	Q96B45	Q96B45	BLOC-1-related complex subunit 7 OS=Homo sapiens OX=9606 GN=BORCS7 PE=3 SV=2	106	Homo sapiens	1	0.00985907	7.299	4.946	0	20	4492	6991	TRUE	8	5	5	PXP1776_Sequest_tmt18_20230627_av.pdResult	8	5	5	PXP1776		-1.13896	-0.597742
2	HSC_ZNF469 vs HSC_hNTO	0.0449371	0.198849	-0.181325	PXP1776_04	GEN_HUMAN	GEN1	Q17RS7	Q17RS7	Flap endonuclease GEN homolog 1 OS=Homo sapiens OX=9606 GN=GEN1 PE=1 SV=2	908	Homo sapiens	1	0.0137111	3.919	4.376	0	20	1783	4714	TRUE	4	4	4	PXP1776_Sequest_tmt18_20230627_av.pdResult	4	4	4	PXP1776		-1.12769	0.0843137
2	HSC_ZNF469 vs HSC_hNTO	0.024154	0.13717	-0.181211	PXP1776_04	UBX2B_HUMAN	UBXN2B	Q14CS0	Q14CS0	UBX domain-containing protein 2B OS=Homo sapiens OX=9606 GN=UBXN2B PE=1 SV=1	331	Homo sapiens	1	0.00985907	7.544	4.946	0	20	7177	4460	TRUE	4	4	4	PXP1776_Sequest_tmt18_20230627_av.pdResult	3	4	3	PXP1776		-1.08243	-0.755172
2	HSC_ZNF469 vs HSC_hNTO	0.0195966	0.121219	-0.181042	PXP1776_04	RPF2_HUMAN	RPF2	Q9H7B2	Q9H7B2	Ribosome production factor 2 homolog OS=Homo sapiens OX=9606 GN=RPF2 PE=1 SV=2	306	Homo sapiens	1	0.00985907	6.484	4.946	0	20	1256	8266	TRUE	18	12	12	PXP1776_Sequest_tmt18_20230627_av.pdResult	16	12	11	PXP1776		-1.38297	-0.678431
2	HSC_ZNF469 vs HSC_hNTO	0.0648896	0.244535	-0.180702	PXP1776_04	CDV3_HUMAN	CDV3	Q9UKY7	Q9UKY7	Protein CDV3 homolog OS=Homo sapiens OX=9606 GN=CDV3 PE=1 SV=1	258	Homo sapiens	1	0.00985907	10.315	4.946	0	20	6047	9248	TRUE	27	11	11	PXP1776_Sequest_tmt18_20230627_av.pdResult	24	11	11	PXP1776		-1.38037	-1.46054
2	HSC_ZNF469 vs HSC_hNTO	0.0392567	0.183144	-0.180298	PXP1776_04	NADL2_HUMAN	NAALADL2	Q58DX5	Q58DX5	Inactive N-acetylated-alpha-linked acidic dipeptidase-like protein 2 OS=Homo sapiens OX=9606 GN=NAALADL2 PE=1 SV=3	795	Homo sapiens	1	0.00985907	6.97	4.946	0	20	5835	4905	TRUE	6	6	6	PXP1776_Sequest_tmt18_20230627_av.pdResult	4	6	4	PXP1776		-1.12131	-1.25897
2	HSC_ZNF469 vs HSC_hNTO	0.0682901	0.252919	-0.180237	PXP1776_04	TPC6A_HUMAN	TRAPPC6A	O75865	O75865	Trafficking protein particle complex subunit 6A OS=Homo sapiens OX=9606 GN=TRAPPC6A PE=1 SV=2	159	Homo sapiens	1	0.155516	2.848	3.792	0	20	4689	1379	TRUE	2	2	2	PXP1776_Sequest_tmt18_20230627_av.pdResult	2	2	2	PXP1776		-0.845325	0.00353219
2	HSC_ZNF469 vs HSC_hNTO	0.00767089	0.0667017	-0.180124	PXP1776_04	DHDDS_HUMAN	DHDDS	Q86SQ9	Q86SQ9	Dehydrodolichyl diphosphate synthase complex subunit DHDDS OS=Homo sapiens OX=9606 GN=DHDDS PE=1 SV=3	333	Homo sapiens	1	0.00985907	5.511	4.946	0	20	988	5766	TRUE	6	6	6	PXP1776_Sequest_tmt18_20230627_av.pdResult	5	6	5	PXP1776		-1.13129	-0.729747
2	HSC_ZNF469 vs HSC_hNTO	0.0104592	0.0818458	-0.180114	PXP1776_04	RANG_HUMAN	RANBP1	P43487	P43487	Ran-specific GTPase-activating protein OS=Homo sapiens OX=9606 GN=RANBP1 PE=1 SV=1	201	Homo sapiens	1	0.00985907	5.409	4.946	0	20	2649	3063	TRUE	12	7	7	PXP1776_Sequest_tmt18_20230627_av.pdResult	10	7	7	PXP1776		-1.19077	-0.459631
2	HSC_ZNF469 vs HSC_hNTO	0.00946499	0.0768281	-0.179876	PXP1776_04	MP2K2_HUMAN	MAP2K2	P36507	P36507	Dual specificity mitogen-activated protein kinase kinase 2 OS=Homo sapiens OX=9606 GN=MAP2K2 PE=1 SV=1	400	Homo sapiens	2	0.00985907	9.377	4.946	0	20	2118	2904	TRUE	31	14	9	PXP1776_Sequest_tmt18_20230627_av.pdResult	16	9	9	PXP1776		-1.23109	-1.05481
2	HSC_ZNF469 vs HSC_hNTO	0.030256	0.158678	-0.179665	PXP1776_04	RS28_HUMAN	RPS28	P62857	P62857	40S ribosomal protein S28 OS=Homo sapiens OX=9606 GN=RPS28 PE=1 SV=1	69	Homo sapiens	1	0.00985907	5.063	4.946	0	20	7574	3677	TRUE	14	4	4	PXP1776_Sequest_tmt18_20230627_av.pdResult	9	4	4	PXP1776		-1.11737	-0.735635
2	HSC_ZNF469 vs HSC_hNTO	0.0063513	0.058737	-0.179119	PXP1776_04	MIS12_HUMAN	MIS12	Q9H081	Q9H081	Protein MIS12 homolog OS=Homo sapiens OX=9606 GN=MIS12 PE=1 SV=1	205	Homo sapiens	1	0.00985907	6.263	4.946	0	20	6789	8054	TRUE	6	5	5	PXP1776_Sequest_tmt18_20230627_av.pdResult	5	5	4	PXP1776		-1.11397	0.348066
2	HSC_ZNF469 vs HSC_hNTO	0.0500707	0.211658	-0.178881	PXP1776_04	COX5B_HUMAN	COX5B	P10606	P10606	Cytochrome c oxidase subunit 5B, mitochondrial OS=Homo sapiens OX=9606 GN=COX5B PE=1 SV=2	129	Homo sapiens	1	0.00985907	4.976	4.946	0	20	1552	2158	TRUE	9	7	7	PXP1776_Sequest_tmt18_20230627_av.pdResult	8	7	7	PXP1776		-1.18263	-0.634585
1	HSC_ZNF469 vs HSC_hNTO	0.303191	0.567176	-0.178714	PXP1776_04	CCR1_HUMAN	CCR1	P32246	P32246	C-C chemokine receptor type 1 OS=Homo sapiens OX=9606 GN=CCR1 PE=1 SV=1	355	Homo sapiens	1	1.97494	1.372	2.53	0	20	6489	2814	TRUE	1	1	1	PXP1776_Sequest_tmt18_20230627_av.pdResult	1	1	1	PXP1776		-0.678622	0.188248
1	HSC_ZNF469 vs HSC_hNTO	0.311292	0.576393	-0.178568	PXP1776_04	CSMD2_HUMAN	CSMD2	Q7Z408	Q7Z408	CUB and sushi domain-containing protein 2 OS=Homo sapiens OX=9606 GN=CSMD2 PE=1 SV=2	3487	Homo sapiens	1	1.22152	1.737	2.782	0	20	6698	5675	TRUE	1	1	1	PXP1776_Sequest_tmt18_20230627_av.pdResult	1	1	1	PXP1776		-0.678069	-0.248822
2	HSC_ZNF469 vs HSC_hNTO	0.00190304	0.026347	-0.178274	PXP1776_04	PDXD1_HUMAN	PDXDC1	Q6P996	Q6P996	Pyridoxal-dependent decarboxylase domain-containing protein 1 OS=Homo sapiens OX=9606 GN=PDXDC1 PE=1 SV=2	788	Homo sapiens	1	0.00985907	10.766	4.946	0	20	265	5352	TRUE	59	32	32	PXP1776_Sequest_tmt18_20230627_av.pdResult	44	32	29	PXP1776		-1.59126	-0.434568
2	HSC_ZNF469 vs HSC_hNTO	0.00664506	0.0603797	-0.178242	PXP1776_04	SAMD1_HUMAN	SAMD1	Q6SPF0	Q6SPF0	Atherin OS=Homo sapiens OX=9606 GN=SAMD1 PE=1 SV=1	538	Homo sapiens	1	0.0101263	4.346	4.562	0	20	6302	5405	TRUE	2	2	2	PXP1776_Sequest_tmt18_20230627_av.pdResult	2	2	2	PXP1776		-0.835969	-0.343896
2	HSC_ZNF469 vs HSC_hNTO	0.00299078	0.0355779	-0.178146	PXP1776_04	GRB10_HUMAN	GRB10	Q13322	Q13322	Growth factor receptor-bound protein 10 OS=Homo sapiens OX=9606 GN=GRB10 PE=1 SV=2	594	Homo sapiens	1	0.00985907	8.637	4.946	0	20	3364	4166	TRUE	15	10	10	PXP1776_Sequest_tmt18_20230627_av.pdResult	13	10	10	PXP1776		-1.34694	-1.34396
2	HSC_ZNF469 vs HSC_hNTO	0.0368784	0.176709	-0.178105	PXP1776_04	DAW1_HUMAN	DAW1	Q8N136	Q8N136	Dynein assembly factor with WDR repeat domains 1 OS=Homo sapiens OX=9606 GN=DAW1 PE=1 SV=1	415	Homo sapiens	1	0.00985907	5.731	4.946	0	20	4383	6124	TRUE	5	4	4	PXP1776_Sequest_tmt18_20230627_av.pdResult	4	4	3	PXP1776		-1.06388	-0.873892
2	HSC_ZNF469 vs HSC_hNTO	0.00106694	0.0181971	-0.177995	PXP1776_04	PCBP3_HUMAN	PCBP3	P57721	P57721	Poly(rC)-binding protein 3 OS=Homo sapiens OX=9606 GN=PCBP3 PE=2 SV=2	371	Homo sapiens	4	0.00985907	6.028	4.946	0	20	446	3537	TRUE	25	7	1	PXP1776_Sequest_tmt18_20230627_av.pdResult	5	1	1	PXP1776		-0.675891	-0.175618
2	HSC_ZNF469 vs HSC_hNTO	0.0572651	0.228061	-0.177961	PXP1776_04	JUND_HUMAN	JUND	P17535	P17535	Transcription factor jun-D OS=Homo sapiens OX=9606 GN=JUND PE=1 SV=3	347	Homo sapiens	1	0.00985907	7.588	4.946	0	20	3262	2374	TRUE	7	5	5	PXP1776_Sequest_tmt18_20230627_av.pdResult	4	5	4	PXP1776		-1.10677	-0.549003
2	HSC_ZNF469 vs HSC_hNTO	0.140378	0.38037	-0.177797	PXP1776_04	SFR1_HUMAN	SFR1	Q86XK3	Q86XK3	Swi5-dependent recombination DNA repair protein 1 homolog OS=Homo sapiens OX=9606 GN=SFR1 PE=1 SV=2	245	Homo sapiens	1	0.00985907	6.859	4.946	0	20	3339	5888	TRUE	3	2	2	PXP1776_Sequest_tmt18_20230627_av.pdResult	2	2	1	PXP1776		-0.67514	0.405709
1	HSC_ZNF469 vs HSC_hNTO	0.183793	0.436247	-0.177756	PXP1776_04	RN122_HUMAN	RNF122	Q9H9V4	Q9H9V4	RING finger protein 122 OS=Homo sapiens OX=9606 GN=RNF122 PE=2 SV=2	155	Homo sapiens	1	0.00986443	4.687	4.946	0	20	8276	8355	TRUE	1	1	1	PXP1776_Sequest_tmt18_20230627_av.pdResult	1	1	1	PXP1776		-0.674985	-0.524743
1	HSC_ZNF469 vs HSC_hNTO	0.168782	0.418778	-0.177394	PXP1776_04	LYRM4_HUMAN	LYRM4	Q9HD34	Q9HD34	LYR motif-containing protein 4 OS=Homo sapiens OX=9606 GN=LYRM4 PE=1 SV=1	91	Homo sapiens	1	0.0320445	3.496	4.269	0	20	4438	8463	TRUE	2	2	2	PXP1776_Sequest_tmt18_20230627_av.pdResult	1	2	1	PXP1776		-0.673611	-0.19052
1	HSC_ZNF469 vs HSC_hNTO	0.321704	0.585027	-0.177322	PXP1776_04	CENPT_HUMAN	CENPT	Q96BT3	Q96BT3	Centromere protein T OS=Homo sapiens OX=9606 GN=CENPT PE=1 SV=2	561	Homo sapiens	1	0.00985907	7.47	4.946	0	20	676	7018	TRUE	3	3	3	PXP1776_Sequest_tmt18_20230627_av.pdResult	1	3	1	PXP1776		-0.673334	0.191056
2	HSC_ZNF469 vs HSC_hNTO	0.0686921	0.253805	-0.177064	PXP1776_04	MRP7_HUMAN	ABCC10	Q5T3U5	Q5T3U5	Multidrug resistance-associated protein 7 OS=Homo sapiens OX=9606 GN=ABCC10 PE=1 SV=1	1492	Homo sapiens	1	0.00985907	7.459	4.946	0	20	716	5029	TRUE	5	5	5	PXP1776_Sequest_tmt18_20230627_av.pdResult	3	5	3	PXP1776		-1.05766	-0.87348
2	HSC_ZNF469 vs HSC_hNTO	9.3334e-05	0.00324555	-0.177046	PXP1776_04	SPB1_HUMAN	FTSJ3	Q8IY81	Q8IY81	pre-rRNA 2'-O-ribose RNA methyltransferase FTSJ3 OS=Homo sapiens OX=9606 GN=FTSJ3 PE=1 SV=2	847	Homo sapiens	1	0.00985907	9.652	4.946	0	20	3598	6050	TRUE	37	22	22	PXP1776_Sequest_tmt18_20230627_av.pdResult	30	22	22	PXP1776		-1.56374	-0.984231
2	HSC_ZNF469 vs HSC_hNTO	9.32527e-05	0.00324555	-0.176861	PXP1776_04	TARB1_HUMAN	TARBP1	Q13395	Q13395	Probable methyltransferase TARBP1 OS=Homo sapiens OX=9606 GN=TARBP1 PE=1 SV=1	1621	Homo sapiens	1	0.00985907	6.874	4.946	0	20	5072	4180	TRUE	12	12	12	PXP1776_Sequest_tmt18_20230627_av.pdResult	12	12	12	PXP1776		-1.35948	-0.223256
1	HSC_ZNF469 vs HSC_hNTO	0.189017	0.441922	-0.176806	PXP1776_04	DIRC2_HUMAN	SLC49A4	Q96SL1	Q96SL1	Solute carrier family 49 member 4 OS=Homo sapiens OX=9606 GN=SLC49A4 PE=1 SV=1	478	Homo sapiens	1	0.00988049	4.592	4.946	0	20	5658	7500	TRUE	2	2	2	PXP1776_Sequest_tmt18_20230627_av.pdResult	1	2	1	PXP1776		-0.671378	-0.336443
2	HSC_ZNF469 vs HSC_hNTO	0.00597143	0.0562806	-0.176423	PXP1776_04	ARFG1_HUMAN	ARFGAP1	Q8N6T3	Q8N6T3	ADP-ribosylation factor GTPase-activating protein 1 OS=Homo sapiens OX=9606 GN=ARFGAP1 PE=1 SV=2	406	Homo sapiens	1	0.00985907	8.918	4.946	0	20	5670	6261	TRUE	23	15	15	PXP1776_Sequest_tmt18_20230627_av.pdResult	20	15	14	PXP1776		-1.40575	-0.553269
2	HSC_ZNF469 vs HSC_hNTO	0.0221549	0.130646	-0.176373	PXP1776_04	LYPL1_HUMAN	LYPLAL1	Q5VWZ2	Q5VWZ2	Lysophospholipase-like protein 1 OS=Homo sapiens OX=9606 GN=LYPLAL1 PE=1 SV=3	237	Homo sapiens	1	0.00985907	6.029	4.946	0	20	5782	5125	TRUE	8	6	6	PXP1776_Sequest_tmt18_20230627_av.pdResult	8	6	6	PXP1776		-1.11141	-0.944416
2	HSC_ZNF469 vs HSC_hNTO	0.00323924	0.0374909	-0.176298	PXP1776_04	SAHH2_HUMAN	AHCYL1	O43865	O43865	S-adenosylhomocysteine hydrolase-like protein 1 OS=Homo sapiens OX=9606 GN=AHCYL1 PE=1 SV=2	530	Homo sapiens	3	0.00985907	7.391	4.946	0	20	1597	975	TRUE	33	17	9	PXP1776_Sequest_tmt18_20230627_av.pdResult	15	9	9	PXP1776		-1.2066	-0.970702
2	HSC_ZNF469 vs HSC_hNTO	0.00967811	0.07806	-0.176285	PXP1776_04	VLDLR_HUMAN	VLDLR	P98155	P98155	Very low-density lipoprotein receptor OS=Homo sapiens OX=9606 GN=VLDLR PE=1 SV=1	873	Homo sapiens	1	0.00985907	8.423	4.946	0	20	2027	3800	TRUE	15	15	15	PXP1776_Sequest_tmt18_20230627_av.pdResult	13	15	13	PXP1776		-1.40465	-1.42195
2	HSC_ZNF469 vs HSC_hNTO	0.123754	0.354736	-0.176201	PXP1776_04	CERS5_HUMAN	CERS5	Q8N5B7	Q8N5B7	Ceramide synthase 5 OS=Homo sapiens OX=9606 GN=CERS5 PE=1 SV=1	392	Homo sapiens	2	0.00985907	5.852	4.946	0	20	355	5487	TRUE	5	5	4	PXP1776_Sequest_tmt18_20230627_av.pdResult	2	4	2	PXP1776		-0.826397	-0.689874
2	HSC_ZNF469 vs HSC_hNTO	0.00323977	0.0374909	-0.176165	PXP1776_04	RAE1_HUMAN	CHM	P24386	P24386	Rab proteins geranylgeranyltransferase component A 1 OS=Homo sapiens OX=9606 GN=CHM PE=1 SV=3	653	Homo sapiens	2	0.00985907	7.342	4.946	0	20	3146	2580	TRUE	9	7	6	PXP1776_Sequest_tmt18_20230627_av.pdResult	8	6	6	PXP1776		-1.1101	-0.779568
2	HSC_ZNF469 vs HSC_hNTO	0.0130981	0.0930492	-0.176055	PXP1776_04	LRC8C_HUMAN	LRRC8C	Q8TDW0	Q8TDW0	Volume-regulated anion channel subunit LRRC8C OS=Homo sapiens OX=9606 GN=LRRC8C PE=1 SV=2	803	Homo sapiens	4	0.00985907	7.338	4.946	0	20	1812	5270	TRUE	18	16	13	PXP1776_Sequest_tmt18_20230627_av.pdResult	8	13	8	PXP1776		-1.19364	-0.211937
1	HSC_ZNF469 vs HSC_hNTO	0.164041	0.411598	-0.175839	PXP1776_04	CENPO_HUMAN	CENPO	Q9BU64	Q9BU64	Centromere protein O OS=Homo sapiens OX=9606 GN=CENPO PE=1 SV=1	300	Homo sapiens	1	0.00985907	5.258	4.946	0	20	7981	7777	TRUE	2	2	2	PXP1776_Sequest_tmt18_20230627_av.pdResult	1	2	1	PXP1776		-0.667705	0.69855
2	HSC_ZNF469 vs HSC_hNTO	0.0637071	0.241979	-0.175835	PXP1776_04	FPPS_HUMAN	FDPS	P14324	P14324	Farnesyl pyrophosphate synthase OS=Homo sapiens OX=9606 GN=FDPS PE=1 SV=4	419	Homo sapiens	1	0.00985907	9.731	4.946	0	20	2293	2263	TRUE	26	11	11	PXP1776_Sequest_tmt18_20230627_av.pdResult	23	11	10	PXP1776		-1.32947	-0.541668
2	HSC_ZNF469 vs HSC_hNTO	0.0693287	0.25515	-0.175416	PXP1776_04	DCA15_HUMAN	DCAF15	Q66K64	Q66K64	DDB1- and CUL4-associated factor 15 OS=Homo sapiens OX=9606 GN=DCAF15 PE=1 SV=1	600	Homo sapiens	1	0.00985907	5.511	4.946	0	20	8209	5169	TRUE	3	3	3	PXP1776_Sequest_tmt18_20230627_av.pdResult	2	3	2	PXP1776		-0.822714	0.11686
2	HSC_ZNF469 vs HSC_hNTO	0.0126459	0.0913468	-0.17526	PXP1776_04	TIMP1_HUMAN	TIMP1	P01033	P01033	Metalloproteinase inhibitor 1 OS=Homo sapiens OX=9606 GN=TIMP1 PE=1 SV=1	207	Homo sapiens	1	0.00985907	6.016	4.946	0	20	5542	1801	TRUE	17	8	8	PXP1776_Sequest_tmt18_20230627_av.pdResult	15	8	8	PXP1776		-1.18825	-1.16691
2	HSC_ZNF469 vs HSC_hNTO	0.000171179	0.00521844	-0.175208	PXP1776_04	PDE1C_HUMAN	PDE1C	Q14123	Q14123	Calcium/calmodulin-dependent 3',5'-cyclic nucleotide phosphodiesterase 1C OS=Homo sapiens OX=9606 GN=PDE1C PE=1 SV=1	709	Homo sapiens	1	0.00985907	7.713	4.946	0	20	5233	4307	TRUE	20	16	16	PXP1776_Sequest_tmt18_20230627_av.pdResult	15	16	13	PXP1776		-1.39607	-1.23458
2	HSC_ZNF469 vs HSC_hNTO	0.0941793	0.303835	-0.175171	PXP1776_04	MRGBP_HUMAN	MRGBP	Q9NV56	Q9NV56	MRG/MORF4L-binding protein OS=Homo sapiens OX=9606 GN=MRGBP PE=1 SV=1	204	Homo sapiens	1	0.0887657	3.086	3.988	0	20	1386	8691	TRUE	2	2	2	PXP1776_Sequest_tmt18_20230627_av.pdResult	2	2	2	PXP1776		-0.821567	0.0436793
2	HSC_ZNF469 vs HSC_hNTO	0.0322697	0.163692	-0.174591	PXP1776_04	GMFB_HUMAN	GMFB	P60983	P60983	Glia maturation factor beta OS=Homo sapiens OX=9606 GN=GMFB PE=1 SV=2	142	Homo sapiens	1	0.00985907	5.815	4.946	0	20	2285	3579	TRUE	10	7	7	PXP1776_Sequest_tmt18_20230627_av.pdResult	10	7	7	PXP1776		-1.15426	-1.11513
2	HSC_ZNF469 vs HSC_hNTO	0.0721305	0.262049	-0.174574	PXP1776_04	MCUR1_HUMAN	MCUR1	Q96AQ8	Q96AQ8	Mitochondrial calcium uniporter regulator 1 OS=Homo sapiens OX=9606 GN=MCUR1 PE=1 SV=1	359	Homo sapiens	1	0.00985923	4.84	4.946	0	20	5773	6978	TRUE	4	4	4	PXP1776_Sequest_tmt18_20230627_av.pdResult	4	4	4	PXP1776		-1.08571	-0.94484
2	HSC_ZNF469 vs HSC_hNTO	0.0373549	0.177668	-0.174528	PXP1776_04	CAF1B_HUMAN	CHAF1B	Q13112	Q13112	Chromatin assembly factor 1 subunit B OS=Homo sapiens OX=9606 GN=CHAF1B PE=1 SV=1	559	Homo sapiens	1	0.0514113	3.306	4.234	0	20	5780	4131	TRUE	3	3	3	PXP1776_Sequest_tmt18_20230627_av.pdResult	3	3	3	PXP1776		-1.04251	0.420074
2	HSC_ZNF469 vs HSC_hNTO	0.000511112	0.011109	-0.174519	PXP1776_04	NEB2_HUMAN	PPP1R9B	Q96SB3	Q96SB3	Neurabin-2 OS=Homo sapiens OX=9606 GN=PPP1R9B PE=1 SV=3	817	Homo sapiens	3	0.00985907	11.021	4.946	0	20	1908	7274	TRUE	28	22	20	PXP1776_Sequest_tmt18_20230627_av.pdResult	20	20	16	PXP1776		-1.41657	-0.61805
2	HSC_ZNF469 vs HSC_hNTO	0.0227081	0.132682	-0.174498	PXP1776_04	FAT4_HUMAN	FAT4	Q6V0I7	Q6V0I7	Protocadherin Fat 4 OS=Homo sapiens OX=9606 GN=FAT4 PE=1 SV=2	4981	Homo sapiens	1	0.00985907	5.54	4.946	0	20	610	5461	TRUE	7	7	7	PXP1776_Sequest_tmt18_20230627_av.pdResult	4	7	4	PXP1776		-1.08524	-0.149522
2	HSC_ZNF469 vs HSC_hNTO	0.0101747	0.0802908	-0.174419	PXP1776_04	PAFA2_HUMAN	PAFAH2	Q99487	Q99487	Platelet-activating factor acetylhydrolase 2, cytoplasmic OS=Homo sapiens OX=9606 GN=PAFAH2 PE=1 SV=1	392	Homo sapiens	1	0.00985907	5.225	4.946	0	20	3998	7540	TRUE	5	5	5	PXP1776_Sequest_tmt18_20230627_av.pdResult	3	5	3	PXP1776		-1.04186	-0.415555
2	HSC_ZNF469 vs HSC_hNTO	0.0873174	0.292276	-0.174353	PXP1776_04	FOSL1_HUMAN	FOSL1	P15407	P15407	Fos-related antigen 1 OS=Homo sapiens OX=9606 GN=FOSL1 PE=1 SV=1	271	Homo sapiens	1	0.00989564	4.549	4.946	0	20	3904	2308	TRUE	4	4	4	PXP1776_Sequest_tmt18_20230627_av.pdResult	4	4	4	PXP1776		-1.08433	0.19419
2	HSC_ZNF469 vs HSC_hNTO	0.00390008	0.0427418	-0.174333	PXP1776_04	NOL7_HUMAN	NOL7	Q9UMY1	Q9UMY1	Nucleolar protein 7 OS=Homo sapiens OX=9606 GN=NOL7 PE=1 SV=2	257	Homo sapiens	1	0.00985907	7.291	4.946	0	20	3877	9314	TRUE	9	7	7	PXP1776_Sequest_tmt18_20230627_av.pdResult	9	7	7	PXP1776		-1.15255	-0.368936
2	HSC_ZNF469 vs HSC_hNTO	0.0893809	0.295424	-0.174078	PXP1776_04	PPIC_HUMAN	PPIC	P45877	P45877	Peptidyl-prolyl cis-trans isomerase C OS=Homo sapiens OX=9606 GN=PPIC PE=1 SV=1	212	Homo sapiens	5	0.00985907	4.923	4.946	0	20	3	10	TRUE	17	6	5	PXP1776_Sequest_tmt18_20230627_av.pdResult	6	5	5	PXP1776		-1.09331	-0.248855
1	HSC_ZNF469 vs HSC_hNTO	0.197121	0.452724	-0.174017	PXP1776_04	HXA3_HUMAN	HOXA3	O43365	O43365	Homeobox protein Hox-A3 OS=Homo sapiens OX=9606 GN=HOXA3 PE=1 SV=1	443	Homo sapiens	1	0.00985934	4.822	4.946	0	20	8178	858	TRUE	1	1	1	PXP1776_Sequest_tmt18_20230627_av.pdResult	1	1	1	PXP1776		-0.660786	-0.135473
2	HSC_ZNF469 vs HSC_hNTO	0.162887	0.409847	-0.173667	PXP1776_04	RM30_HUMAN	MRPL30	Q8TCC3	Q8TCC3	39S ribosomal protein L30, mitochondrial OS=Homo sapiens OX=9606 GN=MRPL30 PE=1 SV=1	161	Homo sapiens	1	0.00986093	4.742	4.946	0	20	4954	6538	TRUE	3	3	3	PXP1776_Sequest_tmt18_20230627_av.pdResult	3	3	3	PXP1776		-1.03737	-0.509292
2	HSC_ZNF469 vs HSC_hNTO	0.136241	0.375023	-0.173565	PXP1776_04	KLHL8_HUMAN	KLHL8	Q9P2G9	Q9P2G9	Kelch-like protein 8 OS=Homo sapiens OX=9606 GN=KLHL8 PE=1 SV=4	620	Homo sapiens	1	0.00985907	8.966	4.946	0	20	246	8974	TRUE	5	5	5	PXP1776_Sequest_tmt18_20230627_av.pdResult	2	5	2	PXP1776		-0.814033	-0.162925
2	HSC_ZNF469 vs HSC_hNTO	0.0490541	0.209347	-0.17329	PXP1776_04	PP2BB_HUMAN	PPP3CB	P16298	P16298	Serine/threonine-protein phosphatase 2B catalytic subunit beta isoform OS=Homo sapiens OX=9606 GN=PPP3CB PE=1 SV=2	524	Homo sapiens	3	0.00985907	5.329	4.946	0	20	3130	2341	TRUE	17	11	4	PXP1776_Sequest_tmt18_20230627_av.pdResult	4	4	3	PXP1776		-1.03512	-0.628422
2	HSC_ZNF469 vs HSC_hNTO	0.00100431	0.0175033	-0.173098	PXP1776_04	ATX2L_HUMAN	ATXN2L	Q8WWM7	Q8WWM7	Ataxin-2-like protein OS=Homo sapiens OX=9606 GN=ATXN2L PE=1 SV=2	1075	Homo sapiens	2	0.00985907	8.355	4.946	0	20	2584	6731	TRUE	37	25	23	PXP1776_Sequest_tmt18_20230627_av.pdResult	25	23	19	PXP1776		-1.46581	-0.788444
2	HSC_ZNF469 vs HSC_hNTO	0.124678	0.356295	-0.173044	PXP1776_04	HBAP1_HUMAN	HSPBAP1	Q96EW2	Q96EW2	HSPB1-associated protein 1 OS=Homo sapiens OX=9606 GN=HSPBAP1 PE=1 SV=1	488	Homo sapiens	1	0.00985907	5.622	4.946	0	20	2675	7145	TRUE	3	3	3	PXP1776_Sequest_tmt18_20230627_av.pdResult	2	3	2	PXP1776		-0.81159	-0.0879042
2	HSC_ZNF469 vs HSC_hNTO	0.001154	0.0192862	-0.17298	PXP1776_04	TATD3_HUMAN	TATDN3	Q17R31	Q17R31	Putative deoxyribonuclease TATDN3 OS=Homo sapiens OX=9606 GN=TATDN3 PE=1 SV=1	274	Homo sapiens	1	0.00985907	7.764	4.946	0	20	3358	4710	TRUE	7	6	6	PXP1776_Sequest_tmt18_20230627_av.pdResult	6	6	6	PXP1776		-1.09003	-0.506299
1	HSC_ZNF469 vs HSC_hNTO	0.101937	0.319278	-0.172887	PXP1776_04	TGDS_HUMAN	TGDS	O95455	O95455	dTDP-D-glucose 4,6-dehydratase OS=Homo sapiens OX=9606 GN=TGDS PE=1 SV=1	350	Homo sapiens	1	0.0166307	3.798	4.376	0	20	3855	1622	TRUE	2	2	2	PXP1776_Sequest_tmt18_20230627_av.pdResult	1	2	1	PXP1776		-0.656494	-0.654974
2	HSC_ZNF469 vs HSC_hNTO	0.0109219	0.0841304	-0.172834	PXP1776_04	PSMD4_HUMAN	PSMD4	P55036	P55036	26S proteasome non-ATPase regulatory subunit 4 OS=Homo sapiens OX=9606 GN=PSMD4 PE=1 SV=1	377	Homo sapiens	4	0.00985907	8.865	4.946	0	20	1528	81	TRUE	23	9	6	PXP1776_Sequest_tmt18_20230627_av.pdResult	9	6	4	PXP1776		-1.07489	-0.397513
2	HSC_ZNF469 vs HSC_hNTO	0.0795214	0.276259	-0.172783	PXP1776_04	NDUV3_HUMAN	NDUFV3	P56181	P56181	NADH dehydrogenase [ubiquinone] flavoprotein 3, mitochondrial OS=Homo sapiens OX=9606 GN=NDUFV3 PE=1 SV=2	108	Homo sapiens	1	0.00985907	6.517	4.946	0	20	7474	3497	TRUE	2	2	2	PXP1776_Sequest_tmt18_20230627_av.pdResult	2	2	2	PXP1776		-0.810366	-0.515746
2	HSC_ZNF469 vs HSC_hNTO	0.0316457	0.161691	-0.172721	PXP1776_04	SAHH3_HUMAN	AHCYL2	Q96HN2	Q96HN2	Adenosylhomocysteinase 3 OS=Homo sapiens OX=9606 GN=AHCYL2 PE=1 SV=1	611	Homo sapiens	3	0.00985907	7.52	4.946	0	20	1597	977	TRUE	21	13	5	PXP1776_Sequest_tmt18_20230627_av.pdResult	6	5	4	PXP1776		-1.07418	-1.19131
2	HSC_ZNF469 vs HSC_hNTO	0.0561779	0.226354	-0.172714	PXP1776_04	ELP5_HUMAN	ELP5	Q8TE02	Q8TE02	Elongator complex protein 5 OS=Homo sapiens OX=9606 GN=ELP5 PE=1 SV=2	316	Homo sapiens	1	0.00985907	6.275	4.946	0	20	5544	6587	TRUE	8	6	6	PXP1776_Sequest_tmt18_20230627_av.pdResult	5	6	4	PXP1776		-1.07414	-0.678861
2	HSC_ZNF469 vs HSC_hNTO	0.0191751	0.119719	-0.172682	PXP1776_04	RL1D1_HUMAN	RSL1D1	O76021	O76021	Ribosomal L1 domain-containing protein 1 OS=Homo sapiens OX=9606 GN=RSL1D1 PE=1 SV=3	490	Homo sapiens	1	0.00985907	7.448	4.946	0	20	2695	1420	TRUE	31	19	19	PXP1776_Sequest_tmt18_20230627_av.pdResult	24	19	17	PXP1776		-1.40165	-0.764611
2	HSC_ZNF469 vs HSC_hNTO	0.0016844	0.0241783	-0.17249	PXP1776_04	IDHC_HUMAN	IDH1	O75874	O75874	Isocitrate dehydrogenase [NADP] cytoplasmic OS=Homo sapiens OX=9606 GN=IDH1 PE=1 SV=2	414	Homo sapiens	2	0.00985907	9.245	4.946	0	20	1884	1380	TRUE	77	23	21	PXP1776_Sequest_tmt18_20230627_av.pdResult	58	21	21	PXP1776		-1.46066	-0.955316
2	HSC_ZNF469 vs HSC_hNTO	0.066222	0.247766	-0.172392	PXP1776_04	PIAS2_HUMAN	PIAS2	O75928	O75928	E3 SUMO-protein ligase PIAS2 OS=Homo sapiens OX=9606 GN=PIAS2 PE=1 SV=3	621	Homo sapiens	2	0.00985907	5.354	4.946	0	20	2897	1403	TRUE	4	4	3	PXP1776_Sequest_tmt18_20230627_av.pdResult	3	3	3	PXP1776		-1.02975	-0.376731
2	HSC_ZNF469 vs HSC_hNTO	0.00342223	0.0389169	-0.172333	PXP1776_04	UBP3_HUMAN	USP3	Q9Y6I4	Q9Y6I4	Ubiquitin carboxyl-terminal hydrolase 3 OS=Homo sapiens OX=9606 GN=USP3 PE=1 SV=2	520	Homo sapiens	1	0.00985907	7.347	4.946	0	20	7317	9682	TRUE	6	6	6	PXP1776_Sequest_tmt18_20230627_av.pdResult	5	6	5	PXP1776		-1.08235	0.116636
1	HSC_ZNF469 vs HSC_hNTO	0.073323	0.262926	-0.172212	PXP1776_04	PZRN3_HUMAN	PDZRN3	Q9UPQ7	Q9UPQ7	E3 ubiquitin-protein ligase PDZRN3 OS=Homo sapiens OX=9606 GN=PDZRN3 PE=1 SV=2	1066	Homo sapiens	1	0.00985961	4.798	4.946	0	20	5284	9351	TRUE	3	3	3	PXP1776_Sequest_tmt18_20230627_av.pdResult	1	3	1	PXP1776		-0.653934	0.441068
1	HSC_ZNF469 vs HSC_hNTO	0.3532	0.611582	-0.172119	PXP1776_04	PHX2B_HUMAN	PHOX2B	Q99453	Q99453	Paired mesoderm homeobox protein 2B OS=Homo sapiens OX=9606 GN=PHOX2B PE=1 SV=2	314	Homo sapiens	1	0.500759	2.277	3.276	0	20	6333	7535	TRUE	1	1	1	PXP1776_Sequest_tmt18_20230627_av.pdResult	1	1	1	PXP1776		-0.653579	0.143961
1	HSC_ZNF469 vs HSC_hNTO	0.187203	0.438886	-0.172102	PXP1776_04	TTC25_HUMAN	TTC25	Q96NG3	Q96NG3	Tetratricopeptide repeat protein 25 OS=Homo sapiens OX=9606 GN=TTC25 PE=1 SV=2	672	Homo sapiens	1	1.69812	1.498	2.629	0	20	5081	7388	TRUE	1	1	1	PXP1776_Sequest_tmt18_20230627_av.pdResult	1	1	1	PXP1776		-0.653517	-0.90573
2	HSC_ZNF469 vs HSC_hNTO	0.00978995	0.0784251	-0.171884	PXP1776_04	CNOT2_HUMAN	CNOT2	Q9NZN8	Q9NZN8	CCR4-NOT transcription complex subunit 2 OS=Homo sapiens OX=9606 GN=CNOT2 PE=1 SV=1	540	Homo sapiens	1	0.00985907	9.01	4.946	0	20	2942	8898	TRUE	18	11	11	PXP1776_Sequest_tmt18_20230627_av.pdResult	13	11	9	PXP1776		-1.17639	-0.439091
2	HSC_ZNF469 vs HSC_hNTO	0.000715141	0.0136592	-0.171865	PXP1776_04	RBM28_HUMAN	RBM28	Q9NW13	Q9NW13	RNA-binding protein 28 OS=Homo sapiens OX=9606 GN=RBM28 PE=1 SV=3	759	Homo sapiens	1	0.00985907	7.637	4.946	0	20	3869	8739	TRUE	28	20	20	PXP1776_Sequest_tmt18_20230627_av.pdResult	24	20	19	PXP1776		-1.45537	-0.510406
2	HSC_ZNF469 vs HSC_hNTO	0.134211	0.371621	-0.171721	PXP1776_04	ZN587_HUMAN	ZNF587	Q96SQ5	Q96SQ5	Zinc finger protein 587 OS=Homo sapiens OX=9606 GN=ZNF587 PE=1 SV=1	575	Homo sapiens	1	0.00985907	5.148	4.946	0	20	94	7505	TRUE	3	3	3	PXP1776_Sequest_tmt18_20230627_av.pdResult	3	3	3	PXP1776		-1.02574	-0.186465
2	HSC_ZNF469 vs HSC_hNTO	0.010544	0.0822343	-0.171546	PXP1776_04	LYOX_HUMAN	LOX	P28300	P28300	Protein-lysine 6-oxidase OS=Homo sapiens OX=9606 GN=LOX PE=1 SV=2	417	Homo sapiens	1	0.00985907	6.921	4.946	0	20	1712	2686	TRUE	19	13	13	PXP1776_Sequest_tmt18_20230627_av.pdResult	14	13	10	PXP1776		-1.29704	-0.0601919
1	HSC_ZNF469 vs HSC_hNTO	0.13604	0.374801	-0.171425	PXP1776_04	PCDG7_HUMAN	PCDHGA7	Q9Y5G6	Q9Y5G6	Protocadherin gamma-A7 OS=Homo sapiens OX=9606 GN=PCDHGA7 PE=2 SV=1	932	Homo sapiens	14	0.00985907	5.556	4.946	0	20	1682	1037	TRUE	5	4	1	PXP1776_Sequest_tmt18_20230627_av.pdResult	1	1	1	PXP1776		-0.650943	-0.12916
1	HSC_ZNF469 vs HSC_hNTO	0.144928	0.387095	-0.171362	PXP1776_04	ZBT17_HUMAN	ZBTB17	Q13105	Q13105	Zinc finger and BTB domain-containing protein 17 OS=Homo sapiens OX=9606 GN=ZBTB17 PE=1 SV=3	803	Homo sapiens	1	0.0111618	4.119	4.444	0	20	87	4129	TRUE	1	1	1	PXP1776_Sequest_tmt18_20230627_av.pdResult	1	1	1	PXP1776		-0.650705	0.249693
2	HSC_ZNF469 vs HSC_hNTO	3.81253e-05	0.00179304	-0.17132	PXP1776_04	UGDH_HUMAN	UGDH	O60701	O60701	UDP-glucose 6-dehydrogenase OS=Homo sapiens OX=9606 GN=UGDH PE=1 SV=1	494	Homo sapiens	1	0.00985907	8.346	4.946	0	20	1539	1103	TRUE	95	32	32	PXP1776_Sequest_tmt18_20230627_av.pdResult	80	32	31	PXP1776		-1.52918	-0.891165
2	HSC_ZNF469 vs HSC_hNTO	0.316358	0.580724	-0.171294	PXP1776_04	SVBP_HUMAN	SVBP	Q8N300	Q8N300	Small vasohibin-binding protein OS=Homo sapiens OX=9606 GN=SVBP PE=1 SV=1	66	Homo sapiens	1	0.00985907	6.917	4.946	0	20	8173	6160	TRUE	2	2	2	PXP1776_Sequest_tmt18_20230627_av.pdResult	2	2	2	PXP1776		-0.803384	-0.282306
1	HSC_ZNF469 vs HSC_hNTO	0.0368903	0.176709	-0.171185	PXP1776_04	KAT5_HUMAN	KAT5	Q92993	Q92993	Histone acetyltransferase KAT5 OS=Homo sapiens OX=9606 GN=KAT5 PE=1 SV=2	513	Homo sapiens	1	1.10536	1.804	2.836	0	20	4216	6887	TRUE	1	1	1	PXP1776_Sequest_tmt18_20230627_av.pdResult	1	1	1	PXP1776		-0.650033	-0.224734
2	HSC_ZNF469 vs HSC_hNTO	0.00727093	0.0640156	-0.171144	PXP1776_04	ECSIT_HUMAN	ECSIT	Q9BQ95	Q9BQ95	Evolutionarily conserved signaling intermediate in Toll pathway, mitochondrial OS=Homo sapiens OX=9606 GN=ECSIT PE=1 SV=1	431	Homo sapiens	1	0.00985907	8.162	4.946	0	20	4803	7644	TRUE	14	13	13	PXP1776_Sequest_tmt18_20230627_av.pdResult	8	13	7	PXP1776		-1.13147	-0.0342261
2	HSC_ZNF469 vs HSC_hNTO	0.107957	0.328256	-0.171027	PXP1776_04	EAPP_HUMAN	EAPP	Q56P03	Q56P03	E2F-associated phosphoprotein OS=Homo sapiens OX=9606 GN=EAPP PE=1 SV=4	285	Homo sapiens	1	0.0101458	4.337	4.562	0	20	7759	4900	TRUE	3	3	3	PXP1776_Sequest_tmt18_20230627_av.pdResult	2	3	2	PXP1776		-0.80213	-0.452193
2	HSC_ZNF469 vs HSC_hNTO	0.00205169	0.0276621	-0.171022	PXP1776_04	GOLI4_HUMAN	GOLIM4	O00461	O00461	Golgi integral membrane protein 4 OS=Homo sapiens OX=9606 GN=GOLIM4 PE=1 SV=1	696	Homo sapiens	1	0.00985907	8.934	4.946	0	20	1373	468	TRUE	38	26	26	PXP1776_Sequest_tmt18_20230627_av.pdResult	33	26	23	PXP1776		-1.51054	-0.342138
2	HSC_ZNF469 vs HSC_hNTO	0.0453539	0.199821	-0.170753	PXP1776_04	QCR9_HUMAN	UQCR10	Q9UDW1	Q9UDW1	Cytochrome b-c1 complex subunit 9 OS=Homo sapiens OX=9606 GN=UQCR10 PE=1 SV=3	63	Homo sapiens	1	0.00985907	8.397	4.946	0	20	8187	9058	TRUE	2	1	1	PXP1776_Sequest_tmt18_20230627_av.pdResult	2	1	1	PXP1776		-0.648391	-0.344299
2	HSC_ZNF469 vs HSC_hNTO	0.00897109	0.0737141	-0.170653	PXP1776_04	BAG1_HUMAN	BAG1	Q99933	Q99933	BAG family molecular chaperone regulator 1 OS=Homo sapiens OX=9606 GN=BAG1 PE=1 SV=4	345	Homo sapiens	1	0.00985907	6.05	4.946	0	20	6396	7612	TRUE	6	6	6	PXP1776_Sequest_tmt18_20230627_av.pdResult	4	6	4	PXP1776		-1.06132	-0.555039
2	HSC_ZNF469 vs HSC_hNTO	0.0126078	0.0912507	-0.170638	PXP1776_04	GORAB_HUMAN	GORAB	Q5T7V8	Q5T7V8	RAB6-interacting golgin OS=Homo sapiens OX=9606 GN=GORAB PE=1 SV=1	394	Homo sapiens	1	0.00986238	4.714	4.946	0	20	915	5049	TRUE	9	8	8	PXP1776_Sequest_tmt18_20230627_av.pdResult	9	8	8	PXP1776		-1.15691	-0.201776
2	HSC_ZNF469 vs HSC_hNTO	0.001629	0.0235797	-0.170568	PXP1776_04	COG6_HUMAN	COG6	Q9Y2V7	Q9Y2V7	Conserved oligomeric Golgi complex subunit 6 OS=Homo sapiens OX=9606 GN=COG6 PE=1 SV=2	657	Homo sapiens	1	0.00985907	6.439	4.946	0	20	2673	9462	TRUE	24	16	16	PXP1776_Sequest_tmt18_20230627_av.pdResult	21	16	13	PXP1776		-1.3591	-0.893221
2	HSC_ZNF469 vs HSC_hNTO	0.0234364	0.134806	-0.170526	PXP1776_04	RL17_HUMAN	RPL17	P18621	P18621	60S ribosomal protein L17 OS=Homo sapiens OX=9606 GN=RPL17 PE=1 SV=3	184	Homo sapiens	5	0.00985907	7.953	4.946	0	20	115	1053	TRUE	52	14	12	PXP1776_Sequest_tmt18_20230627_av.pdResult	44	12	12	PXP1776		-1.31079	-1.18357
2	HSC_ZNF469 vs HSC_hNTO	0.0216121	0.128915	-0.170432	PXP1776_04	NUP58_HUMAN	NUP58	Q9BVL2	Q9BVL2	Nucleoporin p58/p45 OS=Homo sapiens OX=9606 GN=NUP58 PE=1 SV=1	599	Homo sapiens	1	0.00985907	8.902	4.946	0	20	4009	7840	TRUE	13	10	10	PXP1776_Sequest_tmt18_20230627_av.pdResult	11	10	9	PXP1776		-1.16646	-0.621379
2	HSC_ZNF469 vs HSC_hNTO	0.00251577	0.031732	-0.170282	PXP1776_04	DESP_HUMAN	DSP	P15924	P15924	Desmoplakin OS=Homo sapiens OX=9606 GN=DSP PE=1 SV=3	2871	Homo sapiens	2	0.00985907	10.791	4.946	0	20	1172	2326	TRUE	212	125	124	PXP1776_Sequest_tmt18_20230627_av.pdResult	189	124	119	PXP1776		-1.70062	-1.34069
2	HSC_ZNF469 vs HSC_hNTO	0.00294794	0.0352557	-0.170276	PXP1776_04	SMYD2_HUMAN	SMYD2	Q9NRG4	Q9NRG4	N-lysine methyltransferase SMYD2 OS=Homo sapiens OX=9606 GN=SMYD2 PE=1 SV=2	433	Homo sapiens	1	0.00985907	6.625	4.946	0	20	6214	8588	TRUE	9	7	7	PXP1776_Sequest_tmt18_20230627_av.pdResult	9	7	7	PXP1776		-1.12573	-0.566792
2	HSC_ZNF469 vs HSC_hNTO	0.136465	0.375282	-0.170253	PXP1776_04	UNC5B_HUMAN	UNC5B	Q8IZJ1	Q8IZJ1	Netrin receptor UNC5B OS=Homo sapiens OX=9606 GN=UNC5B PE=1 SV=2	945	Homo sapiens	1	0.0113229	4.099	4.376	0	20	5636	6094	TRUE	4	4	4	PXP1776_Sequest_tmt18_20230627_av.pdResult	4	4	4	PXP1776		-1.05884	0.292659
2	HSC_ZNF469 vs HSC_hNTO	0.0443376	0.197243	-0.170218	PXP1776_04	WTIP_HUMAN	WTIP	A6NIX2	A6NIX2	Wilms tumor protein 1-interacting protein OS=Homo sapiens OX=9606 GN=WTIP PE=1 SV=3	430	Homo sapiens	1	0.0514113	3.306	4.234	0	20	7260	139	TRUE	2	2	2	PXP1776_Sequest_tmt18_20230627_av.pdResult	2	2	2	PXP1776		-0.798333	0.0391946
2	HSC_ZNF469 vs HSC_hNTO	0.0419805	0.190356	-0.170049	PXP1776_04	SRS10_HUMAN	SRSF10	O75494	O75494	Serine/arginine-rich splicing factor 10 OS=Homo sapiens OX=9606 GN=SRSF10 PE=1 SV=1	262	Homo sapiens	1	0.00985907	6.651	4.946	0	20	6404	1311	TRUE	12	8	8	PXP1776_Sequest_tmt18_20230627_av.pdResult	6	8	5	PXP1776		-1.06801	-0.564983
2	HSC_ZNF469 vs HSC_hNTO	0.0207971	0.125489	-0.169952	PXP1776_04	PKHF1_HUMAN	PLEKHF1	Q96S99	Q96S99	Pleckstrin homology domain-containing family F member 1 OS=Homo sapiens OX=9606 GN=PLEKHF1 PE=1 SV=3	279	Homo sapiens	2	0.00985907	5.268	4.946	0	20	5058	7493	TRUE	6	5	4	PXP1776_Sequest_tmt18_20230627_av.pdResult	3	4	3	PXP1776		-1.01518	-0.795588
2	HSC_ZNF469 vs HSC_hNTO	0.0347267	0.171242	-0.169876	PXP1776_04	CNRP1_HUMAN	CNRIP1	Q96F85	Q96F85	CB1 cannabinoid receptor-interacting protein 1 OS=Homo sapiens OX=9606 GN=CNRIP1 PE=1 SV=1	164	Homo sapiens	1	0.00985907	5.351	4.946	0	20	1919	7162	TRUE	11	8	8	PXP1776_Sequest_tmt18_20230627_av.pdResult	10	8	7	PXP1776		-1.12309	-0.246916
1	HSC_ZNF469 vs HSC_hNTO	0.612708	0.802117	-0.169453	PXP1776_04	H90B2_HUMAN	HSP90AB2P	Q58FF8	Q58FF8	Putative heat shock protein HSP 90-beta 2 OS=Homo sapiens OX=9606 GN=HSP90AB2P PE=1 SV=2	381	Homo sapiens	7	0.0280776	3.551	4.315	0	20	202	1987	TRUE	47	10	1	PXP1776_Sequest_tmt18_20230627_av.pdResult	1	1	1	PXP1776		-0.643457	-1.05714
2	HSC_ZNF469 vs HSC_hNTO	0.00249134	0.0315087	-0.169278	PXP1776_04	PLRKT_HUMAN	PLGRKT	Q9HBL7	Q9HBL7	Plasminogen receptor (KT) OS=Homo sapiens OX=9606 GN=PLGRKT PE=1 SV=1	147	Homo sapiens	1	0.0167555	3.794	4.376	0	20	2265	8407	TRUE	5	3	3	PXP1776_Sequest_tmt18_20230627_av.pdResult	5	3	3	PXP1776		-1.01116	-0.267654
1	HSC_ZNF469 vs HSC_hNTO	0.190336	0.443667	-0.169125	PXP1776_04	GPSM3_HUMAN	GPSM3	Q9Y4H4	Q9Y4H4	G-protein-signaling modulator 3 OS=Homo sapiens OX=9606 GN=GPSM3 PE=1 SV=1	160	Homo sapiens	1	0.00985907	6.612	4.946	0	20	7804	9567	TRUE	1	1	1	PXP1776_Sequest_tmt18_20230627_av.pdResult	1	1	1	PXP1776		-0.64221	-0.219023
2	HSC_ZNF469 vs HSC_hNTO	0.0489592	0.209228	-0.169093	PXP1776_04	DYLT1_HUMAN	DYNLT1	P63172	P63172	Dynein light chain Tctex-type 1 OS=Homo sapiens OX=9606 GN=DYNLT1 PE=1 SV=1	113	Homo sapiens	1	0.00985907	8.621	4.946	0	20	1595	3695	TRUE	10	4	4	PXP1776_Sequest_tmt18_20230627_av.pdResult	7	4	3	PXP1776		-1.01005	-0.430139
1	HSC_ZNF469 vs HSC_hNTO	0.298574	0.562804	-0.16902	PXP1776_04	ZN837_HUMAN	ZNF837	Q96EG3	Q96EG3	Zinc finger protein 837 OS=Homo sapiens OX=9606 GN=ZNF837 PE=1 SV=2	531	Homo sapiens	1	0.908336	1.93	2.931	0	20	97	7121	TRUE	1	1	1	PXP1776_Sequest_tmt18_20230627_av.pdResult	1	1	1	PXP1776		-0.641813	-0.462669
2	HSC_ZNF469 vs HSC_hNTO	0.0223299	0.131355	-0.168967	PXP1776_04	HMGN2_HUMAN	HMGN2	P05204	P05204	Non-histone chromosomal protein HMG-17 OS=Homo sapiens OX=9606 GN=HMGN2 PE=1 SV=3	90	Homo sapiens	1	0.00985907	5.199	4.946	0	20	3742	1919	TRUE	5	3	3	PXP1776_Sequest_tmt18_20230627_av.pdResult	5	3	3	PXP1776		-1.00929	-0.443236
1	HSC_ZNF469 vs HSC_hNTO	0.167545	0.416703	-0.168641	PXP1776_04	UBE2W_HUMAN	UBE2W	Q96B02	Q96B02	Ubiquitin-conjugating enzyme E2 W OS=Homo sapiens OX=9606 GN=UBE2W PE=1 SV=1	151	Homo sapiens	1	0.0109153	4.153	4.562	0	20	6929	6986	TRUE	1	1	1	PXP1776_Sequest_tmt18_20230627_av.pdResult	1	1	1	PXP1776		-0.640372	-0.389009
1	HSC_ZNF469 vs HSC_hNTO	0.0889442	0.295083	-0.168492	PXP1776_04	PRSR3_HUMAN	PROSER3	Q2NL68	Q2NL68	Proline and serine-rich protein 3 OS=Homo sapiens OX=9606 GN=PROSER3 PE=2 SV=1	480	Homo sapiens	1	0.00985912	4.874	4.946	0	20	7773	4747	TRUE	2	2	2	PXP1776_Sequest_tmt18_20230627_av.pdResult	1	2	1	PXP1776		-0.639806	-0.613982
2	HSC_ZNF469 vs HSC_hNTO	0.0194282	0.120736	-0.168485	PXP1776_04	DNM3A_HUMAN	DNMT3A	Q9Y6K1	Q9Y6K1	DNA (cytosine-5)-methyltransferase 3A OS=Homo sapiens OX=9606 GN=DNMT3A PE=1 SV=4	912	Homo sapiens	1	0.0103765	4.259	4.562	0	20	7314	9689	TRUE	4	4	4	PXP1776_Sequest_tmt18_20230627_av.pdResult	3	4	3	PXP1776		-1.00641	0.0441538
2	HSC_ZNF469 vs HSC_hNTO	0.365702	0.624107	-0.168107	PXP1776_04	IFM2_HUMAN	IFITM2	Q01629	Q01629	Interferon-induced transmembrane protein 2 OS=Homo sapiens OX=9606 GN=IFITM2 PE=1 SV=2	132	Homo sapiens	2	0.00985907	7.963	4.946	0	20	1791	3851	TRUE	7	2	1	PXP1776_Sequest_tmt18_20230627_av.pdResult	3	1	1	PXP1776		-0.638345	0.112957
2	HSC_ZNF469 vs HSC_hNTO	0.0491928	0.209652	-0.168029	PXP1776_04	ACOD_HUMAN	SCD	O00767	O00767	Acyl-CoA desaturase OS=Homo sapiens OX=9606 GN=SCD PE=1 SV=2	359	Homo sapiens	1	0.00985907	5.731	4.946	0	20	3394	523	TRUE	6	4	4	PXP1776_Sequest_tmt18_20230627_av.pdResult	6	4	4	PXP1776		-1.04501	-0.746511
2	HSC_ZNF469 vs HSC_hNTO	0.000265675	0.00716556	-0.167942	PXP1776_04	AF1Q_HUMAN	MLLT11	Q13015	Q13015	Protein AF1q OS=Homo sapiens OX=9606 GN=MLLT11 PE=1 SV=1	90	Homo sapiens	1	0.00985907	7.352	4.946	0	20	3556	4109	TRUE	11	4	4	PXP1776_Sequest_tmt18_20230627_av.pdResult	10	4	4	PXP1776		-1.04446	-0.748357
2	HSC_ZNF469 vs HSC_hNTO	0.00198896	0.0271351	-0.167901	PXP1776_04	RHOA_HUMAN	RHOA	P61586	P61586	Transforming protein RhoA OS=Homo sapiens OX=9606 GN=RHOA PE=1 SV=1	193	Homo sapiens	3	0.00985907	8.01	4.946	0	20	4366	2004	TRUE	50	9	2	PXP1776_Sequest_tmt18_20230627_av.pdResult	10	2	2	PXP1776		-0.787468	-0.221228
2	HSC_ZNF469 vs HSC_hNTO	0.00470791	0.048644	-0.167886	PXP1776_04	PPIH_HUMAN	PPIH	O43447	O43447	Peptidyl-prolyl cis-trans isomerase H OS=Homo sapiens OX=9606 GN=PPIH PE=1 SV=1	177	Homo sapiens	5	0.00985907	7.583	4.946	0	20	3	8	TRUE	26	11	10	PXP1776_Sequest_tmt18_20230627_av.pdResult	14	10	8	PXP1776		-1.13825	-0.4394
2	HSC_ZNF469 vs HSC_hNTO	0.0432624	0.194347	-0.167881	PXP1776_04	TF3A_HUMAN	GTF3A	Q92664	Q92664	Transcription factor IIIA OS=Homo sapiens OX=9606 GN=GTF3A PE=1 SV=3	365	Homo sapiens	1	0.00985907	5.623	4.946	0	20	5075	6832	TRUE	6	6	6	PXP1776_Sequest_tmt18_20230627_av.pdResult	4	6	4	PXP1776		-1.04408	-0.554811
2	HSC_ZNF469 vs HSC_hNTO	0.00084819	0.015444	-0.167608	PXP1776_04	KLF16_HUMAN	KLF16	Q9BXK1	Q9BXK1	Krueppel-like factor 16 OS=Homo sapiens OX=9606 GN=KLF16 PE=1 SV=1	252	Homo sapiens	1	0.0108128	4.169	4.562	0	20	7167	7897	TRUE	5	5	5	PXP1776_Sequest_tmt18_20230627_av.pdResult	5	5	5	PXP1776		-1.05268	-0.163752
2	HSC_ZNF469 vs HSC_hNTO	0.00807409	0.0688837	-0.167325	PXP1776_04	GPSM1_HUMAN	GPSM1	Q86YR5	Q86YR5	G-protein-signaling modulator 1 OS=Homo sapiens OX=9606 GN=GPSM1 PE=1 SV=2	675	Homo sapiens	2	0.00985907	7.324	4.946	0	20	6006	3764	TRUE	27	20	18	PXP1776_Sequest_tmt18_20230627_av.pdResult	20	18	16	PXP1776		-1.35817	-0.791568
2	HSC_ZNF469 vs HSC_hNTO	0.0383857	0.180758	-0.167233	PXP1776_04	CG025_HUMAN	C7orf25	Q9BPX7	Q9BPX7	UPF0415 protein C7orf25 OS=Homo sapiens OX=9606 GN=C7orf25 PE=1 SV=1	421	Homo sapiens	1	0.00985907	5.904	4.946	0	20	6424	7627	TRUE	5	5	5	PXP1776_Sequest_tmt18_20230627_av.pdResult	4	5	4	PXP1776		-1.04006	-1.01319
2	HSC_ZNF469 vs HSC_hNTO	0.00552649	0.0538464	-0.166891	PXP1776_04	EBP2_HUMAN	EBNA1BP2	Q99848	Q99848	Probable rRNA-processing protein EBP2 OS=Homo sapiens OX=9606 GN=EBNA1BP2 PE=1 SV=2	306	Homo sapiens	1	0.0115172	4.078	4.376	0	20	122	7608	TRUE	15	7	7	PXP1776_Sequest_tmt18_20230627_av.pdResult	14	7	7	PXP1776		-1.10335	-0.599751
2	HSC_ZNF469 vs HSC_hNTO	0.184892	0.436935	-0.166457	PXP1776_04	SI11A_HUMAN	SMIM11A	P58511	P58511	Small integral membrane protein 11A OS=Homo sapiens OX=9606 GN=SMIM11A PE=2 SV=1	58	Homo sapiens	1	0.0531145	3.293	4.234	0	20	7983	3556	TRUE	2	2	2	PXP1776_Sequest_tmt18_20230627_av.pdResult	2	2	2	PXP1776		-0.780697	0.148578
1	HSC_ZNF469 vs HSC_hNTO	0.140232	0.380234	-0.166431	PXP1776_04	XAF1_HUMAN	XAF1	Q6GPH4	Q6GPH4	XIAP-associated factor 1 OS=Homo sapiens OX=9606 GN=XAF1 PE=1 SV=1	301	Homo sapiens	1	0.338641	2.482	3.472	0	20	7096	5221	TRUE	1	1	1	PXP1776_Sequest_tmt18_20230627_av.pdResult	1	1	1	PXP1776		-0.63198	3.89641e-05
2	HSC_ZNF469 vs HSC_hNTO	0.000381146	0.00903074	-0.166363	PXP1776_04	SYTC_HUMAN	TARS	P26639	P26639	Threonine--tRNA ligase, cytoplasmic OS=Homo sapiens OX=9606 GN=TARS PE=1 SV=3	723	Homo sapiens	2	0.00985907	8.409	4.946	0	20	1012	86	TRUE	75	30	27	PXP1776_Sequest_tmt18_20230627_av.pdResult	62	27	26	PXP1776		-1.46939	-1.10029
2	HSC_ZNF469 vs HSC_hNTO	0.0109435	0.0842271	-0.166173	PXP1776_04	AF9_HUMAN	MLLT3	P42568	P42568	Protein AF-9 OS=Homo sapiens OX=9606 GN=MLLT3 PE=1 SV=2	568	Homo sapiens	1	0.00993722	4.48	4.686	0	20	5174	3026	TRUE	4	4	4	PXP1776_Sequest_tmt18_20230627_av.pdResult	4	4	4	PXP1776		-1.03346	-1.09762
2	HSC_ZNF469 vs HSC_hNTO	0.0216505	0.128997	-0.166006	PXP1776_04	KMT2D_HUMAN	KMT2D	O14686	O14686	Histone-lysine N-methyltransferase 2D OS=Homo sapiens OX=9606 GN=KMT2D PE=1 SV=2	5537	Homo sapiens	1	0.00985907	5.303	4.946	0	20	3777	570	TRUE	9	9	9	PXP1776_Sequest_tmt18_20230627_av.pdResult	5	9	5	PXP1776		-1.04262	-0.258509
1	HSC_ZNF469 vs HSC_hNTO	0.0909729	0.298157	-0.16577	PXP1776_04	ASB13_HUMAN	ASB13	Q8WXK3	Q8WXK3	Ankyrin repeat and SOCS box protein 13 OS=Homo sapiens OX=9606 GN=ASB13 PE=1 SV=2	278	Homo sapiens	1	0.00986348	4.697	4.946	0	20	7937	6751	TRUE	1	1	1	PXP1776_Sequest_tmt18_20230627_av.pdResult	1	1	1	PXP1776		-0.629469	-0.528869
1	HSC_ZNF469 vs HSC_hNTO	0.385145	0.639954	-0.165732	PXP1776_04	KPCL_HUMAN	PRKCH	P24723	P24723	Protein kinase C eta type OS=Homo sapiens OX=9606 GN=PRKCH PE=1 SV=4	683	Homo sapiens	5	1.4017	1.641	2.711	0	20	4031	1905	TRUE	3	3	1	PXP1776_Sequest_tmt18_20230627_av.pdResult	1	1	1	PXP1776		-0.629325	-0.165233
2	HSC_ZNF469 vs HSC_hNTO	0.233495	0.496542	-0.165689	PXP1776_04	RD23A_HUMAN	RAD23A	P54725	P54725	UV excision repair protein RAD23 homolog A OS=Homo sapiens OX=9606 GN=RAD23A PE=1 SV=1	363	Homo sapiens	2	0.00985907	9.886	4.946	0	20	2124	3447	TRUE	18	9	6	PXP1776_Sequest_tmt18_20230627_av.pdResult	5	6	4	PXP1776		-1.03045	-0.848057
2	HSC_ZNF469 vs HSC_hNTO	0.0176761	0.114315	-0.165563	PXP1776_04	TGT_HUMAN	QTRT1	Q9BXR0	Q9BXR0	Queuine tRNA-ribosyltransferase catalytic subunit 1 OS=Homo sapiens OX=9606 GN=QTRT1 PE=1 SV=3	403	Homo sapiens	1	0.00985907	7.35	4.946	0	20	3909	7903	TRUE	10	10	10	PXP1776_Sequest_tmt18_20230627_av.pdResult	7	10	7	PXP1776		-1.09458	-0.350761
2	HSC_ZNF469 vs HSC_hNTO	0.00279475	0.0341018	-0.165513	PXP1776_04	GLP3L_HUMAN	GOLPH3L	Q9H4A5	Q9H4A5	Golgi phosphoprotein 3-like OS=Homo sapiens OX=9606 GN=GOLPH3L PE=1 SV=1	285	Homo sapiens	2	0.00985907	7.651	4.946	0	20	1800	8190	TRUE	17	9	7	PXP1776_Sequest_tmt18_20230627_av.pdResult	8	7	7	PXP1776		-1.09424	-0.0866096
2	HSC_ZNF469 vs HSC_hNTO	0.0648185	0.244535	-0.165373	PXP1776_04	SHKB1_HUMAN	SHKBP1	Q8TBC3	Q8TBC3	SH3KBP1-binding protein 1 OS=Homo sapiens OX=9606 GN=SHKBP1 PE=1 SV=2	707	Homo sapiens	1	0.00985939	4.814	4.946	0	20	6776	6509	TRUE	7	6	6	PXP1776_Sequest_tmt18_20230627_av.pdResult	5	6	4	PXP1776		-1.02849	-0.286002
2	HSC_ZNF469 vs HSC_hNTO	0.0105642	0.0822497	-0.165257	PXP1776_04	IAH1_HUMAN	IAH1	Q2TAA2	Q2TAA2	Isoamyl acetate-hydrolyzing esterase 1 homolog OS=Homo sapiens OX=9606 GN=IAH1 PE=1 SV=1	248	Homo sapiens	1	0.00985907	8.213	4.946	0	20	1573	4753	TRUE	21	9	9	PXP1776_Sequest_tmt18_20230627_av.pdResult	17	9	9	PXP1776		-1.13104	-0.964179
2	HSC_ZNF469 vs HSC_hNTO	0.0684592	0.253127	-0.16523	PXP1776_04	NPRL2_HUMAN	NPRL2	Q8WTW4	Q8WTW4	GATOR complex protein NPRL2 OS=Homo sapiens OX=9606 GN=NPRL2 PE=1 SV=2	380	Homo sapiens	1	0.00985907	5.628	4.946	0	20	7197	6644	TRUE	7	3	3	PXP1776_Sequest_tmt18_20230627_av.pdResult	6	3	3	PXP1776		-0.986971	-0.607813
2	HSC_ZNF469 vs HSC_hNTO	0.00908502	0.0744542	-0.164956	PXP1776_04	PKHO1_HUMAN	PLEKHO1	Q53GL0	Q53GL0	Pleckstrin homology domain-containing family O member 1 OS=Homo sapiens OX=9606 GN=PLEKHO1 PE=1 SV=2	409	Homo sapiens	1	0.00985907	9.172	4.946	0	20	1607	4868	TRUE	6	6	6	PXP1776_Sequest_tmt18_20230627_av.pdResult	4	6	4	PXP1776		-1.02589	-0.0574753
2	HSC_ZNF469 vs HSC_hNTO	0.0212969	0.12736	-0.164936	PXP1776_04	GALM_HUMAN	GALM	Q96C23	Q96C23	Aldose 1-epimerase OS=Homo sapiens OX=9606 GN=GALM PE=1 SV=1	342	Homo sapiens	1	0.00985907	6.807	4.946	0	20	2576	7037	TRUE	13	11	11	PXP1776_Sequest_tmt18_20230627_av.pdResult	10	11	9	PXP1776		-1.12884	-0.17134
2	HSC_ZNF469 vs HSC_hNTO	0.00696168	0.0623142	-0.164677	PXP1776_04	BTBD9_HUMAN	BTBD9	Q96Q07	Q96Q07	BTB/POZ domain-containing protein 9 OS=Homo sapiens OX=9606 GN=BTBD9 PE=1 SV=2	612	Homo sapiens	1	0.00985907	6.891	4.946	0	20	1323	7430	TRUE	9	8	8	PXP1776_Sequest_tmt18_20230627_av.pdResult	8	8	7	PXP1776		-1.08872	-0.191943
2	HSC_ZNF469 vs HSC_hNTO	0.000357208	0.00863852	-0.164595	PXP1776_04	SPAS2_HUMAN	SPATS2	Q86XZ4	Q86XZ4	Spermatogenesis-associated serine-rich protein 2 OS=Homo sapiens OX=9606 GN=SPATS2 PE=1 SV=1	545	Homo sapiens	1	0.00985907	7.49	4.946	0	20	3396	5897	TRUE	22	17	17	PXP1776_Sequest_tmt18_20230627_av.pdResult	20	17	16	PXP1776		-1.33601	-0.479586
2	HSC_ZNF469 vs HSC_hNTO	0.00182894	0.0256406	-0.164502	PXP1776_04	NDST1_HUMAN	NDST1	P52848	P52848	Bifunctional heparan sulfate N-deacetylase/N-sulfotransferase 1 OS=Homo sapiens OX=9606 GN=NDST1 PE=1 SV=1	882	Homo sapiens	2	0.00985907	6.516	4.946	0	20	2806	3386	TRUE	23	20	19	PXP1776_Sequest_tmt18_20230627_av.pdResult	19	19	16	PXP1776		-1.33525	-0.196865
2	HSC_ZNF469 vs HSC_hNTO	0.0237288	0.135496	-0.164188	PXP1776_04	SF3B5_HUMAN	SF3B5	Q9BWJ5	Q9BWJ5	Splicing factor 3B subunit 5 OS=Homo sapiens OX=9606 GN=SF3B5 PE=1 SV=1	86	Homo sapiens	1	0.00985907	6.196	4.946	0	20	597	7868	TRUE	22	5	5	PXP1776_Sequest_tmt18_20230627_av.pdResult	14	5	5	PXP1776		-1.0312	-0.424609
2	HSC_ZNF469 vs HSC_hNTO	0.0108534	0.0837404	-0.164019	PXP1776_04	COPT1_HUMAN	SLC31A1	O15431	O15431	High affinity copper uptake protein 1 OS=Homo sapiens OX=9606 GN=SLC31A1 PE=1 SV=1	190	Homo sapiens	1	0.00985907	8.886	4.946	0	20	5946	776	TRUE	5	2	2	PXP1776_Sequest_tmt18_20230627_av.pdResult	3	2	2	PXP1776		-0.769262	-0.428531
2	HSC_ZNF469 vs HSC_hNTO	0.0165199	0.110278	-0.163517	PXP1776_04	CRLF3_HUMAN	CRLF3	Q8IUI8	Q8IUI8	Cytokine receptor-like factor 3 OS=Homo sapiens OX=9606 GN=CRLF3 PE=1 SV=2	442	Homo sapiens	1	0.00985907	6.568	4.946	0	20	3843	5929	TRUE	13	9	9	PXP1776_Sequest_tmt18_20230627_av.pdResult	9	9	8	PXP1776		-1.10863	-0.880387
2	HSC_ZNF469 vs HSC_hNTO	0.00795732	0.0682709	-0.163512	PXP1776_04	WDR55_HUMAN	WDR55	Q9H6Y2	Q9H6Y2	WD repeat-containing protein 55 OS=Homo sapiens OX=9606 GN=WDR55 PE=1 SV=2	383	Homo sapiens	1	0.00985907	7.561	4.946	0	20	275	8257	TRUE	16	12	12	PXP1776_Sequest_tmt18_20230627_av.pdResult	15	12	11	PXP1776		-1.24906	-0.414629
1	HSC_ZNF469 vs HSC_hNTO	0.208783	0.46654	-0.163498	PXP1776_04	C8AP2_HUMAN	CASP8AP2	Q9UKL3	Q9UKL3	CASP8-associated protein 2 OS=Homo sapiens OX=9606 GN=CASP8AP2 PE=1 SV=1	1982	Homo sapiens	1	0.00985907	5.078	4.946	0	20	8320	9227	TRUE	1	1	1	PXP1776_Sequest_tmt18_20230627_av.pdResult	1	1	1	PXP1776		-0.620844	0.335404
1	HSC_ZNF469 vs HSC_hNTO	0.117424	0.345389	-0.163189	PXP1776_04	ORAI2_HUMAN	ORAI2	Q96SN7	Q96SN7	Protein orai-2 OS=Homo sapiens OX=9606 GN=ORAI2 PE=1 SV=1	254	Homo sapiens	1	0.0171298	3.782	4.376	0	20	7846	7503	TRUE	2	1	1	PXP1776_Sequest_tmt18_20230627_av.pdResult	1	1	1	PXP1776		-0.619669	-0.807779
2	HSC_ZNF469 vs HSC_hNTO	0.0480054	0.207052	-0.163186	PXP1776_04	STX17_HUMAN	STX17	P56962	P56962	Syntaxin-17 OS=Homo sapiens OX=9606 GN=STX17 PE=1 SV=2	302	Homo sapiens	1	0.00985907	6.559	4.946	0	20	673	3525	TRUE	8	7	7	PXP1776_Sequest_tmt18_20230627_av.pdResult	7	7	6	PXP1776		-1.02831	-0.28166
1	HSC_ZNF469 vs HSC_hNTO	0.0316531	0.161691	-0.163092	PXP1776_04	LYRM1_HUMAN	LYRM1	O43325	O43325	LYR motif-containing protein 1 OS=Homo sapiens OX=9606 GN=LYRM1 PE=2 SV=1	122	Homo sapiens	1	0.0358789	3.45	4.269	0	20	7872	856	TRUE	1	1	1	PXP1776_Sequest_tmt18_20230627_av.pdResult	1	1	1	PXP1776		-0.619301	-0.175148
2	HSC_ZNF469 vs HSC_hNTO	0.0177607	0.114636	-0.162993	PXP1776_04	CDCA5_HUMAN	CDCA5	Q96FF9	Q96FF9	Sororin OS=Homo sapiens OX=9606 GN=CDCA5 PE=1 SV=1	252	Homo sapiens	1	0.00985907	7.515	4.946	0	20	1777	7166	TRUE	3	3	3	PXP1776_Sequest_tmt18_20230627_av.pdResult	3	3	3	PXP1776		-0.973611	0.601429
2	HSC_ZNF469 vs HSC_hNTO	0.329152	0.592307	-0.162841	PXP1776_04	WHAMM_HUMAN	WHAMM	Q8TF30	Q8TF30	WASP homolog-associated protein with actin, membranes and microtubules OS=Homo sapiens OX=9606 GN=WHAMM PE=1 SV=2	809	Homo sapiens	1	0.00985909	4.884	4.946	0	20	6325	6624	TRUE	3	3	3	PXP1776_Sequest_tmt18_20230627_av.pdResult	2	3	2	PXP1776		-0.763736	-0.673955
2	HSC_ZNF469 vs HSC_hNTO	0.252831	0.518006	-0.162568	PXP1776_04	SRSF4_HUMAN	SRSF4	Q08170	Q08170	Serine/arginine-rich splicing factor 4 OS=Homo sapiens OX=9606 GN=SRSF4 PE=1 SV=2	494	Homo sapiens	3	0.00985907	6.02	4.946	0	20	3044	3971	TRUE	22	13	7	PXP1776_Sequest_tmt18_20230627_av.pdResult	10	7	7	PXP1776		-1.07477	-1.32409
2	HSC_ZNF469 vs HSC_hNTO	0.00700744	0.0625192	-0.162464	PXP1776_04	SELN_HUMAN	SELENON	Q9NZV5	Q9NZV5	Selenoprotein N OS=Homo sapiens OX=9606 GN=SELENON PE=1 SV=5	590	Homo sapiens	1	0.00986069	4.75	4.946	0	20	7349	8906	TRUE	11	8	8	PXP1776_Sequest_tmt18_20230627_av.pdResult	7	8	5	PXP1776		-1.02037	0.220407
2	HSC_ZNF469 vs HSC_hNTO	0.00402751	0.0435763	-0.162462	PXP1776_04	G45IP_HUMAN	GADD45GIP1	Q8TAE8	Q8TAE8	Growth arrest and DNA damage-inducible proteins-interacting protein 1 OS=Homo sapiens OX=9606 GN=GADD45GIP1 PE=1 SV=1	222	Homo sapiens	1	0.00985907	5.513	4.946	0	20	2515	6478	TRUE	8	5	5	PXP1776_Sequest_tmt18_20230627_av.pdResult	6	5	4	PXP1776		-1.01038	-0.431321
2	HSC_ZNF469 vs HSC_hNTO	0.176409	0.428167	-0.16245	PXP1776_04	SDC2_HUMAN	SDC2	P34741	P34741	Syndecan-2 OS=Homo sapiens OX=9606 GN=SDC2 PE=1 SV=2	201	Homo sapiens	1	0.013848	3.912	4.376	0	20	5779	2846	TRUE	5	3	3	PXP1776_Sequest_tmt18_20230627_av.pdResult	5	3	3	PXP1776		-0.970368	-1.13722
2	HSC_ZNF469 vs HSC_hNTO	0.0292183	0.154931	-0.162418	PXP1776_04	GAR1_HUMAN	GAR1	Q9NY12	Q9NY12	H/ACA ribonucleoprotein complex subunit 1 OS=Homo sapiens OX=9606 GN=GAR1 PE=1 SV=1	217	Homo sapiens	1	0.00985907	5.733	4.946	0	20	3808	8828	TRUE	7	4	4	PXP1776_Sequest_tmt18_20230627_av.pdResult	7	4	4	PXP1776		-1.01011	-0.12885
2	HSC_ZNF469 vs HSC_hNTO	0.0128981	0.0927139	-0.162335	PXP1776_04	PTPC1_HUMAN	PTPDC1	A2A3K4	A2A3K4	Protein tyrosine phosphatase domain-containing protein 1 OS=Homo sapiens OX=9606 GN=PTPDC1 PE=1 SV=1	754	Homo sapiens	1	0.0100518	4.385	4.686	0	20	1283	78	TRUE	9	9	9	PXP1776_Sequest_tmt18_20230627_av.pdResult	9	9	9	PXP1776		-1.11104	-0.491621
2	HSC_ZNF469 vs HSC_hNTO	0.0881518	0.293703	-0.162304	PXP1776_04	EAF6_HUMAN	MEAF6	Q9HAF1	Q9HAF1	Chromatin modification-related protein MEAF6 OS=Homo sapiens OX=9606 GN=MEAF6 PE=1 SV=1	191	Homo sapiens	1	0.00985907	7.64	4.946	0	20	7107	8370	TRUE	3	3	3	PXP1776_Sequest_tmt18_20230627_av.pdResult	2	3	2	PXP1776		-0.76122	-0.540986
2	HSC_ZNF469 vs HSC_hNTO	0.00390471	0.0427418	-0.162224	PXP1776_04	TFE3_HUMAN	TFE3	P19532	P19532	Transcription factor E3 OS=Homo sapiens OX=9606 GN=TFE3 PE=1 SV=4	575	Homo sapiens	1	0.00985907	5.033	4.946	0	20	6511	2435	TRUE	7	5	5	PXP1776_Sequest_tmt18_20230627_av.pdResult	6	5	4	PXP1776		-1.0089	-0.570702
2	HSC_ZNF469 vs HSC_hNTO	0.127381	0.361588	-0.161947	PXP1776_04	POLK_HUMAN	POLK	Q9UBT6	Q9UBT6	DNA polymerase kappa OS=Homo sapiens OX=9606 GN=POLK PE=1 SV=1	870	Homo sapiens	1	0.00985907	7.021	4.946	0	20	3625	9043	TRUE	6	5	5	PXP1776_Sequest_tmt18_20230627_av.pdResult	3	5	3	PXP1776		-0.967362	0.447812
2	HSC_ZNF469 vs HSC_hNTO	0.0022742	0.0295614	-0.161889	PXP1776_04	EMSA1_HUMAN	ELMSAN1	Q6PJG2	Q6PJG2	ELM2 and SANT domain-containing protein 1 OS=Homo sapiens OX=9606 GN=ELMSAN1 PE=1 SV=2	1045	Homo sapiens	1	0.00985907	4.916	4.946	0	20	744	5381	TRUE	6	6	6	PXP1776_Sequest_tmt18_20230627_av.pdResult	5	6	5	PXP1776		-1.01676	-0.398934
2	HSC_ZNF469 vs HSC_hNTO	0.0888172	0.294871	-0.161883	PXP1776_04	RT18C_HUMAN	MRPS18C	Q9Y3D5	Q9Y3D5	28S ribosomal protein S18c, mitochondrial OS=Homo sapiens OX=9606 GN=MRPS18C PE=1 SV=1	142	Homo sapiens	1	0.00985907	4.956	4.946	0	20	6137	9517	TRUE	6	2	2	PXP1776_Sequest_tmt18_20230627_av.pdResult	5	2	2	PXP1776		-0.759243	-0.102465
2	HSC_ZNF469 vs HSC_hNTO	0.0379232	0.179436	-0.161853	PXP1776_04	NOG1_HUMAN	GTPBP4	Q9BZE4	Q9BZE4	Nucleolar GTP-binding protein 1 OS=Homo sapiens OX=9606 GN=GTPBP4 PE=1 SV=3	634	Homo sapiens	1	0.00985907	7.013	4.946	0	20	2306	7960	TRUE	46	29	29	PXP1776_Sequest_tmt18_20230627_av.pdResult	38	29	26	PXP1776		-1.42955	-0.675813
2	HSC_ZNF469 vs HSC_hNTO	0.0132747	0.0937647	-0.16164	PXP1776_04	FA32A_HUMAN	FAM32A	Q9Y421	Q9Y421	Protein FAM32A OS=Homo sapiens OX=9606 GN=FAM32A PE=1 SV=2	112	Homo sapiens	1	0.00985929	4.83	4.946	0	20	1410	9543	TRUE	3	3	3	PXP1776_Sequest_tmt18_20230627_av.pdResult	3	3	3	PXP1776		-0.965526	0.101437
2	HSC_ZNF469 vs HSC_hNTO	0.1899	0.443189	-0.161627	PXP1776_04	3BP1_HUMAN	SH3BP1	Q9Y3L3	Q9Y3L3	SH3 domain-binding protein 1 OS=Homo sapiens OX=9606 GN=SH3BP1 PE=1 SV=3	701	Homo sapiens	3	0.00985907	7.052	4.946	0	20	3123	5522	TRUE	23	18	2	PXP1776_Sequest_tmt18_20230627_av.pdResult	2	2	2	PXP1776		-0.758042	-0.121691
2	HSC_ZNF469 vs HSC_hNTO	0.00529795	0.0526924	-0.161436	PXP1776_04	RIN1_HUMAN	RIN1	Q13671	Q13671	Ras and Rab interactor 1 OS=Homo sapiens OX=9606 GN=RIN1 PE=1 SV=4	783	Homo sapiens	1	0.00985907	7.838	4.946	0	20	5229	4264	TRUE	12	11	11	PXP1776_Sequest_tmt18_20230627_av.pdResult	11	11	11	PXP1776		-1.2332	-0.491776
2	HSC_ZNF469 vs HSC_hNTO	0.14798	0.391337	-0.161401	PXP1776_04	ZBTB2_HUMAN	ZBTB2	Q8N680	Q8N680	Zinc finger and BTB domain-containing protein 2 OS=Homo sapiens OX=9606 GN=ZBTB2 PE=1 SV=1	514	Homo sapiens	1	0.00985907	7.959	4.946	0	20	5241	6242	TRUE	5	5	5	PXP1776_Sequest_tmt18_20230627_av.pdResult	4	5	4	PXP1776		-1.00378	0.173575
2	HSC_ZNF469 vs HSC_hNTO	0.0759497	0.267726	-0.161236	PXP1776_04	RET1_HUMAN	RBP1	P09455	P09455	Retinol-binding protein 1 OS=Homo sapiens OX=9606 GN=RBP1 PE=1 SV=2	135	Homo sapiens	1	0.00985907	7.355	4.946	0	20	4294	2054	TRUE	10	5	5	PXP1776_Sequest_tmt18_20230627_av.pdResult	10	5	5	PXP1776		-1.01266	-1.14296
2	HSC_ZNF469 vs HSC_hNTO	0.00641799	0.0590039	-0.161027	PXP1776_04	CASC4_HUMAN	CASC4	Q6P4E1	Q6P4E1	Protein CASC4 OS=Homo sapiens OX=9606 GN=CASC4 PE=1 SV=2	436	Homo sapiens	1	0.00985907	7.214	4.946	0	20	6028	5337	TRUE	18	13	13	PXP1776_Sequest_tmt18_20230627_av.pdResult	18	13	13	PXP1776		-1.28307	-0.00905129
2	HSC_ZNF469 vs HSC_hNTO	0.00397265	0.0432829	-0.160957	PXP1776_04	ABCA2_HUMAN	ABCA2	Q9BZC7	Q9BZC7	ATP-binding cassette sub-family A member 2 OS=Homo sapiens OX=9606 GN=ABCA2 PE=1 SV=4	2435	Homo sapiens	2	0.00985907	7.74	4.946	0	20	4165	1631	TRUE	14	13	12	PXP1776_Sequest_tmt18_20230627_av.pdResult	8	12	8	PXP1776		-1.09128	-0.266625
2	HSC_ZNF469 vs HSC_hNTO	0.113652	0.337889	-0.160768	PXP1776_04	RM10_HUMAN	MRPL10	Q7Z7H8	Q7Z7H8	39S ribosomal protein L10, mitochondrial OS=Homo sapiens OX=9606 GN=MRPL10 PE=1 SV=3	261	Homo sapiens	1	0.00985907	7.845	4.946	0	20	3343	5749	TRUE	6	3	3	PXP1776_Sequest_tmt18_20230627_av.pdResult	6	3	3	PXP1776		-0.960319	-0.612985
2	HSC_ZNF469 vs HSC_hNTO	0.040501	0.186724	-0.160685	PXP1776_04	MCRI1_HUMAN	MCRIP1	C9JLW8	C9JLW8	Mapk-regulated corepressor-interacting protein 1 OS=Homo sapiens OX=9606 GN=MCRIP1 PE=1 SV=1	97	Homo sapiens	1	0.00985907	6.512	4.946	0	20	7127	240	TRUE	8	6	6	PXP1776_Sequest_tmt18_20230627_av.pdResult	8	6	6	PXP1776		-1.01255	-1.15752
2	HSC_ZNF469 vs HSC_hNTO	0.000597803	0.0121953	-0.160592	PXP1776_04	TCOF_HUMAN	TCOF1	Q13428	Q13428	Treacle protein OS=Homo sapiens OX=9606 GN=TCOF1 PE=1 SV=3	1488	Homo sapiens	1	0.00985907	7.444	4.946	0	20	428	4193	TRUE	53	40	40	PXP1776_Sequest_tmt18_20230627_av.pdResult	51	40	38	PXP1776		-1.60385	-0.0336974
2	HSC_ZNF469 vs HSC_hNTO	0.00152278	0.0228393	-0.160523	PXP1776_04	UTP20_HUMAN	UTP20	O75691	O75691	Small subunit processome component 20 homolog OS=Homo sapiens OX=9606 GN=UTP20 PE=1 SV=3	2785	Homo sapiens	1	0.00985907	9.402	4.946	0	20	1625	1351	TRUE	67	52	52	PXP1776_Sequest_tmt18_20230627_av.pdResult	56	52	46	PXP1776		-1.60316	-0.34784
2	HSC_ZNF469 vs HSC_hNTO	0.0986117	0.314183	-0.160219	PXP1776_04	MYD88_HUMAN	MYD88	Q99836	Q99836	Myeloid differentiation primary response protein MyD88 OS=Homo sapiens OX=9606 GN=MYD88 PE=1 SV=1	296	Homo sapiens	1	0.00985907	8.76	4.946	0	20	4768	7607	TRUE	7	5	5	PXP1776_Sequest_tmt18_20230627_av.pdResult	4	5	3	PXP1776		-0.95704	-0.388937
2	HSC_ZNF469 vs HSC_hNTO	0.000302217	0.00790069	-0.160205	PXP1776_04	CK068_HUMAN	C11orf68	Q9H3H3	Q9H3H3	UPF0696 protein C11orf68 OS=Homo sapiens OX=9606 GN=C11orf68 PE=1 SV=3	292	Homo sapiens	1	0.00985907	5.704	4.946	0	20	5097	8160	TRUE	15	11	11	PXP1776_Sequest_tmt18_20230627_av.pdResult	10	11	7	PXP1776		-1.05915	-0.207899
2	HSC_ZNF469 vs HSC_hNTO	0.0365333	0.176154	-0.160143	PXP1776_04	EIF1_HUMAN	EIF1	P41567	P41567	Eukaryotic translation initiation factor 1 OS=Homo sapiens OX=9606 GN=EIF1 PE=1 SV=1	113	Homo sapiens	2	0.00985929	4.829	4.946	0	20	4559	1110	TRUE	12	4	1	PXP1776_Sequest_tmt18_20230627_av.pdResult	2	1	1	PXP1776		-0.608102	-0.401432
2	HSC_ZNF469 vs HSC_hNTO	0.00762261	0.0664865	-0.159944	PXP1776_04	MED28_HUMAN	MED28	Q9H204	Q9H204	Mediator of RNA polymerase II transcription subunit 28 OS=Homo sapiens OX=9606 GN=MED28 PE=1 SV=1	178	Homo sapiens	1	0.00985907	5.983	4.946	0	20	5943	8119	TRUE	4	3	3	PXP1776_Sequest_tmt18_20230627_av.pdResult	4	3	3	PXP1776		-0.955399	-0.338173
2	HSC_ZNF469 vs HSC_hNTO	0.00815475	0.0693191	-0.159857	PXP1776_04	PRP17_HUMAN	CDC40	O60508	O60508	Pre-mRNA-processing factor 17 OS=Homo sapiens OX=9606 GN=CDC40 PE=1 SV=1	579	Homo sapiens	1	0.00985907	6.995	4.946	0	20	2121	1072	TRUE	18	15	15	PXP1776_Sequest_tmt18_20230627_av.pdResult	16	15	14	PXP1776		-1.27375	-0.341733
2	HSC_ZNF469 vs HSC_hNTO	0.000532881	0.0112833	-0.159762	PXP1776_04	CDK16_HUMAN	CDK16	Q00536	Q00536	Cyclin-dependent kinase 16 OS=Homo sapiens OX=9606 GN=CDK16 PE=1 SV=1	496	Homo sapiens	22	0.00985907	5.737	4.946	0	20	476	217	TRUE	13	11	7	PXP1776_Sequest_tmt18_20230627_av.pdResult	7	7	6	PXP1776		-1.00674	-0.565168
2	HSC_ZNF469 vs HSC_hNTO	0.000557084	0.0116378	-0.159695	PXP1776_04	WDR12_HUMAN	WDR12	Q9GZL7	Q9GZL7	Ribosome biogenesis protein WDR12 OS=Homo sapiens OX=9606 GN=WDR12 PE=1 SV=2	423	Homo sapiens	1	0.00985907	5.824	4.946	0	20	6573	8009	TRUE	23	16	16	PXP1776_Sequest_tmt18_20230627_av.pdResult	20	16	15	PXP1776		-1.28635	-0.292164
2	HSC_ZNF469 vs HSC_hNTO	0.00482883	0.0494453	-0.159625	PXP1776_04	TPST1_HUMAN	TPST1	O60507	O60507	Protein-tyrosine sulfotransferase 1 OS=Homo sapiens OX=9606 GN=TPST1 PE=1 SV=1	370	Homo sapiens	1	0.00985907	8.284	4.946	0	20	6385	1071	TRUE	10	7	7	PXP1776_Sequest_tmt18_20230627_av.pdResult	8	7	6	PXP1776		-1.00587	0.0251237
1	HSC_ZNF469 vs HSC_hNTO	0.305243	0.569758	-0.159143	PXP1776_04	PDPN_HUMAN	PDPN	Q86YL7	Q86YL7	Podoplanin OS=Homo sapiens OX=9606 GN=PDPN PE=1 SV=3	162	Homo sapiens	1	0.00986282	4.706	4.946	0	20	7931	5912	TRUE	1	1	1	PXP1776_Sequest_tmt18_20230627_av.pdResult	1	1	1	PXP1776		-0.604306	0.0654714
2	HSC_ZNF469 vs HSC_hNTO	0.000509584	0.011109	-0.159123	PXP1776_04	41_HUMAN	EPB41	P11171	P11171	Protein 4.1 OS=Homo sapiens OX=9606 GN=EPB41 PE=1 SV=4	864	Homo sapiens	4	0.00985907	8.705	4.946	0	20	3186	884	TRUE	15	12	11	PXP1776_Sequest_tmt18_20230627_av.pdResult	14	11	11	PXP1776		-1.21553	-0.498376
2	HSC_ZNF469 vs HSC_hNTO	0.00632722	0.0585721	-0.158807	PXP1776_04	ANR54_HUMAN	ANKRD54	Q6NXT1	Q6NXT1	Ankyrin repeat domain-containing protein 54 OS=Homo sapiens OX=9606 GN=ANKRD54 PE=1 SV=2	300	Homo sapiens	1	0.00985907	6.744	4.946	0	20	6697	5289	TRUE	9	7	7	PXP1776_Sequest_tmt18_20230627_av.pdResult	9	7	7	PXP1776		-1.04991	-0.554924
2	HSC_ZNF469 vs HSC_hNTO	0.0064682	0.059117	-0.158774	PXP1776_04	ZN516_HUMAN	ZNF516	Q92618	Q92618	Zinc finger protein 516 OS=Homo sapiens OX=9606 GN=ZNF516 PE=1 SV=1	1163	Homo sapiens	1	0.00985907	6.841	4.946	0	20	3851	6821	TRUE	7	7	7	PXP1776_Sequest_tmt18_20230627_av.pdResult	6	7	6	PXP1776		-1.00051	0.0416646
2	HSC_ZNF469 vs HSC_hNTO	0.0721885	0.262049	-0.15866	PXP1776_04	PUR6_HUMAN	PAICS	P22234	P22234	Multifunctional protein ADE2 OS=Homo sapiens OX=9606 GN=PAICS PE=1 SV=3	425	Homo sapiens	1	0.00985907	7.954	4.946	0	20	6694	2508	TRUE	33	20	20	PXP1776_Sequest_tmt18_20230627_av.pdResult	26	20	18	PXP1776		-1.28784	-0.289708
2	HSC_ZNF469 vs HSC_hNTO	0.106582	0.325556	-0.158593	PXP1776_04	MIC19_HUMAN	CHCHD3	Q9NX63	Q9NX63	MICOS complex subunit MIC19 OS=Homo sapiens OX=9606 GN=CHCHD3 PE=1 SV=1	227	Homo sapiens	1	0.00985907	7.667	4.946	0	20	1228	8799	TRUE	24	13	13	PXP1776_Sequest_tmt18_20230627_av.pdResult	21	13	12	PXP1776		-1.21906	-1.27069
2	HSC_ZNF469 vs HSC_hNTO	0.0469638	0.204529	-0.158512	PXP1776_04	ST1E1_HUMAN	SULT1E1	P49888	P49888	Estrogen sulfotransferase OS=Homo sapiens OX=9606 GN=SULT1E1 PE=1 SV=1	294	Homo sapiens	1	0.00985907	6.86	4.946	0	20	5661	3256	TRUE	49	14	14	PXP1776_Sequest_tmt18_20230627_av.pdResult	43	14	14	PXP1776		-1.26303	-0.0584907
2	HSC_ZNF469 vs HSC_hNTO	0.00216484	0.0286979	-0.158425	PXP1776_04	UBN1_HUMAN	UBN1	Q9NPG3	Q9NPG3	Ubinuclein-1 OS=Homo sapiens OX=9606 GN=UBN1 PE=1 SV=2	1134	Homo sapiens	1	0.00985907	5.537	4.946	0	20	4259	8505	TRUE	13	13	13	PXP1776_Sequest_tmt18_20230627_av.pdResult	10	13	10	PXP1776		-1.19784	-0.547961
2	HSC_ZNF469 vs HSC_hNTO	0.0453271	0.199821	-0.158339	PXP1776_04	DNJC9_HUMAN	DNAJC9	Q8WXX5	Q8WXX5	DnaJ homolog subfamily C member 9 OS=Homo sapiens OX=9606 GN=DNAJC9 PE=1 SV=1	260	Homo sapiens	1	0.00985907	7.275	4.946	0	20	4328	6753	TRUE	9	8	8	PXP1776_Sequest_tmt18_20230627_av.pdResult	8	8	7	PXP1776		-1.04682	0.0837893
2	HSC_ZNF469 vs HSC_hNTO	0.0494356	0.210208	-0.158217	PXP1776_04	S35E1_HUMAN	SLC35E1	Q96K37	Q96K37	Solute carrier family 35 member E1 OS=Homo sapiens OX=9606 GN=SLC35E1 PE=1 SV=2	410	Homo sapiens	1	0.00985907	5.84	4.946	0	20	5185	7309	TRUE	8	6	6	PXP1776_Sequest_tmt18_20230627_av.pdResult	6	6	5	PXP1776		-0.9937	-0.568738
1	HSC_ZNF469 vs HSC_hNTO	0.0225829	0.132344	-0.158123	PXP1776_04	FRRS1_HUMAN	FRRS1	Q6ZNA5	Q6ZNA5	Ferric-chelate reductase 1 OS=Homo sapiens OX=9606 GN=FRRS1 PE=2 SV=2	592	Homo sapiens	1	0.00985907	5.643	4.946	0	20	3929	5498	TRUE	1	1	1	PXP1776_Sequest_tmt18_20230627_av.pdResult	1	1	1	PXP1776		-0.600433	0.927334
1	HSC_ZNF469 vs HSC_hNTO	0.437913	0.681708	-0.158112	PXP1776_04	LZTS3_HUMAN	LZTS3	O60299	O60299	Leucine zipper putative tumor suppressor 3 OS=Homo sapiens OX=9606 GN=LZTS3 PE=2 SV=1	673	Homo sapiens	1	0.699598	2.088	3.085	0	20	7424	1022	TRUE	1	1	1	PXP1776_Sequest_tmt18_20230627_av.pdResult	1	1	1	PXP1776		-0.600392	-0.614938
2	HSC_ZNF469 vs HSC_hNTO	0.000685362	0.0132918	-0.158072	PXP1776_04	CBLB_HUMAN	CBLB	Q13191	Q13191	E3 ubiquitin-protein ligase CBL-B OS=Homo sapiens OX=9606 GN=CBLB PE=1 SV=2	982	Homo sapiens	2	0.00985907	7.118	4.946	0	20	1330	2520	TRUE	30	21	17	PXP1776_Sequest_tmt18_20230627_av.pdResult	17	17	15	PXP1776		-1.27327	-0.12983
2	HSC_ZNF469 vs HSC_hNTO	0.133131	0.370383	-0.158064	PXP1776_04	IMP4_HUMAN	IMP4	Q96G21	Q96G21	U3 small nucleolar ribonucleoprotein protein IMP4 OS=Homo sapiens OX=9606 GN=IMP4 PE=1 SV=1	291	Homo sapiens	1	0.00985907	6.118	4.946	0	20	6564	7185	TRUE	4	3	3	PXP1776_Sequest_tmt18_20230627_av.pdResult	3	3	2	PXP1776		-0.741332	-0.152785
2	HSC_ZNF469 vs HSC_hNTO	0.0171805	0.112695	-0.158006	PXP1776_04	RBBP9_HUMAN	RBBP9	O75884	O75884	Putative hydrolase RBBP9 OS=Homo sapiens OX=9606 GN=RBBP9 PE=1 SV=2	186	Homo sapiens	1	0.00985907	6.596	4.946	0	20	6185	1385	TRUE	13	7	7	PXP1776_Sequest_tmt18_20230627_av.pdResult	10	7	6	PXP1776		-0.995672	-1.16011
2	HSC_ZNF469 vs HSC_hNTO	0.000584205	0.012049	-0.157948	PXP1776_04	6PGL_HUMAN	PGLS	O95336	O95336	6-phosphogluconolactonase OS=Homo sapiens OX=9606 GN=PGLS PE=1 SV=2	258	Homo sapiens	1	0.00985907	7.805	4.946	0	20	4320	1596	TRUE	27	14	14	PXP1776_Sequest_tmt18_20230627_av.pdResult	20	14	12	PXP1776		-1.2141	-0.937296
2	HSC_ZNF469 vs HSC_hNTO	0.103791	0.321815	-0.157827	PXP1776_04	NELFE_HUMAN	NELFE	P18615	P18615	Negative elongation factor E OS=Homo sapiens OX=9606 GN=NELFE PE=1 SV=3	380	Homo sapiens	2	0.00985907	5.501	4.946	0	20	1149	2407	TRUE	14	12	11	PXP1776_Sequest_tmt18_20230627_av.pdResult	10	11	9	PXP1776		-1.08019	-0.476204
2	HSC_ZNF469 vs HSC_hNTO	0.00155605	0.0230429	-0.157817	PXP1776_04	NOA1_HUMAN	NOA1	Q8NC60	Q8NC60	Nitric oxide-associated protein 1 OS=Homo sapiens OX=9606 GN=NOA1 PE=1 SV=2	698	Homo sapiens	1	0.00985907	7.169	4.946	0	20	3974	6354	TRUE	15	15	15	PXP1776_Sequest_tmt18_20230627_av.pdResult	13	15	13	PXP1776		-1.2575	-0.164833
2	HSC_ZNF469 vs HSC_hNTO	0.00722837	0.063821	-0.157747	PXP1776_04	MP3B2_HUMAN	MAP1LC3B2	A6NCE7	A6NCE7;Q9GZQ8	Microtubule-associated proteins 1A/1B light chain 3 beta 2 OS=Homo sapiens OX=9606 GN=MAP1LC3B2 PE=2 SV=1	125	Homo sapiens	2	0.00985907	5.546	4.946	0	20	5705	119	TRUE	20	3	2	PXP1776_Sequest_tmt18_20230627_av.pdResult	16	2	2	PXP1776		-0.739845	-0.326127
2	HSC_ZNF469 vs HSC_hNTO	0.157931	0.403978	-0.157483	PXP1776_04	FEM1C_HUMAN	FEM1C	Q96JP0	Q96JP0	Protein fem-1 homolog C OS=Homo sapiens OX=9606 GN=FEM1C PE=1 SV=1	617	Homo sapiens	2	0.00986519	4.679	4.946	0	20	2256	7302	TRUE	4	4	3	PXP1776_Sequest_tmt18_20230627_av.pdResult	2	3	2	PXP1776		-0.738605	-0.215622
2	HSC_ZNF469 vs HSC_hNTO	0.0130053	0.0928734	-0.15737	PXP1776_04	TIAR_HUMAN	TIAL1	Q01085	Q01085	Nucleolysin TIAR OS=Homo sapiens OX=9606 GN=TIAL1 PE=1 SV=1	375	Homo sapiens	2	0.00985907	8.197	4.946	0	20	3771	2793	TRUE	21	11	9	PXP1776_Sequest_tmt18_20230627_av.pdResult	13	9	9	PXP1776		-1.07706	-0.561699
2	HSC_ZNF469 vs HSC_hNTO	0.0171024	0.112403	-0.157244	PXP1776_04	NOG2_HUMAN	GNL2	Q13823	Q13823	Nucleolar GTP-binding protein 2 OS=Homo sapiens OX=9606 GN=GNL2 PE=1 SV=1	731	Homo sapiens	1	0.00985907	8.193	4.946	0	20	1186	4275	TRUE	28	19	19	PXP1776_Sequest_tmt18_20230627_av.pdResult	26	19	19	PXP1776		-1.33156	-0.318646
2	HSC_ZNF469 vs HSC_hNTO	0.00862899	0.0717856	-0.157165	PXP1776_04	FBRL_HUMAN	FBL	P22087	P22087	rRNA 2'-O-methyltransferase fibrillarin OS=Homo sapiens OX=9606 GN=FBL PE=1 SV=2	321	Homo sapiens	1	0.00985907	7.243	4.946	0	20	4659	2504	TRUE	29	12	12	PXP1776_Sequest_tmt18_20230627_av.pdResult	28	12	12	PXP1776		-1.20808	-0.418233
2	HSC_ZNF469 vs HSC_hNTO	0.117271	0.345138	-0.157148	PXP1776_04	RS18_HUMAN	RPS18	P62269	P62269	40S ribosomal protein S18 OS=Homo sapiens OX=9606 GN=RPS18 PE=1 SV=3	152	Homo sapiens	1	0.00985907	5.99	4.946	0	20	5759	3643	TRUE	25	9	9	PXP1776_Sequest_tmt18_20230627_av.pdResult	18	9	8	PXP1776		-1.06545	-0.469704
2	HSC_ZNF469 vs HSC_hNTO	0.019972	0.122248	-0.157035	PXP1776_04	GBG12_HUMAN	GNG12	Q9UBI6	Q9UBI6	Guanine nucleotide-binding protein G(I)/G(S)/G(O) subunit gamma-12 OS=Homo sapiens OX=9606 GN=GNG12 PE=1 SV=3	72	Homo sapiens	1	0.00985907	6.501	4.946	0	20	5889	9017	TRUE	13	3	3	PXP1776_Sequest_tmt18_20230627_av.pdResult	6	3	2	PXP1776		-0.736505	-0.582164
2	HSC_ZNF469 vs HSC_hNTO	0.000487126	0.0107778	-0.156555	PXP1776_04	TNR6A_HUMAN	TNRC6A	Q8NDV7	Q8NDV7	Trinucleotide repeat-containing gene 6A protein OS=Homo sapiens OX=9606 GN=TNRC6A PE=1 SV=2	1962	Homo sapiens	1	0.00985907	8.469	4.946	0	20	422	6386	TRUE	28	24	24	PXP1776_Sequest_tmt18_20230627_av.pdResult	24	24	21	PXP1776		-1.32572	-0.227057
2	HSC_ZNF469 vs HSC_hNTO	0.109695	0.331323	-0.156517	PXP1776_04	COMA1_HUMAN	COL22A1	Q8NFW1	Q8NFW1	Collagen alpha-1(XXII) chain OS=Homo sapiens OX=9606 GN=COL22A1 PE=2 SV=2	1626	Homo sapiens	1	0.00985907	6.427	4.946	0	20	6110	6433	TRUE	4	4	4	PXP1776_Sequest_tmt18_20230627_av.pdResult	2	4	2	PXP1776		-0.734077	0.522925
1	HSC_ZNF469 vs HSC_hNTO	0.403197	0.656151	-0.156515	PXP1776_04	INAM2_HUMAN	INAFM2	P0DMQ5	P0DMQ5	Putative transmembrane protein INAFM2 OS=Homo sapiens OX=9606 GN=INAFM2 PE=2 SV=1	153	Homo sapiens	1	0.144874	2.879	3.837	0	20	7677	2114	TRUE	1	1	1	PXP1776_Sequest_tmt18_20230627_av.pdResult	1	1	1	PXP1776		-0.594326	-0.815839
2	HSC_ZNF469 vs HSC_hNTO	0.0197054	0.121491	-0.15636	PXP1776_04	CPNE7_HUMAN	CPNE7	Q9UBL6	Q9UBL6	Copine-7 OS=Homo sapiens OX=9606 GN=CPNE7 PE=1 SV=1	633	Homo sapiens	4	0.00985907	6.994	4.946	0	20	3645	1189	TRUE	9	9	8	PXP1776_Sequest_tmt18_20230627_av.pdResult	4	8	4	PXP1776		-0.972432	0.383724
2	HSC_ZNF469 vs HSC_hNTO	0.00375141	0.0415497	-0.156257	PXP1776_04	RT11_HUMAN	MRPS11	P82912	P82912	28S ribosomal protein S11, mitochondrial OS=Homo sapiens OX=9606 GN=MRPS11 PE=1 SV=2	194	Homo sapiens	1	0.00985907	8.624	4.946	0	20	6855	3771	TRUE	7	5	5	PXP1776_Sequest_tmt18_20230627_av.pdResult	5	5	5	PXP1776		-0.981385	-0.540386
2	HSC_ZNF469 vs HSC_hNTO	0.0987469	0.314344	-0.156222	PXP1776_04	RAB1A_HUMAN	RAB1A	P62820	P62820	Ras-related protein Rab-1A OS=Homo sapiens OX=9606 GN=RAB1A PE=1 SV=3	205	Homo sapiens	20	0.00985907	9.358	4.946	0	20	602	1677	TRUE	59	17	7	PXP1776_Sequest_tmt18_20230627_av.pdResult	28	7	6	PXP1776		-0.984429	-0.644903
2	HSC_ZNF469 vs HSC_hNTO	0.0131323	0.0930492	-0.155919	PXP1776_04	ABHEA_HUMAN	ABHD14A	Q9BUJ0	Q9BUJ0	Protein ABHD14A OS=Homo sapiens OX=9606 GN=ABHD14A PE=2 SV=2	271	Homo sapiens	1	0.00985907	7.029	4.946	0	20	6971	7791	TRUE	2	2	2	PXP1776_Sequest_tmt18_20230627_av.pdResult	2	2	2	PXP1776		-0.731271	0.193813
2	HSC_ZNF469 vs HSC_hNTO	0.191866	0.445355	-0.155896	PXP1776_04	SEN15_HUMAN	TSEN15	Q8WW01	Q8WW01	tRNA-splicing endonuclease subunit Sen15 OS=Homo sapiens OX=9606 GN=TSEN15 PE=1 SV=1	171	Homo sapiens	1	0.00985907	5.894	4.946	0	20	2757	6718	TRUE	3	2	2	PXP1776_Sequest_tmt18_20230627_av.pdResult	2	2	2	PXP1776		-0.731166	-0.707114
2	HSC_ZNF469 vs HSC_hNTO	0.0151592	0.103182	-0.155779	PXP1776_04	PDC10_HUMAN	PDCD10	Q9BUL8	Q9BUL8	Programmed cell death protein 10 OS=Homo sapiens OX=9606 GN=PDCD10 PE=1 SV=1	212	Homo sapiens	1	0.00985907	5.534	4.946	0	20	2247	7795	TRUE	17	10	10	PXP1776_Sequest_tmt18_20230627_av.pdResult	10	10	7	PXP1776		-1.02989	-0.681513
1	HSC_ZNF469 vs HSC_hNTO	0.484072	0.715313	-0.155614	PXP1776_04	PCDG5_HUMAN	PCDHGA5	Q9Y5G8	Q9Y5G8	Protocadherin gamma-A5 OS=Homo sapiens OX=9606 GN=PCDHGA5 PE=2 SV=1	931	Homo sapiens	14	0.00985907	7.167	4.946	0	20	1682	1039	TRUE	8	6	1	PXP1776_Sequest_tmt18_20230627_av.pdResult	1	1	1	PXP1776		-0.590906	0.887704
1	HSC_ZNF469 vs HSC_hNTO	0.132393	0.369284	-0.155537	PXP1776_04	CTF8_HUMAN	CHTF8	P0CG13	P0CG13	Chromosome transmission fidelity protein 8 homolog OS=Homo sapiens OX=9606 GN=CHTF8 PE=1 SV=1	121	Homo sapiens	1	0.0232553	3.633	4.376	0	20	7239	2100	TRUE	1	1	1	PXP1776_Sequest_tmt18_20230627_av.pdResult	1	1	1	PXP1776		-0.590611	0.421652
1	HSC_ZNF469 vs HSC_hNTO	0.034124	0.16961	-0.155526	PXP1776_04	OTUD1_HUMAN	OTUD1	Q5VV17	Q5VV17	OTU domain-containing protein 1 OS=Homo sapiens OX=9606 GN=OTUD1 PE=1 SV=1	481	Homo sapiens	1	0.0869982	3.094	4.006	0	20	6299	5112	TRUE	1	1	1	PXP1776_Sequest_tmt18_20230627_av.pdResult	1	1	1	PXP1776		-0.59057	-0.579862
2	HSC_ZNF469 vs HSC_hNTO	0.234176	0.496716	-0.155393	PXP1776_04	P121A_HUMAN	POM121	Q96HA1	Q96HA1	Nuclear envelope pore membrane protein POM 121 OS=Homo sapiens OX=9606 GN=POM121 PE=1 SV=2	1249	Homo sapiens	2	0.00985907	5.573	4.946	0	20	2925	171	TRUE	14	11	2	PXP1776_Sequest_tmt18_20230627_av.pdResult	2	2	2	PXP1776		-0.728806	-0.195381
2	HSC_ZNF469 vs HSC_hNTO	0.100677	0.317038	-0.155368	PXP1776_04	H1X_HUMAN	H1FX	Q92522	Q92522	Histone H1x OS=Homo sapiens OX=9606 GN=H1FX PE=1 SV=1	213	Homo sapiens	1	0.00985907	7.108	4.946	0	20	650	6785	TRUE	6	5	5	PXP1776_Sequest_tmt18_20230627_av.pdResult	6	5	5	PXP1776		-0.975802	-0.29996
2	HSC_ZNF469 vs HSC_hNTO	0.150786	0.396105	-0.155221	PXP1776_04	SP30L_HUMAN	SAP30L	Q9HAJ7	Q9HAJ7	Histone deacetylase complex subunit SAP30L OS=Homo sapiens OX=9606 GN=SAP30L PE=1 SV=1	183	Homo sapiens	1	0.0182726	3.748	4.376	0	20	6997	8372	TRUE	3	3	3	PXP1776_Sequest_tmt18_20230627_av.pdResult	3	3	3	PXP1776		-0.927186	0.239338
1	HSC_ZNF469 vs HSC_hNTO	0.265754	0.531119	-0.155058	PXP1776_04	THAP3_HUMAN	THAP3	Q8WTV1	Q8WTV1	THAP domain-containing protein 3 OS=Homo sapiens OX=9606 GN=THAP3 PE=1 SV=1	239	Homo sapiens	1	0.0105128	4.226	4.562	0	20	7294	6642	TRUE	1	1	1	PXP1776_Sequest_tmt18_20230627_av.pdResult	1	1	1	PXP1776		-0.588794	0.0651787
2	HSC_ZNF469 vs HSC_hNTO	0.0522685	0.217124	-0.154983	PXP1776_04	BCL10_HUMAN	BCL10	O95999	O95999	B-cell lymphoma/leukemia 10 OS=Homo sapiens OX=9606 GN=BCL10 PE=1 SV=1	233	Homo sapiens	1	0.00985907	6.626	4.946	0	20	2733	1750	TRUE	6	5	5	PXP1776_Sequest_tmt18_20230627_av.pdResult	5	5	4	PXP1776		-0.963867	-0.770472
2	HSC_ZNF469 vs HSC_hNTO	0.00829452	0.0700276	-0.154964	PXP1776_04	H2AZ_HUMAN	H2AFZ	P0C0S5	P0C0S5;Q71UI9	Histone H2A.Z OS=Homo sapiens OX=9606 GN=H2AFZ PE=1 SV=2	128	Homo sapiens	6	0.00985907	8.196	4.946	0	20	1645	1889	TRUE	74	5	3	PXP1776_Sequest_tmt18_20230627_av.pdResult	44	3	3	PXP1776		-0.925649	0.0107187
1	HSC_ZNF469 vs HSC_hNTO	0.143275	0.384655	-0.154953	PXP1776_04	CSMT1_HUMAN	CCSMST1	Q4G0I0	Q4G0I0	Protein CCSMST1 OS=Homo sapiens OX=9606 GN=CCSMST1 PE=2 SV=1	132	Homo sapiens	1	0.00985907	5.551	4.946	0	20	7582	4822	TRUE	1	1	1	PXP1776_Sequest_tmt18_20230627_av.pdResult	1	1	1	PXP1776		-0.588396	-0.278233
2	HSC_ZNF469 vs HSC_hNTO	0.0577705	0.228905	-0.15474	PXP1776_04	TMM11_HUMAN	TMEM11	P17152	P17152	Transmembrane protein 11, mitochondrial OS=Homo sapiens OX=9606 GN=TMEM11 PE=1 SV=1	192	Homo sapiens	1	0.0295255	3.53	4.315	0	20	2811	2365	TRUE	5	3	3	PXP1776_Sequest_tmt18_20230627_av.pdResult	5	3	3	PXP1776		-0.924312	-0.574028
2	HSC_ZNF469 vs HSC_hNTO	0.139849	0.379817	-0.154672	PXP1776_04	JAM3_HUMAN	JAM3	Q9BX67	Q9BX67	Junctional adhesion molecule C OS=Homo sapiens OX=9606 GN=JAM3 PE=1 SV=1	310	Homo sapiens	1	0.00985907	7.364	4.946	0	20	5834	7884	TRUE	4	4	4	PXP1776_Sequest_tmt18_20230627_av.pdResult	3	4	3	PXP1776		-0.923908	-0.318472
2	HSC_ZNF469 vs HSC_hNTO	0.0557207	0.225558	-0.154667	PXP1776_04	NDUBB_HUMAN	NDUFB11	Q9NX14	Q9NX14	NADH dehydrogenase [ubiquinone] 1 beta subcomplex subunit 11, mitochondrial OS=Homo sapiens OX=9606 GN=NDUFB11 PE=1 SV=1	153	Homo sapiens	1	0.00985907	6.106	4.946	0	20	7460	8786	TRUE	5	4	4	PXP1776_Sequest_tmt18_20230627_av.pdResult	5	4	4	PXP1776		-0.961901	-0.514924
1	HSC_ZNF469 vs HSC_hNTO	0.0506508	0.213436	-0.15466	PXP1776_04	MPND_HUMAN	MPND	Q8N594	Q8N594	MPN domain-containing protein OS=Homo sapiens OX=9606 GN=MPND PE=1 SV=1	471	Homo sapiens	1	0.0125427	3.99	4.376	0	20	8021	6211	TRUE	2	2	2	PXP1776_Sequest_tmt18_20230627_av.pdResult	1	2	1	PXP1776		-0.587283	-0.437466
2	HSC_ZNF469 vs HSC_hNTO	0.00355703	0.0400125	-0.154598	PXP1776_04	AVEN_HUMAN	AVEN	Q9NQS1	Q9NQS1	Cell death regulator Aven OS=Homo sapiens OX=9606 GN=AVEN PE=1 SV=1	362	Homo sapiens	1	0.00985907	7.943	4.946	0	20	2985	8543	TRUE	11	10	10	PXP1776_Sequest_tmt18_20230627_av.pdResult	8	10	8	PXP1776		-1.04816	-0.666732
2	HSC_ZNF469 vs HSC_hNTO	0.000512154	0.011109	-0.154526	PXP1776_04	MPP10_HUMAN	MPHOSPH10	O00566	O00566	U3 small nucleolar ribonucleoprotein protein MPP10 OS=Homo sapiens OX=9606 GN=MPHOSPH10 PE=1 SV=2	681	Homo sapiens	1	0.00985907	6.997	4.946	0	20	287	499	TRUE	22	15	15	PXP1776_Sequest_tmt18_20230627_av.pdResult	19	15	14	PXP1776		-1.23127	-0.366999
2	HSC_ZNF469 vs HSC_hNTO	0.00145494	0.022286	-0.154521	PXP1776_04	SQSTM_HUMAN	SQSTM1	Q13501	Q13501	Sequestosome-1 OS=Homo sapiens OX=9606 GN=SQSTM1 PE=1 SV=1	440	Homo sapiens	1	0.00985907	8.549	4.946	0	20	4334	4218	TRUE	50	15	15	PXP1776_Sequest_tmt18_20230627_av.pdResult	42	15	14	PXP1776		-1.23123	-0.239216
1	HSC_ZNF469 vs HSC_hNTO	0.452305	0.692706	-0.154518	PXP1776_04	AKD1B_HUMAN	ANKDD1B	A6NHY2	A6NHY2	Ankyrin repeat and death domain-containing protein 1B OS=Homo sapiens OX=9606 GN=ANKDD1B PE=4 SV=3	528	Homo sapiens	1	1.87834	1.416	2.573	0	20	190	137	TRUE	1	1	1	PXP1776_Sequest_tmt18_20230627_av.pdResult	1	1	1	PXP1776		-0.586745	0.240287
1	HSC_ZNF469 vs HSC_hNTO	0.117702	0.34608	-0.15448	PXP1776_04	ZNF85_HUMAN	ZNF85	Q03923	Q03923	Zinc finger protein 85 OS=Homo sapiens OX=9606 GN=ZNF85 PE=1 SV=3	595	Homo sapiens	22	0.77037	2.031	3.03	0	20	18	184	TRUE	2	2	1	PXP1776_Sequest_tmt18_20230627_av.pdResult	1	1	1	PXP1776		-0.586601	0.0338094
2	HSC_ZNF469 vs HSC_hNTO	0.0386869	0.181671	-0.154444	PXP1776_04	MBLC2_HUMAN	MBLAC2	Q68D91	Q68D91	Metallo-beta-lactamase domain-containing protein 2 OS=Homo sapiens OX=9606 GN=MBLAC2 PE=1 SV=3	279	Homo sapiens	1	0.00985907	6.542	4.946	0	20	7466	5184	TRUE	6	6	6	PXP1776_Sequest_tmt18_20230627_av.pdResult	5	6	5	PXP1776		-0.97	-0.568702
2	HSC_ZNF469 vs HSC_hNTO	0.00970878	0.0781966	-0.154439	PXP1776_04	CLH2_HUMAN	CLTCL1	P53675	P53675	Clathrin heavy chain 2 OS=Homo sapiens OX=9606 GN=CLTCL1 PE=1 SV=2	1640	Homo sapiens	2	0.00985907	8.166	4.946	0	20	11	3412	TRUE	124	33	12	PXP1776_Sequest_tmt18_20230627_av.pdResult	9	12	9	PXP1776		-1.057	-0.698137
2	HSC_ZNF469 vs HSC_hNTO	0.0179263	0.115307	-0.15426	PXP1776_04	TANK_HUMAN	TANK	Q92844	Q92844	TRAF family member-associated NF-kappa-B activator OS=Homo sapiens OX=9606 GN=TANK PE=1 SV=2	425	Homo sapiens	1	0.00985907	7.218	4.946	0	20	3417	6857	TRUE	14	11	11	PXP1776_Sequest_tmt18_20230627_av.pdResult	11	11	9	PXP1776		-1.05577	-1.11057
2	HSC_ZNF469 vs HSC_hNTO	0.00174154	0.0248083	-0.154126	PXP1776_04	DP13A_HUMAN	APPL1	Q9UKG1	Q9UKG1	DCC-interacting protein 13-alpha OS=Homo sapiens OX=9606 GN=APPL1 PE=1 SV=1	709	Homo sapiens	1	0.00985907	9.6	4.946	0	20	1197	9219	TRUE	40	23	23	PXP1776_Sequest_tmt18_20230627_av.pdResult	33	23	20	PXP1776		-1.30515	-0.664746
2	HSC_ZNF469 vs HSC_hNTO	0.00202266	0.0273952	-0.154019	PXP1776_04	RRP36_HUMAN	RRP36	Q96EU6	Q96EU6	Ribosomal RNA processing protein 36 homolog OS=Homo sapiens OX=9606 GN=RRP36 PE=1 SV=1	259	Homo sapiens	1	0.0098596	4.799	4.946	0	20	3122	7141	TRUE	8	8	8	PXP1776_Sequest_tmt18_20230627_av.pdResult	7	8	7	PXP1776		-1.01825	-0.0654293
1	HSC_ZNF469 vs HSC_hNTO	0.21845	0.477236	-0.154	PXP1776_04	CCD89_HUMAN	CCDC89	Q8N998	Q8N998	Coiled-coil domain-containing protein 89 OS=Homo sapiens OX=9606 GN=CCDC89 PE=2 SV=1	374	Homo sapiens	1	0.00985907	5.51	4.946	0	20	8172	6293	TRUE	1	1	1	PXP1776_Sequest_tmt18_20230627_av.pdResult	1	1	1	PXP1776		-0.584778	-0.110464
2	HSC_ZNF469 vs HSC_hNTO	0.043181	0.194107	-0.153972	PXP1776_04	SRGN_HUMAN	SRGN	P10124	P10124	Serglycin OS=Homo sapiens OX=9606 GN=SRGN PE=1 SV=3	158	Homo sapiens	1	0.00985907	6.57	4.946	0	20	4389	2137	TRUE	3	3	3	PXP1776_Sequest_tmt18_20230627_av.pdResult	3	3	3	PXP1776		-0.919727	-1.20609
2	HSC_ZNF469 vs HSC_hNTO	0.00549525	0.0537409	-0.153955	PXP1776_04	FMNL2_HUMAN	FMNL2	Q96PY5	Q96PY5	Formin-like protein 2 OS=Homo sapiens OX=9606 GN=FMNL2 PE=1 SV=3	1086	Homo sapiens	3	0.00985907	5.435	4.946	0	20	1526	1627	TRUE	21	15	9	PXP1776_Sequest_tmt18_20230627_av.pdResult	11	9	9	PXP1776		-1.05369	-0.651717
1	HSC_ZNF469 vs HSC_hNTO	0.0350278	0.171726	-0.153766	PXP1776_04	RFTN2_HUMAN	RFTN2	Q52LD8	Q52LD8	Raftlin-2 OS=Homo sapiens OX=9606 GN=RFTN2 PE=2 SV=3	501	Homo sapiens	2	0.0113969	4.091	4.376	0	20	3037	4428	TRUE	2	2	1	PXP1776_Sequest_tmt18_20230627_av.pdResult	1	1	1	PXP1776		-0.583889	-0.626977
1	HSC_ZNF469 vs HSC_hNTO	0.230391	0.49319	-0.153765	PXP1776_04	ZCHC2_HUMAN	ZCCHC2	Q9C0B9	Q9C0B9	Zinc finger CCHC domain-containing protein 2 OS=Homo sapiens OX=9606 GN=ZCCHC2 PE=1 SV=6	1178	Homo sapiens	1	0.00986096	4.741	4.946	0	20	7668	7993	TRUE	2	2	2	PXP1776_Sequest_tmt18_20230627_av.pdResult	1	2	1	PXP1776		-0.583883	0.233344
2	HSC_ZNF469 vs HSC_hNTO	0.125802	0.358521	-0.153733	PXP1776_04	IQEC2_HUMAN	IQSEC2	Q5JU85	Q5JU85	IQ motif and SEC7 domain-containing protein 2 OS=Homo sapiens OX=9606 GN=IQSEC2 PE=1 SV=2	1488	Homo sapiens	2	0.00985907	7.491	4.946	0	20	5288	4965	TRUE	8	8	7	PXP1776_Sequest_tmt18_20230627_av.pdResult	7	7	7	PXP1776		-1.01637	-0.60792
2	HSC_ZNF469 vs HSC_hNTO	0.214738	0.473323	-0.153646	PXP1776_04	RABP2_HUMAN	CRABP2	P29373	P29373	Cellular retinoic acid-binding protein 2 OS=Homo sapiens OX=9606 GN=CRABP2 PE=1 SV=2	138	Homo sapiens	1	0.00985907	7.563	4.946	0	20	1122	2719	TRUE	4	4	4	PXP1776_Sequest_tmt18_20230627_av.pdResult	3	4	3	PXP1776		-0.917776	1.67639
2	HSC_ZNF469 vs HSC_hNTO	0.0339208	0.168774	-0.153483	PXP1776_04	SSXT_HUMAN	SS18	Q15532	Q15532	Protein SSXT OS=Homo sapiens OX=9606 GN=SS18 PE=1 SV=3	418	Homo sapiens	1	0.00985907	6.11	4.946	0	20	1724	4567	TRUE	8	2	2	PXP1776_Sequest_tmt18_20230627_av.pdResult	7	2	2	PXP1776		-0.719847	-0.283983
2	HSC_ZNF469 vs HSC_hNTO	0.0130473	0.0930492	-0.153346	PXP1776_04	RT10_HUMAN	MRPS10	P82664	P82664	28S ribosomal protein S10, mitochondrial OS=Homo sapiens OX=9606 GN=MRPS10 PE=1 SV=2	201	Homo sapiens	1	0.00985907	6.537	4.946	0	20	2273	3767	TRUE	4	4	4	PXP1776_Sequest_tmt18_20230627_av.pdResult	3	4	3	PXP1776		-0.915987	-0.373428
2	HSC_ZNF469 vs HSC_hNTO	0.00696449	0.0623142	-0.153269	PXP1776_04	PB1_HUMAN	PBRM1	Q86U86	Q86U86	Protein polybromo-1 OS=Homo sapiens OX=9606 GN=PBRM1 PE=1 SV=1	1689	Homo sapiens	1	0.00985907	8.719	4.946	0	20	1934	5791	TRUE	35	31	31	PXP1776_Sequest_tmt18_20230627_av.pdResult	32	31	29	PXP1776		-1.36806	-0.159824
2	HSC_ZNF469 vs HSC_hNTO	0.00110459	0.0185933	-0.153264	PXP1776_04	SNX7_HUMAN	SNX7	Q9UNH6	Q9UNH6	Sorting nexin-7 OS=Homo sapiens OX=9606 GN=SNX7 PE=1 SV=1	387	Homo sapiens	1	0.00985907	7.858	4.946	0	20	5523	9324	TRUE	20	11	11	PXP1776_Sequest_tmt18_20230627_av.pdResult	18	11	11	PXP1776		-1.17077	-0.823266
2	HSC_ZNF469 vs HSC_hNTO	0.0728371	0.262488	-0.153131	PXP1776_04	NDUS6_HUMAN	NDUFS6	O75380	O75380	NADH dehydrogenase [ubiquinone] iron-sulfur protein 6, mitochondrial OS=Homo sapiens OX=9606 GN=NDUFS6 PE=1 SV=1	124	Homo sapiens	1	0.00985907	7.201	4.946	0	20	7705	1263	TRUE	8	5	5	PXP1776_Sequest_tmt18_20230627_av.pdResult	5	5	4	PXP1776		-0.952351	-0.740114
2	HSC_ZNF469 vs HSC_hNTO	0.0245394	0.138352	-0.152936	PXP1776_04	CCD80_HUMAN	CCDC80	Q76M96	Q76M96	Coiled-coil domain-containing protein 80 OS=Homo sapiens OX=9606 GN=CCDC80 PE=1 SV=1	950	Homo sapiens	1	0.00985907	8.357	4.946	0	20	3269	5585	TRUE	18	16	16	PXP1776_Sequest_tmt18_20230627_av.pdResult	18	16	16	PXP1776		-1.24138	-0.801521
2	HSC_ZNF469 vs HSC_hNTO	0.0161514	0.108827	-0.152864	PXP1776_04	MGAT2_HUMAN	MGAT2	Q10469	Q10469	Alpha-1,6-mannosyl-glycoprotein 2-beta-N-acetylglucosaminyltransferase OS=Homo sapiens OX=9606 GN=MGAT2 PE=1 SV=1	447	Homo sapiens	1	0.00985907	5.341	4.946	0	20	1963	4031	TRUE	20	14	14	PXP1776_Sequest_tmt18_20230627_av.pdResult	17	14	12	PXP1776		-1.17503	-0.352121
2	HSC_ZNF469 vs HSC_hNTO	0.0681141	0.252467	-0.152601	PXP1776_04	SEM7A_HUMAN	SEMA7A	O75326	O75326	Semaphorin-7A OS=Homo sapiens OX=9606 GN=SEMA7A PE=1 SV=1	666	Homo sapiens	1	0.00985907	8.019	4.946	0	20	569	1239	TRUE	44	23	23	PXP1776_Sequest_tmt18_20230627_av.pdResult	34	23	21	PXP1776		-1.29224	0.978493
2	HSC_ZNF469 vs HSC_hNTO	0.0320972	0.162994	-0.152397	PXP1776_04	S27A4_HUMAN	SLC27A4	Q6P1M0	Q6P1M0	Long-chain fatty acid transport protein 4 OS=Homo sapiens OX=9606 GN=SLC27A4 PE=1 SV=1	643	Homo sapiens	2	0.00985907	11.337	4.946	0	20	1280	5311	TRUE	24	21	18	PXP1776_Sequest_tmt18_20230627_av.pdResult	17	18	15	PXP1776		-1.22756	-0.757878
2	HSC_ZNF469 vs HSC_hNTO	0.0188011	0.118253	-0.152355	PXP1776_04	TINF2_HUMAN	TINF2	Q9BSI4	Q9BSI4	TERF1-interacting nuclear factor 2 OS=Homo sapiens OX=9606 GN=TINF2 PE=1 SV=1	451	Homo sapiens	1	0.00985907	6.198	4.946	0	20	7398	7724	TRUE	4	4	4	PXP1776_Sequest_tmt18_20230627_av.pdResult	4	4	4	PXP1776		-0.947526	0.0173634
2	HSC_ZNF469 vs HSC_hNTO	0.0808899	0.278435	-0.152261	PXP1776_04	GAL3B_HUMAN	GATD3B	A0A0B4J2D5	A0A0B4J2D5;P0DPI2	Glutamine amidotransferase-like class 1 domain-containing protein 3B, mitochondrial OS=Homo sapiens OX=9606 GN=GATD3B PE=1 SV=1	268	Homo sapiens	1	0.00985907	7.228	4.946	0	20	2200	12	TRUE	50	9	9	PXP1776_Sequest_tmt18_20230627_av.pdResult	46	9	9	PXP1776		-1.0421	-1.11553
2	HSC_ZNF469 vs HSC_hNTO	0.0392177	0.183073	-0.152216	PXP1776_04	HAKAI_HUMAN	CBLL1	Q75N03	Q75N03	E3 ubiquitin-protein ligase Hakai OS=Homo sapiens OX=9606 GN=CBLL1 PE=1 SV=1	491	Homo sapiens	1	0.00985907	6.308	4.946	0	20	6894	5576	TRUE	9	6	6	PXP1776_Sequest_tmt18_20230627_av.pdResult	7	6	5	PXP1776		-0.95601	-0.200776
2	HSC_ZNF469 vs HSC_hNTO	0.0800603	0.277036	-0.151823	PXP1776_04	HMGN4_HUMAN	HMGN4	O00479	O00479	High mobility group nucleosome-binding domain-containing protein 4 OS=Homo sapiens OX=9606 GN=HMGN4 PE=1 SV=3	90	Homo sapiens	1	0.0806818	3.125	4.061	0	20	7924	481	TRUE	2	2	2	PXP1776_Sequest_tmt18_20230627_av.pdResult	2	2	2	PXP1776		-0.712059	-0.157844
2	HSC_ZNF469 vs HSC_hNTO	0.0314476	0.161691	-0.151561	PXP1776_04	JIP3_HUMAN	MAPK8IP3	Q9UPT6	Q9UPT6	C-Jun-amino-terminal kinase-interacting protein 3 OS=Homo sapiens OX=9606 GN=MAPK8IP3 PE=1 SV=3	1336	Homo sapiens	2	0.00985907	8.835	4.946	0	20	1626	1011	TRUE	11	10	6	PXP1776_Sequest_tmt18_20230627_av.pdResult	3	6	3	PXP1776		-0.905324	-1.34
2	HSC_ZNF469 vs HSC_hNTO	0.031559	0.161691	-0.151358	PXP1776_04	APC_HUMAN	APC	P25054	P25054	Adenomatous polyposis coli protein OS=Homo sapiens OX=9606 GN=APC PE=1 SV=2	2843	Homo sapiens	1	0.00985907	7.309	4.946	0	20	5051	2597	TRUE	14	14	14	PXP1776_Sequest_tmt18_20230627_av.pdResult	9	14	9	PXP1776		-1.03592	-0.0431892
2	HSC_ZNF469 vs HSC_hNTO	0.0654636	0.245758	-0.15131	PXP1776_04	ASF1A_HUMAN	ASF1A	Q9Y294	Q9Y294	Histone chaperone ASF1A OS=Homo sapiens OX=9606 GN=ASF1A PE=1 SV=1	204	Homo sapiens	2	0.00985907	5.759	4.946	0	20	4072	8721	TRUE	7	6	5	PXP1776_Sequest_tmt18_20230627_av.pdResult	5	5	4	PXP1776		-0.941024	-0.333141
2	HSC_ZNF469 vs HSC_hNTO	0.0123174	0.0899225	-0.151096	PXP1776_04	IF3M_HUMAN	MTIF3	Q9H2K0	Q9H2K0	Translation initiation factor IF-3, mitochondrial OS=Homo sapiens OX=9606 GN=MTIF3 PE=1 SV=4	278	Homo sapiens	1	0.00985907	7.823	4.946	0	20	2372	8141	TRUE	7	4	4	PXP1776_Sequest_tmt18_20230627_av.pdResult	7	4	4	PXP1776		-0.939692	-0.163893
2	HSC_ZNF469 vs HSC_hNTO	0.0614313	0.236546	-0.151064	PXP1776_04	SYTC2_HUMAN	TARSL2	A2RTX5	A2RTX5	Threonine--tRNA ligase 2, cytoplasmic OS=Homo sapiens OX=9606 GN=TARSL2 PE=1 SV=1	802	Homo sapiens	2	0.00985907	4.978	4.946	0	20	1012	85	TRUE	14	13	10	PXP1776_Sequest_tmt18_20230627_av.pdResult	8	10	7	PXP1776		-0.998719	-0.175696
2	HSC_ZNF469 vs HSC_hNTO	0.00887732	0.0732384	-0.150917	PXP1776_04	PAXI_HUMAN	PXN	P49023	P49023	Paxillin OS=Homo sapiens OX=9606 GN=PXN PE=1 SV=3	591	Homo sapiens	1	0.00985907	9.112	4.946	0	20	2366	3186	TRUE	43	22	22	PXP1776_Sequest_tmt18_20230627_av.pdResult	34	22	18	PXP1776		-1.22499	-1.01684
2	HSC_ZNF469 vs HSC_hNTO	0.0788691	0.274706	-0.150896	PXP1776_04	RNF6_HUMAN	RNF6	Q9Y252	Q9Y252	E3 ubiquitin-protein ligase RNF6 OS=Homo sapiens OX=9606 GN=RNF6 PE=1 SV=1	685	Homo sapiens	1	0.00985907	5.475	4.946	0	20	6624	9394	TRUE	2	2	2	PXP1776_Sequest_tmt18_20230627_av.pdResult	2	2	2	PXP1776		-0.707715	-0.735028
2	HSC_ZNF469 vs HSC_hNTO	0.0258683	0.14334	-0.150877	PXP1776_04	NDUA2_HUMAN	NDUFA2	O43678	O43678	NADH dehydrogenase [ubiquinone] 1 alpha subcomplex subunit 2 OS=Homo sapiens OX=9606 GN=NDUFA2 PE=1 SV=3	99	Homo sapiens	1	0.00985907	7.217	4.946	0	20	5428	922	TRUE	6	5	5	PXP1776_Sequest_tmt18_20230627_av.pdResult	5	5	5	PXP1776		-0.947598	-0.588702
2	HSC_ZNF469 vs HSC_hNTO	0.00116349	0.0194102	-0.150834	PXP1776_04	GOSR1_HUMAN	GOSR1	O95249	O95249	Golgi SNAP receptor complex member 1 OS=Homo sapiens OX=9606 GN=GOSR1 PE=1 SV=1	250	Homo sapiens	1	0.00985907	7.574	4.946	0	20	2039	1576	TRUE	22	7	7	PXP1776_Sequest_tmt18_20230627_av.pdResult	21	7	7	PXP1776		-0.997201	-0.236396
2	HSC_ZNF469 vs HSC_hNTO	0.0641197	0.242757	-0.150801	PXP1776_04	DC1L2_HUMAN	DYNC1LI2	O43237	O43237	Cytoplasmic dynein 1 light intermediate chain 2 OS=Homo sapiens OX=9606 GN=DYNC1LI2 PE=1 SV=1	492	Homo sapiens	2	0.00985907	7.954	4.946	0	20	681	827	TRUE	59	24	22	PXP1776_Sequest_tmt18_20230627_av.pdResult	40	22	19	PXP1776		-1.27699	-1.11775
2	HSC_ZNF469 vs HSC_hNTO	0.0343559	0.170486	-0.150797	PXP1776_04	QCR7_HUMAN	UQCRB	P14927	P14927	Cytochrome b-c1 complex subunit 7 OS=Homo sapiens OX=9606 GN=UQCRB PE=1 SV=2	111	Homo sapiens	1	0.00985907	5.354	4.946	0	20	325	2284	TRUE	8	5	5	PXP1776_Sequest_tmt18_20230627_av.pdResult	7	5	5	PXP1776		-0.947096	-0.520225
2	HSC_ZNF469 vs HSC_hNTO	0.132683	0.369798	-0.15076	PXP1776_04	PRSR1_HUMAN	PROSER1	Q86XN7	Q86XN7	Proline and serine-rich protein 1 OS=Homo sapiens OX=9606 GN=PROSER1 PE=1 SV=2	944	Homo sapiens	1	0.00989103	4.561	4.946	0	20	4550	5891	TRUE	3	3	3	PXP1776_Sequest_tmt18_20230627_av.pdResult	2	3	2	PXP1776		-0.707075	0.139849
2	HSC_ZNF469 vs HSC_hNTO	0.00730159	0.0641649	-0.150715	PXP1776_04	SDCG8_HUMAN	SDCCAG8	Q86SQ7	Q86SQ7	Serologically defined colon cancer antigen 8 OS=Homo sapiens OX=9606 GN=SDCCAG8 PE=1 SV=1	713	Homo sapiens	1	0.00985907	8.303	4.946	0	20	4041	5765	TRUE	20	16	16	PXP1776_Sequest_tmt18_20230627_av.pdResult	15	16	12	PXP1776		-1.15851	-0.247636
2	HSC_ZNF469 vs HSC_hNTO	0.0863865	0.290198	-0.150494	PXP1776_04	TRM11_HUMAN	TRMT11	Q7Z4G4	Q7Z4G4	tRNA (guanine(10)-N2)-methyltransferase homolog OS=Homo sapiens OX=9606 GN=TRMT11 PE=1 SV=1	463	Homo sapiens	1	0.00985907	7.706	4.946	0	20	2141	5685	TRUE	9	8	8	PXP1776_Sequest_tmt18_20230627_av.pdResult	8	8	7	PXP1776		-0.994952	-0.825058
2	HSC_ZNF469 vs HSC_hNTO	0.0706715	0.258466	-0.150437	PXP1776_04	TRA2B_HUMAN	TRA2B	P62995	P62995	Transformer-2 protein homolog beta OS=Homo sapiens OX=9606 GN=TRA2B PE=1 SV=1	288	Homo sapiens	2	0.00985907	8.207	4.946	0	20	4318	3686	TRUE	15	9	8	PXP1776_Sequest_tmt18_20230627_av.pdResult	11	8	8	PXP1776		-1.01995	-0.184244
2	HSC_ZNF469 vs HSC_hNTO	0.0265777	0.146146	-0.150284	PXP1776_04	SRA1_HUMAN	SRA1	Q9HD15	Q9HD15	Steroid receptor RNA activator 1 OS=Homo sapiens OX=9606 GN=SRA1 PE=1 SV=1	236	Homo sapiens	1	0.00985907	9.224	4.946	0	20	4390	8458	TRUE	13	8	8	PXP1776_Sequest_tmt18_20230627_av.pdResult	13	8	8	PXP1776		-1.01891	-0.73951
2	HSC_ZNF469 vs HSC_hNTO	0.559979	0.769835	-0.150276	PXP1776_04	COX11_HUMAN	COX11	Q9Y6N1	Q9Y6N1	Cytochrome c oxidase assembly protein COX11, mitochondrial OS=Homo sapiens OX=9606 GN=COX11 PE=1 SV=3	276	Homo sapiens	1	0.0128622	3.969	4.376	0	20	3514	9695	TRUE	4	3	3	PXP1776_Sequest_tmt18_20230627_av.pdResult	2	3	2	PXP1776		-0.704806	-1.31648
2	HSC_ZNF469 vs HSC_hNTO	0.463047	0.701361	-0.150272	PXP1776_04	IREB2_HUMAN	IREB2	P48200	P48200	Iron-responsive element-binding protein 2 OS=Homo sapiens OX=9606 GN=IREB2 PE=1 SV=4	963	Homo sapiens	1	0.00985907	8.074	4.946	0	20	5415	3143	TRUE	21	16	16	PXP1776_Sequest_tmt18_20230627_av.pdResult	18	16	14	PXP1776		-1.19738	-2.19679
2	HSC_ZNF469 vs HSC_hNTO	0.0803414	0.277598	-0.150206	PXP1776_04	NUBP1_HUMAN	NUBP1	P53384	P53384	Cytosolic Fe-S cluster assembly factor NUBP1 OS=Homo sapiens OX=9606 GN=NUBP1 PE=1 SV=2	320	Homo sapiens	1	0.00985907	7.277	4.946	0	20	5684	3398	TRUE	9	6	6	PXP1776_Sequest_tmt18_20230627_av.pdResult	8	6	5	PXP1776		-0.943386	-0.415933
2	HSC_ZNF469 vs HSC_hNTO	0.0146063	0.100589	-0.150001	PXP1776_04	B4GT3_HUMAN	B4GALT3	O60512	O60512	Beta-1,4-galactosyltransferase 3 OS=Homo sapiens OX=9606 GN=B4GALT3 PE=1 SV=2	393	Homo sapiens	1	0.00985907	6.602	4.946	0	20	6314	1073	TRUE	4	4	4	PXP1776_Sequest_tmt18_20230627_av.pdResult	4	4	4	PXP1776		-0.932887	-0.0379241
2	HSC_ZNF469 vs HSC_hNTO	0.0015796	0.0231596	-0.149883	PXP1776_04	NU153_HUMAN	NUP153	P49790	P49790	Nuclear pore complex protein Nup153 OS=Homo sapiens OX=9606 GN=NUP153 PE=1 SV=2	1475	Homo sapiens	1	0.00985907	10.45	4.946	0	20	2533	3247	TRUE	45	34	34	PXP1776_Sequest_tmt18_20230627_av.pdResult	42	34	33	PXP1776		-1.33784	-0.406548
2	HSC_ZNF469 vs HSC_hNTO	0.0371795	0.177261	-0.149847	PXP1776_04	SC5A3_HUMAN	SLC5A3	P53794	P53794	Sodium/myo-inositol cotransporter OS=Homo sapiens OX=9606 GN=SLC5A3 PE=1 SV=2	718	Homo sapiens	1	0.00985907	5.538	4.946	0	20	2786	3419	TRUE	9	6	6	PXP1776_Sequest_tmt18_20230627_av.pdResult	4	6	4	PXP1776		-0.931927	0.394917
2	HSC_ZNF469 vs HSC_hNTO	0.0180209	0.115757	-0.149819	PXP1776_04	SCN9A_HUMAN	SCN9A	Q15858	Q15858	Sodium channel protein type 9 subunit alpha OS=Homo sapiens OX=9606 GN=SCN9A PE=1 SV=3	1988	Homo sapiens	1	0.00989313	4.555	4.946	0	20	6582	4631	TRUE	8	8	8	PXP1776_Sequest_tmt18_20230627_av.pdResult	6	8	6	PXP1776		-0.944084	0.362939
2	HSC_ZNF469 vs HSC_hNTO	0.216037	0.474734	-0.149753	PXP1776_04	AXA81_HUMAN	ANXA8L1	Q5VT79	Q5VT79	Annexin A8-like protein 1 OS=Homo sapiens OX=9606 GN=ANXA8L1 PE=2 SV=2	327	Homo sapiens	2	0.113625	2.983	3.944	0	20	2370	2253	TRUE	6	5	1	PXP1776_Sequest_tmt18_20230627_av.pdResult	2	1	1	PXP1776		-0.56865	-1.01754
2	HSC_ZNF469 vs HSC_hNTO	0.0172911	0.113018	-0.149594	PXP1776_04	MN1_HUMAN	MN1	Q10571	Q10571	Transcriptional activator MN1 OS=Homo sapiens OX=9606 GN=MN1 PE=1 SV=3	1320	Homo sapiens	1	0.00985907	6.091	4.946	0	20	5570	4039	TRUE	4	4	4	PXP1776_Sequest_tmt18_20230627_av.pdResult	3	4	3	PXP1776		-0.893576	0.239321
2	HSC_ZNF469 vs HSC_hNTO	0.0315992	0.161691	-0.14956	PXP1776_04	R3GEF_HUMAN	RAB3IL1	Q8TBN0	Q8TBN0	Guanine nucleotide exchange factor for Rab-3A OS=Homo sapiens OX=9606 GN=RAB3IL1 PE=1 SV=1	382	Homo sapiens	1	0.0116097	4.068	4.376	0	20	5151	6520	TRUE	3	3	3	PXP1776_Sequest_tmt18_20230627_av.pdResult	3	3	3	PXP1776		-0.893373	0.294867
2	HSC_ZNF469 vs HSC_hNTO	0.0394939	0.183855	-0.14942	PXP1776_04	PRRC1_HUMAN	PRRC1	Q96M27	Q96M27	Protein PRRC1 OS=Homo sapiens OX=9606 GN=PRRC1 PE=1 SV=1	445	Homo sapiens	1	0.00985907	7.794	4.946	0	20	3860	7350	TRUE	27	11	11	PXP1776_Sequest_tmt18_20230627_av.pdResult	24	11	11	PXP1776		-1.14141	-0.764963
2	HSC_ZNF469 vs HSC_hNTO	0.000548206	0.0115296	-0.149384	PXP1776_04	MERL_HUMAN	NF2	P35240	P35240	Merlin OS=Homo sapiens OX=9606 GN=NF2 PE=1 SV=1	595	Homo sapiens	1	0.00985907	6.644	4.946	0	20	3486	2858	TRUE	25	23	23	PXP1776_Sequest_tmt18_20230627_av.pdResult	18	23	18	PXP1776		-1.21255	-0.973334
2	HSC_ZNF469 vs HSC_hNTO	0.00379152	0.0418453	-0.149331	PXP1776_04	TXLNG_HUMAN	TXLNG	Q9NUQ3	Q9NUQ3	Gamma-taxilin OS=Homo sapiens OX=9606 GN=TXLNG PE=1 SV=2	528	Homo sapiens	2	0.00985907	6.983	4.946	0	20	622	2969	TRUE	22	15	14	PXP1776_Sequest_tmt18_20230627_av.pdResult	17	14	12	PXP1776		-1.14787	-0.4921
2	HSC_ZNF469 vs HSC_hNTO	0.00261096	0.0326247	-0.14916	PXP1776_04	TBL3_HUMAN	TBL3	Q12788	Q12788	Transducin beta-like protein 3 OS=Homo sapiens OX=9606 GN=TBL3 PE=1 SV=2	808	Homo sapiens	1	0.00985907	8.434	4.946	0	20	6532	4055	TRUE	29	22	22	PXP1776_Sequest_tmt18_20230627_av.pdResult	26	22	20	PXP1776		-1.2631	-0.287029
2	HSC_ZNF469 vs HSC_hNTO	0.0263777	0.145151	-0.149088	PXP1776_04	SETD7_HUMAN	SETD7	Q8WTS6	Q8WTS6	Histone-lysine N-methyltransferase SETD7 OS=Homo sapiens OX=9606 GN=SETD7 PE=1 SV=1	366	Homo sapiens	1	0.00985907	9.336	4.946	0	20	1393	6639	TRUE	29	12	12	PXP1776_Sequest_tmt18_20230627_av.pdResult	23	12	11	PXP1776		-1.13888	-1.20756
2	HSC_ZNF469 vs HSC_hNTO	0.501938	0.728814	-0.14887	PXP1776_04	NDKB_HUMAN	NME2	P22392	P22392	Nucleoside diphosphate kinase B OS=Homo sapiens OX=9606 GN=NME2 PE=1 SV=1	152	Homo sapiens	2	0.00985907	7.141	4.946	0	20	1120	2313	TRUE	96	14	9	PXP1776_Sequest_tmt18_20230627_av.pdResult	70	9	8	PXP1776		-1.00933	-0.573715
2	HSC_ZNF469 vs HSC_hNTO	0.042238	0.191246	-0.148867	PXP1776_04	M3KCL_HUMAN	MAP3K7CL	P57077	P57077	MAP3K7 C-terminal-like protein OS=Homo sapiens OX=9606 GN=MAP3K7CL PE=1 SV=1	242	Homo sapiens	1	0.00985907	4.935	4.946	0	20	2559	3528	TRUE	3	3	3	PXP1776_Sequest_tmt18_20230627_av.pdResult	3	3	3	PXP1776		-0.889233	0.377178
1	HSC_ZNF469 vs HSC_hNTO	0.138775	0.377987	-0.148853	PXP1776_04	LARG1_HUMAN	LARGE1	O95461	O95461	LARGE xylosyl- and glucuronyltransferase 1 OS=Homo sapiens OX=9606 GN=LARGE1 PE=1 SV=1	756	Homo sapiens	1	0.0102007	4.315	4.562	0	20	3873	1624	TRUE	3	3	3	PXP1776_Sequest_tmt18_20230627_av.pdResult	1	3	1	PXP1776		-0.565232	0.360534
2	HSC_ZNF469 vs HSC_hNTO	0.0126166	0.0912507	-0.148594	PXP1776_04	FAN_HUMAN	NSMAF	Q92636	Q92636	Protein FAN OS=Homo sapiens OX=9606 GN=NSMAF PE=1 SV=2	917	Homo sapiens	1	0.00985907	8.503	4.946	0	20	5369	6830	TRUE	15	11	11	PXP1776_Sequest_tmt18_20230627_av.pdResult	12	11	10	PXP1776		-1.12351	-0.164503
2	HSC_ZNF469 vs HSC_hNTO	0.0871259	0.291948	-0.148517	PXP1776_04	DJC14_HUMAN	DNAJC14	Q6Y2X3	Q6Y2X3	DnaJ homolog subfamily C member 14 OS=Homo sapiens OX=9606 GN=DNAJC14 PE=2 SV=2	702	Homo sapiens	1	0.00985933	4.824	4.946	0	20	6653	5479	TRUE	6	6	6	PXP1776_Sequest_tmt18_20230627_av.pdResult	5	6	5	PXP1776		-0.932773	-0.551335
2	HSC_ZNF469 vs HSC_hNTO	0.116589	0.343957	-0.148512	PXP1776_04	GLRX2_HUMAN	GLRX2	Q9NS18	Q9NS18	Glutaredoxin-2, mitochondrial OS=Homo sapiens OX=9606 GN=GLRX2 PE=1 SV=1	164	Homo sapiens	1	0.00985907	7.196	4.946	0	20	7542	8625	TRUE	3	3	3	PXP1776_Sequest_tmt18_20230627_av.pdResult	3	3	3	PXP1776		-0.887108	-0.0751495
2	HSC_ZNF469 vs HSC_hNTO	0.00551101	0.0538387	-0.148379	PXP1776_04	NOC2L_HUMAN	NOC2L	Q9Y3T9	Q9Y3T9	Nucleolar complex protein 2 homolog OS=Homo sapiens OX=9606 GN=NOC2L PE=1 SV=4	749	Homo sapiens	1	0.00985907	6.449	4.946	0	20	2305	9537	TRUE	21	16	16	PXP1776_Sequest_tmt18_20230627_av.pdResult	19	16	15	PXP1776		-1.19519	-0.288138
2	HSC_ZNF469 vs HSC_hNTO	0.0164122	0.109897	-0.148257	PXP1776_04	MECR_HUMAN	MECR	Q9BV79	Q9BV79	Enoyl-[acyl-carrier-protein] reductase, mitochondrial OS=Homo sapiens OX=9606 GN=MECR PE=1 SV=2	373	Homo sapiens	1	0.00985907	5.851	4.946	0	20	2684	7821	TRUE	12	8	8	PXP1776_Sequest_tmt18_20230627_av.pdResult	11	8	7	PXP1776		-0.980162	-0.205197
2	HSC_ZNF469 vs HSC_hNTO	0.00751838	0.0657612	-0.148127	PXP1776_04	ARL15_HUMAN	ARL15	Q9NXU5	Q9NXU5	ADP-ribosylation factor-like protein 15 OS=Homo sapiens OX=9606 GN=ARL15 PE=1 SV=1	204	Homo sapiens	1	0.00985907	6.154	4.946	0	20	6598	8824	TRUE	12	6	6	PXP1776_Sequest_tmt18_20230627_av.pdResult	10	6	5	PXP1776		-0.930328	-0.315803
2	HSC_ZNF469 vs HSC_hNTO	0.0453177	0.199821	-0.148006	PXP1776_04	CC149_HUMAN	CCDC149	Q6ZUS6	Q6ZUS6	Coiled-coil domain-containing protein 149 OS=Homo sapiens OX=9606 GN=CCDC149 PE=2 SV=2	474	Homo sapiens	1	0.00986462	4.685	4.946	0	20	8151	5531	TRUE	3	3	3	PXP1776_Sequest_tmt18_20230627_av.pdResult	3	3	3	PXP1776		-0.884091	-0.27948
2	HSC_ZNF469 vs HSC_hNTO	0.0463311	0.202528	-0.147959	PXP1776_04	JUNB_HUMAN	JUNB	P17275	P17275	Transcription factor jun-B OS=Homo sapiens OX=9606 GN=JUNB PE=1 SV=1	347	Homo sapiens	1	0.00985907	10.82	4.946	0	20	6484	2368	TRUE	6	6	6	PXP1776_Sequest_tmt18_20230627_av.pdResult	3	6	3	PXP1776		-0.883808	-0.0232585
2	HSC_ZNF469 vs HSC_hNTO	0.00104687	0.0180073	-0.147903	PXP1776_04	WDR41_HUMAN	WDR41	Q9HAD4	Q9HAD4	WD repeat-containing protein 41 OS=Homo sapiens OX=9606 GN=WDR41 PE=1 SV=3	459	Homo sapiens	1	0.00985907	6.302	4.946	0	20	2639	8369	TRUE	14	12	12	PXP1776_Sequest_tmt18_20230627_av.pdResult	12	12	11	PXP1776		-1.12982	-0.601461
2	HSC_ZNF469 vs HSC_hNTO	0.0110826	0.0847404	-0.147868	PXP1776_04	RBM7_HUMAN	RBM7	Q9Y580	Q9Y580	RNA-binding protein 7 OS=Homo sapiens OX=9606 GN=RBM7 PE=1 SV=1	266	Homo sapiens	1	0.00990571	4.529	4.686	0	20	2819	9595	TRUE	7	6	6	PXP1776_Sequest_tmt18_20230627_av.pdResult	5	6	4	PXP1776		-0.91962	-0.253626
2	HSC_ZNF469 vs HSC_hNTO	0.00413008	0.0444292	-0.147772	PXP1776_04	SNP23_HUMAN	SNAP23	O00161	O00161	Synaptosomal-associated protein 23 OS=Homo sapiens OX=9606 GN=SNAP23 PE=1 SV=1	211	Homo sapiens	1	0.00985907	8.361	4.946	0	20	4222	395	TRUE	24	11	11	PXP1776_Sequest_tmt18_20230627_av.pdResult	20	11	11	PXP1776		-1.12882	-1.08219
2	HSC_ZNF469 vs HSC_hNTO	0.00567349	0.0545716	-0.147767	PXP1776_04	UBAP2_HUMAN	UBAP2	Q5T6F2	Q5T6F2	Ubiquitin-associated protein 2 OS=Homo sapiens OX=9606 GN=UBAP2 PE=1 SV=1	1119	Homo sapiens	1	0.00985907	7.471	4.946	0	20	5091	5045	TRUE	30	17	17	PXP1776_Sequest_tmt18_20230627_av.pdResult	23	17	15	PXP1776		-1.19027	-0.621366
2	HSC_ZNF469 vs HSC_hNTO	0.0402116	0.185847	-0.147651	PXP1776_04	BIN3_HUMAN	BIN3	Q9NQY0	Q9NQY0	Bridging integrator 3 OS=Homo sapiens OX=9606 GN=BIN3 PE=1 SV=1	253	Homo sapiens	1	0.00985907	6.265	4.946	0	20	1126	8556	TRUE	12	9	9	PXP1776_Sequest_tmt18_20230627_av.pdResult	10	9	7	PXP1776		-0.976152	-0.661056
1	HSC_ZNF469 vs HSC_hNTO	0.284237	0.550039	-0.147503	PXP1776_04	S35D1_HUMAN	SLC35D1	Q9NTN3	Q9NTN3	UDP-glucuronic acid/UDP-N-acetylgalactosamine transporter OS=Homo sapiens OX=9606 GN=SLC35D1 PE=2 SV=1	355	Homo sapiens	1	0.00985907	5.774	4.946	0	20	7990	8655	TRUE	1	1	1	PXP1776_Sequest_tmt18_20230627_av.pdResult	1	1	1	PXP1776		-0.560105	-0.429428
2	HSC_ZNF469 vs HSC_hNTO	0.228593	0.490914	-0.147492	PXP1776_04	CI072_HUMAN	C9orf72	Q96LT7	Q96LT7	Guanine nucleotide exchange C9orf72 OS=Homo sapiens OX=9606 GN=C9orf72 PE=1 SV=2	481	Homo sapiens	1	0.0210804	3.678	4.376	0	20	5621	7343	TRUE	3	3	3	PXP1776_Sequest_tmt18_20230627_av.pdResult	3	3	3	PXP1776		-0.88102	-0.9118
2	HSC_ZNF469 vs HSC_hNTO	0.0180126	0.115757	-0.147277	PXP1776_04	YBEY_HUMAN	YBEY	P58557	P58557	Endoribonuclease YbeY OS=Homo sapiens OX=9606 GN=YBEY PE=1 SV=2	167	Homo sapiens	1	0.00985908	4.894	4.946	0	20	7956	3558	TRUE	2	2	2	PXP1776_Sequest_tmt18_20230627_av.pdResult	2	2	2	PXP1776		-0.69074	-0.282851
2	HSC_ZNF469 vs HSC_hNTO	0.00932784	0.076111	-0.147268	PXP1776_04	ST1B1_HUMAN	SULT1B1	O43704	O43704	Sulfotransferase family cytosolic 1B member 1 OS=Homo sapiens OX=9606 GN=SULT1B1 PE=1 SV=2	296	Homo sapiens	1	0.00985907	8.976	4.946	0	20	2426	928	TRUE	29	13	13	PXP1776_Sequest_tmt18_20230627_av.pdResult	26	13	12	PXP1776		-1.13201	-1.02634
2	HSC_ZNF469 vs HSC_hNTO	0.0198226	0.121812	-0.147251	PXP1776_04	CX056_HUMAN	CXorf56	Q9H5V9	Q9H5V9	UPF0428 protein CXorf56 OS=Homo sapiens OX=9606 GN=CXorf56 PE=1 SV=1	222	Homo sapiens	1	0.00985907	5.282	4.946	0	20	6691	8221	TRUE	4	4	4	PXP1776_Sequest_tmt18_20230627_av.pdResult	4	4	4	PXP1776		-0.915784	-0.41654
2	HSC_ZNF469 vs HSC_hNTO	0.00207754	0.0278165	-0.147189	PXP1776_04	ZC21A_HUMAN	ZC2HC1A	Q96GY0	Q96GY0	Zinc finger C2HC domain-containing protein 1A OS=Homo sapiens OX=9606 GN=ZC2HC1A PE=1 SV=2	325	Homo sapiens	1	0.0102172	4.309	4.562	0	20	5883	7215	TRUE	21	15	15	PXP1776_Sequest_tmt18_20230627_av.pdResult	19	15	13	PXP1776		-1.17281	-0.267475
2	HSC_ZNF469 vs HSC_hNTO	0.136601	0.375282	-0.147085	PXP1776_04	NOSIP_HUMAN	NOSIP	Q9Y314	Q9Y314	Nitric oxide synthase-interacting protein OS=Homo sapiens OX=9606 GN=NOSIP PE=1 SV=1	301	Homo sapiens	1	0.00985907	7.809	4.946	0	20	1955	9478	TRUE	11	8	8	PXP1776_Sequest_tmt18_20230627_av.pdResult	8	8	6	PXP1776		-0.926856	-0.022399
2	HSC_ZNF469 vs HSC_hNTO	0.0104267	0.0816708	-0.146955	PXP1776_04	CJ088_HUMAN	C10orf88	Q9H8K7	Q9H8K7	Uncharacterized protein C10orf88 OS=Homo sapiens OX=9606 GN=C10orf88 PE=1 SV=2	445	Homo sapiens	1	0.00985907	6.549	4.946	0	20	2288	8303	TRUE	13	10	10	PXP1776_Sequest_tmt18_20230627_av.pdResult	12	10	9	PXP1776		-1.00578	-0.565787
2	HSC_ZNF469 vs HSC_hNTO	0.00165285	0.0237985	-0.14691	PXP1776_04	MTG1_HUMAN	MTG1	Q9BT17	Q9BT17	Mitochondrial ribosome-associated GTPase 1 OS=Homo sapiens OX=9606 GN=MTG1 PE=1 SV=2	334	Homo sapiens	1	0.00985907	5.528	4.946	0	20	1223	7741	TRUE	11	7	7	PXP1776_Sequest_tmt18_20230627_av.pdResult	10	7	7	PXP1776		-0.971259	-0.388948
1	HSC_ZNF469 vs HSC_hNTO	0.093741	0.303047	-0.146897	PXP1776_04	MFS11_HUMAN	MFSD11	O43934	O43934	UNC93-like protein MFSD11 OS=Homo sapiens OX=9606 GN=MFSD11 PE=2 SV=2	449	Homo sapiens	1	0.0217634	3.663	4.376	0	20	8281	993	TRUE	1	1	1	PXP1776_Sequest_tmt18_20230627_av.pdResult	1	1	1	PXP1776		-0.557805	-0.438493
2	HSC_ZNF469 vs HSC_hNTO	0.00312257	0.0365302	-0.146629	PXP1776_04	UBS3B_HUMAN	UBASH3B	Q8TF42	Q8TF42	Ubiquitin-associated and SH3 domain-containing protein B OS=Homo sapiens OX=9606 GN=UBASH3B PE=1 SV=2	649	Homo sapiens	1	0.00985907	7.57	4.946	0	20	495	6627	TRUE	31	21	21	PXP1776_Sequest_tmt18_20230627_av.pdResult	25	21	17	PXP1776		-1.19018	-0.564239
2	HSC_ZNF469 vs HSC_hNTO	0.0721554	0.262049	-0.146529	PXP1776_04	SPAG7_HUMAN	SPAG7	O75391	O75391	Sperm-associated antigen 7 OS=Homo sapiens OX=9606 GN=SPAG7 PE=1 SV=2	227	Homo sapiens	1	0.00985907	5.433	4.946	0	20	7064	1270	TRUE	8	6	6	PXP1776_Sequest_tmt18_20230627_av.pdResult	6	6	5	PXP1776		-0.920291	0.377558
2	HSC_ZNF469 vs HSC_hNTO	0.194652	0.449704	-0.1465	PXP1776_04	ELOV1_HUMAN	ELOVL1	Q9BW60	Q9BW60	Elongation of very long chain fatty acids protein 1 OS=Homo sapiens OX=9606 GN=ELOVL1 PE=1 SV=1	279	Homo sapiens	1	0.00985907	5.059	4.946	0	20	7035	7855	TRUE	6	4	4	PXP1776_Sequest_tmt18_20230627_av.pdResult	5	4	4	PXP1776		-0.911111	-0.296266
2	HSC_ZNF469 vs HSC_hNTO	0.0728921	0.262559	-0.146481	PXP1776_04	EXOS6_HUMAN	EXOSC6	Q5RKV6	Q5RKV6	Exosome complex component MTR3 OS=Homo sapiens OX=9606 GN=EXOSC6 PE=1 SV=1	272	Homo sapiens	1	0.00985907	8.22	4.946	0	20	5239	4990	TRUE	10	9	9	PXP1776_Sequest_tmt18_20230627_av.pdResult	9	9	8	PXP1776		-0.993131	0.134861
2	HSC_ZNF469 vs HSC_hNTO	0.156884	0.40304	-0.146368	PXP1776_04	ZN136_HUMAN	ZNF136	P52737	P52737;Q8TBZ8	Zinc finger protein 136 OS=Homo sapiens OX=9606 GN=ZNF136 PE=1 SV=1	540	Homo sapiens	1	0.0122805	4.01	4.376	0	20	3718	3374	TRUE	2	1	1	PXP1776_Sequest_tmt18_20230627_av.pdResult	2	1	1	PXP1776		-0.555798	-0.00794712
2	HSC_ZNF469 vs HSC_hNTO	0.0710986	0.25937	-0.146339	PXP1776_04	RING2_HUMAN	RNF2	Q99496	Q99496	E3 ubiquitin-protein ligase RING2 OS=Homo sapiens OX=9606 GN=RNF2 PE=1 SV=1	336	Homo sapiens	2	0.00985907	6.701	4.946	0	20	5521	3945	TRUE	9	6	4	PXP1776_Sequest_tmt18_20230627_av.pdResult	5	4	4	PXP1776		-0.910112	-0.654743
2	HSC_ZNF469 vs HSC_hNTO	0.0941232	0.303758	-0.146093	PXP1776_04	WDR25_HUMAN	WDR25	Q64LD2	Q64LD2	WD repeat-containing protein 25 OS=Homo sapiens OX=9606 GN=WDR25 PE=1 SV=3	544	Homo sapiens	1	0.00985907	6.867	4.946	0	20	5035	5160	TRUE	6	5	5	PXP1776_Sequest_tmt18_20230627_av.pdResult	6	5	5	PXP1776		-0.917552	-0.244614
2	HSC_ZNF469 vs HSC_hNTO	0.00324075	0.0374909	-0.146082	PXP1776_04	SHC3_HUMAN	SHC3	Q92529	Q92529	SHC-transforming protein 3 OS=Homo sapiens OX=9606 GN=SHC3 PE=1 SV=1	594	Homo sapiens	3	0.00985907	8.03	4.946	0	20	2129	2717	TRUE	17	12	11	PXP1776_Sequest_tmt18_20230627_av.pdResult	11	11	7	PXP1776		-0.965783	-0.623139
2	HSC_ZNF469 vs HSC_hNTO	0.176744	0.428519	-0.145937	PXP1776_04	ALR_HUMAN	GFER	P55789	P55789	FAD-linked sulfhydryl oxidase ALR OS=Homo sapiens OX=9606 GN=GFER PE=1 SV=2	205	Homo sapiens	1	0.00985907	7.89	4.946	0	20	6859	3491	TRUE	3	3	3	PXP1776_Sequest_tmt18_20230627_av.pdResult	3	3	3	PXP1776		-0.871729	-0.722902
1	HSC_ZNF469 vs HSC_hNTO	0.201357	0.458533	-0.145918	PXP1776_04	ZKSC4_HUMAN	ZKSCAN4	Q969J2	Q969J2	Zinc finger protein with KRAB and SCAN domains 4 OS=Homo sapiens OX=9606 GN=ZKSCAN4 PE=1 SV=1	545	Homo sapiens	1	1.05748	1.833	2.851	0	20	5769	6912	TRUE	1	1	1	PXP1776_Sequest_tmt18_20230627_av.pdResult	1	1	1	PXP1776		-0.554089	0.116377
2	HSC_ZNF469 vs HSC_hNTO	0.0135302	0.0951952	-0.145848	PXP1776_04	RRS1_HUMAN	RRS1	Q15050	Q15050	Ribosome biogenesis regulatory protein homolog OS=Homo sapiens OX=9606 GN=RRS1 PE=1 SV=2	365	Homo sapiens	1	0.00985907	5.956	4.946	0	20	345	4494	TRUE	18	12	12	PXP1776_Sequest_tmt18_20230627_av.pdResult	15	12	11	PXP1776		-1.11412	-0.463961
2	HSC_ZNF469 vs HSC_hNTO	0.0305828	0.159649	-0.145718	PXP1776_04	ALMS1_HUMAN	ALMS1	Q8TCU4	Q8TCU4	Alstrom syndrome protein 1 OS=Homo sapiens OX=9606 GN=ALMS1 PE=1 SV=4	4168	Homo sapiens	1	0.00985907	5.02	4.946	0	20	471	6553	TRUE	11	11	11	PXP1776_Sequest_tmt18_20230627_av.pdResult	7	11	7	PXP1776		-0.963374	-0.120296
2	HSC_ZNF469 vs HSC_hNTO	0.210384	0.468455	-0.14571	PXP1776_04	LIMD1_HUMAN	LIMD1	Q9UGP4	Q9UGP4	LIM domain-containing protein 1 OS=Homo sapiens OX=9606 GN=LIMD1 PE=1 SV=1	676	Homo sapiens	1	0.00985907	7.568	4.946	0	20	582	9088	TRUE	11	11	11	PXP1776_Sequest_tmt18_20230627_av.pdResult	8	11	8	PXP1776		-0.987899	-0.117921
2	HSC_ZNF469 vs HSC_hNTO	0.0020025	0.0272405	-0.145667	PXP1776_04	PEAK1_HUMAN	PEAK1	Q9H792	Q9H792	Inactive tyrosine-protein kinase PEAK1 OS=Homo sapiens OX=9606 GN=PEAK1 PE=1 SV=4	1746	Homo sapiens	1	0.00985907	8.218	4.946	0	20	235	8265	TRUE	54	46	46	PXP1776_Sequest_tmt18_20230627_av.pdResult	46	46	40	PXP1776		-1.45479	-1.05519
1	HSC_ZNF469 vs HSC_hNTO	0.165961	0.414409	-0.145588	PXP1776_04	PORCN_HUMAN	PORCN	Q9H237	Q9H237	Protein-serine O-palmitoleoyltransferase porcupine OS=Homo sapiens OX=9606 GN=PORCN PE=1 SV=2	461	Homo sapiens	1	0.847311	1.973	2.974	0	20	2711	8125	TRUE	1	1	1	PXP1776_Sequest_tmt18_20230627_av.pdResult	1	1	1	PXP1776		-0.552835	0.051376
2	HSC_ZNF469 vs HSC_hNTO	0.00623952	0.0579897	-0.145513	PXP1776_04	TX1B3_HUMAN	TAX1BP3	O14907	O14907	Tax1-binding protein 3 OS=Homo sapiens OX=9606 GN=TAX1BP3 PE=1 SV=2	124	Homo sapiens	1	0.00985907	11.114	4.946	0	20	4032	615	TRUE	15	4	4	PXP1776_Sequest_tmt18_20230627_av.pdResult	13	4	4	PXP1776		-0.904971	-0.594554
2	HSC_ZNF469 vs HSC_hNTO	0.0543353	0.222354	-0.145509	PXP1776_04	CCD86_HUMAN	CCDC86	Q9H6F5	Q9H6F5	Coiled-coil domain-containing protein 86 OS=Homo sapiens OX=9606 GN=CCDC86 PE=1 SV=1	360	Homo sapiens	2	0.00985907	6.849	4.946	0	20	1198	8233	TRUE	11	10	9	PXP1776_Sequest_tmt18_20230627_av.pdResult	7	9	6	PXP1776		-0.916922	-0.711335
2	HSC_ZNF469 vs HSC_hNTO	0.113171	0.337214	-0.145501	PXP1776_04	ZKSC1_HUMAN	ZKSCAN1	P17029	P17029	Zinc finger protein with KRAB and SCAN domains 1 OS=Homo sapiens OX=9606 GN=ZKSCAN1 PE=1 SV=3	563	Homo sapiens	1	0.00985907	5.885	4.946	0	20	89	2361	TRUE	5	5	5	PXP1776_Sequest_tmt18_20230627_av.pdResult	4	5	4	PXP1776		-0.904897	-0.0970135
2	HSC_ZNF469 vs HSC_hNTO	0.258396	0.524468	-0.145496	PXP1776_04	IGF2_HUMAN	IGF2	P01344	P01344	Insulin-like growth factor II OS=Homo sapiens OX=9606 GN=IGF2 PE=1 SV=1	180	Homo sapiens	1	0.0108833	4.158	4.562	0	20	6555	1809	TRUE	2	2	2	PXP1776_Sequest_tmt18_20230627_av.pdResult	2	2	2	PXP1776		-0.682388	0.417255
1	HSC_ZNF469 vs HSC_hNTO	0.17994	0.431675	-0.145461	PXP1776_04	CASD1_HUMAN	CASD1	Q96PB1	Q96PB1	N-acetylneuraminate 9-O-acetyltransferase OS=Homo sapiens OX=9606 GN=CASD1 PE=1 SV=1	797	Homo sapiens	1	0.0100079	4.414	4.686	0	20	3982	7404	TRUE	2	2	2	PXP1776_Sequest_tmt18_20230627_av.pdResult	1	2	1	PXP1776		-0.552353	0.0633906
2	HSC_ZNF469 vs HSC_hNTO	0.0176511	0.114315	-0.14542	PXP1776_04	FRMD5_HUMAN	FRMD5	Q7Z6J6	Q7Z6J6	FERM domain-containing protein 5 OS=Homo sapiens OX=9606 GN=FRMD5 PE=1 SV=1	570	Homo sapiens	1	0.00985907	6.904	4.946	0	20	7376	5719	TRUE	6	6	6	PXP1776_Sequest_tmt18_20230627_av.pdResult	5	6	5	PXP1776		-0.913323	0.0234975
2	HSC_ZNF469 vs HSC_hNTO	0.0296382	0.156314	-0.145395	PXP1776_04	OTU6B_HUMAN	OTUD6B	Q8N6M0	Q8N6M0	Deubiquitinase OTUD6B OS=Homo sapiens OX=9606 GN=OTUD6B PE=1 SV=1	293	Homo sapiens	1	0.00985907	5.963	4.946	0	20	5173	6251	TRUE	16	11	11	PXP1776_Sequest_tmt18_20230627_av.pdResult	14	11	10	PXP1776		-1.09932	-0.641033
2	HSC_ZNF469 vs HSC_hNTO	0.12318	0.353524	-0.145389	PXP1776_04	NDUA4_HUMAN	NDUFA4	O00483	O00483	Cytochrome c oxidase subunit NDUFA4 OS=Homo sapiens OX=9606 GN=NDUFA4 PE=1 SV=1	81	Homo sapiens	1	0.0102034	4.314	4.562	0	20	1157	482	TRUE	11	5	5	PXP1776_Sequest_tmt18_20230627_av.pdResult	11	5	5	PXP1776		-0.913128	-0.169852
1	HSC_ZNF469 vs HSC_hNTO	0.186477	0.438359	-0.145263	PXP1776_04	CDPF1_HUMAN	CDPF1	Q6NVV7	Q6NVV7	Cysteine-rich DPF motif domain-containing protein 1 OS=Homo sapiens OX=9606 GN=CDPF1 PE=1 SV=1	123	Homo sapiens	1	0.075706	3.151	4.091	0	20	6919	5283	TRUE	1	1	1	PXP1776_Sequest_tmt18_20230627_av.pdResult	1	1	1	PXP1776		-0.5516	0.118174
2	HSC_ZNF469 vs HSC_hNTO	0.0396911	0.184247	-0.145222	PXP1776_04	TACO1_HUMAN	TACO1	Q9BSH4	Q9BSH4	Translational activator of cytochrome c oxidase 1 OS=Homo sapiens OX=9606 GN=TACO1 PE=1 SV=1	297	Homo sapiens	1	0.00985907	7.291	4.946	0	20	4116	7722	TRUE	13	9	9	PXP1776_Sequest_tmt18_20230627_av.pdResult	8	9	6	PXP1776		-0.915111	-0.305675
2	HSC_ZNF469 vs HSC_hNTO	0.0228403	0.133102	-0.14512	PXP1776_04	WDR46_HUMAN	WDR46	O15213	O15213	WD repeat-containing protein 46 OS=Homo sapiens OX=9606 GN=WDR46 PE=1 SV=3	610	Homo sapiens	1	0.00985907	7.587	4.946	0	20	19	732	TRUE	18	15	15	PXP1776_Sequest_tmt18_20230627_av.pdResult	14	15	13	PXP1776		-1.15633	-0.60159
2	HSC_ZNF469 vs HSC_hNTO	0.0162869	0.109504	-0.144871	PXP1776_04	WDR36_HUMAN	WDR36	Q8NI36	Q8NI36	WD repeat-containing protein 36 OS=Homo sapiens OX=9606 GN=WDR36 PE=1 SV=1	951	Homo sapiens	1	0.00985907	5.671	4.946	0	20	3319	6466	TRUE	23	18	18	PXP1776_Sequest_tmt18_20230627_av.pdResult	20	18	16	PXP1776		-1.17591	-0.38536
2	HSC_ZNF469 vs HSC_hNTO	0.0202353	0.123296	-0.144656	PXP1776_04	VPS25_HUMAN	VPS25	Q9BRG1	Q9BRG1	Vacuolar protein-sorting-associated protein 25 OS=Homo sapiens OX=9606 GN=VPS25 PE=1 SV=1	176	Homo sapiens	1	0.00985907	7.48	4.946	0	20	4740	7674	TRUE	15	9	9	PXP1776_Sequest_tmt18_20230627_av.pdResult	13	9	8	PXP1776		-0.980756	-0.457423
2	HSC_ZNF469 vs HSC_hNTO	0.055069	0.223888	-0.144619	PXP1776_04	SNX6_HUMAN	SNX6	Q9UNH7	Q9UNH7	Sorting nexin-6 OS=Homo sapiens OX=9606 GN=SNX6 PE=1 SV=1	406	Homo sapiens	2	0.00985907	8.107	4.946	0	20	581	9325	TRUE	25	15	14	PXP1776_Sequest_tmt18_20230627_av.pdResult	21	14	14	PXP1776		-1.15233	-0.62078
2	HSC_ZNF469 vs HSC_hNTO	0.151495	0.396932	-0.144594	PXP1776_04	TM38B_HUMAN	TMEM38B	Q9NVV0	Q9NVV0	Trimeric intracellular cation channel type B OS=Homo sapiens OX=9606 GN=TMEM38B PE=1 SV=1	291	Homo sapiens	1	0.0168179	3.792	4.376	0	20	6474	8731	TRUE	2	2	2	PXP1776_Sequest_tmt18_20230627_av.pdResult	2	2	2	PXP1776		-0.678156	-0.134529
2	HSC_ZNF469 vs HSC_hNTO	0.4979	0.725637	-0.144514	PXP1776_04	PININ_HUMAN	PNN	Q9H307	Q9H307	Pinin OS=Homo sapiens OX=9606 GN=PNN PE=1 SV=5	717	Homo sapiens	3	0.00985907	8.182	4.946	0	20	75	3926	TRUE	34	26	25	PXP1776_Sequest_tmt18_20230627_av.pdResult	26	25	22	PXP1776		-1.27641	-0.562292
2	HSC_ZNF469 vs HSC_hNTO	0.0146717	0.100891	-0.144487	PXP1776_04	DYN1_HUMAN	DNM1	Q05193	Q05193	Dynamin-1 OS=Homo sapiens OX=9606 GN=DNM1 PE=1 SV=2	864	Homo sapiens	3	0.00985907	6.882	4.946	0	20	828	3283	TRUE	32	19	10	PXP1776_Sequest_tmt18_20230627_av.pdResult	7	10	7	PXP1776		-0.95524	-0.0401935
2	HSC_ZNF469 vs HSC_hNTO	0.0356234	0.173646	-0.144423	PXP1776_04	TSSC4_HUMAN	TSSC4	Q9Y5U2	Q9Y5U2	Protein TSSC4 OS=Homo sapiens OX=9606 GN=TSSC4 PE=1 SV=3	329	Homo sapiens	1	0.0099938	4.425	4.686	0	20	3225	9627	TRUE	5	3	3	PXP1776_Sequest_tmt18_20230627_av.pdResult	5	3	3	PXP1776		-0.862683	-0.503411
2	HSC_ZNF469 vs HSC_hNTO	0.0114775	0.0865573	-0.144133	PXP1776_04	COPZ1_HUMAN	COPZ1	P61923	P61923	Coatomer subunit zeta-1 OS=Homo sapiens OX=9606 GN=COPZ1 PE=1 SV=1	177	Homo sapiens	1	0.00985907	7.152	4.946	0	20	6913	3620	TRUE	41	6	6	PXP1776_Sequest_tmt18_20230627_av.pdResult	13	6	6	PXP1776		-0.908252	-0.527378
2	HSC_ZNF469 vs HSC_hNTO	0.0211788	0.126896	-0.144061	PXP1776_04	SMG9_HUMAN	SMG9	Q9H0W8	Q9H0W8	Protein SMG9 OS=Homo sapiens OX=9606 GN=SMG9 PE=1 SV=1	520	Homo sapiens	1	0.00985907	6.359	4.946	0	20	3197	8089	TRUE	9	7	7	PXP1776_Sequest_tmt18_20230627_av.pdResult	8	7	6	PXP1776		-0.907796	-0.687377
1	HSC_ZNF469 vs HSC_hNTO	0.0123837	0.0902482	-0.143799	PXP1776_04	TIAM2_HUMAN	TIAM2	Q8IVF5	Q8IVF5	T-lymphoma invasion and metastasis-inducing protein 2 OS=Homo sapiens OX=9606 GN=TIAM2 PE=2 SV=4	1701	Homo sapiens	1	0.0247124	3.606	4.376	0	20	148	5958	TRUE	1	1	1	PXP1776_Sequest_tmt18_20230627_av.pdResult	1	1	1	PXP1776		-0.546042	0.196059
2	HSC_ZNF469 vs HSC_hNTO	0.00418218	0.0448484	-0.143798	PXP1776_04	PAPS1_HUMAN	PAPSS1	O43252	O43252	Bifunctional 3'-phosphoadenosine 5'-phosphosulfate synthase 1 OS=Homo sapiens OX=9606 GN=PAPSS1 PE=1 SV=2	624	Homo sapiens	2	0.00985907	8.72	4.946	0	20	869	831	TRUE	49	21	20	PXP1776_Sequest_tmt18_20230627_av.pdResult	37	20	17	PXP1776		-1.1672	-0.428034
2	HSC_ZNF469 vs HSC_hNTO	0.0100904	0.0798279	-0.143715	PXP1776_04	KTNA1_HUMAN	KATNA1	O75449	O75449	Katanin p60 ATPase-containing subunit A1 OS=Homo sapiens OX=9606 GN=KATNA1 PE=1 SV=1	491	Homo sapiens	4	0.00985907	6.32	4.946	0	20	1065	1290	TRUE	12	10	7	PXP1776_Sequest_tmt18_20230627_av.pdResult	7	7	5	PXP1776		-0.902618	-0.276912
2	HSC_ZNF469 vs HSC_hNTO	0.0461925	0.202206	-0.143702	PXP1776_04	DUS23_HUMAN	DUSP23	Q9BVJ7	Q9BVJ7	Dual specificity protein phosphatase 23 OS=Homo sapiens OX=9606 GN=DUSP23 PE=1 SV=1	150	Homo sapiens	1	0.00985907	5.845	4.946	0	20	7477	7837	TRUE	9	9	9	PXP1776_Sequest_tmt18_20230627_av.pdResult	6	9	6	PXP1776		-0.905538	-0.182895
2	HSC_ZNF469 vs HSC_hNTO	0.301041	0.564958	-0.143552	PXP1776_04	MAPK5_HUMAN	MAPKAPK5	Q8IW41	Q8IW41	MAP kinase-activated protein kinase 5 OS=Homo sapiens OX=9606 GN=MAPKAPK5 PE=1 SV=2	473	Homo sapiens	10	0.00985907	5.841	4.946	0	20	549	670	TRUE	6	5	4	PXP1776_Sequest_tmt18_20230627_av.pdResult	3	4	3	PXP1776		-0.857482	-0.469052
2	HSC_ZNF469 vs HSC_hNTO	0.00604615	0.0568132	-0.143532	PXP1776_04	CBWD2_HUMAN	CBWD2	Q8IUF1	Q8IUF1;Q9BRT8	COBW domain-containing protein 2 OS=Homo sapiens OX=9606 GN=CBWD2 PE=2 SV=1	395	Homo sapiens	2	0.00985907	5.639	4.946	0	20	2923	4839	TRUE	28	11	2	PXP1776_Sequest_tmt18_20230627_av.pdResult	2	2	1	PXP1776		-0.545028	-0.28308
1	HSC_ZNF469 vs HSC_hNTO	0.106289	0.325383	-0.143297	PXP1776_04	MOCOS_HUMAN	MOCOS	Q96EN8	Q96EN8	Molybdenum cofactor sulfurase OS=Homo sapiens OX=9606 GN=MOCOS PE=1 SV=2	888	Homo sapiens	1	0.00985907	5.022	4.946	0	20	3401	7131	TRUE	2	2	2	PXP1776_Sequest_tmt18_20230627_av.pdResult	1	2	1	PXP1776		-0.544136	0.271437
1	HSC_ZNF469 vs HSC_hNTO	0.509696	0.734335	-0.143269	PXP1776_04	FGF7_HUMAN	FGF7	P21781	P21781	Fibroblast growth factor 7 OS=Homo sapiens OX=9606 GN=FGF7 PE=1 SV=1	194	Homo sapiens	1	0.00985907	5.719	4.946	0	20	5276	2489	TRUE	1	1	1	PXP1776_Sequest_tmt18_20230627_av.pdResult	1	1	1	PXP1776		-0.544029	-0.539919
2	HSC_ZNF469 vs HSC_hNTO	0.0253127	0.141265	-0.143258	PXP1776_04	IF2B2_HUMAN	IGF2BP2	Q9Y6M1	Q9Y6M1	Insulin-like growth factor 2 mRNA-binding protein 2 OS=Homo sapiens OX=9606 GN=IGF2BP2 PE=1 SV=2	599	Homo sapiens	3	0.00985907	5.921	4.946	0	20	1906	459	TRUE	25	16	14	PXP1776_Sequest_tmt18_20230627_av.pdResult	18	14	12	PXP1776		-1.10118	-0.684684
2	HSC_ZNF469 vs HSC_hNTO	0.16227	0.40968	-0.14325	PXP1776_04	CD248_HUMAN	CD248	Q9HCU0	Q9HCU0	Endosialin OS=Homo sapiens OX=9606 GN=CD248 PE=1 SV=1	757	Homo sapiens	1	0.00985907	8.579	4.946	0	20	2680	8454	TRUE	7	7	7	PXP1776_Sequest_tmt18_20230627_av.pdResult	6	7	6	PXP1776		-0.902687	0.446276
2	HSC_ZNF469 vs HSC_hNTO	0.0968161	0.309484	-0.143128	PXP1776_04	NDEL1_HUMAN	NDEL1	Q9GZM8	Q9GZM8	Nuclear distribution protein nudE-like 1 OS=Homo sapiens OX=9606 GN=NDEL1 PE=1 SV=1	345	Homo sapiens	2	0.00986249	4.712	4.946	0	20	3988	8012	TRUE	10	8	4	PXP1776_Sequest_tmt18_20230627_av.pdResult	4	4	4	PXP1776		-0.890142	-0.721706
2	HSC_ZNF469 vs HSC_hNTO	0.0246229	0.138656	-0.143008	PXP1776_04	NOTC1_HUMAN	NOTCH1	P46531	P46531	Neurogenic locus notch homolog protein 1 OS=Homo sapiens OX=9606 GN=NOTCH1 PE=1 SV=4	2555	Homo sapiens	3	0.00985907	5.374	4.946	0	20	972	3095	TRUE	10	8	6	PXP1776_Sequest_tmt18_20230627_av.pdResult	7	6	6	PXP1776		-0.901164	0.340698
2	HSC_ZNF469 vs HSC_hNTO	0.133908	0.371331	-0.14295	PXP1776_04	NDUB1_HUMAN	NDUFB1	O75438	O75438	NADH dehydrogenase [ubiquinone] 1 beta subcomplex subunit 1 OS=Homo sapiens OX=9606 GN=NDUFB1 PE=1 SV=1	58	Homo sapiens	1	0.00985907	5.117	4.946	0	20	3422	1286	TRUE	4	3	3	PXP1776_Sequest_tmt18_20230627_av.pdResult	4	3	3	PXP1776		-0.853887	-0.499505
2	HSC_ZNF469 vs HSC_hNTO	0.0154465	0.104908	-0.142915	PXP1776_04	AP4M1_HUMAN	AP4M1	O00189	O00189	AP-4 complex subunit mu-1 OS=Homo sapiens OX=9606 GN=AP4M1 PE=1 SV=2	453	Homo sapiens	1	0.00985907	7.917	4.946	0	20	6161	401	TRUE	7	6	6	PXP1776_Sequest_tmt18_20230627_av.pdResult	7	6	6	PXP1776		-0.900577	-0.474906
2	HSC_ZNF469 vs HSC_hNTO	0.00246487	0.0312785	-0.142774	PXP1776_04	WDR81_HUMAN	WDR81	Q562E7	Q562E7	WD repeat-containing protein 81 OS=Homo sapiens OX=9606 GN=WDR81 PE=1 SV=2	1941	Homo sapiens	1	0.00985907	8.308	4.946	0	20	4584	4896	TRUE	20	18	18	PXP1776_Sequest_tmt18_20230627_av.pdResult	15	18	14	PXP1776		-1.13763	-0.25432
2	HSC_ZNF469 vs HSC_hNTO	0.0408364	0.187414	-0.142672	PXP1776_04	NDUF2_HUMAN	NDUFAF2	Q8N183	Q8N183	NADH dehydrogenase [ubiquinone] 1 alpha subcomplex assembly factor 2 OS=Homo sapiens OX=9606 GN=NDUFAF2 PE=1 SV=1	169	Homo sapiens	1	0.00985907	5.716	4.946	0	20	4395	6130	TRUE	15	11	11	PXP1776_Sequest_tmt18_20230627_av.pdResult	13	11	9	PXP1776		-0.976466	-0.231778
1	HSC_ZNF469 vs HSC_hNTO	0.129171	0.365119	-0.142633	PXP1776_04	NSE4A_HUMAN	NSMCE4A	Q9NXX6	Q9NXX6	Non-structural maintenance of chromosomes element 4 homolog A OS=Homo sapiens OX=9606 GN=NSMCE4A PE=1 SV=2	385	Homo sapiens	1	0.00985907	6.269	4.946	0	20	6944	8827	TRUE	3	3	3	PXP1776_Sequest_tmt18_20230627_av.pdResult	1	3	1	PXP1776		-0.541612	0.311024
2	HSC_ZNF469 vs HSC_hNTO	0.00788215	0.0679273	-0.142585	PXP1776_04	NCDN_HUMAN	NCDN	Q9UBB6	Q9UBB6	Neurochondrin OS=Homo sapiens OX=9606 GN=NCDN PE=1 SV=1	729	Homo sapiens	1	0.00985907	7.549	4.946	0	20	3565	9003	TRUE	23	18	18	PXP1776_Sequest_tmt18_20230627_av.pdResult	16	18	13	PXP1776		-1.13612	-0.916925
2	HSC_ZNF469 vs HSC_hNTO	0.00703148	0.0625757	-0.142308	PXP1776_04	MBB1A_HUMAN	MYBBP1A	Q9BQG0	Q9BQG0	Myb-binding protein 1A OS=Homo sapiens OX=9606 GN=MYBBP1A PE=1 SV=2	1328	Homo sapiens	4	0.00985907	8.321	4.946	0	20	318	3999	TRUE	78	49	48	PXP1776_Sequest_tmt18_20230627_av.pdResult	63	48	42	PXP1776		-1.42124	-0.733223
2	HSC_ZNF469 vs HSC_hNTO	0.0518823	0.216842	-0.142305	PXP1776_04	SRP09_HUMAN	SRP9	P49458	P49458	Signal recognition particle 9 kDa protein OS=Homo sapiens OX=9606 GN=SRP9 PE=1 SV=2	86	Homo sapiens	1	0.0911961	3.075	3.988	0	20	4958	3210	TRUE	12	6	6	PXP1776_Sequest_tmt18_20230627_av.pdResult	12	6	6	PXP1776		-0.896734	0.422653
2	HSC_ZNF469 vs HSC_hNTO	0.00357406	0.0401075	-0.142284	PXP1776_04	ARMX2_HUMAN	ARMCX2	Q7L311	Q7L311	Armadillo repeat-containing X-linked protein 2 OS=Homo sapiens OX=9606 GN=ARMCX2 PE=2 SV=1	632	Homo sapiens	1	0.00985907	7.118	4.946	0	20	823	5607	TRUE	24	14	14	PXP1776_Sequest_tmt18_20230627_av.pdResult	21	14	12	PXP1776		-1.0937	-0.461655
2	HSC_ZNF469 vs HSC_hNTO	0.0373598	0.177668	-0.14219	PXP1776_04	RT16_HUMAN	MRPS16	Q9Y3D3	Q9Y3D3	28S ribosomal protein S16, mitochondrial OS=Homo sapiens OX=9606 GN=MRPS16 PE=1 SV=1	137	Homo sapiens	1	0.00985907	9.352	4.946	0	20	1723	9516	TRUE	6	5	5	PXP1776_Sequest_tmt18_20230627_av.pdResult	6	5	5	PXP1776		-0.893038	-0.339316
2	HSC_ZNF469 vs HSC_hNTO	0.214951	0.473458	-0.142162	PXP1776_04	B2CL1_HUMAN	BCL2L1	Q07817	Q07817	Bcl-2-like protein 1 OS=Homo sapiens OX=9606 GN=BCL2L1 PE=1 SV=1	233	Homo sapiens	1	0.00985907	5.161	4.946	0	20	7016	3957	TRUE	3	3	3	PXP1776_Sequest_tmt18_20230627_av.pdResult	2	3	2	PXP1776		-0.66675	-0.309368
2	HSC_ZNF469 vs HSC_hNTO	0.0164002	0.109897	-0.141934	PXP1776_04	F16B1_HUMAN	FAM160B1	Q5W0V3	Q5W0V3	Protein FAM160B1 OS=Homo sapiens OX=9606 GN=FAM160B1 PE=1 SV=1	765	Homo sapiens	2	0.00985907	6.62	4.946	0	20	1167	5137	TRUE	33	18	17	PXP1776_Sequest_tmt18_20230627_av.pdResult	28	17	17	PXP1776		-1.15208	-0.126429
2	HSC_ZNF469 vs HSC_hNTO	0.305639	0.570161	-0.141704	PXP1776_04	PAAF1_HUMAN	PAAF1	Q9BRP4	Q9BRP4	Proteasomal ATPase-associated factor 1 OS=Homo sapiens OX=9606 GN=PAAF1 PE=1 SV=2	392	Homo sapiens	1	0.00985907	5.701	4.946	0	20	5981	7683	TRUE	3	3	3	PXP1776_Sequest_tmt18_20230627_av.pdResult	2	3	2	PXP1776		-0.664602	-0.945071
2	HSC_ZNF469 vs HSC_hNTO	0.00103708	0.0179079	-0.141651	PXP1776_04	DYHC2_HUMAN	DYNC2H1	Q8NCM8	Q8NCM8	Cytoplasmic dynein 2 heavy chain 1 OS=Homo sapiens OX=9606 GN=DYNC2H1 PE=1 SV=4	4307	Homo sapiens	1	0.00985907	8.991	4.946	0	20	27	6367	TRUE	89	77	77	PXP1776_Sequest_tmt18_20230627_av.pdResult	81	77	69	PXP1776		-1.41468	-0.758938
2	HSC_ZNF469 vs HSC_hNTO	0.0653126	0.245388	-0.141575	PXP1776_04	SNX3_HUMAN	SNX3	O60493	O60493	Sorting nexin-3 OS=Homo sapiens OX=9606 GN=SNX3 PE=1 SV=3	162	Homo sapiens	2	0.00985907	6.419	4.946	0	20	6502	1066	TRUE	17	7	6	PXP1776_Sequest_tmt18_20230627_av.pdResult	13	6	6	PXP1776		-0.892135	-0.683458
2	HSC_ZNF469 vs HSC_hNTO	0.116612	0.343957	-0.141489	PXP1776_04	GHITM_HUMAN	GHITM	Q9H3K2	Q9H3K2	Growth hormone-inducible transmembrane protein OS=Homo sapiens OX=9606 GN=GHITM PE=1 SV=2	345	Homo sapiens	1	0.00985907	5.785	4.946	0	20	5147	8162	TRUE	8	4	4	PXP1776_Sequest_tmt18_20230627_av.pdResult	5	4	4	PXP1776		-0.879946	-0.547129
2	HSC_ZNF469 vs HSC_hNTO	0.0792004	0.27545	-0.141226	PXP1776_04	RBM33_HUMAN	RBM33	Q96EV2	Q96EV2	RNA-binding protein 33 OS=Homo sapiens OX=9606 GN=RBM33 PE=1 SV=3	1170	Homo sapiens	1	0.00985907	7.176	4.946	0	20	5057	7143	TRUE	8	8	8	PXP1776_Sequest_tmt18_20230627_av.pdResult	4	8	4	PXP1776		-0.878312	-0.506084
2	HSC_ZNF469 vs HSC_hNTO	0.0898802	0.296114	-0.141209	PXP1776_04	ALKB3_HUMAN	ALKBH3	Q96Q83	Q96Q83	Alpha-ketoglutarate-dependent dioxygenase alkB homolog 3 OS=Homo sapiens OX=9606 GN=ALKBH3 PE=1 SV=1	286	Homo sapiens	1	0.00985907	5.139	4.946	0	20	944	7435	TRUE	5	5	5	PXP1776_Sequest_tmt18_20230627_av.pdResult	3	5	3	PXP1776		-0.843485	-0.387765
2	HSC_ZNF469 vs HSC_hNTO	0.0720597	0.261906	-0.141207	PXP1776_04	PRIC3_HUMAN	PRICKLE3	O43900	O43900	Prickle planar cell polarity protein 3 OS=Homo sapiens OX=9606 GN=PRICKLE3 PE=1 SV=2	615	Homo sapiens	1	0.00985907	6.314	4.946	0	20	8234	983	TRUE	2	2	2	PXP1776_Sequest_tmt18_20230627_av.pdResult	2	2	2	PXP1776		-0.662271	-0.67433
2	HSC_ZNF469 vs HSC_hNTO	0.255885	0.522118	-0.141167	PXP1776_04	CRBG1_HUMAN	CRYBG1	Q9Y4K1	Q9Y4K1	Beta/gamma crystallin domain-containing protein 1 OS=Homo sapiens OX=9606 GN=CRYBG1 PE=1 SV=3	1723	Homo sapiens	1	0.00985907	5.776	4.946	0	20	5251	9569	TRUE	4	4	4	PXP1776_Sequest_tmt18_20230627_av.pdResult	3	4	3	PXP1776		-0.843238	-0.0945144
2	HSC_ZNF469 vs HSC_hNTO	0.117032	0.344761	-0.14108	PXP1776_04	TIM29_HUMAN	TIMM29	Q9BSF4	Q9BSF4	Mitochondrial import inner membrane translocase subunit Tim29 OS=Homo sapiens OX=9606 GN=TIMM29 PE=1 SV=2	260	Homo sapiens	1	0.00985907	5.478	4.946	0	20	6595	7718	TRUE	4	4	4	PXP1776_Sequest_tmt18_20230627_av.pdResult	4	4	4	PXP1776		-0.877401	-0.111571
2	HSC_ZNF469 vs HSC_hNTO	0.282879	0.548698	-0.140705	PXP1776_04	SEN54_HUMAN	TSEN54	Q7Z6J9	Q7Z6J9	tRNA-splicing endonuclease subunit Sen54 OS=Homo sapiens OX=9606 GN=TSEN54 PE=1 SV=3	526	Homo sapiens	1	0.00985907	5.007	4.946	0	20	1533	5721	TRUE	5	4	4	PXP1776_Sequest_tmt18_20230627_av.pdResult	4	4	4	PXP1776		-0.875073	-0.283786
2	HSC_ZNF469 vs HSC_hNTO	0.0344736	0.170673	-0.140417	PXP1776_04	SCRN2_HUMAN	SCRN2	Q96FV2	Q96FV2	Secernin-2 OS=Homo sapiens OX=9606 GN=SCRN2 PE=1 SV=3	425	Homo sapiens	1	0.00985907	8.561	4.946	0	20	348	7175	TRUE	11	8	8	PXP1776_Sequest_tmt18_20230627_av.pdResult	9	8	7	PXP1776		-0.928326	-0.794331
2	HSC_ZNF469 vs HSC_hNTO	0.00181281	0.0254746	-0.140404	PXP1776_04	SAMD9_HUMAN	SAMD9	Q5K651	Q5K651	Sterile alpha motif domain-containing protein 9 OS=Homo sapiens OX=9606 GN=SAMD9 PE=1 SV=1	1589	Homo sapiens	4	0.00985907	6.786	4.946	0	20	218	3110	TRUE	67	48	46	PXP1776_Sequest_tmt18_20230627_av.pdResult	53	46	42	PXP1776		-1.40223	-0.54615
1	HSC_ZNF469 vs HSC_hNTO	0.679875	0.840744	-0.140395	PXP1776_04	S38A6_HUMAN	SLC38A6	Q8IZM9	Q8IZM9	Probable sodium-coupled neutral amino acid transporter 6 OS=Homo sapiens OX=9606 GN=SLC38A6 PE=1 SV=2	456	Homo sapiens	1	0.00985907	6.558	4.946	0	20	8153	6098	TRUE	1	1	1	PXP1776_Sequest_tmt18_20230627_av.pdResult	1	1	1	PXP1776		-0.533116	0.370756
2	HSC_ZNF469 vs HSC_hNTO	0.0225138	0.132105	-0.14038	PXP1776_04	NOL11_HUMAN	NOL11	Q9H8H0	Q9H8H0	Nucleolar protein 11 OS=Homo sapiens OX=9606 GN=NOL11 PE=1 SV=1	719	Homo sapiens	1	0.00985907	8.064	4.946	0	20	2337	8299	TRUE	22	17	17	PXP1776_Sequest_tmt18_20230627_av.pdResult	18	17	15	PXP1776		-1.13076	-0.406647
2	HSC_ZNF469 vs HSC_hNTO	0.0619347	0.238048	-0.140327	PXP1776_04	GBRL2_HUMAN	GABARAPL2	P60520	P60520	Gamma-aminobutyric acid receptor-associated protein-like 2 OS=Homo sapiens OX=9606 GN=GABARAPL2 PE=1 SV=1	117	Homo sapiens	2	0.00985907	5.966	4.946	0	20	4905	1550	TRUE	8	6	5	PXP1776_Sequest_tmt18_20230627_av.pdResult	6	5	5	PXP1776		-0.881336	0.0783488
1	HSC_ZNF469 vs HSC_hNTO	0.0190707	0.119307	-0.14027	PXP1776_04	SCN7A_HUMAN	SCN7A	Q01118	Q01118	Sodium channel protein type 7 subunit alpha OS=Homo sapiens OX=9606 GN=SCN7A PE=1 SV=2	1682	Homo sapiens	1	0.335935	2.486	3.472	0	20	6747	3835	TRUE	1	1	1	PXP1776_Sequest_tmt18_20230627_av.pdResult	1	1	1	PXP1776		-0.532641	-0.315034
2	HSC_ZNF469 vs HSC_hNTO	0.0408144	0.187414	-0.140238	PXP1776_04	CT027_HUMAN	C20orf27	Q9GZN8	Q9GZN8	UPF0687 protein C20orf27 OS=Homo sapiens OX=9606 GN=C20orf27 PE=1 SV=3	174	Homo sapiens	1	0.00985907	6.295	4.946	0	20	5809	8017	TRUE	8	5	5	PXP1776_Sequest_tmt18_20230627_av.pdResult	8	5	5	PXP1776		-0.880781	-0.276768
2	HSC_ZNF469 vs HSC_hNTO	0.34028	0.601534	-0.140143	PXP1776_04	GGACT_HUMAN	GGACT	Q9BVM4	Q9BVM4	Gamma-glutamylaminecyclotransferase OS=Homo sapiens OX=9606 GN=GGACT PE=1 SV=2	153	Homo sapiens	1	0.00985907	6.583	4.946	0	20	6617	7843	TRUE	4	3	3	PXP1776_Sequest_tmt18_20230627_av.pdResult	3	3	3	PXP1776		-0.837119	-0.782863
2	HSC_ZNF469 vs HSC_hNTO	0.0308315	0.160377	-0.140118	PXP1776_04	RBBP4_HUMAN	RBBP4	Q09028	Q09028	Histone-binding protein RBBP4 OS=Homo sapiens OX=9606 GN=RBBP4 PE=1 SV=3	425	Homo sapiens	2	0.00985907	8.427	4.946	0	20	3664	4009	TRUE	30	19	13	PXP1776_Sequest_tmt18_20230627_av.pdResult	17	13	12	PXP1776		-1.07705	-0.581771
2	HSC_ZNF469 vs HSC_hNTO	0.183766	0.436247	-0.140071	PXP1776_04	RPA43_HUMAN	TWISTNB	Q3B726	Q3B726	DNA-directed RNA polymerase I subunit RPA43 OS=Homo sapiens OX=9606 GN=TWISTNB PE=1 SV=1	338	Homo sapiens	1	0.00985907	7.714	4.946	0	20	4975	4776	TRUE	3	2	2	PXP1776_Sequest_tmt18_20230627_av.pdResult	3	2	2	PXP1776		-0.656942	-0.520861
1	HSC_ZNF469 vs HSC_hNTO	0.2899	0.555244	-0.140034	PXP1776_04	SE6L2_HUMAN	SEZ6L2	Q6UXD5	Q6UXD5	Seizure 6-like protein 2 OS=Homo sapiens OX=9606 GN=SEZ6L2 PE=1 SV=2	910	Homo sapiens	1	0.0319646	3.497	4.269	0	20	5682	5452	TRUE	1	1	1	PXP1776_Sequest_tmt18_20230627_av.pdResult	1	1	1	PXP1776		-0.531746	-0.412796
2	HSC_ZNF469 vs HSC_hNTO	0.045687	0.200838	-0.139879	PXP1776_04	FBX21_HUMAN	FBXO21	O94952	O94952	F-box only protein 21 OS=Homo sapiens OX=9606 GN=FBXO21 PE=2 SV=2	628	Homo sapiens	1	0.00985907	6.547	4.946	0	20	6368	1512	TRUE	8	7	7	PXP1776_Sequest_tmt18_20230627_av.pdResult	7	7	6	PXP1776		-0.881448	-0.463258
1	HSC_ZNF469 vs HSC_hNTO	0.371697	0.629368	-0.139874	PXP1776_04	NEMP2_HUMAN	NEMP2	A6NFY4	A6NFY4	Nuclear envelope integral membrane protein 2 OS=Homo sapiens OX=9606 GN=NEMP2 PE=2 SV=3	417	Homo sapiens	1	0.0109473	4.148	4.562	0	20	8235	128	TRUE	1	1	1	PXP1776_Sequest_tmt18_20230627_av.pdResult	1	1	1	PXP1776		-0.531138	0.174607
2	HSC_ZNF469 vs HSC_hNTO	0.0410477	0.187672	-0.139865	PXP1776_04	ARGL1_HUMAN	ARGLU1	Q9NWB6	Q9NWB6	Arginine and glutamate-rich protein 1 OS=Homo sapiens OX=9606 GN=ARGLU1 PE=1 SV=1	273	Homo sapiens	2	0.111292	2.992	3.944	0	20	655	1545	TRUE	12	10	9	PXP1776_Sequest_tmt18_20230627_av.pdResult	10	9	9	PXP1776		-0.957253	-0.185994
2	HSC_ZNF469 vs HSC_hNTO	0.0613298	0.236546	-0.139862	PXP1776_04	TFDP1_HUMAN	TFDP1	Q14186	Q14186	Transcription factor Dp-1 OS=Homo sapiens OX=9606 GN=TFDP1 PE=1 SV=1	410	Homo sapiens	2	0.00985907	7.664	4.946	0	20	2801	4346	TRUE	7	7	6	PXP1776_Sequest_tmt18_20230627_av.pdResult	5	6	5	PXP1776		-0.878419	-0.152553
2	HSC_ZNF469 vs HSC_hNTO	0.00302147	0.0357888	-0.139795	PXP1776_04	SYEP_HUMAN	EPRS	P07814	P07814	Bifunctional glutamate/proline--tRNA ligase OS=Homo sapiens OX=9606 GN=EPRS PE=1 SV=5	1512	Homo sapiens	1	0.00985907	9.706	4.946	0	20	327	1981	TRUE	182	68	68	PXP1776_Sequest_tmt18_20230627_av.pdResult	158	68	65	PXP1776		-1.39615	-1.07232
2	HSC_ZNF469 vs HSC_hNTO	0.035155	0.171997	-0.139753	PXP1776_04	ZBED6_HUMAN	ZBED6	P86452	P86452	Zinc finger BED domain-containing protein 6 OS=Homo sapiens OX=9606 GN=ZBED6 PE=3 SV=1	979	Homo sapiens	1	0.0105128	4.226	4.562	0	20	3530	3795	TRUE	2	2	2	PXP1776_Sequest_tmt18_20230627_av.pdResult	2	2	2	PXP1776		-0.65545	-0.128105
1	HSC_ZNF469 vs HSC_hNTO	0.347724	0.607607	-0.139712	PXP1776_04	NOL12_HUMAN	NOL12	Q9UGY1	Q9UGY1	Nucleolar protein 12 OS=Homo sapiens OX=9606 GN=NOL12 PE=1 SV=1	213	Homo sapiens	2	0.00985907	5.116	4.946	0	20	6712	8566	TRUE	3	3	2	PXP1776_Sequest_tmt18_20230627_av.pdResult	1	2	1	PXP1776		-0.530523	0.00570101
2	HSC_ZNF469 vs HSC_hNTO	0.00935561	0.0762711	-0.139505	PXP1776_04	LMNB1_HUMAN	LMNB1	P20700	P20700	Lamin-B1 OS=Homo sapiens OX=9606 GN=LMNB1 PE=1 SV=2	586	Homo sapiens	3	0.00985907	7.78	4.946	0	20	941	1821	TRUE	52	34	32	PXP1776_Sequest_tmt18_20230627_av.pdResult	37	32	29	PXP1776		-1.2452	-0.290638
2	HSC_ZNF469 vs HSC_hNTO	0.176157	0.427906	-0.139421	PXP1776_04	MMTA2_HUMAN	MMTAG2	Q9BU76	Q9BU76	Multiple myeloma tumor-associated protein 2 OS=Homo sapiens OX=9606 GN=MMTAG2 PE=1 SV=1	263	Homo sapiens	1	0.00985907	5.43	4.946	0	20	704	7779	TRUE	6	6	6	PXP1776_Sequest_tmt18_20230627_av.pdResult	5	6	5	PXP1776		-0.875649	-0.168566
2	HSC_ZNF469 vs HSC_hNTO	0.00116695	0.0194333	-0.139376	PXP1776_04	AKTS1_HUMAN	AKT1S1	Q96B36	Q96B36	Proline-rich AKT1 substrate 1 OS=Homo sapiens OX=9606 GN=AKT1S1 PE=1 SV=1	256	Homo sapiens	1	0.00985907	5.829	4.946	0	20	6140	6990	TRUE	11	7	7	PXP1776_Sequest_tmt18_20230627_av.pdResult	10	7	7	PXP1776		-0.921445	-0.572722
2	HSC_ZNF469 vs HSC_hNTO	0.0280752	0.151706	-0.139364	PXP1776_04	GRN_HUMAN	GRN	P28799	P28799	Progranulin OS=Homo sapiens OX=9606 GN=GRN PE=1 SV=2	593	Homo sapiens	1	0.00985907	6.661	4.946	0	20	2195	2698	TRUE	26	14	14	PXP1776_Sequest_tmt18_20230627_av.pdResult	22	14	12	PXP1776		-1.07126	-1.10098
2	HSC_ZNF469 vs HSC_hNTO	0.0233134	0.134519	-0.139362	PXP1776_04	C1GLT_HUMAN	C1GALT1	Q9NS00	Q9NS00	Glycoprotein-N-acetylgalactosamine 3-beta-galactosyltransferase 1 OS=Homo sapiens OX=9606 GN=C1GALT1 PE=1 SV=1	363	Homo sapiens	1	0.00985907	5.363	4.946	0	20	6751	8624	TRUE	7	6	6	PXP1776_Sequest_tmt18_20230627_av.pdResult	6	6	5	PXP1776		-0.875276	0.288597
2	HSC_ZNF469 vs HSC_hNTO	0.0361469	0.174959	-0.139301	PXP1776_04	NDUA7_HUMAN	NDUFA7	O95182	O95182	NADH dehydrogenase [ubiquinone] 1 alpha subcomplex subunit 7 OS=Homo sapiens OX=9606 GN=NDUFA7 PE=1 SV=3	113	Homo sapiens	1	0.00985907	5.939	4.946	0	20	5827	1554	TRUE	12	7	7	PXP1776_Sequest_tmt18_20230627_av.pdResult	11	7	6	PXP1776		-0.877801	-0.811657
2	HSC_ZNF469 vs HSC_hNTO	0.0391884	0.183073	-0.139245	PXP1776_04	TAM41_HUMAN	TAMM41	Q96BW9	Q96BW9	Phosphatidate cytidylyltransferase, mitochondrial OS=Homo sapiens OX=9606 GN=TAMM41 PE=1 SV=2	452	Homo sapiens	1	0.00985907	5.915	4.946	0	20	4149	7023	TRUE	7	5	5	PXP1776_Sequest_tmt18_20230627_av.pdResult	7	5	5	PXP1776		-0.874542	-0.330215
2	HSC_ZNF469 vs HSC_hNTO	0.0601972	0.234593	-0.139241	PXP1776_04	JUN_HUMAN	JUN	P05412	P05412	Transcription factor AP-1 OS=Homo sapiens OX=9606 GN=JUN PE=1 SV=2	331	Homo sapiens	1	0.00985907	5.974	4.946	0	20	6554	1926	TRUE	2	2	2	PXP1776_Sequest_tmt18_20230627_av.pdResult	2	2	2	PXP1776		-0.653049	-0.232782
2	HSC_ZNF469 vs HSC_hNTO	0.0136543	0.0956516	-0.139221	PXP1776_04	ORN_HUMAN	REXO2	Q9Y3B8	Q9Y3B8	Oligoribonuclease, mitochondrial OS=Homo sapiens OX=9606 GN=REXO2 PE=1 SV=3	237	Homo sapiens	1	0.00985907	8.782	4.946	0	20	2832	9505	TRUE	34	11	11	PXP1776_Sequest_tmt18_20230627_av.pdResult	25	11	10	PXP1776		-1.05264	-0.612884
2	HSC_ZNF469 vs HSC_hNTO	0.00126639	0.0205054	-0.139202	PXP1776_04	IF16_HUMAN	IFI16	Q16666	Q16666	Gamma-interferon-inducible protein 16 OS=Homo sapiens OX=9606 GN=IFI16 PE=1 SV=3	785	Homo sapiens	1	0.00985907	6.539	4.946	0	20	1466	4678	TRUE	39	25	25	PXP1776_Sequest_tmt18_20230627_av.pdResult	38	25	24	PXP1776		-1.22949	0.0431092
2	HSC_ZNF469 vs HSC_hNTO	0.0148057	0.101588	-0.139032	PXP1776_04	GLI2_HUMAN	GLI2	P10070	P10070	Zinc finger protein GLI2 OS=Homo sapiens OX=9606 GN=GLI2 PE=1 SV=4	1586	Homo sapiens	2	0.00985907	9.632	4.946	0	20	5141	2129	TRUE	12	12	10	PXP1776_Sequest_tmt18_20230627_av.pdResult	7	10	7	PXP1776		-0.919174	-0.288645
2	HSC_ZNF469 vs HSC_hNTO	0.166616	0.415608	-0.139022	PXP1776_04	RT06_HUMAN	MRPS6	P82932	P82932	28S ribosomal protein S6, mitochondrial OS=Homo sapiens OX=9606 GN=MRPS6 PE=1 SV=3	125	Homo sapiens	1	0.00985907	6.842	4.946	0	20	5565	3775	TRUE	7	5	5	PXP1776_Sequest_tmt18_20230627_av.pdResult	7	5	5	PXP1776		-0.873141	-0.0589883
2	HSC_ZNF469 vs HSC_hNTO	0.044439	0.197485	-0.138991	PXP1776_04	PURB_HUMAN	PURB	Q96QR8	Q96QR8	Transcriptional activator protein Pur-beta OS=Homo sapiens OX=9606 GN=PURB PE=1 SV=3	312	Homo sapiens	1	0.00985907	8.928	4.946	0	20	1183	7448	TRUE	10	7	7	PXP1776_Sequest_tmt18_20230627_av.pdResult	8	7	6	PXP1776		-0.875851	-0.296906
1	HSC_ZNF469 vs HSC_hNTO	0.171991	0.421813	-0.138876	PXP1776_04	ZN526_HUMAN	ZNF526	Q8TF50	Q8TF50	Zinc finger protein 526 OS=Homo sapiens OX=9606 GN=ZNF526 PE=2 SV=2	670	Homo sapiens	1	0.82033	1.993	2.986	0	20	6342	6629	TRUE	1	1	1	PXP1776_Sequest_tmt18_20230627_av.pdResult	1	1	1	PXP1776		-0.527348	-0.163911
2	HSC_ZNF469 vs HSC_hNTO	0.00646303	0.059117	-0.138809	PXP1776_04	FMC1_HUMAN	FMC1	Q96HJ9	Q96HJ9	Protein FMC1 homolog OS=Homo sapiens OX=9606 GN=FMC1 PE=1 SV=2	113	Homo sapiens	1	0.0102392	4.301	4.562	0	20	5745	7234	TRUE	3	2	2	PXP1776_Sequest_tmt18_20230627_av.pdResult	3	2	2	PXP1776		-0.651023	-0.0830054
2	HSC_ZNF469 vs HSC_hNTO	0.0968232	0.309484	-0.138785	PXP1776_04	CIZ1_HUMAN	CIZ1	Q9ULV3	Q9ULV3	Cip1-interacting zinc finger protein OS=Homo sapiens OX=9606 GN=CIZ1 PE=1 SV=2	898	Homo sapiens	1	0.00985907	6.439	4.946	0	20	4806	9289	TRUE	6	5	5	PXP1776_Sequest_tmt18_20230627_av.pdResult	6	5	5	PXP1776		-0.871655	-0.169814
2	HSC_ZNF469 vs HSC_hNTO	0.0278402	0.15096	-0.138751	PXP1776_04	MSTO1_HUMAN	MSTO1	Q9BUK6	Q9BUK6	Protein misato homolog 1 OS=Homo sapiens OX=9606 GN=MSTO1 PE=1 SV=1	570	Homo sapiens	1	0.00985907	7.65	4.946	0	20	5	7793	TRUE	13	11	11	PXP1776_Sequest_tmt18_20230627_av.pdResult	9	11	8	PXP1776		-0.940719	-0.419789
2	HSC_ZNF469 vs HSC_hNTO	0.0207614	0.125446	-0.138693	PXP1776_04	BRX1_HUMAN	BRIX1	Q8TDN6	Q8TDN6	Ribosome biogenesis protein BRX1 homolog OS=Homo sapiens OX=9606 GN=BRIX1 PE=1 SV=2	353	Homo sapiens	1	0.00985907	7.334	4.946	0	20	2437	6577	TRUE	27	16	16	PXP1776_Sequest_tmt18_20230627_av.pdResult	25	16	16	PXP1776		-1.12577	-0.38423
2	HSC_ZNF469 vs HSC_hNTO	0.115487	0.341715	-0.138657	PXP1776_04	DCTN3_HUMAN	DCTN3	O75935	O75935	Dynactin subunit 3 OS=Homo sapiens OX=9606 GN=DCTN3 PE=1 SV=1	186	Homo sapiens	1	0.00985907	7.566	4.946	0	20	4204	1406	TRUE	13	9	9	PXP1776_Sequest_tmt18_20230627_av.pdResult	13	9	9	PXP1776		-0.948984	-0.138976
2	HSC_ZNF469 vs HSC_hNTO	0.00839623	0.0706023	-0.13851	PXP1776_04	RUVB1_HUMAN	RUVBL1	Q9Y265	Q9Y265	RuvB-like 1 OS=Homo sapiens OX=9606 GN=RUVBL1 PE=1 SV=1	456	Homo sapiens	1	0.00985907	9.518	4.946	0	20	73	9402	TRUE	46	25	25	PXP1776_Sequest_tmt18_20230627_av.pdResult	43	25	23	PXP1776		-1.22337	-0.392173
2	HSC_ZNF469 vs HSC_hNTO	0.0347867	0.171298	-0.138474	PXP1776_04	STEA1_HUMAN	STEAP1	Q9UHE8	Q9UHE8	Metalloreductase STEAP1 OS=Homo sapiens OX=9606 GN=STEAP1 PE=2 SV=1	339	Homo sapiens	1	0.00993933	4.477	4.686	0	20	6348	9112	TRUE	6	6	6	PXP1776_Sequest_tmt18_20230627_av.pdResult	5	6	5	PXP1776		-0.869701	0.181867
2	HSC_ZNF469 vs HSC_hNTO	0.00648695	0.0592306	-0.138469	PXP1776_04	RASA3_HUMAN	RASA3	Q14644	Q14644	Ras GTPase-activating protein 3 OS=Homo sapiens OX=9606 GN=RASA3 PE=1 SV=3	834	Homo sapiens	3	0.00985907	8.675	4.946	0	20	1070	2481	TRUE	32	27	25	PXP1776_Sequest_tmt18_20230627_av.pdResult	22	25	19	PXP1776		-1.17256	-0.392803
2	HSC_ZNF469 vs HSC_hNTO	0.0544189	0.222502	-0.1383	PXP1776_04	GTPB3_HUMAN	GTPBP3	Q969Y2	Q969Y2	tRNA modification GTPase GTPBP3, mitochondrial OS=Homo sapiens OX=9606 GN=GTPBP3 PE=1 SV=2	492	Homo sapiens	1	0.00985907	8.584	4.946	0	20	6674	6942	TRUE	6	5	5	PXP1776_Sequest_tmt18_20230627_av.pdResult	4	5	4	PXP1776		-0.860113	-0.269238
1	HSC_ZNF469 vs HSC_hNTO	0.483716	0.715129	-0.138238	PXP1776_04	HIG1A_HUMAN	HIGD1A	Q9Y241	Q9Y241	HIG1 domain family member 1A, mitochondrial OS=Homo sapiens OX=9606 GN=HIGD1A PE=1 SV=1	93	Homo sapiens	1	0.00985907	6.516	4.946	0	20	3701	9390	TRUE	2	1	1	PXP1776_Sequest_tmt18_20230627_av.pdResult	1	1	1	PXP1776		-0.524924	-0.00164048
1	HSC_ZNF469 vs HSC_hNTO	0.300397	0.564088	-0.138221	PXP1776_04	ASM3B_HUMAN	SMPDL3B	Q92485	Q92485	Acid sphingomyelinase-like phosphodiesterase 3b OS=Homo sapiens OX=9606 GN=SMPDL3B PE=1 SV=2	455	Homo sapiens	1	0.00985907	4.931	4.946	0	20	7698	6777	TRUE	1	1	1	PXP1776_Sequest_tmt18_20230627_av.pdResult	1	1	1	PXP1776		-0.52486	0.00921958
2	HSC_ZNF469 vs HSC_hNTO	0.0576855	0.228665	-0.138196	PXP1776_04	HSBP1_HUMAN	HSBP1	O75506	O75506	Heat shock factor-binding protein 1 OS=Homo sapiens OX=9606 GN=HSBP1 PE=1 SV=1	76	Homo sapiens	1	0.00985907	7.647	4.946	0	20	5978	1313	TRUE	16	4	4	PXP1776_Sequest_tmt18_20230627_av.pdResult	15	4	4	PXP1776		-0.859466	-0.357812
2	HSC_ZNF469 vs HSC_hNTO	0.000174637	0.0052554	-0.138126	PXP1776_04	SYNE1_HUMAN	SYNE1	Q8NF91	Q8NF91	Nesprin-1 OS=Homo sapiens OX=9606 GN=SYNE1 PE=1 SV=4	8797	Homo sapiens	19	0.00985907	10.158	4.946	0	20	226	2642	TRUE	352	252	251	PXP1776_Sequest_tmt18_20230627_av.pdResult	292	251	225	PXP1776		-1.37948	-1.11781
2	HSC_ZNF469 vs HSC_hNTO	0.00826003	0.0698966	-0.13808	PXP1776_04	EF2K_HUMAN	EEF2K	O00418	O00418	Eukaryotic elongation factor 2 kinase OS=Homo sapiens OX=9606 GN=EEF2K PE=1 SV=2	725	Homo sapiens	1	0.00985907	5.902	4.946	0	20	4980	454	TRUE	14	11	11	PXP1776_Sequest_tmt18_20230627_av.pdResult	12	11	10	PXP1776		-1.04401	-0.0212742
2	HSC_ZNF469 vs HSC_hNTO	0.0405983	0.186988	-0.138039	PXP1776_04	C2D2A_HUMAN	CC2D2A	Q9P2K1	Q9P2K1	Coiled-coil and C2 domain-containing protein 2A OS=Homo sapiens OX=9606 GN=CC2D2A PE=1 SV=3	1620	Homo sapiens	1	0.0677022	3.196	4.121	0	20	535	8981	TRUE	6	5	5	PXP1776_Sequest_tmt18_20230627_av.pdResult	5	5	4	PXP1776		-0.858488	0.112269
1	HSC_ZNF469 vs HSC_hNTO	0.331146	0.593858	-0.13765	PXP1776_04	LIPT_HUMAN	LIPT1	Q9Y234	Q9Y234	Lipoyltransferase 1, mitochondrial OS=Homo sapiens OX=9606 GN=LIPT1 PE=1 SV=1	373	Homo sapiens	1	0.075519	3.152	4.091	0	20	7898	9387	TRUE	1	1	1	PXP1776_Sequest_tmt18_20230627_av.pdResult	1	1	1	PXP1776		-0.522691	-0.0220154
2	HSC_ZNF469 vs HSC_hNTO	0.071187	0.259439	-0.137544	PXP1776_04	CB076_HUMAN	C2orf76	Q3KRA6	Q3KRA6	UPF0538 protein C2orf76 OS=Homo sapiens OX=9606 GN=C2orf76 PE=1 SV=3	126	Homo sapiens	1	0.00985907	5.271	4.946	0	20	7280	4785	TRUE	3	3	3	PXP1776_Sequest_tmt18_20230627_av.pdResult	2	3	2	PXP1776		-0.645092	-0.0140139
2	HSC_ZNF469 vs HSC_hNTO	0.00514875	0.0517585	-0.13753	PXP1776_04	GPAT1_HUMAN	GPAM	Q9HCL2	Q9HCL2	Glycerol-3-phosphate acyltransferase 1, mitochondrial OS=Homo sapiens OX=9606 GN=GPAM PE=1 SV=3	828	Homo sapiens	1	0.00985907	7.152	4.946	0	20	6248	8445	TRUE	13	10	10	PXP1776_Sequest_tmt18_20230627_av.pdResult	11	10	9	PXP1776		-0.941271	-0.0311058
2	HSC_ZNF469 vs HSC_hNTO	0.0897399	0.296044	-0.137232	PXP1776_04	CX6B1_HUMAN	COX6B1	P14854	P14854	Cytochrome c oxidase subunit 6B1 OS=Homo sapiens OX=9606 GN=COX6B1 PE=1 SV=2	86	Homo sapiens	1	0.00985907	4.932	4.946	0	20	1180	2277	TRUE	15	6	6	PXP1776_Sequest_tmt18_20230627_av.pdResult	8	6	5	PXP1776		-0.861899	-0.563386
1	HSC_ZNF469 vs HSC_hNTO	0.284842	0.550111	-0.137213	PXP1776_04	ATL4_HUMAN	ADAMTSL4	Q6UY14	Q6UY14	ADAMTS-like protein 4 OS=Homo sapiens OX=9606 GN=ADAMTSL4 PE=1 SV=2	1074	Homo sapiens	1	2.02392	1.349	2.517	0	20	7580	5460	TRUE	1	1	1	PXP1776_Sequest_tmt18_20230627_av.pdResult	1	1	1	PXP1776		-0.521032	0.22508
2	HSC_ZNF469 vs HSC_hNTO	0.00669462	0.0606533	-0.137176	PXP1776_04	SYNC_HUMAN	NARS	O43776	O43776	Asparagine--tRNA ligase, cytoplasmic OS=Homo sapiens OX=9606 GN=NARS PE=1 SV=1	548	Homo sapiens	1	0.00985907	7.273	4.946	0	20	5257	950	TRUE	58	24	24	PXP1776_Sequest_tmt18_20230627_av.pdResult	46	24	24	PXP1776		-1.2116	-0.844518
2	HSC_ZNF469 vs HSC_hNTO	0.0717921	0.261237	-0.136998	PXP1776_04	BL1S3_HUMAN	BLOC1S3	Q6QNY0	Q6QNY0	Biogenesis of lysosome-related organelles complex 1 subunit 3 OS=Homo sapiens OX=9606 GN=BLOC1S3 PE=1 SV=1	202	Homo sapiens	1	0.00985907	8.467	4.946	0	20	7592	5397	TRUE	3	3	3	PXP1776_Sequest_tmt18_20230627_av.pdResult	2	3	2	PXP1776		-0.642529	-0.220012
2	HSC_ZNF469 vs HSC_hNTO	0.0184672	0.117751	-0.136997	PXP1776_04	RLA2_HUMAN	RPLP2	P05387	P05387	60S acidic ribosomal protein P2 OS=Homo sapiens OX=9606 GN=RPLP2 PE=1 SV=1	115	Homo sapiens	2	0.00985907	10.016	4.946	0	20	2152	1924	TRUE	35	7	5	PXP1776_Sequest_tmt18_20230627_av.pdResult	23	5	5	PXP1776		-0.860421	-0.366344
2	HSC_ZNF469 vs HSC_hNTO	0.0753634	0.266553	-0.136959	PXP1776_04	HEBP1_HUMAN	HEBP1	Q9NRV9	Q9NRV9	Heme-binding protein 1 OS=Homo sapiens OX=9606 GN=HEBP1 PE=1 SV=1	189	Homo sapiens	1	0.00985907	7.772	4.946	0	20	1987	8610	TRUE	26	9	9	PXP1776_Sequest_tmt18_20230627_av.pdResult	22	9	9	PXP1776		-0.937365	-1.18125
2	HSC_ZNF469 vs HSC_hNTO	0.0361258	0.174959	-0.136933	PXP1776_04	MOT1_HUMAN	SLC16A1	P53985	P53985	Monocarboxylate transporter 1 OS=Homo sapiens OX=9606 GN=SLC16A1 PE=1 SV=3	500	Homo sapiens	1	0.00985907	5.232	4.946	0	20	6534	3425	TRUE	7	6	6	PXP1776_Sequest_tmt18_20230627_av.pdResult	6	6	5	PXP1776		-0.860021	-0.742262
2	HSC_ZNF469 vs HSC_hNTO	0.062116	0.238451	-0.136927	PXP1776_04	NUFP2_HUMAN	NUFIP2	Q7Z417	Q7Z417	Nuclear fragile X mental retardation-interacting protein 2 OS=Homo sapiens OX=9606 GN=NUFIP2 PE=1 SV=1	695	Homo sapiens	1	0.00985907	7.252	4.946	0	20	2312	5677	TRUE	27	18	18	PXP1776_Sequest_tmt18_20230627_av.pdResult	24	18	16	PXP1776		-1.11144	-0.618911
2	HSC_ZNF469 vs HSC_hNTO	0.0814825	0.279339	-0.136918	PXP1776_04	ATRIP_HUMAN	ATRIP	Q8WXE1	Q8WXE1	ATR-interacting protein OS=Homo sapiens OX=9606 GN=ATRIP PE=1 SV=1	791	Homo sapiens	1	0.00986194	4.722	4.946	0	20	590	6747	TRUE	6	5	5	PXP1776_Sequest_tmt18_20230627_av.pdResult	4	5	4	PXP1776		-0.851518	-0.176639
1	HSC_ZNF469 vs HSC_hNTO	0.243132	0.507465	-0.136896	PXP1776_04	PYRD2_HUMAN	PYROXD2	Q8N2H3	Q8N2H3	Pyridine nucleotide-disulfide oxidoreductase domain-containing protein 2 OS=Homo sapiens OX=9606 GN=PYROXD2 PE=1 SV=2	581	Homo sapiens	1	0.914232	1.926	2.929	0	20	8243	6150	TRUE	1	1	1	PXP1776_Sequest_tmt18_20230627_av.pdResult	1	1	1	PXP1776		-0.519828	0.347245
1	HSC_ZNF469 vs HSC_hNTO	0.159105	0.405066	-0.136847	PXP1776_04	PPR35_HUMAN	PPP1R35	Q8TAP8	Q8TAP8	Protein phosphatase 1 regulatory subunit 35 OS=Homo sapiens OX=9606 GN=PPP1R35 PE=1 SV=1	253	Homo sapiens	1	0.0289508	3.538	4.315	0	20	8301	6486	TRUE	1	1	1	PXP1776_Sequest_tmt18_20230627_av.pdResult	1	1	1	PXP1776		-0.519642	0.398811
2	HSC_ZNF469 vs HSC_hNTO	0.360227	0.617919	-0.136691	PXP1776_04	CBX3_HUMAN	CBX3	Q13185	Q13185	Chromobox protein homolog 3 OS=Homo sapiens OX=9606 GN=CBX3 PE=1 SV=4	183	Homo sapiens	3	0.00985907	6.815	4.946	0	20	1685	3072	TRUE	15	6	4	PXP1776_Sequest_tmt18_20230627_av.pdResult	5	4	4	PXP1776		-0.850106	-0.572173
2	HSC_ZNF469 vs HSC_hNTO	0.0316131	0.161691	-0.136528	PXP1776_04	URFB1_HUMAN	UHRF1BP1	Q6BDS2	Q6BDS2	UHRF1-binding protein 1 OS=Homo sapiens OX=9606 GN=UHRF1BP1 PE=1 SV=1	1440	Homo sapiens	1	0.0102764	4.288	4.562	0	20	5876	5205	TRUE	7	6	6	PXP1776_Sequest_tmt18_20230627_av.pdResult	6	6	6	PXP1776		-0.860331	-0.408865
2	HSC_ZNF469 vs HSC_hNTO	0.040292	0.186035	-0.136516	PXP1776_04	EPN4_HUMAN	CLINT1	Q14677	Q14677	Clathrin interactor 1 OS=Homo sapiens OX=9606 GN=CLINT1 PE=1 SV=1	625	Homo sapiens	1	0.00985907	7.186	4.946	0	20	4202	4407	TRUE	34	17	17	PXP1776_Sequest_tmt18_20230627_av.pdResult	25	17	17	PXP1776		-1.10809	-0.797296
2	HSC_ZNF469 vs HSC_hNTO	0.00555072	0.0539452	-0.136414	PXP1776_04	FADS1_HUMAN	FADS1	O60427	O60427	Acyl-CoA (8-3)-desaturase OS=Homo sapiens OX=9606 GN=FADS1 PE=1 SV=3	444	Homo sapiens	1	0.00985907	9.322	4.946	0	20	2762	1051	TRUE	15	10	10	PXP1776_Sequest_tmt18_20230627_av.pdResult	14	10	9	PXP1776		-0.933633	-0.335596
2	HSC_ZNF469 vs HSC_hNTO	0.0286694	0.153151	-0.136383	PXP1776_04	RS21_HUMAN	RPS21	P63220	P63220	40S ribosomal protein S21 OS=Homo sapiens OX=9606 GN=RPS21 PE=1 SV=1	83	Homo sapiens	1	0.00985907	5.719	4.946	0	20	1102	3699	TRUE	18	4	4	PXP1776_Sequest_tmt18_20230627_av.pdResult	13	4	4	PXP1776		-0.84819	-0.53087
2	HSC_ZNF469 vs HSC_hNTO	0.00134868	0.0213214	-0.136378	PXP1776_04	SLFN5_HUMAN	SLFN5	Q08AF3	Q08AF3	Schlafen family member 5 OS=Homo sapiens OX=9606 GN=SLFN5 PE=1 SV=1	891	Homo sapiens	4	0.00985907	6.807	4.946	0	20	318	3997	TRUE	33	23	20	PXP1776_Sequest_tmt18_20230627_av.pdResult	26	20	18	PXP1776		-1.10698	-0.897488
2	HSC_ZNF469 vs HSC_hNTO	0.202396	0.459317	-0.136114	PXP1776_04	RL22_HUMAN	RPL22	P35268	P35268	60S ribosomal protein L22 OS=Homo sapiens OX=9606 GN=RPL22 PE=1 SV=2	128	Homo sapiens	1	0.00985907	7.289	4.946	0	20	3606	2863	TRUE	30	6	6	PXP1776_Sequest_tmt18_20230627_av.pdResult	18	6	6	PXP1776		-0.857721	-0.546289
2	HSC_ZNF469 vs HSC_hNTO	0.103826	0.321815	-0.136022	PXP1776_04	ZDHC7_HUMAN	ZDHHC7	Q9NXF8	Q9NXF8	Palmitoyltransferase ZDHHC7 OS=Homo sapiens OX=9606 GN=ZDHHC7 PE=1 SV=2	308	Homo sapiens	1	0.00985907	5.723	4.946	0	20	4097	8812	TRUE	3	2	2	PXP1776_Sequest_tmt18_20230627_av.pdResult	2	2	2	PXP1776		-0.637952	-0.106094
2	HSC_ZNF469 vs HSC_hNTO	0.00574386	0.0547421	-0.135997	PXP1776_04	CEP41_HUMAN	CEP41	Q9BYV8	Q9BYV8	Centrosomal protein of 41 kDa OS=Homo sapiens OX=9606 GN=CEP41 PE=1 SV=1	373	Homo sapiens	1	0.00985907	7.487	4.946	0	20	4738	7947	TRUE	11	8	8	PXP1776_Sequest_tmt18_20230627_av.pdResult	9	8	8	PXP1776		-0.922047	-0.207983
2	HSC_ZNF469 vs HSC_hNTO	0.00765479	0.066643	-0.135934	PXP1776_04	AATF_HUMAN	AATF	Q9NY61	Q9NY61	Protein AATF OS=Homo sapiens OX=9606 GN=AATF PE=1 SV=1	560	Homo sapiens	1	0.00985907	7.129	4.946	0	20	3542	8833	TRUE	20	14	14	PXP1776_Sequest_tmt18_20230627_av.pdResult	18	14	14	PXP1776		-1.08313	-0.24334
2	HSC_ZNF469 vs HSC_hNTO	0.0170088	0.112024	-0.135927	PXP1776_04	SZT2_HUMAN	SZT2	Q5T011	Q5T011	KICSTOR complex protein SZT2 OS=Homo sapiens OX=9606 GN=SZT2 PE=1 SV=3	3432	Homo sapiens	1	0.00985907	9.6	4.946	0	20	3408	5008	TRUE	11	10	10	PXP1776_Sequest_tmt18_20230627_av.pdResult	8	10	7	PXP1776		-0.898648	-0.207623
2	HSC_ZNF469 vs HSC_hNTO	0.112448	0.336553	-0.135846	PXP1776_04	KCD18_HUMAN	KCTD18	Q6PI47	Q6PI47	BTB/POZ domain-containing protein KCTD18 OS=Homo sapiens OX=9606 GN=KCTD18 PE=2 SV=2	426	Homo sapiens	1	0.00985907	6.827	4.946	0	20	3774	5369	TRUE	4	3	3	PXP1776_Sequest_tmt18_20230627_av.pdResult	4	3	3	PXP1776		-0.811452	-0.102254
2	HSC_ZNF469 vs HSC_hNTO	0.0320804	0.162994	-0.13574	PXP1776_04	MARE3_HUMAN	MAPRE3	Q9UPY8	Q9UPY8	Microtubule-associated protein RP/EB family member 3 OS=Homo sapiens OX=9606 GN=MAPRE3 PE=1 SV=1	281	Homo sapiens	3	0.00985954	4.803	4.946	0	20	270	4574	TRUE	11	9	7	PXP1776_Sequest_tmt18_20230627_av.pdResult	7	7	6	PXP1776		-0.855363	-0.914236
2	HSC_ZNF469 vs HSC_hNTO	0.0442734	0.197124	-0.135721	PXP1776_04	KC1G3_HUMAN	CSNK1G3	Q9Y6M4	Q9Y6M4	Casein kinase I isoform gamma-3 OS=Homo sapiens OX=9606 GN=CSNK1G3 PE=1 SV=2	447	Homo sapiens	3	0.00985907	6.209	4.946	0	20	2962	3740	TRUE	10	9	3	PXP1776_Sequest_tmt18_20230627_av.pdResult	3	3	3	PXP1776		-0.810703	-0.632341
2	HSC_ZNF469 vs HSC_hNTO	0.0753377	0.266553	-0.135635	PXP1776_04	GPAM1_HUMAN	GPALPP1	Q8IXQ4	Q8IXQ4	GPALPP motifs-containing protein 1 OS=Homo sapiens OX=9606 GN=GPALPP1 PE=1 SV=1	340	Homo sapiens	1	0.0122805	4.01	4.376	0	20	7553	6033	TRUE	4	4	4	PXP1776_Sequest_tmt18_20230627_av.pdResult	4	4	4	PXP1776		-0.843538	-0.124021
2	HSC_ZNF469 vs HSC_hNTO	0.0610191	0.236373	-0.135596	PXP1776_04	PTMS_HUMAN	PTMS	P20962	P20962	Parathymosin OS=Homo sapiens OX=9606 GN=PTMS PE=1 SV=2	102	Homo sapiens	1	0.00985907	5.238	4.946	0	20	6980	2469	TRUE	10	4	4	PXP1776_Sequest_tmt18_20230627_av.pdResult	9	4	4	PXP1776		-0.843297	-0.129292
2	HSC_ZNF469 vs HSC_hNTO	0.0409054	0.187414	-0.135449	PXP1776_04	SARNP_HUMAN	SARNP	P82979	P82979	SAP domain-containing ribonucleoprotein OS=Homo sapiens OX=9606 GN=SARNP PE=1 SV=3	210	Homo sapiens	2	0.00985907	8.623	4.946	0	20	444	3778	TRUE	10	7	6	PXP1776_Sequest_tmt18_20230627_av.pdResult	6	6	5	PXP1776		-0.850703	-0.333212
2	HSC_ZNF469 vs HSC_hNTO	0.0792996	0.275693	-0.135425	PXP1776_04	SR1IP_HUMAN	SREK1IP1	Q8N9Q2	Q8N9Q2	Protein SREK1IP1 OS=Homo sapiens OX=9606 GN=SREK1IP1 PE=1 SV=1	155	Homo sapiens	1	0.00993441	4.484	4.686	0	20	7270	6305	TRUE	4	3	3	PXP1776_Sequest_tmt18_20230627_av.pdResult	4	3	3	PXP1776		-0.808939	-0.226042
2	HSC_ZNF469 vs HSC_hNTO	0.0935963	0.302937	-0.135389	PXP1776_04	THG1_HUMAN	THG1L	Q9NWX6	Q9NWX6	Probable tRNA(His) guanylyltransferase OS=Homo sapiens OX=9606 GN=THG1L PE=1 SV=2	298	Homo sapiens	1	0.0099441	4.472	4.686	0	20	3184	8774	TRUE	9	9	9	PXP1776_Sequest_tmt18_20230627_av.pdResult	7	9	7	PXP1776		-0.895086	-0.177963
2	HSC_ZNF469 vs HSC_hNTO	0.0950456	0.305786	-0.135322	PXP1776_04	FBX2_HUMAN	FBXO2	Q9UK22	Q9UK22	F-box only protein 2 OS=Homo sapiens OX=9606 GN=FBXO2 PE=1 SV=2	296	Homo sapiens	1	0.00985907	5.334	4.946	0	20	1738	9196	TRUE	7	5	5	PXP1776_Sequest_tmt18_20230627_av.pdResult	5	5	3	PXP1776		-0.808323	-0.979128
2	HSC_ZNF469 vs HSC_hNTO	0.0236182	0.135288	-0.135226	PXP1776_04	SVEP1_HUMAN	SVEP1	Q4LDE5	Q4LDE5	Sushi, von Willebrand factor type A, EGF and pentraxin domain-containing protein 1 OS=Homo sapiens OX=9606 GN=SVEP1 PE=1 SV=3	3571	Homo sapiens	1	0.00985907	5.906	4.946	0	20	1356	4833	TRUE	14	13	13	PXP1776_Sequest_tmt18_20230627_av.pdResult	10	13	10	PXP1776		-1.02243	-0.686342
2	HSC_ZNF469 vs HSC_hNTO	0.0930061	0.302238	-0.135208	PXP1776_04	ALKB1_HUMAN	ALKBH1	Q13686	Q13686	Nucleic acid dioxygenase ALKBH1 OS=Homo sapiens OX=9606 GN=ALKBH1 PE=1 SV=2	389	Homo sapiens	1	0.00985907	7.13	4.946	0	20	7987	4267	TRUE	3	3	3	PXP1776_Sequest_tmt18_20230627_av.pdResult	2	3	2	PXP1776		-0.634137	-0.310692
2	HSC_ZNF469 vs HSC_hNTO	0.118264	0.346864	-0.1351	PXP1776_04	MAGD2_HUMAN	MAGED2	Q9UNF1	Q9UNF1	Melanoma-associated antigen D2 OS=Homo sapiens OX=9606 GN=MAGED2 PE=1 SV=2	606	Homo sapiens	1	0.00985907	7.997	4.946	0	20	385	9322	TRUE	35	19	19	PXP1776_Sequest_tmt18_20230627_av.pdResult	27	19	17	PXP1776		-1.09661	-0.799516
2	HSC_ZNF469 vs HSC_hNTO	0.00557905	0.0540807	-0.135071	PXP1776_04	ARHG2_HUMAN	ARHGEF2	Q92974	Q92974	Rho guanine nucleotide exchange factor 2 OS=Homo sapiens OX=9606 GN=ARHGEF2 PE=1 SV=4	986	Homo sapiens	1	0.00985907	8.255	4.946	0	20	2560	6881	TRUE	56	31	31	PXP1776_Sequest_tmt18_20230627_av.pdResult	51	31	31	PXP1776		-1.20562	-0.503519
2	HSC_ZNF469 vs HSC_hNTO	0.0278627	0.150994	-0.135025	PXP1776_04	REXO4_HUMAN	REXO4	Q9GZR2	Q9GZR2	RNA exonuclease 4 OS=Homo sapiens OX=9606 GN=REXO4 PE=1 SV=2	422	Homo sapiens	1	0.00985907	5.02	4.946	0	20	7259	8024	TRUE	7	5	5	PXP1776_Sequest_tmt18_20230627_av.pdResult	6	5	5	PXP1776		-0.848035	-0.159474
2	HSC_ZNF469 vs HSC_hNTO	0.00847897	0.0709791	-0.134639	PXP1776_04	NOP2_HUMAN	NOP2	P46087	P46087	Probable 28S rRNA (cytosine(4447)-C(5))-methyltransferase OS=Homo sapiens OX=9606 GN=NOP2 PE=1 SV=2	812	Homo sapiens	1	0.00985907	6.635	4.946	0	20	4572	3085	TRUE	28	24	24	PXP1776_Sequest_tmt18_20230627_av.pdResult	27	24	23	PXP1776		-1.18919	-0.502706
2	HSC_ZNF469 vs HSC_hNTO	0.0220618	0.130434	-0.134234	PXP1776_04	MAP4_HUMAN	MAP4	P27816	P27816	Microtubule-associated protein 4 OS=Homo sapiens OX=9606 GN=MAP4 PE=1 SV=3	1152	Homo sapiens	1	0.00985907	8.976	4.946	0	20	51	2675	TRUE	225	58	58	PXP1776_Sequest_tmt18_20230627_av.pdResult	177	58	57	PXP1776		-1.34061	-1.19596
2	HSC_ZNF469 vs HSC_hNTO	0.000820379	0.0150843	-0.133994	PXP1776_04	DCAF1_HUMAN	DCAF1	Q9Y4B6	Q9Y4B6	DDB1- and CUL4-associated factor 1 OS=Homo sapiens OX=9606 GN=DCAF1 PE=1 SV=3	1507	Homo sapiens	1	0.00985907	6.012	4.946	0	20	5626	9554	TRUE	18	16	16	PXP1776_Sequest_tmt18_20230627_av.pdResult	15	16	14	PXP1776		-1.06767	-0.395022
2	HSC_ZNF469 vs HSC_hNTO	0.0144771	0.0999937	-0.133956	PXP1776_04	TBB3_HUMAN	TUBB3	Q13509	Q13509	Tubulin beta-3 chain OS=Homo sapiens OX=9606 GN=TUBB3 PE=1 SV=2	450	Homo sapiens	8	0.00985907	8.095	4.946	0	20	979	1870	TRUE	276	25	9	PXP1776_Sequest_tmt18_20230627_av.pdResult	48	9	7	PXP1776		-0.885613	-0.838866
2	HSC_ZNF469 vs HSC_hNTO	0.0113161	0.0857549	-0.133935	PXP1776_04	TRAD1_HUMAN	TRAFD1	O14545	O14545	TRAF-type zinc finger domain-containing protein 1 OS=Homo sapiens OX=9606 GN=TRAFD1 PE=1 SV=1	582	Homo sapiens	1	0.00985907	6.807	4.946	0	20	5853	538	TRUE	13	10	10	PXP1776_Sequest_tmt18_20230627_av.pdResult	11	10	8	PXP1776		-0.90807	-0.369386
2	HSC_ZNF469 vs HSC_hNTO	0.174821	0.426302	-0.133812	PXP1776_04	CCNA2_HUMAN	CCNA2	P20248	P20248	Cyclin-A2 OS=Homo sapiens OX=9606 GN=CCNA2 PE=1 SV=2	432	Homo sapiens	1	0.00985907	5.367	4.946	0	20	3174	2451	TRUE	8	8	8	PXP1776_Sequest_tmt18_20230627_av.pdResult	5	8	5	PXP1776		-0.840422	0.551545
2	HSC_ZNF469 vs HSC_hNTO	0.156454	0.40271	-0.133769	PXP1776_04	PP2AB_HUMAN	PPP2CB	P62714	P62714	Serine/threonine-protein phosphatase 2A catalytic subunit beta isoform OS=Homo sapiens OX=9606 GN=PPP2CB PE=1 SV=1	309	Homo sapiens	3	0.00985907	5.649	4.946	0	20	836	3572	TRUE	61	16	2	PXP1776_Sequest_tmt18_20230627_av.pdResult	4	2	2	PXP1776		-0.627387	-0.492412
2	HSC_ZNF469 vs HSC_hNTO	0.00335441	0.0383068	-0.13367	PXP1776_04	RRP5_HUMAN	PDCD11	Q14690	Q14690	Protein RRP5 homolog OS=Homo sapiens OX=9606 GN=PDCD11 PE=1 SV=3	1871	Homo sapiens	1	0.00985907	8.29	4.946	0	20	23	4420	TRUE	68	53	53	PXP1776_Sequest_tmt18_20230627_av.pdResult	57	53	49	PXP1776		-1.33498	-0.514672
2	HSC_ZNF469 vs HSC_hNTO	0.133822	0.371313	-0.133662	PXP1776_04	FA49A_HUMAN	FAM49A	Q9H0Q0	Q9H0Q0	Protein FAM49A OS=Homo sapiens OX=9606 GN=FAM49A PE=2 SV=1	323	Homo sapiens	2	0.00985907	5.798	4.946	0	20	4084	8077	TRUE	14	7	5	PXP1776_Sequest_tmt18_20230627_av.pdResult	4	5	4	PXP1776		-0.83127	-1.2648
2	HSC_ZNF469 vs HSC_hNTO	0.00791801	0.0681265	-0.133603	PXP1776_04	RSSA_HUMAN	RPSA	P08865	P08865	40S ribosomal protein SA OS=Homo sapiens OX=9606 GN=RPSA PE=1 SV=4	295	Homo sapiens	1	0.00985907	8.011	4.946	0	20	2696	2037	TRUE	57	17	17	PXP1776_Sequest_tmt18_20230627_av.pdResult	46	17	15	PXP1776		-1.07617	-0.534589
2	HSC_ZNF469 vs HSC_hNTO	0.0400791	0.185546	-0.133444	PXP1776_04	PP1R7_HUMAN	PPP1R7	Q15435	Q15435	Protein phosphatase 1 regulatory subunit 7 OS=Homo sapiens OX=9606 GN=PPP1R7 PE=1 SV=1	360	Homo sapiens	1	0.00985907	7.526	4.946	0	20	4172	4555	TRUE	38	21	21	PXP1776_Sequest_tmt18_20230627_av.pdResult	32	21	19	PXP1776		-1.13002	-0.581772
1	HSC_ZNF469 vs HSC_hNTO	0.320521	0.583854	-0.1334	PXP1776_04			CK_Q3Y5Z3	CK_Q3Y5Z3	SWISS-PROT:Q3Y5Z3 (Bos taurus) Adiponectin precursor	240	Unknown	1	0.0551218	3.278	4.234	1	20	4207	354	TRUE	1	1	1	PXP1776_Sequest_tmt18_20230627_av.pdResult	1	1	1	PXP1776		-0.506552	0.197867
2	HSC_ZNF469 vs HSC_hNTO	0.0747172	0.265689	-0.133376	PXP1776_04	IRAK1_HUMAN	IRAK1	P51617	P51617	Interleukin-1 receptor-associated kinase 1 OS=Homo sapiens OX=9606 GN=IRAK1 PE=1 SV=2	712	Homo sapiens	5	0.00985907	9.175	4.946	0	20	969	2655	TRUE	12	10	9	PXP1776_Sequest_tmt18_20230627_av.pdResult	7	9	6	PXP1776		-0.840465	-0.530659
2	HSC_ZNF469 vs HSC_hNTO	0.209492	0.467487	-0.13336	PXP1776_04	RL35_HUMAN	RPL35	P42766	P42766	60S ribosomal protein L35 OS=Homo sapiens OX=9606 GN=RPL35 PE=1 SV=2	123	Homo sapiens	1	0.010025	4.401	4.686	0	20	2234	3037	TRUE	12	4	4	PXP1776_Sequest_tmt18_20230627_av.pdResult	10	4	4	PXP1776		-0.829391	-0.298033
2	HSC_ZNF469 vs HSC_hNTO	0.163103	0.410124	-0.133293	PXP1776_04	MEDAG_HUMAN	MEDAG	Q5VYS4	Q5VYS4	Mesenteric estrogen-dependent adipogenesis protein OS=Homo sapiens OX=9606 GN=MEDAG PE=2 SV=1	303	Homo sapiens	1	0.00985907	5.023	4.946	0	20	3703	5128	TRUE	4	4	4	PXP1776_Sequest_tmt18_20230627_av.pdResult	2	4	2	PXP1776		-0.625154	-0.202952
2	HSC_ZNF469 vs HSC_hNTO	0.0575713	0.228618	-0.133291	PXP1776_04	TYY1_HUMAN	YY1	P25490	P25490	Transcriptional repressor protein YY1 OS=Homo sapiens OX=9606 GN=YY1 PE=1 SV=2	414	Homo sapiens	22	0.00985907	7.71	4.946	0	20	18	183	TRUE	12	10	6	PXP1776_Sequest_tmt18_20230627_av.pdResult	6	6	6	PXP1776		-0.839934	-0.0332131
2	HSC_ZNF469 vs HSC_hNTO	0.334354	0.596609	-0.133225	PXP1776_04	FNIP1_HUMAN	FNIP1	Q8TF40	Q8TF40	Folliculin-interacting protein 1 OS=Homo sapiens OX=9606 GN=FNIP1 PE=1 SV=3	1166	Homo sapiens	2	0.00985907	8.719	4.946	0	20	6266	6625	TRUE	7	7	6	PXP1776_Sequest_tmt18_20230627_av.pdResult	3	6	3	PXP1776		-0.795794	0.187749
2	HSC_ZNF469 vs HSC_hNTO	0.0180866	0.11602	-0.133136	PXP1776_04	MK08_HUMAN	MAPK8	P45983	P45983	Mitogen-activated protein kinase 8 OS=Homo sapiens OX=9606 GN=MAPK8 PE=1 SV=2	427	Homo sapiens	3	0.00985907	5.897	4.946	0	20	362	3075	TRUE	14	10	6	PXP1776_Sequest_tmt18_20230627_av.pdResult	8	6	6	PXP1776		-0.838957	-0.940658
2	HSC_ZNF469 vs HSC_hNTO	0.28943	0.554792	-0.132962	PXP1776_04	TF2AA_HUMAN	GTF2A1	P52655	P52655	Transcription initiation factor IIA subunit 1 OS=Homo sapiens OX=9606 GN=GTF2A1 PE=1 SV=1	376	Homo sapiens	1	0.00985907	6.128	4.946	0	20	7699	3369	TRUE	2	2	2	PXP1776_Sequest_tmt18_20230627_av.pdResult	2	2	2	PXP1776		-0.6236	-0.265322
2	HSC_ZNF469 vs HSC_hNTO	0.0307551	0.160087	-0.132946	PXP1776_04	SNX8_HUMAN	SNX8	Q9Y5X2	Q9Y5X2	Sorting nexin-8 OS=Homo sapiens OX=9606 GN=SNX8 PE=1 SV=1	465	Homo sapiens	1	0.00985907	7.007	4.946	0	20	2961	9637	TRUE	19	14	14	PXP1776_Sequest_tmt18_20230627_av.pdResult	13	14	12	PXP1776		-1.02192	-0.254529
2	HSC_ZNF469 vs HSC_hNTO	0.109274	0.330564	-0.132692	PXP1776_04	TALDO_HUMAN	TALDO1	P37837	P37837	Transaldolase OS=Homo sapiens OX=9606 GN=TALDO1 PE=1 SV=2	337	Homo sapiens	1	0.00985907	6.427	4.946	0	20	706	2941	TRUE	75	19	19	PXP1776_Sequest_tmt18_20230627_av.pdResult	64	19	17	PXP1776		-1.07705	-0.904828
2	HSC_ZNF469 vs HSC_hNTO	0.0145123	0.10011	-0.132268	PXP1776_04	IPIL2_HUMAN	ITPRIPL2	Q3MIP1	Q3MIP1	Inositol 1,4,5-trisphosphate receptor-interacting protein-like 2 OS=Homo sapiens OX=9606 GN=ITPRIPL2 PE=1 SV=1	535	Homo sapiens	1	0.00986424	4.689	4.946	0	20	4570	4792	TRUE	8	7	7	PXP1776_Sequest_tmt18_20230627_av.pdResult	6	7	5	PXP1776		-0.83072	-0.439185
2	HSC_ZNF469 vs HSC_hNTO	0.0659701	0.247065	-0.132182	PXP1776_04	MYG1_HUMAN	C12orf10	Q9HB07	Q9HB07	UPF0160 protein MYG1, mitochondrial OS=Homo sapiens OX=9606 GN=C12orf10 PE=1 SV=2	376	Homo sapiens	1	0.00985907	8.165	4.946	0	20	4122	8385	TRUE	18	10	10	PXP1776_Sequest_tmt18_20230627_av.pdResult	13	10	8	PXP1776		-0.896183	-0.159498
2	HSC_ZNF469 vs HSC_hNTO	0.0171982	0.112716	-0.132108	PXP1776_04	CA131_HUMAN	C1orf131	Q8NDD1	Q8NDD1	Uncharacterized protein C1orf131 OS=Homo sapiens OX=9606 GN=C1orf131 PE=1 SV=4	293	Homo sapiens	2	0.00997718	4.438	4.686	0	20	3765	6379	TRUE	5	5	4	PXP1776_Sequest_tmt18_20230627_av.pdResult	3	4	3	PXP1776		-0.789127	-0.188804
2	HSC_ZNF469 vs HSC_hNTO	0.129331	0.365242	-0.132081	PXP1776_04	NDUC1_HUMAN	NDUFC1	O43677	O43677	NADH dehydrogenase [ubiquinone] 1 subunit C1, mitochondrial OS=Homo sapiens OX=9606 GN=NDUFC1 PE=1 SV=1	76	Homo sapiens	1	0.00985965	4.795	4.946	0	20	8007	921	TRUE	2	1	1	PXP1776_Sequest_tmt18_20230627_av.pdResult	2	1	1	PXP1776		-0.501544	0.11517
2	HSC_ZNF469 vs HSC_hNTO	0.00701856	0.0625588	-0.132054	PXP1776_04	PUR4_HUMAN	PFAS	O15067	O15067	Phosphoribosylformylglycinamidine synthase OS=Homo sapiens OX=9606 GN=PFAS PE=1 SV=4	1338	Homo sapiens	1	0.00985907	8.569	4.946	0	20	1996	689	TRUE	64	35	35	PXP1776_Sequest_tmt18_20230627_av.pdResult	47	35	30	PXP1776		-1.1787	-0.305455
2	HSC_ZNF469 vs HSC_hNTO	0.0251229	0.140552	-0.132047	PXP1776_04	HEAT1_HUMAN	HEATR1	Q9H583	Q9H583	HEAT repeat-containing protein 1 OS=Homo sapiens OX=9606 GN=HEATR1 PE=1 SV=3	2144	Homo sapiens	1	0.00985907	7.848	4.946	0	20	1997	8212	TRUE	84	56	56	PXP1776_Sequest_tmt18_20230627_av.pdResult	73	56	52	PXP1776		-1.31876	-0.469389
2	HSC_ZNF469 vs HSC_hNTO	0.0803105	0.277598	-0.131963	PXP1776_04	RM16_HUMAN	MRPL16	Q9NX20	Q9NX20	39S ribosomal protein L16, mitochondrial OS=Homo sapiens OX=9606 GN=MRPL16 PE=1 SV=1	251	Homo sapiens	1	0.00985907	7.215	4.946	0	20	5885	8788	TRUE	5	4	4	PXP1776_Sequest_tmt18_20230627_av.pdResult	4	4	3	PXP1776		-0.788257	-0.366297
2	HSC_ZNF469 vs HSC_hNTO	0.0177913	0.114754	-0.131795	PXP1776_04	RN219_HUMAN	RNF219	Q5W0B1	Q5W0B1	RING finger protein 219 OS=Homo sapiens OX=9606 GN=RNF219 PE=1 SV=1	726	Homo sapiens	1	0.00985907	5.167	4.946	0	20	3345	5136	TRUE	10	9	9	PXP1776_Sequest_tmt18_20230627_av.pdResult	10	9	9	PXP1776		-0.902019	0.262454
2	HSC_ZNF469 vs HSC_hNTO	0.011013	0.0843724	-0.131546	PXP1776_04	PARP9_HUMAN	PARP9	Q8IXQ6	Q8IXQ6	Protein mono-ADP-ribosyltransferase PARP9 OS=Homo sapiens OX=9606 GN=PARP9 PE=1 SV=2	854	Homo sapiens	1	0.00985907	7.976	4.946	0	20	4737	6035	TRUE	19	15	15	PXP1776_Sequest_tmt18_20230627_av.pdResult	18	15	15	PXP1776		-1.05961	0.562373
2	HSC_ZNF469 vs HSC_hNTO	0.00826767	0.069898	-0.131519	PXP1776_04	DHX37_HUMAN	DHX37	Q8IY37	Q8IY37	Probable ATP-dependent RNA helicase DHX37 OS=Homo sapiens OX=9606 GN=DHX37 PE=1 SV=1	1157	Homo sapiens	1	0.00985907	7.193	4.946	0	20	1954	6044	TRUE	24	21	21	PXP1776_Sequest_tmt18_20230627_av.pdResult	21	21	19	PXP1776		-1.11372	-0.225704
2	HSC_ZNF469 vs HSC_hNTO	0.156189	0.40236	-0.131474	PXP1776_04	FMT_HUMAN	MTFMT	Q96DP5	Q96DP5	Methionyl-tRNA formyltransferase, mitochondrial OS=Homo sapiens OX=9606 GN=MTFMT PE=1 SV=2	389	Homo sapiens	1	0.00987623	4.61	4.946	0	20	7828	7095	TRUE	2	2	2	PXP1776_Sequest_tmt18_20230627_av.pdResult	2	2	2	PXP1776		-0.616623	-0.27294
1	HSC_ZNF469 vs HSC_hNTO	0.165818	0.414279	-0.131431	PXP1776_04	FA76A_HUMAN	FAM76A	Q8TAV0	Q8TAV0	Protein FAM76A OS=Homo sapiens OX=9606 GN=FAM76A PE=2 SV=1	307	Homo sapiens	1	0.00985907	6.742	4.946	0	20	6321	6494	TRUE	1	1	1	PXP1776_Sequest_tmt18_20230627_av.pdResult	1	1	1	PXP1776		-0.499078	0.0526781
2	HSC_ZNF469 vs HSC_hNTO	0.0542548	0.222252	-0.131362	PXP1776_04	ELOV4_HUMAN	ELOVL4	Q9GZR5	Q9GZR5	Elongation of very long chain fatty acids protein 4 OS=Homo sapiens OX=9606 GN=ELOVL4 PE=1 SV=1	314	Homo sapiens	1	0.137386	2.902	3.891	0	20	1294	8025	TRUE	2	1	1	PXP1776_Sequest_tmt18_20230627_av.pdResult	2	1	1	PXP1776		-0.498814	0.0432659
1	HSC_ZNF469 vs HSC_hNTO	0.275503	0.541605	-0.131275	PXP1776_04	APH1A_HUMAN	APH1A	Q96BI3	Q96BI3	Gamma-secretase subunit APH-1A OS=Homo sapiens OX=9606 GN=APH1A PE=1 SV=1	265	Homo sapiens	1	0.263657	2.605	3.567	0	20	8137	7005	TRUE	1	1	1	PXP1776_Sequest_tmt18_20230627_av.pdResult	1	1	1	PXP1776		-0.498486	-0.218438
2	HSC_ZNF469 vs HSC_hNTO	0.0400401	0.185512	-0.131268	PXP1776_04	RETST_HUMAN	RETSAT	Q6NUM9	Q6NUM9	All-trans-retinol 13,14-reductase OS=Homo sapiens OX=9606 GN=RETSAT PE=1 SV=2	610	Homo sapiens	1	0.00985907	7.313	4.946	0	20	528	5275	TRUE	32	19	19	PXP1776_Sequest_tmt18_20230627_av.pdResult	26	19	18	PXP1776		-1.0655	-1.43908
2	HSC_ZNF469 vs HSC_hNTO	0.0203065	0.123488	-0.131224	PXP1776_04	ANM3_HUMAN	PRMT3	O60678	O60678	Protein arginine N-methyltransferase 3 OS=Homo sapiens OX=9606 GN=PRMT3 PE=1 SV=4	531	Homo sapiens	1	0.00985907	7.175	4.946	0	20	6105	1099	TRUE	19	14	14	PXP1776_Sequest_tmt18_20230627_av.pdResult	18	14	13	PXP1776		-1.0456	-0.268803
2	HSC_ZNF469 vs HSC_hNTO	0.0773354	0.271181	-0.131222	PXP1776_04	CLCB_HUMAN	CLTB	P09497	P09497	Clathrin light chain B OS=Homo sapiens OX=9606 GN=CLTB PE=1 SV=1	229	Homo sapiens	1	0.010304	4.28	4.562	0	20	7581	2064	TRUE	9	7	7	PXP1776_Sequest_tmt18_20230627_av.pdResult	9	7	7	PXP1776		-0.86754	-1.09498
2	HSC_ZNF469 vs HSC_hNTO	0.104109	0.322316	-0.13118	PXP1776_04	ZN460_HUMAN	ZNF460	Q14592	Q14592	Zinc finger protein 460 OS=Homo sapiens OX=9606 GN=ZNF460 PE=1 SV=2	562	Homo sapiens	22	0.00985907	5.136	4.946	0	20	18	186	TRUE	4	3	2	PXP1776_Sequest_tmt18_20230627_av.pdResult	3	2	2	PXP1776		-0.615244	-0.233476
2	HSC_ZNF469 vs HSC_hNTO	0.107655	0.327764	-0.131083	PXP1776_04	TISB_HUMAN	ZFP36L1	Q07352	Q07352	mRNA decay activator protein ZFP36L1 OS=Homo sapiens OX=9606 GN=ZFP36L1 PE=1 SV=1	338	Homo sapiens	1	0.00991824	4.507	4.686	0	20	6727	3954	TRUE	12	10	10	PXP1776_Sequest_tmt18_20230627_av.pdResult	9	10	8	PXP1776		-0.888733	-1.24366
2	HSC_ZNF469 vs HSC_hNTO	0.0049873	0.0506249	-0.130888	PXP1776_04	WDR75_HUMAN	WDR75	Q8IWA0	Q8IWA0	WD repeat-containing protein 75 OS=Homo sapiens OX=9606 GN=WDR75 PE=1 SV=1	830	Homo sapiens	1	0.00985907	8.783	4.946	0	20	3016	5979	TRUE	16	12	12	PXP1776_Sequest_tmt18_20230627_av.pdResult	15	12	12	PXP1776		-1.0061	-0.189705
2	HSC_ZNF469 vs HSC_hNTO	0.114281	0.339218	-0.13061	PXP1776_04	AGAP1_HUMAN	AGAP1	Q9UPQ3	Q9UPQ3	Arf-GAP with GTPase, ANK repeat and PH domain-containing protein 1 OS=Homo sapiens OX=9606 GN=AGAP1 PE=1 SV=4	857	Homo sapiens	2	0.0146701	3.873	4.376	0	20	2164	7397	TRUE	4	4	2	PXP1776_Sequest_tmt18_20230627_av.pdResult	2	2	2	PXP1776		-0.612569	-0.285266
2	HSC_ZNF469 vs HSC_hNTO	0.057124	0.228061	-0.130599	PXP1776_04	AR2BP_HUMAN	ARL2BP	Q9Y2Y0	Q9Y2Y0	ADP-ribosylation factor-like protein 2-binding protein OS=Homo sapiens OX=9606 GN=ARL2BP PE=1 SV=1	163	Homo sapiens	1	0.00985907	5.307	4.946	0	20	3445	9468	TRUE	11	6	6	PXP1776_Sequest_tmt18_20230627_av.pdResult	10	6	6	PXP1776		-0.822967	-0.657714
2	HSC_ZNF469 vs HSC_hNTO	0.181119	0.432975	-0.130556	PXP1776_04	PKHA4_HUMAN	PLEKHA4	Q9H4M7	Q9H4M7	Pleckstrin homology domain-containing family A member 4 OS=Homo sapiens OX=9606 GN=PLEKHA4 PE=1 SV=2	779	Homo sapiens	1	0.0121897	4.017	4.376	0	20	5829	8204	TRUE	2	2	2	PXP1776_Sequest_tmt18_20230627_av.pdResult	2	2	2	PXP1776		-0.612316	0.512063
2	HSC_ZNF469 vs HSC_hNTO	0.0141518	0.0981816	-0.130468	PXP1776_04	TMCO3_HUMAN	TMCO3	Q6UWJ1	Q6UWJ1	Transmembrane and coiled-coil domain-containing protein 3 OS=Homo sapiens OX=9606 GN=TMCO3 PE=1 SV=1	677	Homo sapiens	1	0.0168802	3.79	4.376	0	20	416	5436	TRUE	12	10	10	PXP1776_Sequest_tmt18_20230627_av.pdResult	11	10	9	PXP1776		-0.892939	-0.685708
1	HSC_ZNF469 vs HSC_hNTO	0.216559	0.4751	-0.130282	PXP1776_04	OSGI1_HUMAN	OSGIN1	Q9UJX0	Q9UJX0	Oxidative stress-induced growth inhibitor 1 OS=Homo sapiens OX=9606 GN=OSGIN1 PE=1 SV=4	477	Homo sapiens	1	0.0261511	3.581	4.376	0	20	5985	9185	TRUE	3	3	3	PXP1776_Sequest_tmt18_20230627_av.pdResult	1	3	1	PXP1776		-0.494712	-0.0809986
2	HSC_ZNF469 vs HSC_hNTO	0.0190642	0.119307	-0.130271	PXP1776_04	NOP56_HUMAN	NOP56	O00567	O00567	Nucleolar protein 56 OS=Homo sapiens OX=9606 GN=NOP56 PE=1 SV=4	594	Homo sapiens	1	0.00985907	7.946	4.946	0	20	5006	500	TRUE	63	20	20	PXP1776_Sequest_tmt18_20230627_av.pdResult	33	20	17	PXP1776		-1.05741	-0.605778
2	HSC_ZNF469 vs HSC_hNTO	0.00160369	0.0233058	-0.130236	PXP1776_04	FAS_HUMAN	FASN	P49327	P49327	Fatty acid synthase OS=Homo sapiens OX=9606 GN=FASN PE=1 SV=3	2511	Homo sapiens	2	0.00985907	9.158	4.946	0	20	400	2691	TRUE	268	103	102	PXP1776_Sequest_tmt18_20230627_av.pdResult	215	102	93	PXP1776		-1.30068	-0.800436
2	HSC_ZNF469 vs HSC_hNTO	0.100841	0.31734	-0.130183	PXP1776_04	ELF1_HUMAN	ELF1	P32519	P32519	ETS-related transcription factor Elf-1 OS=Homo sapiens OX=9606 GN=ELF1 PE=1 SV=2	619	Homo sapiens	1	0.00985907	9.229	4.946	0	20	6319	2823	TRUE	7	7	7	PXP1776_Sequest_tmt18_20230627_av.pdResult	7	7	7	PXP1776		-0.860667	-0.101909
2	HSC_ZNF469 vs HSC_hNTO	0.0065216	0.0594791	-0.130071	PXP1776_04	DDX56_HUMAN	DDX56	Q9NY93	Q9NY93	Probable ATP-dependent RNA helicase DDX56 OS=Homo sapiens OX=9606 GN=DDX56 PE=1 SV=1	547	Homo sapiens	1	0.00985907	8.26	4.946	0	20	3472	8836	TRUE	20	13	13	PXP1776_Sequest_tmt18_20230627_av.pdResult	18	13	12	PXP1776		-0.999823	-0.256509
2	HSC_ZNF469 vs HSC_hNTO	0.0192976	0.120244	-0.130008	PXP1776_04	MA1A1_HUMAN	MAN1A1	P33908	P33908	Mannosyl-oligosaccharide 1,2-alpha-mannosidase IA OS=Homo sapiens OX=9606 GN=MAN1A1 PE=1 SV=3	653	Homo sapiens	3	0.00985907	7.77	4.946	0	20	332	1062	TRUE	14	11	9	PXP1776_Sequest_tmt18_20230627_av.pdResult	10	9	9	PXP1776		-0.889794	-0.2337
2	HSC_ZNF469 vs HSC_hNTO	0.113328	0.337351	-0.129992	PXP1776_04	MT21D_HUMAN	VCPKMT	Q9H867	Q9H867	Protein-lysine methyltransferase METTL21D OS=Homo sapiens OX=9606 GN=VCPKMT PE=1 SV=2	229	Homo sapiens	1	0.00985907	6.948	4.946	0	20	7774	8293	TRUE	3	3	3	PXP1776_Sequest_tmt18_20230627_av.pdResult	2	3	2	PXP1776		-0.60967	-0.345928
2	HSC_ZNF469 vs HSC_hNTO	0.0158614	0.107182	-0.129943	PXP1776_04	UHRF2_HUMAN	UHRF2	Q96PU4	Q96PU4	E3 ubiquitin-protein ligase UHRF2 OS=Homo sapiens OX=9606 GN=UHRF2 PE=1 SV=1	802	Homo sapiens	2	0.00985907	7.214	4.946	0	20	3667	7420	TRUE	21	17	16	PXP1776_Sequest_tmt18_20230627_av.pdResult	16	16	14	PXP1776		-1.03539	0.00856113
1	HSC_ZNF469 vs HSC_hNTO	0.0225986	0.132353	-0.129933	PXP1776_04	CBX6_HUMAN	CBX6	O95503	O95503	Chromobox protein homolog 6 OS=Homo sapiens OX=9606 GN=CBX6 PE=1 SV=1	412	Homo sapiens	1	0.00985907	7.555	4.946	0	20	7272	1638	TRUE	2	2	2	PXP1776_Sequest_tmt18_20230627_av.pdResult	1	2	1	PXP1776		-0.49339	0.0321585
2	HSC_ZNF469 vs HSC_hNTO	0.127761	0.362448	-0.129933	PXP1776_04	M3K8_HUMAN	MAP3K8	P41279	P41279	Mitogen-activated protein kinase kinase kinase 8 OS=Homo sapiens OX=9606 GN=MAP3K8 PE=1 SV=2	467	Homo sapiens	1	0.0100434	4.39	4.686	0	20	4497	3006	TRUE	2	2	2	PXP1776_Sequest_tmt18_20230627_av.pdResult	2	2	2	PXP1776		-0.609395	-0.459742
2	HSC_ZNF469 vs HSC_hNTO	0.0519478	0.216842	-0.129866	PXP1776_04	SRC8_HUMAN	CTTN	Q14247	Q14247	Src substrate cortactin OS=Homo sapiens OX=9606 GN=CTTN PE=1 SV=2	550	Homo sapiens	1	0.00985907	10.231	4.946	0	20	44	4357	TRUE	74	27	27	PXP1776_Sequest_tmt18_20230627_av.pdResult	63	27	27	PXP1776		-1.15916	-1.32696
1	HSC_ZNF469 vs HSC_hNTO	0.105463	0.324154	-0.129859	PXP1776_04	DPF3_HUMAN	DPF3	Q92784	Q92784	Zinc finger protein DPF3 OS=Homo sapiens OX=9606 GN=DPF3 PE=1 SV=3	378	Homo sapiens	6	0.00985907	4.997	4.946	0	20	1745	1579	TRUE	2	2	1	PXP1776_Sequest_tmt18_20230627_av.pdResult	1	1	1	PXP1776		-0.493107	-0.0892086
2	HSC_ZNF469 vs HSC_hNTO	0.0281954	0.152059	-0.129797	PXP1776_04	RINI_HUMAN	RNH1	P13489	P13489	Ribonuclease inhibitor OS=Homo sapiens OX=9606 GN=RNH1 PE=1 SV=2	461	Homo sapiens	1	0.00985907	9.031	4.946	0	20	2472	2230	TRUE	98	21	21	PXP1776_Sequest_tmt18_20230627_av.pdResult	65	21	19	PXP1776		-1.09914	-0.647918
2	HSC_ZNF469 vs HSC_hNTO	0.0859324	0.289399	-0.129651	PXP1776_04	ABHDB_HUMAN	ABHD11	Q8NFV4	Q8NFV4	Protein ABHD11 OS=Homo sapiens OX=9606 GN=ABHD11 PE=1 SV=1	315	Homo sapiens	1	0.00985907	6.918	4.946	0	20	4214	6432	TRUE	9	7	7	PXP1776_Sequest_tmt18_20230627_av.pdResult	7	7	6	PXP1776		-0.816994	-0.477199
1	HSC_ZNF469 vs HSC_hNTO	0.0484077	0.207915	-0.129645	PXP1776_04	MUT7_HUMAN	EXD3	Q8N9H8	Q8N9H8	Exonuclease mut-7 homolog OS=Homo sapiens OX=9606 GN=EXD3 PE=1 SV=3	876	Homo sapiens	1	0.242424	2.645	3.619	0	20	3185	6298	TRUE	1	1	1	PXP1776_Sequest_tmt18_20230627_av.pdResult	1	1	1	PXP1776		-0.492296	-0.455007
2	HSC_ZNF469 vs HSC_hNTO	0.0894351	0.295424	-0.129487	PXP1776_04	UFM1_HUMAN	UFM1	P61960	P61960	Ubiquitin-fold modifier 1 OS=Homo sapiens OX=9606 GN=UFM1 PE=1 SV=1	85	Homo sapiens	1	0.00985907	10.565	4.946	0	20	8091	3624	TRUE	5	3	3	PXP1776_Sequest_tmt18_20230627_av.pdResult	5	3	3	PXP1776		-0.773471	-0.663702
2	HSC_ZNF469 vs HSC_hNTO	0.604588	0.797286	-0.129359	PXP1776_04	RPA12_HUMAN	ZNRD1	Q9P1U0	Q9P1U0	DNA-directed RNA polymerase I subunit RPA12 OS=Homo sapiens OX=9606 GN=ZNRD1 PE=2 SV=1	126	Homo sapiens	1	0.00985907	5.218	4.946	0	20	6849	8944	TRUE	2	2	2	PXP1776_Sequest_tmt18_20230627_av.pdResult	2	2	2	PXP1776		-0.606705	-0.0944555
2	HSC_ZNF469 vs HSC_hNTO	0.041425	0.188844	-0.12935	PXP1776_04	RN181_HUMAN	RNF181	Q9P0P0	Q9P0P0	E3 ubiquitin-protein ligase RNF181 OS=Homo sapiens OX=9606 GN=RNF181 PE=1 SV=1	153	Homo sapiens	1	0.00985907	5.871	4.946	0	20	6608	8927	TRUE	7	4	4	PXP1776_Sequest_tmt18_20230627_av.pdResult	7	4	4	PXP1776		-0.804452	-0.32945
2	HSC_ZNF469 vs HSC_hNTO	0.178374	0.430479	-0.129323	PXP1776_04	CF132_HUMAN	C6orf132	Q5T0Z8	Q5T0Z8	Uncharacterized protein C6orf132 OS=Homo sapiens OX=9606 GN=C6orf132 PE=1 SV=4	1188	Homo sapiens	1	0.011582	4.071	4.376	0	20	3749	5013	TRUE	5	5	5	PXP1776_Sequest_tmt18_20230627_av.pdResult	4	5	4	PXP1776		-0.804284	-0.821905
2	HSC_ZNF469 vs HSC_hNTO	0.13095	0.366935	-0.129176	PXP1776_04	CLD11_HUMAN	CLDN11	O75508	O75508	Claudin-11 OS=Homo sapiens OX=9606 GN=CLDN11 PE=1 SV=2	207	Homo sapiens	1	0.00985907	6.145	4.946	0	20	3972	1314	TRUE	6	4	4	PXP1776_Sequest_tmt18_20230627_av.pdResult	4	4	3	PXP1776		-0.771611	0.792157
1	HSC_ZNF469 vs HSC_hNTO	0.227791	0.489754	-0.129167	PXP1776_04	PRR3_HUMAN	PRR3	P79522	P79522	Proline-rich protein 3 OS=Homo sapiens OX=9606 GN=PRR3 PE=1 SV=2	188	Homo sapiens	1	1.84294	1.432	2.584	0	20	7837	3757	TRUE	1	1	1	PXP1776_Sequest_tmt18_20230627_av.pdResult	1	1	1	PXP1776		-0.490479	0.568183
2	HSC_ZNF469 vs HSC_hNTO	0.0517261	0.216408	-0.129113	PXP1776_04	FEN1_HUMAN	FEN1	P39748	P39748	Flap endonuclease 1 OS=Homo sapiens OX=9606 GN=FEN1 PE=1 SV=1	380	Homo sapiens	3	0.00985907	8.708	4.946	0	20	108	289	TRUE	26	15	14	PXP1776_Sequest_tmt18_20230627_av.pdResult	23	14	14	PXP1776		-1.02878	0.390086
2	HSC_ZNF469 vs HSC_hNTO	0.0388244	0.182043	-0.129075	PXP1776_04	TRI27_HUMAN	TRIM27	P14373	P14373	Zinc finger protein RFP OS=Homo sapiens OX=9606 GN=TRIM27 PE=1 SV=1	513	Homo sapiens	2	0.00986509	4.68	4.946	0	20	2867	2264	TRUE	13	8	7	PXP1776_Sequest_tmt18_20230627_av.pdResult	7	7	5	PXP1776		-0.810667	0.0597171
2	HSC_ZNF469 vs HSC_hNTO	0.0811951	0.278767	-0.128973	PXP1776_04	BASP1_HUMAN	BASP1	P80723	P80723	Brain acid soluble protein 1 OS=Homo sapiens OX=9606 GN=BASP1 PE=1 SV=2	227	Homo sapiens	1	0.00985907	8.816	4.946	0	20	850	3762	TRUE	34	15	15	PXP1776_Sequest_tmt18_20230627_av.pdResult	32	15	14	PXP1776		-1.02767	-1.57964
2	HSC_ZNF469 vs HSC_hNTO	0.0309433	0.160406	-0.128875	PXP1776_04	SPN1_HUMAN	SNUPN	O95149	O95149	Snurportin-1 OS=Homo sapiens OX=9606 GN=SNUPN PE=1 SV=1	360	Homo sapiens	1	0.00985907	6.348	4.946	0	20	419	1543	TRUE	8	6	6	PXP1776_Sequest_tmt18_20230627_av.pdResult	5	6	5	PXP1776		-0.80941	-0.33419
2	HSC_ZNF469 vs HSC_hNTO	0.0316679	0.161691	-0.128862	PXP1776_04	POGZ_HUMAN	POGZ	Q7Z3K3	Q7Z3K3	Pogo transposable element with ZNF domain OS=Homo sapiens OX=9606 GN=POGZ PE=1 SV=2	1410	Homo sapiens	2	0.00985907	6.319	4.946	0	20	1251	5670	TRUE	25	20	19	PXP1776_Sequest_tmt18_20230627_av.pdResult	17	19	15	PXP1776		-1.03798	-0.370516
2	HSC_ZNF469 vs HSC_hNTO	0.0915022	0.29943	-0.128563	PXP1776_04	CWC15_HUMAN	CWC15	Q9P013	Q9P013	Spliceosome-associated protein CWC15 homolog OS=Homo sapiens OX=9606 GN=CWC15 PE=1 SV=2	229	Homo sapiens	1	0.00985907	6.355	4.946	0	20	4750	8911	TRUE	11	5	5	PXP1776_Sequest_tmt18_20230627_av.pdResult	11	5	5	PXP1776		-0.807454	-0.158028
2	HSC_ZNF469 vs HSC_hNTO	0.198158	0.454105	-0.12854	PXP1776_04	PP1A_HUMAN	PPP1CA	P62136	P62136	Serine/threonine-protein phosphatase PP1-alpha catalytic subunit OS=Homo sapiens OX=9606 GN=PPP1CA PE=1 SV=1	330	Homo sapiens	3	0.0121378	4.021	4.376	0	20	281	2915	TRUE	76	21	3	PXP1776_Sequest_tmt18_20230627_av.pdResult	4	3	2	PXP1776		-0.602863	-0.361588
2	HSC_ZNF469 vs HSC_hNTO	0.0739735	0.264344	-0.128517	PXP1776_04	SF3B6_HUMAN	SF3B6	Q9Y3B4	Q9Y3B4	Splicing factor 3B subunit 6 OS=Homo sapiens OX=9606 GN=SF3B6 PE=1 SV=1	125	Homo sapiens	1	0.00985907	5.288	4.946	0	20	7500	9502	TRUE	5	3	3	PXP1776_Sequest_tmt18_20230627_av.pdResult	5	3	3	PXP1776		-0.767675	-0.121569
2	HSC_ZNF469 vs HSC_hNTO	0.0196759	0.121389	-0.128471	PXP1776_04	CO6A3_HUMAN	COL6A3	P12111	P12111	Collagen alpha-3(VI) chain OS=Homo sapiens OX=9606 GN=COL6A3 PE=1 SV=5	3177	Homo sapiens	1	0.00985907	8.935	4.946	0	20	939	2211	TRUE	155	100	100	PXP1776_Sequest_tmt18_20230627_av.pdResult	125	100	91	PXP1776		-1.28305	0.742872
2	HSC_ZNF469 vs HSC_hNTO	0.00455527	0.0475812	-0.128471	PXP1776_04	DDX10_HUMAN	DDX10	Q13206	Q13206	Probable ATP-dependent RNA helicase DDX10 OS=Homo sapiens OX=9606 GN=DDX10 PE=1 SV=2	875	Homo sapiens	1	0.00985907	6.385	4.946	0	20	952	4147	TRUE	23	19	19	PXP1776_Sequest_tmt18_20230627_av.pdResult	18	19	15	PXP1776		-1.03484	-0.0415078
2	HSC_ZNF469 vs HSC_hNTO	0.039708	0.184247	-0.128389	PXP1776_04	RASN_HUMAN	NRAS	P01111	P01111	GTPase NRas OS=Homo sapiens OX=9606 GN=NRAS PE=1 SV=1	189	Homo sapiens	3	0.0198773	3.706	4.376	0	20	3222	1805	TRUE	15	8	3	PXP1776_Sequest_tmt18_20230627_av.pdResult	4	3	3	PXP1776		-0.76691	-0.11312
2	HSC_ZNF469 vs HSC_hNTO	0.0309535	0.160406	-0.128377	PXP1776_04	TMA16_HUMAN	TMA16	Q96EY4	Q96EY4	Translation machinery-associated protein 16 OS=Homo sapiens OX=9606 GN=TMA16 PE=1 SV=2	203	Homo sapiens	1	0.00985907	6.863	4.946	0	20	2746	7149	TRUE	8	6	6	PXP1776_Sequest_tmt18_20230627_av.pdResult	8	6	6	PXP1776		-0.808965	0.0791127
2	HSC_ZNF469 vs HSC_hNTO	0.0296383	0.156314	-0.128338	PXP1776_04	CTU1_HUMAN	CTU1	Q7Z7A3	Q7Z7A3	Cytoplasmic tRNA 2-thiolation protein 1 OS=Homo sapiens OX=9606 GN=CTU1 PE=1 SV=1	348	Homo sapiens	1	0.00985907	7.283	4.946	0	20	4509	5736	TRUE	6	5	5	PXP1776_Sequest_tmt18_20230627_av.pdResult	6	5	5	PXP1776		-0.80604	-0.151183
2	HSC_ZNF469 vs HSC_hNTO	0.00131367	0.0208384	-0.128252	PXP1776_04	SYLC_HUMAN	LARS	Q9P2J5	Q9P2J5	Leucine--tRNA ligase, cytoplasmic OS=Homo sapiens OX=9606 GN=LARS PE=1 SV=2	1176	Homo sapiens	1	0.00985907	10.286	4.946	0	20	521	8979	TRUE	113	54	54	PXP1776_Sequest_tmt18_20230627_av.pdResult	94	54	49	PXP1776		-1.28086	-0.863762
2	HSC_ZNF469 vs HSC_hNTO	0.0129292	0.0928417	-0.12825	PXP1776_04	ECHD1_HUMAN	ECHDC1	Q9NTX5	Q9NTX5	Ethylmalonyl-CoA decarboxylase OS=Homo sapiens OX=9606 GN=ECHDC1 PE=1 SV=2	307	Homo sapiens	1	0.00985907	7.382	4.946	0	20	3499	8656	TRUE	19	8	8	PXP1776_Sequest_tmt18_20230627_av.pdResult	17	8	8	PXP1776		-0.869525	-0.337493
1	HSC_ZNF469 vs HSC_hNTO	0.412069	0.662638	-0.128176	PXP1776_04	FUT4_HUMAN	FUT4	P22083	P22083	Alpha-(1,3)-fucosyltransferase 4 OS=Homo sapiens OX=9606 GN=FUT4 PE=2 SV=3	530	Homo sapiens	1	0.00987165	4.631	4.946	0	20	7725	2503	TRUE	2	2	2	PXP1776_Sequest_tmt18_20230627_av.pdResult	1	2	1	PXP1776		-0.486716	-0.162485
2	HSC_ZNF469 vs HSC_hNTO	0.137351	0.376183	-0.128022	PXP1776_04	ADCK1_HUMAN	ADCK1	Q86TW2	Q86TW2	Uncharacterized aarF domain-containing protein kinase 1 OS=Homo sapiens OX=9606 GN=ADCK1 PE=1 SV=2	530	Homo sapiens	1	0.00994219	4.474	4.686	0	20	3550	5786	TRUE	2	2	2	PXP1776_Sequest_tmt18_20230627_av.pdResult	2	2	2	PXP1776		-0.600433	-0.950412
2	HSC_ZNF469 vs HSC_hNTO	0.039683	0.184247	-0.127911	PXP1776_04	VAT1L_HUMAN	VAT1L	Q9HCJ6	Q9HCJ6	Synaptic vesicle membrane protein VAT-1 homolog-like OS=Homo sapiens OX=9606 GN=VAT1L PE=1 SV=2	419	Homo sapiens	1	0.00985907	5.474	4.946	0	20	2263	8441	TRUE	10	8	8	PXP1776_Sequest_tmt18_20230627_av.pdResult	9	8	8	PXP1776		-0.867224	1.1427
2	HSC_ZNF469 vs HSC_hNTO	0.00195219	0.0267896	-0.127876	PXP1776_04	SC23B_HUMAN	SEC23B	Q15437	Q15437	Protein transport protein Sec23B OS=Homo sapiens OX=9606 GN=SEC23B PE=1 SV=2	767	Homo sapiens	2	0.00985907	7.045	4.946	0	20	2970	4557	TRUE	47	23	21	PXP1776_Sequest_tmt18_20230627_av.pdResult	29	21	15	PXP1776		-1.03005	-0.433066
2	HSC_ZNF469 vs HSC_hNTO	0.280592	0.545883	-0.127731	PXP1776_04	KCTD7_HUMAN	KCTD7	Q96MP8	Q96MP8	BTB/POZ domain-containing protein KCTD7 OS=Homo sapiens OX=9606 GN=KCTD7 PE=1 SV=1	289	Homo sapiens	1	0.0197968	3.708	4.376	0	20	7812	7364	TRUE	3	3	3	PXP1776_Sequest_tmt18_20230627_av.pdResult	2	3	2	PXP1776		-0.599067	-1.03222
2	HSC_ZNF469 vs HSC_hNTO	0.128805	0.364415	-0.127671	PXP1776_04	ABCE1_HUMAN	ABCE1	P61221	P61221	ATP-binding cassette sub-family E member 1 OS=Homo sapiens OX=9606 GN=ABCE1 PE=1 SV=1	599	Homo sapiens	1	0.00985907	7.055	4.946	0	20	692	3593	TRUE	34	20	20	PXP1776_Sequest_tmt18_20230627_av.pdResult	31	20	19	PXP1776		-1.08113	-0.747543
2	HSC_ZNF469 vs HSC_hNTO	0.00305657	0.0359829	-0.127556	PXP1776_04	LZTL1_HUMAN	LZTFL1	Q9NQ48	Q9NQ48	Leucine zipper transcription factor-like protein 1 OS=Homo sapiens OX=9606 GN=LZTFL1 PE=1 SV=1	299	Homo sapiens	1	0.00985907	5.243	4.946	0	20	596	8524	TRUE	16	11	11	PXP1776_Sequest_tmt18_20230627_av.pdResult	14	11	10	PXP1776		-0.964441	-0.859077
2	HSC_ZNF469 vs HSC_hNTO	0.0640661	0.242653	-0.127529	PXP1776_04	RAVR1_HUMAN	RAVER1	Q8IY67	Q8IY67	Ribonucleoprotein PTB-binding 1 OS=Homo sapiens OX=9606 GN=RAVER1 PE=1 SV=1	606	Homo sapiens	1	0.00985907	7.921	4.946	0	20	6405	6049	TRUE	15	11	11	PXP1776_Sequest_tmt18_20230627_av.pdResult	12	11	10	PXP1776		-0.964235	-0.331503
2	HSC_ZNF469 vs HSC_hNTO	0.00614132	0.0575341	-0.127441	PXP1776_04	VIGLN_HUMAN	HDLBP	Q00341	Q00341	Vigilin OS=Homo sapiens OX=9606 GN=HDLBP PE=1 SV=2	1268	Homo sapiens	1	0.00985907	8.048	4.946	0	20	1038	3816	TRUE	171	71	71	PXP1776_Sequest_tmt18_20230627_av.pdResult	148	71	66	PXP1776		-1.27276	-0.658247
2	HSC_ZNF469 vs HSC_hNTO	0.00321005	0.0373203	-0.127304	PXP1776_04	CAF17_HUMAN	IBA57	Q5T440	Q5T440	Putative transferase CAF17, mitochondrial OS=Homo sapiens OX=9606 GN=IBA57 PE=1 SV=1	356	Homo sapiens	1	0.00985907	5.096	4.946	0	20	5895	5030	TRUE	5	5	5	PXP1776_Sequest_tmt18_20230627_av.pdResult	4	5	4	PXP1776		-0.791725	-0.348777
2	HSC_ZNF469 vs HSC_hNTO	0.0499559	0.211268	-0.127287	PXP1776_04	TIM23_HUMAN	TIMM23	O14925	O14925	Mitochondrial import inner membrane translocase subunit Tim23 OS=Homo sapiens OX=9606 GN=TIMM23 PE=1 SV=1	209	Homo sapiens	1	0.00985907	5.984	4.946	0	20	1394	621	TRUE	6	3	3	PXP1776_Sequest_tmt18_20230627_av.pdResult	2	3	1	PXP1776		-0.48334	-0.0187871
2	HSC_ZNF469 vs HSC_hNTO	0.00506448	0.0511237	-0.127158	PXP1776_04	EM55_HUMAN	MPP1	Q00013	Q00013	55 kDa erythrocyte membrane protein OS=Homo sapiens OX=9606 GN=MPP1 PE=1 SV=2	466	Homo sapiens	1	0.00985907	7.45	4.946	0	20	3128	3813	TRUE	17	13	13	PXP1776_Sequest_tmt18_20230627_av.pdResult	17	13	13	PXP1776		-1.0132	0.0387979
2	HSC_ZNF469 vs HSC_hNTO	0.33893	0.601094	-0.127123	PXP1776_04	IFM3_HUMAN	IFITM3	Q01628	Q01628	Interferon-induced transmembrane protein 3 OS=Homo sapiens OX=9606 GN=IFITM3 PE=1 SV=2	133	Homo sapiens	2	0.00985907	7.489	4.946	0	20	1791	3850	TRUE	6	2	1	PXP1776_Sequest_tmt18_20230627_av.pdResult	2	1	1	PXP1776		-0.482718	0.00983442
2	HSC_ZNF469 vs HSC_hNTO	0.0256544	0.142577	-0.127044	PXP1776_04	ZN512_HUMAN	ZNF512	Q96ME7	Q96ME7	Zinc finger protein 512 OS=Homo sapiens OX=9606 GN=ZNF512 PE=1 SV=2	567	Homo sapiens	1	0.00985907	6.396	4.946	0	20	6312	7357	TRUE	11	10	10	PXP1776_Sequest_tmt18_20230627_av.pdResult	10	10	9	PXP1776		-0.869504	0.215335
2	HSC_ZNF469 vs HSC_hNTO	0.0229941	0.133666	-0.127014	PXP1776_04	MRP_HUMAN	MARCKSL1	P49006	P49006	MARCKS-related protein OS=Homo sapiens OX=9606 GN=MARCKSL1 PE=1 SV=2	195	Homo sapiens	2	0.00985907	8.944	4.946	0	20	2389	2736	TRUE	9	6	5	PXP1776_Sequest_tmt18_20230627_av.pdResult	7	5	5	PXP1776		-0.797725	-0.594667
2	HSC_ZNF469 vs HSC_hNTO	0.0148342	0.101635	-0.127009	PXP1776_04	S12A2_HUMAN	SLC12A2	P55011	P55011	Solute carrier family 12 member 2 OS=Homo sapiens OX=9606 GN=SLC12A2 PE=1 SV=1	1212	Homo sapiens	1	0.00985907	7.23	4.946	0	20	1706	3461	TRUE	31	21	21	PXP1776_Sequest_tmt18_20230627_av.pdResult	28	21	20	PXP1776		-1.07552	-1.2725
1	HSC_ZNF469 vs HSC_hNTO	0.104797	0.323588	-0.126971	PXP1776_04	S41A2_HUMAN	SLC41A2	Q96JW4	Q96JW4	Solute carrier family 41 member 2 OS=Homo sapiens OX=9606 GN=SLC41A2 PE=1 SV=2	573	Homo sapiens	1	0.0148601	3.865	4.376	0	20	7974	7305	TRUE	1	1	1	PXP1776_Sequest_tmt18_20230627_av.pdResult	1	1	1	PXP1776		-0.482141	-0.272144
2	HSC_ZNF469 vs HSC_hNTO	0.057295	0.228083	-0.126838	PXP1776_04	TM231_HUMAN	TMEM231	Q9H6L2	Q9H6L2	Transmembrane protein 231 OS=Homo sapiens OX=9606 GN=TMEM231 PE=1 SV=1	316	Homo sapiens	1	0.00985907	5.041	4.946	0	20	1961	8239	TRUE	2	2	2	PXP1776_Sequest_tmt18_20230627_av.pdResult	2	2	2	PXP1776		-0.594881	-0.223332
2	HSC_ZNF469 vs HSC_hNTO	0.0750255	0.266129	-0.126781	PXP1776_04	SNX21_HUMAN	SNX21	Q969T3	Q969T3	Sorting nexin-21 OS=Homo sapiens OX=9606 GN=SNX21 PE=2 SV=1	373	Homo sapiens	1	0.00985907	6.801	4.946	0	20	7170	6927	TRUE	4	3	3	PXP1776_Sequest_tmt18_20230627_av.pdResult	4	3	3	PXP1776		-0.757303	-0.145417
2	HSC_ZNF469 vs HSC_hNTO	0.0611921	0.236546	-0.126675	PXP1776_04	NDUAB_HUMAN	NDUFA11	Q86Y39	Q86Y39	NADH dehydrogenase [ubiquinone] 1 alpha subcomplex subunit 11 OS=Homo sapiens OX=9606 GN=NDUFA11 PE=1 SV=3	141	Homo sapiens	1	0.00985907	4.967	4.946	0	20	7889	5902	TRUE	4	3	3	PXP1776_Sequest_tmt18_20230627_av.pdResult	4	3	3	PXP1776		-0.75667	-0.587004
2	HSC_ZNF469 vs HSC_hNTO	0.0674205	0.25058	-0.12659	PXP1776_04	PHB_HUMAN	PHB	P35232	P35232	Prohibitin OS=Homo sapiens OX=9606 GN=PHB PE=1 SV=1	272	Homo sapiens	1	0.00985907	9.583	4.946	0	20	4248	2857	TRUE	51	17	17	PXP1776_Sequest_tmt18_20230627_av.pdResult	39	17	15	PXP1776		-1.01969	-0.44669
2	HSC_ZNF469 vs HSC_hNTO	0.00263457	0.0328656	-0.12653	PXP1776_04	ADDA_HUMAN	ADD1	P35611	P35611	Alpha-adducin OS=Homo sapiens OX=9606 GN=ADD1 PE=1 SV=2	737	Homo sapiens	2	0.00985907	8.07	4.946	0	20	4471	2873	TRUE	56	24	23	PXP1776_Sequest_tmt18_20230627_av.pdResult	44	23	21	PXP1776		-1.07147	-0.530603
2	HSC_ZNF469 vs HSC_hNTO	0.00445992	0.0471306	-0.126481	PXP1776_04	THIM_HUMAN	ACAA2	P42765	P42765	3-ketoacyl-CoA thiolase, mitochondrial OS=Homo sapiens OX=9606 GN=ACAA2 PE=1 SV=2	397	Homo sapiens	1	0.00985907	8.764	4.946	0	20	4787	3036	TRUE	46	19	19	PXP1776_Sequest_tmt18_20230627_av.pdResult	43	19	18	PXP1776		-1.02664	-0.351951
2	HSC_ZNF469 vs HSC_hNTO	0.0165812	0.110432	-0.126474	PXP1776_04	PPIL3_HUMAN	PPIL3	Q9H2H8	Q9H2H8	Peptidyl-prolyl cis-trans isomerase-like 3 OS=Homo sapiens OX=9606 GN=PPIL3 PE=1 SV=1	161	Homo sapiens	1	0.00985907	8.351	4.946	0	20	2342	8138	TRUE	10	8	8	PXP1776_Sequest_tmt18_20230627_av.pdResult	10	8	8	PXP1776		-0.857484	-0.491513
2	HSC_ZNF469 vs HSC_hNTO	0.10056	0.316829	-0.126446	PXP1776_04	KXDL1_HUMAN	KXD1	Q9BQD3	Q9BQD3	KxDL motif-containing protein 1 OS=Homo sapiens OX=9606 GN=KXD1 PE=1 SV=2	176	Homo sapiens	1	0.00985907	4.999	4.946	0	20	1017	7652	TRUE	3	2	2	PXP1776_Sequest_tmt18_20230627_av.pdResult	2	2	1	PXP1776		-0.480146	-0.531604
2	HSC_ZNF469 vs HSC_hNTO	0.0198642	0.121908	-0.126409	PXP1776_04	ES8L2_HUMAN	EPS8L2	Q9H6S3	Q9H6S3	Epidermal growth factor receptor kinase substrate 8-like protein 2 OS=Homo sapiens OX=9606 GN=EPS8L2 PE=1 SV=2	715	Homo sapiens	1	0.00985907	8.821	4.946	0	20	800	8250	TRUE	29	18	18	PXP1776_Sequest_tmt18_20230627_av.pdResult	24	18	16	PXP1776		-1.02605	-0.654351
1	HSC_ZNF469 vs HSC_hNTO	0.507041	0.732201	-0.12636	PXP1776_04	SSRB_HUMAN	SSR2	P43308	P43308	Translocon-associated protein subunit beta OS=Homo sapiens OX=9606 GN=SSR2 PE=1 SV=1	183	Homo sapiens	1	0.00985907	8.267	4.946	0	20	7992	3058	TRUE	5	1	1	PXP1776_Sequest_tmt18_20230627_av.pdResult	1	1	1	PXP1776		-0.47982	-0.720787
2	HSC_ZNF469 vs HSC_hNTO	0.0446874	0.198119	-0.125976	PXP1776_04	SURF6_HUMAN	SURF6	O75683	O75683	Surfeit locus protein 6 OS=Homo sapiens OX=9606 GN=SURF6 PE=1 SV=3	361	Homo sapiens	1	0.00985907	7.125	4.946	0	20	3756	1347	TRUE	10	8	8	PXP1776_Sequest_tmt18_20230627_av.pdResult	9	8	7	PXP1776		-0.832854	-0.518839
2	HSC_ZNF469 vs HSC_hNTO	0.107616	0.327751	-0.125862	PXP1776_04	BACE2_HUMAN	BACE2	Q9Y5Z0	Q9Y5Z0	Beta-secretase 2 OS=Homo sapiens OX=9606 GN=BACE2 PE=1 SV=1	518	Homo sapiens	1	0.00985907	7.871	4.946	0	20	7528	9641	TRUE	4	3	3	PXP1776_Sequest_tmt18_20230627_av.pdResult	4	3	3	PXP1776		-0.751817	-0.449063
2	HSC_ZNF469 vs HSC_hNTO	0.10002	0.315803	-0.12581	PXP1776_04	PCDGG_HUMAN	PCDHGB4	Q9UN71	Q9UN71	Protocadherin gamma-B4 OS=Homo sapiens OX=9606 GN=PCDHGB4 PE=2 SV=1	923	Homo sapiens	14	0.0119908	4.033	4.376	0	20	1682	1031	TRUE	8	7	2	PXP1776_Sequest_tmt18_20230627_av.pdResult	2	2	2	PXP1776		-0.590058	-0.26978
2	HSC_ZNF469 vs HSC_hNTO	0.254222	0.519944	-0.12578	PXP1776_04	TERF1_HUMAN	TERF1	P54274	P54274	Telomeric repeat-binding factor 1 OS=Homo sapiens OX=9606 GN=TERF1 PE=1 SV=3	439	Homo sapiens	1	0.0612625	3.236	4.154	0	20	1259	3435	TRUE	2	2	2	PXP1776_Sequest_tmt18_20230627_av.pdResult	2	2	2	PXP1776		-0.58992	0.0195063
1	HSC_ZNF469 vs HSC_hNTO	0.37756	0.634457	-0.125669	PXP1776_04	TBC14_HUMAN	TBC1D14	Q9P2M4	Q9P2M4	TBC1 domain family member 14 OS=Homo sapiens OX=9606 GN=TBC1D14 PE=1 SV=3	693	Homo sapiens	1	0.193477	2.75	3.683	0	20	5818	8989	TRUE	2	2	2	PXP1776_Sequest_tmt18_20230627_av.pdResult	1	2	1	PXP1776		-0.477198	-0.54584
2	HSC_ZNF469 vs HSC_hNTO	0.0261215	0.144316	-0.125564	PXP1776_04	CHD9_HUMAN	CHD9	Q3L8U1	Q3L8U1	Chromodomain-helicase-DNA-binding protein 9 OS=Homo sapiens OX=9606 GN=CHD9 PE=1 SV=2	2897	Homo sapiens	19	0.00985907	7.935	4.946	0	20	226	2639	TRUE	10	10	7	PXP1776_Sequest_tmt18_20230627_av.pdResult	6	7	6	PXP1776		-0.791239	0.0349598
2	HSC_ZNF469 vs HSC_hNTO	0.00359968	0.0402502	-0.125532	PXP1776_04	DDX42_HUMAN	DDX42	Q86XP3	Q86XP3	ATP-dependent RNA helicase DDX42 OS=Homo sapiens OX=9606 GN=DDX42 PE=1 SV=1	938	Homo sapiens	1	0.00985907	7.78	4.946	0	20	4532	5892	TRUE	34	24	24	PXP1776_Sequest_tmt18_20230627_av.pdResult	29	24	21	PXP1776		-1.06302	-0.0880438
2	HSC_ZNF469 vs HSC_hNTO	0.475764	0.709087	-0.125487	PXP1776_04	FA83G_HUMAN	FAM83G	A6ND36	A6ND36	Protein FAM83G OS=Homo sapiens OX=9606 GN=FAM83G PE=1 SV=2	823	Homo sapiens	1	0.00985907	6.085	4.946	0	20	4985	121	TRUE	25	17	17	PXP1776_Sequest_tmt18_20230627_av.pdResult	20	17	14	PXP1776		-0.999884	-1.15047
2	HSC_ZNF469 vs HSC_hNTO	0.15765	0.4039	-0.125457	PXP1776_04	VTI1A_HUMAN	VTI1A	Q96AJ9	Q96AJ9	Vesicle transport through interaction with t-SNAREs homolog 1A OS=Homo sapiens OX=9606 GN=VTI1A PE=1 SV=2	217	Homo sapiens	1	0.00985907	6.716	4.946	0	20	722	6974	TRUE	8	6	6	PXP1776_Sequest_tmt18_20230627_av.pdResult	6	6	5	PXP1776		-0.787947	-0.363096
2	HSC_ZNF469 vs HSC_hNTO	0.0294496	0.155717	-0.125332	PXP1776_04	ENOPH_HUMAN	ENOPH1	Q9UHY7	Q9UHY7	Enolase-phosphatase E1 OS=Homo sapiens OX=9606 GN=ENOPH1 PE=1 SV=1	261	Homo sapiens	1	0.00985907	8.401	4.946	0	20	312	9137	TRUE	18	11	11	PXP1776_Sequest_tmt18_20230627_av.pdResult	15	11	10	PXP1776		-0.947626	-0.553077
2	HSC_ZNF469 vs HSC_hNTO	0.00809743	0.0690199	-0.125293	PXP1776_04	TATD1_HUMAN	TATDN1	Q6P1N9	Q6P1N9	Putative deoxyribonuclease TATDN1 OS=Homo sapiens OX=9606 GN=TATDN1 PE=1 SV=2	297	Homo sapiens	3	0.00985907	6.656	4.946	0	20	332	1063	TRUE	30	19	18	PXP1776_Sequest_tmt18_20230627_av.pdResult	27	18	17	PXP1776		-1.017	-0.607035
1	HSC_ZNF469 vs HSC_hNTO	0.487859	0.717567	-0.125243	PXP1776_04	S22AI_HUMAN	SLC22A18	Q96BI1	Q96BI1	Solute carrier family 22 member 18 OS=Homo sapiens OX=9606 GN=SLC22A18 PE=1 SV=3	424	Homo sapiens	1	0.0186633	3.737	4.376	0	20	7163	7004	TRUE	3	3	3	PXP1776_Sequest_tmt18_20230627_av.pdResult	1	3	1	PXP1776		-0.475581	-0.378074
2	HSC_ZNF469 vs HSC_hNTO	0.0860199	0.289486	-0.12521	PXP1776_04	PHLB2_HUMAN	PHLDB2	Q86SQ0	Q86SQ0	Pleckstrin homology-like domain family B member 2 OS=Homo sapiens OX=9606 GN=PHLDB2 PE=1 SV=2	1253	Homo sapiens	3	0.00985907	8.508	4.946	0	20	1936	5761	TRUE	33	31	30	PXP1776_Sequest_tmt18_20230627_av.pdResult	27	30	26	PXP1776		-1.10591	-1.34817
2	HSC_ZNF469 vs HSC_hNTO	0.0612517	0.236546	-0.125097	PXP1776_04	NOLC1_HUMAN	NOLC1	Q14978	Q14978	Nucleolar and coiled-body phosphoprotein 1 OS=Homo sapiens OX=9606 GN=NOLC1 PE=1 SV=2	699	Homo sapiens	1	0.00985907	5.819	4.946	0	20	3776	4450	TRUE	21	17	17	PXP1776_Sequest_tmt18_20230627_av.pdResult	20	17	16	PXP1776		-1.01541	0.0213942
2	HSC_ZNF469 vs HSC_hNTO	0.0539309	0.221669	-0.125049	PXP1776_04	RL18_HUMAN	RPL18	Q07020	Q07020	60S ribosomal protein L18 OS=Homo sapiens OX=9606 GN=RPL18 PE=1 SV=2	188	Homo sapiens	1	0.00985907	6.024	4.946	0	20	6505	3948	TRUE	17	6	6	PXP1776_Sequest_tmt18_20230627_av.pdResult	13	6	5	PXP1776		-0.785382	-0.253109
2	HSC_ZNF469 vs HSC_hNTO	0.00699399	0.0624587	-0.124966	PXP1776_04	CDK4_HUMAN	CDK4	P11802	P11802	Cyclin-dependent kinase 4 OS=Homo sapiens OX=9606 GN=CDK4 PE=1 SV=2	303	Homo sapiens	22	0.00985907	8.933	4.946	0	20	476	210	TRUE	24	14	13	PXP1776_Sequest_tmt18_20230627_av.pdResult	18	13	12	PXP1776		-0.960583	-0.101068
2	HSC_ZNF469 vs HSC_hNTO	0.105451	0.324154	-0.124761	PXP1776_04	SSBP4_HUMAN	SSBP4	Q9BWG4	Q9BWG4	Single-stranded DNA-binding protein 4 OS=Homo sapiens OX=9606 GN=SSBP4 PE=1 SV=1	385	Homo sapiens	1	0.00985907	5.77	4.946	0	20	7927	7865	TRUE	3	3	3	PXP1776_Sequest_tmt18_20230627_av.pdResult	3	3	3	PXP1776		-0.745237	0.407452
2	HSC_ZNF469 vs HSC_hNTO	0.140375	0.38037	-0.124687	PXP1776_04	ARMX1_HUMAN	ARMCX1	Q9P291	Q9P291	Armadillo repeat-containing X-linked protein 1 OS=Homo sapiens OX=9606 GN=ARMCX1 PE=1 SV=1	453	Homo sapiens	1	0.00985907	6.911	4.946	0	20	4322	8961	TRUE	16	16	16	PXP1776_Sequest_tmt18_20230627_av.pdResult	14	16	14	PXP1776		-0.993517	-0.242228
1	HSC_ZNF469 vs HSC_hNTO	0.289738	0.555098	-0.124683	PXP1776_04	B3GL1_HUMAN	B3GALNT1	O75752	O75752	UDP-GalNAc:beta-1,3-N-acetylgalactosaminyltransferase 1 OS=Homo sapiens OX=9606 GN=B3GALNT1 PE=1 SV=1	331	Homo sapiens	1	0.00985907	6.671	4.946	0	20	7359	1360	TRUE	2	2	2	PXP1776_Sequest_tmt18_20230627_av.pdResult	1	2	1	PXP1776		-0.473454	0.119596
2	HSC_ZNF469 vs HSC_hNTO	0.0115967	0.0870196	-0.124657	PXP1776_04	DDX6_HUMAN	DDX6	P26196	P26196	Probable ATP-dependent RNA helicase DDX6 OS=Homo sapiens OX=9606 GN=DDX6 PE=1 SV=2	483	Homo sapiens	1	0.00985907	7.087	4.946	0	20	505	2620	TRUE	44	24	24	PXP1776_Sequest_tmt18_20230627_av.pdResult	41	24	22	PXP1776		-1.10102	-0.437172
1	HSC_ZNF469 vs HSC_hNTO	0.334583	0.596678	-0.124628	PXP1776_04	TCEA3_HUMAN	TCEA3	O75764	O75764	Transcription elongation factor A protein 3 OS=Homo sapiens OX=9606 GN=TCEA3 PE=1 SV=2	348	Homo sapiens	1	0.627643	2.151	3.141	0	20	4586	1361	TRUE	1	1	1	PXP1776_Sequest_tmt18_20230627_av.pdResult	1	1	1	PXP1776		-0.473244	0.875946
2	HSC_ZNF469 vs HSC_hNTO	0.129268	0.365173	-0.124567	PXP1776_04	TI17A_HUMAN	TIMM17A	Q99595	Q99595	Mitochondrial import inner membrane translocase subunit Tim17-A OS=Homo sapiens OX=9606 GN=TIMM17A PE=1 SV=1	171	Homo sapiens	1	0.00985907	8.906	4.946	0	20	7784	7564	TRUE	7	4	4	PXP1776_Sequest_tmt18_20230627_av.pdResult	7	4	4	PXP1776		-0.774705	-0.150756
2	HSC_ZNF469 vs HSC_hNTO	0.030264	0.158678	-0.124461	PXP1776_04	MI4GD_HUMAN	MIF4GD	A9UHW6	A9UHW6	MIF4G domain-containing protein OS=Homo sapiens OX=9606 GN=MIF4GD PE=1 SV=1	222	Homo sapiens	1	0.00985907	6.221	4.946	0	20	69	225	TRUE	10	6	6	PXP1776_Sequest_tmt18_20230627_av.pdResult	10	6	6	PXP1776		-0.78429	-0.679561
2	HSC_ZNF469 vs HSC_hNTO	0.16172	0.408732	-0.1244	PXP1776_04	ATPF1_HUMAN	ATPAF1	Q5TC12	Q5TC12	ATP synthase mitochondrial F1 complex assembly factor 1 OS=Homo sapiens OX=9606 GN=ATPAF1 PE=1 SV=1	328	Homo sapiens	1	0.00985907	7.65	4.946	0	20	3299	5070	TRUE	13	7	7	PXP1776_Sequest_tmt18_20230627_av.pdResult	12	7	7	PXP1776		-0.822435	-0.38755
2	HSC_ZNF469 vs HSC_hNTO	0.0402404	0.185889	-0.124279	PXP1776_04	RAD21_HUMAN	RAD21	O60216	O60216	Double-strand-break repair protein rad21 homolog OS=Homo sapiens OX=9606 GN=RAD21 PE=1 SV=2	631	Homo sapiens	1	0.00985907	8.492	4.946	0	20	3840	994	TRUE	13	12	12	PXP1776_Sequest_tmt18_20230627_av.pdResult	11	12	10	PXP1776		-0.939663	-0.0706469
2	HSC_ZNF469 vs HSC_hNTO	0.161764	0.408735	-0.124238	PXP1776_04	SBNO2_HUMAN	SBNO2	Q9Y2G9	Q9Y2G9	Protein strawberry notch homolog 2 OS=Homo sapiens OX=9606 GN=SBNO2 PE=2 SV=3	1366	Homo sapiens	2	0.0098591	4.882	4.946	0	20	3473	95	TRUE	6	4	2	PXP1776_Sequest_tmt18_20230627_av.pdResult	2	2	2	PXP1776		-0.582685	0.224861
2	HSC_ZNF469 vs HSC_hNTO	0.00130639	0.020758	-0.124193	PXP1776_04	AGM1_HUMAN	PGM3	O95394	O95394	Phosphoacetylglucosamine mutase OS=Homo sapiens OX=9606 GN=PGM3 PE=1 SV=1	542	Homo sapiens	1	0.00985907	9.317	4.946	0	20	2455	1608	TRUE	74	23	23	PXP1776_Sequest_tmt18_20230627_av.pdResult	55	23	21	PXP1776		-1.05167	-0.896459
1	HSC_ZNF469 vs HSC_hNTO	0.486222	0.716058	-0.124155	PXP1776_04	ERIC5_HUMAN	ERICH5	Q6P6B1	Q6P6B1	Glutamate-rich protein 5 OS=Homo sapiens OX=9606 GN=ERICH5 PE=2 SV=1	374	Homo sapiens	1	0.781941	2.022	3.026	0	20	8321	5349	TRUE	1	1	1	PXP1776_Sequest_tmt18_20230627_av.pdResult	1	1	1	PXP1776		-0.471446	-1.24545
2	HSC_ZNF469 vs HSC_hNTO	0.0386839	0.181671	-0.124058	PXP1776_04	SF3A3_HUMAN	SF3A3	Q12874	Q12874	Splicing factor 3A subunit 3 OS=Homo sapiens OX=9606 GN=SF3A3 PE=1 SV=1	501	Homo sapiens	1	0.00985907	7.934	4.946	0	20	1243	4076	TRUE	63	18	18	PXP1776_Sequest_tmt18_20230627_av.pdResult	47	18	16	PXP1776		-1.00697	-0.409965
2	HSC_ZNF469 vs HSC_hNTO	0.00390212	0.0427418	-0.124036	PXP1776_04	FAHD1_HUMAN	FAHD1	Q6P587	Q6P587	Acylpyruvase FAHD1, mitochondrial OS=Homo sapiens OX=9606 GN=FAHD1 PE=1 SV=2	224	Homo sapiens	1	0.00985907	7.592	4.946	0	20	1631	5346	TRUE	22	9	9	PXP1776_Sequest_tmt18_20230627_av.pdResult	21	9	9	PXP1776		-0.848917	-0.585092
2	HSC_ZNF469 vs HSC_hNTO	0.0285235	0.152914	-0.124011	PXP1776_04	I20L2_HUMAN	ISG20L2	Q9H9L3	Q9H9L3	Interferon-stimulated 20 kDa exonuclease-like 2 OS=Homo sapiens OX=9606 GN=ISG20L2 PE=1 SV=1	353	Homo sapiens	1	0.00985907	6.477	4.946	0	20	7266	8343	TRUE	9	7	7	PXP1776_Sequest_tmt18_20230627_av.pdResult	4	7	4	PXP1776		-0.771248	-0.004087
2	HSC_ZNF469 vs HSC_hNTO	0.00140556	0.0218516	-0.123948	PXP1776_04	HUWE1_HUMAN	HUWE1	Q7Z6Z7	Q7Z6Z7	E3 ubiquitin-protein ligase HUWE1 OS=Homo sapiens OX=9606 GN=HUWE1 PE=1 SV=3	4374	Homo sapiens	1	0.00985907	8.761	4.946	0	20	1943	5730	TRUE	191	112	112	PXP1776_Sequest_tmt18_20230627_av.pdResult	155	112	99	PXP1776		-1.23788	-0.998658
2	HSC_ZNF469 vs HSC_hNTO	0.0154722	0.105007	-0.123852	PXP1776_04	ZCHC9_HUMAN	ZCCHC9	Q8N567	Q8N567	Zinc finger CCHC domain-containing protein 9 OS=Homo sapiens OX=9606 GN=ZCCHC9 PE=1 SV=2	271	Homo sapiens	1	0.00985907	6.046	4.946	0	20	5164	6208	TRUE	6	5	5	PXP1776_Sequest_tmt18_20230627_av.pdResult	5	5	4	PXP1776		-0.770258	0.141166
2	HSC_ZNF469 vs HSC_hNTO	0.0337644	0.168295	-0.123843	PXP1776_04	CAN7_HUMAN	CAPN7	Q9Y6W3	Q9Y6W3	Calpain-7 OS=Homo sapiens OX=9606 GN=CAPN7 PE=1 SV=1	813	Homo sapiens	1	0.00985907	8.041	4.946	0	20	875	9704	TRUE	25	20	20	PXP1776_Sequest_tmt18_20230627_av.pdResult	19	20	16	PXP1776		-1.00523	-0.823232
2	HSC_ZNF469 vs HSC_hNTO	0.0143385	0.0991823	-0.12384	PXP1776_04	SNUT1_HUMAN	SART1	O43290	O43290	U4/U6.U5 tri-snRNP-associated protein 1 OS=Homo sapiens OX=9606 GN=SART1 PE=1 SV=1	800	Homo sapiens	1	0.00985907	6.945	4.946	0	20	4061	837	TRUE	29	25	25	PXP1776_Sequest_tmt18_20230627_av.pdResult	22	25	18	PXP1776		-1.00521	-0.458029
2	HSC_ZNF469 vs HSC_hNTO	0.0671915	0.250137	-0.123798	PXP1776_04	SRSF5_HUMAN	SRSF5	Q13243	Q13243	Serine/arginine-rich splicing factor 5 OS=Homo sapiens OX=9606 GN=SRSF5 PE=1 SV=1	272	Homo sapiens	3	0.00985907	6.266	4.946	0	20	3044	3972	TRUE	16	7	6	PXP1776_Sequest_tmt18_20230627_av.pdResult	12	6	6	PXP1776		-0.780112	-0.476506
2	HSC_ZNF469 vs HSC_hNTO	0.0173703	0.113288	-0.123791	PXP1776_04	TRPS1_HUMAN	TRPS1	Q9UHF7	Q9UHF7	Zinc finger transcription factor Trps1 OS=Homo sapiens OX=9606 GN=TRPS1 PE=1 SV=2	1281	Homo sapiens	1	0.00985907	7.265	4.946	0	20	4030	9114	TRUE	12	12	12	PXP1776_Sequest_tmt18_20230627_av.pdResult	9	12	9	PXP1776		-0.847242	0.0633024
2	HSC_ZNF469 vs HSC_hNTO	0.027298	0.149127	-0.123787	PXP1776_04	RBBP5_HUMAN	RBBP5	Q15291	Q15291	Retinoblastoma-binding protein 5 OS=Homo sapiens OX=9606 GN=RBBP5 PE=1 SV=2	538	Homo sapiens	1	0.00985907	7.54	4.946	0	20	1558	4529	TRUE	11	7	7	PXP1776_Sequest_tmt18_20230627_av.pdResult	11	7	7	PXP1776		-0.818388	-0.328758
2	HSC_ZNF469 vs HSC_hNTO	0.0325838	0.165017	-0.123649	PXP1776_04	LYSM2_HUMAN	LYSMD2	Q8IV50	Q8IV50	LysM and putative peptidoglycan-binding domain-containing protein 2 OS=Homo sapiens OX=9606 GN=LYSMD2 PE=1 SV=1	215	Homo sapiens	2	0.271529	2.591	3.551	0	20	6431	5948	TRUE	4	4	3	PXP1776_Sequest_tmt18_20230627_av.pdResult	3	3	3	PXP1776		-0.738598	-0.248081
2	HSC_ZNF469 vs HSC_hNTO	0.0493074	0.209854	-0.123602	PXP1776_04	NU1M_HUMAN	MT-ND1	P03886	P03886	NADH-ubiquinone oxidoreductase chain 1 OS=Homo sapiens OX=9606 GN=MT-ND1 PE=1 SV=1	318	Homo sapiens	1	0.00985907	6.473	4.946	0	20	3495	1839	TRUE	7	2	2	PXP1776_Sequest_tmt18_20230627_av.pdResult	7	2	2	PXP1776		-0.579702	-0.178725
2	HSC_ZNF469 vs HSC_hNTO	0.0437355	0.195473	-0.123521	PXP1776_04	ALKB5_HUMAN	ALKBH5	Q6P6C2	Q6P6C2	RNA demethylase ALKBH5 OS=Homo sapiens OX=9606 GN=ALKBH5 PE=1 SV=2	394	Homo sapiens	1	0.00985907	8.627	4.946	0	20	4400	5350	TRUE	8	7	7	PXP1776_Sequest_tmt18_20230627_av.pdResult	7	7	7	PXP1776		-0.816627	-0.715599
2	HSC_ZNF469 vs HSC_hNTO	0.206892	0.464675	-0.123503	PXP1776_04	HELLS_HUMAN	HELLS	Q9NRZ9	Q9NRZ9	Lymphoid-specific helicase OS=Homo sapiens OX=9606 GN=HELLS PE=1 SV=1	838	Homo sapiens	1	0.00985907	6.036	4.946	0	20	5797	8623	TRUE	7	7	7	PXP1776_Sequest_tmt18_20230627_av.pdResult	7	7	7	PXP1776		-0.816506	0.803323
2	HSC_ZNF469 vs HSC_hNTO	0.140607	0.38044	-0.123478	PXP1776_04	ARL1_HUMAN	ARL1	P40616	P40616	ADP-ribosylation factor-like protein 1 OS=Homo sapiens OX=9606 GN=ARL1 PE=1 SV=1	181	Homo sapiens	1	0.00985907	6.213	4.946	0	20	4652	2978	TRUE	13	7	7	PXP1776_Sequest_tmt18_20230627_av.pdResult	8	7	5	PXP1776		-0.775518	-0.347824
1	HSC_ZNF469 vs HSC_hNTO	0.337531	0.599649	-0.123422	PXP1776_04	NYNRI_HUMAN	NYNRIN	Q9P2P1	Q9P2P1	Protein NYNRIN OS=Homo sapiens OX=9606 GN=NYNRIN PE=2 SV=3	1898	Homo sapiens	1	0.00985907	6.314	4.946	0	20	6947	8991	TRUE	3	3	3	PXP1776_Sequest_tmt18_20230627_av.pdResult	1	3	1	PXP1776		-0.468665	0.331313
2	HSC_ZNF469 vs HSC_hNTO	0.0573783	0.228124	-0.123395	PXP1776_04	BAP18_HUMAN	BAP18	Q8IXM2	Q8IXM2	Chromatin complexes subunit BAP18 OS=Homo sapiens OX=9606 GN=BAP18 PE=1 SV=1	172	Homo sapiens	1	0.00985907	8.557	4.946	0	20	4684	6029	TRUE	7	3	3	PXP1776_Sequest_tmt18_20230627_av.pdResult	7	3	3	PXP1776		-0.73708	-0.258314
2	HSC_ZNF469 vs HSC_hNTO	0.0748722	0.26583	-0.123395	PXP1776_04	NCOA5_HUMAN	NCOA5	Q9HCD5	Q9HCD5	Nuclear receptor coactivator 5 OS=Homo sapiens OX=9606 GN=NCOA5 PE=1 SV=2	579	Homo sapiens	1	0.00985907	5.178	4.946	0	20	6373	8427	TRUE	10	8	8	PXP1776_Sequest_tmt18_20230627_av.pdResult	6	8	5	PXP1776		-0.774993	-0.254487
2	HSC_ZNF469 vs HSC_hNTO	0.0110165	0.0843724	-0.123325	PXP1776_04	INT9_HUMAN	INTS9	Q9NV88	Q9NV88	Integrator complex subunit 9 OS=Homo sapiens OX=9606 GN=INTS9 PE=1 SV=2	658	Homo sapiens	1	0.00985907	7.981	4.946	0	20	3433	8697	TRUE	16	9	9	PXP1776_Sequest_tmt18_20230627_av.pdResult	13	9	9	PXP1776		-0.844054	0.022424
2	HSC_ZNF469 vs HSC_hNTO	0.174199	0.425112	-0.123324	PXP1776_04	DESI2_HUMAN	DESI2	Q9BSY9	Q9BSY9	Deubiquitinase DESI2 OS=Homo sapiens OX=9606 GN=DESI2 PE=1 SV=1	194	Homo sapiens	1	0.00985907	6.699	4.946	0	20	7752	7739	TRUE	2	2	2	PXP1776_Sequest_tmt18_20230627_av.pdResult	2	2	2	PXP1776		-0.578397	0.111316
2	HSC_ZNF469 vs HSC_hNTO	0.00730088	0.0641649	-0.123176	PXP1776_04	RL10_HUMAN	RPL10	P27635	P27635	60S ribosomal protein L10 OS=Homo sapiens OX=9606 GN=RPL10 PE=1 SV=4	214	Homo sapiens	1	0.00985907	8.675	4.946	0	20	5741	2665	TRUE	31	8	8	PXP1776_Sequest_tmt18_20230627_av.pdResult	22	8	7	PXP1776		-0.814344	-0.322444
2	HSC_ZNF469 vs HSC_hNTO	0.251296	0.516534	-0.123125	PXP1776_04	SUZ12_HUMAN	SUZ12	Q15022	Q15022	Polycomb protein SUZ12 OS=Homo sapiens OX=9606 GN=SUZ12 PE=1 SV=3	739	Homo sapiens	1	0.00985907	5.925	4.946	0	20	594	4479	TRUE	5	5	5	PXP1776_Sequest_tmt18_20230627_av.pdResult	3	5	3	PXP1776		-0.735469	0.0147668
2	HSC_ZNF469 vs HSC_hNTO	0.0290269	0.154385	-0.123074	PXP1776_04	EIF3G_HUMAN	EIF3G	O75821	O75821	Eukaryotic translation initiation factor 3 subunit G OS=Homo sapiens OX=9606 GN=EIF3G PE=1 SV=2	320	Homo sapiens	1	0.00985907	8.657	4.946	0	20	777	1371	TRUE	34	14	14	PXP1776_Sequest_tmt18_20230627_av.pdResult	28	14	13	PXP1776		-0.980663	-0.604927
2	HSC_ZNF469 vs HSC_hNTO	0.053062	0.219249	-0.122995	PXP1776_04	HTRA2_HUMAN	HTRA2	O43464	O43464	Serine protease HTRA2, mitochondrial OS=Homo sapiens OX=9606 GN=HTRA2 PE=1 SV=2	458	Homo sapiens	2	0.00985907	5.608	4.946	0	20	3599	877	TRUE	7	7	6	PXP1776_Sequest_tmt18_20230627_av.pdResult	5	6	5	PXP1776		-0.772481	-0.384353
1	HSC_ZNF469 vs HSC_hNTO	0.12419	0.355485	-0.122948	PXP1776_04	TSN3_HUMAN	TSPAN3	O60637	O60637	Tetraspanin-3 OS=Homo sapiens OX=9606 GN=TSPAN3 PE=2 SV=1	253	Homo sapiens	1	1.08698	1.815	2.843	0	20	8107	1091	TRUE	1	1	1	PXP1776_Sequest_tmt18_20230627_av.pdResult	1	1	1	PXP1776		-0.466863	0.107783
2	HSC_ZNF469 vs HSC_hNTO	0.0858728	0.289375	-0.122893	PXP1776_04	UBE3D_HUMAN	UBE3D	Q7Z6J8	Q7Z6J8	E3 ubiquitin-protein ligase E3D OS=Homo sapiens OX=9606 GN=UBE3D PE=1 SV=2	389	Homo sapiens	1	0.0101198	4.349	4.562	0	20	4568	5720	TRUE	2	2	2	PXP1776_Sequest_tmt18_20230627_av.pdResult	2	2	2	PXP1776		-0.576377	0.105249
2	HSC_ZNF469 vs HSC_hNTO	0.0121727	0.0894226	-0.122824	PXP1776_04	BCCIP_HUMAN	BCCIP	Q9P287	Q9P287	BRCA2 and CDKN1A-interacting protein OS=Homo sapiens OX=9606 GN=BCCIP PE=1 SV=1	314	Homo sapiens	1	0.00985907	6.542	4.946	0	20	2803	8960	TRUE	24	10	10	PXP1776_Sequest_tmt18_20230627_av.pdResult	21	10	9	PXP1776		-0.840623	0.173272
2	HSC_ZNF469 vs HSC_hNTO	0.0581748	0.229826	-0.122808	PXP1776_04	RNH2B_HUMAN	RNASEH2B	Q5TBB1	Q5TBB1	Ribonuclease H2 subunit B OS=Homo sapiens OX=9606 GN=RNASEH2B PE=1 SV=1	312	Homo sapiens	1	0.00985907	9.763	4.946	0	20	741	5069	TRUE	7	7	7	PXP1776_Sequest_tmt18_20230627_av.pdResult	6	7	6	PXP1776		-0.773872	0.0838431
2	HSC_ZNF469 vs HSC_hNTO	0.142947	0.384326	-0.122726	PXP1776_04	LSMD1_HUMAN	NAA38	Q9BRA0	Q9BRA0	N-alpha-acetyltransferase 38, NatC auxiliary subunit OS=Homo sapiens OX=9606 GN=NAA38 PE=1 SV=1	125	Homo sapiens	1	0.00985907	5.528	4.946	0	20	6223	7669	TRUE	3	3	3	PXP1776_Sequest_tmt18_20230627_av.pdResult	2	3	2	PXP1776		-0.575596	-0.3315
2	HSC_ZNF469 vs HSC_hNTO	0.0208812	0.12573	-0.122592	PXP1776_04	COQ3_HUMAN	COQ3	Q9NZJ6	Q9NZJ6	Ubiquinone biosynthesis O-methyltransferase, mitochondrial OS=Homo sapiens OX=9606 GN=COQ3 PE=1 SV=3	369	Homo sapiens	1	0.00985907	6.655	4.946	0	20	366	8890	TRUE	4	4	4	PXP1776_Sequest_tmt18_20230627_av.pdResult	4	4	4	PXP1776		-0.762424	-0.239174
2	HSC_ZNF469 vs HSC_hNTO	0.00405871	0.0438631	-0.122565	PXP1776_04	GPTC4_HUMAN	GPATCH4	Q5T3I0	Q5T3I0	G patch domain-containing protein 4 OS=Homo sapiens OX=9606 GN=GPATCH4 PE=1 SV=2	446	Homo sapiens	1	0.00985907	5.759	4.946	0	20	5792	5027	TRUE	11	10	10	PXP1776_Sequest_tmt18_20230627_av.pdResult	10	10	9	PXP1776		-0.838852	0.231402
2	HSC_ZNF469 vs HSC_hNTO	0.040935	0.187432	-0.122338	PXP1776_04	ICMT_HUMAN	ICMT	O60725	O60725	Protein-S-isoprenylcysteine O-methyltransferase OS=Homo sapiens OX=9606 GN=ICMT PE=1 SV=1	284	Homo sapiens	1	0.00985907	8.668	4.946	0	20	4578	1107	TRUE	7	3	3	PXP1776_Sequest_tmt18_20230627_av.pdResult	5	3	3	PXP1776		-0.730764	-0.391103
2	HSC_ZNF469 vs HSC_hNTO	0.00623836	0.0579897	-0.122336	PXP1776_04	CANB1_HUMAN	PPP3R1	P63098	P63098	Calcineurin subunit B type 1 OS=Homo sapiens OX=9606 GN=PPP3R1 PE=1 SV=2	170	Homo sapiens	1	0.00985907	9.665	4.946	0	20	1037	3690	TRUE	81	10	10	PXP1776_Sequest_tmt18_20230627_av.pdResult	53	10	10	PXP1776		-0.924971	-0.796814
2	HSC_ZNF469 vs HSC_hNTO	0.0695808	0.255877	-0.122335	PXP1776_04	FIZ1_HUMAN	FIZ1	Q96SL8	Q96SL8	Flt3-interacting zinc finger protein 1 OS=Homo sapiens OX=9606 GN=FIZ1 PE=1 SV=2	496	Homo sapiens	1	0.147153	2.872	3.821	0	20	5867	7502	TRUE	2	2	2	PXP1776_Sequest_tmt18_20230627_av.pdResult	2	2	2	PXP1776		-0.573759	0.267764
2	HSC_ZNF469 vs HSC_hNTO	0.0790753	0.275322	-0.122272	PXP1776_04	DKC1_HUMAN	DKC1	O60832	O60832	H/ACA ribonucleoprotein complex subunit DKC1 OS=Homo sapiens OX=9606 GN=DKC1 PE=1 SV=3	514	Homo sapiens	1	0.00985907	7.074	4.946	0	20	1578	1125	TRUE	18	16	16	PXP1776_Sequest_tmt18_20230627_av.pdResult	16	16	15	PXP1776		-0.984907	-0.602588
2	HSC_ZNF469 vs HSC_hNTO	0.00351668	0.0396538	-0.122246	PXP1776_04	RRP12_HUMAN	RRP12	Q5JTH9	Q5JTH9	RRP12-like protein OS=Homo sapiens OX=9606 GN=RRP12 PE=1 SV=2	1297	Homo sapiens	1	0.00985907	9.34	4.946	0	20	276	4959	TRUE	62	42	42	PXP1776_Sequest_tmt18_20230627_av.pdResult	58	42	38	PXP1776		-1.22088	-0.462
2	HSC_ZNF469 vs HSC_hNTO	0.116688	0.344072	-0.122095	PXP1776_04	CTU2_HUMAN	CTU2	Q2VPK5	Q2VPK5	Cytoplasmic tRNA 2-thiolation protein 2 OS=Homo sapiens OX=9606 GN=CTU2 PE=1 SV=1	515	Homo sapiens	1	0.00986004	4.772	4.946	0	20	4558	4764	TRUE	9	8	8	PXP1776_Sequest_tmt18_20230627_av.pdResult	6	8	6	PXP1776		-0.769383	-0.0617789
2	HSC_ZNF469 vs HSC_hNTO	0.137992	0.37707	-0.122027	PXP1776_04	HDAC1_HUMAN	HDAC1	Q13547	Q13547	Histone deacetylase 1 OS=Homo sapiens OX=9606 GN=HDAC1 PE=1 SV=1	482	Homo sapiens	4	0.00985907	6.873	4.946	0	20	690	764	TRUE	24	16	10	PXP1776_Sequest_tmt18_20230627_av.pdResult	13	10	9	PXP1776		-0.835167	-0.171019
2	HSC_ZNF469 vs HSC_hNTO	0.0357855	0.173982	-0.121998	PXP1776_04	DUS3L_HUMAN	DUS3L	Q96G46	Q96G46	tRNA-dihydrouridine(47) synthase [NAD(P)(+)]-like OS=Homo sapiens OX=9606 GN=DUS3L PE=1 SV=2	650	Homo sapiens	1	0.00985907	8.021	4.946	0	20	4653	7189	TRUE	8	7	7	PXP1776_Sequest_tmt18_20230627_av.pdResult	8	7	7	PXP1776		-0.806558	-0.150722
2	HSC_ZNF469 vs HSC_hNTO	0.0521649	0.216972	-0.121967	PXP1776_04	MRT4_HUMAN	MRTO4	Q9UKD2	Q9UKD2	mRNA turnover protein 4 homolog OS=Homo sapiens OX=9606 GN=MRTO4 PE=1 SV=2	239	Homo sapiens	1	0.00985907	6.068	4.946	0	20	6145	9216	TRUE	12	7	7	PXP1776_Sequest_tmt18_20230627_av.pdResult	11	7	7	PXP1776		-0.806354	-0.198547
2	HSC_ZNF469 vs HSC_hNTO	0.105462	0.324154	-0.121953	PXP1776_04	SPF30_HUMAN	SMNDC1	O75940	O75940	Survival of motor neuron-related-splicing factor 30 OS=Homo sapiens OX=9606 GN=SMNDC1 PE=1 SV=1	238	Homo sapiens	1	0.00985907	8.383	4.946	0	20	3933	1408	TRUE	5	5	5	PXP1776_Sequest_tmt18_20230627_av.pdResult	5	5	5	PXP1776		-0.765937	-0.322038
2	HSC_ZNF469 vs HSC_hNTO	0.042233	0.191246	-0.121949	PXP1776_04	ZN384_HUMAN	ZNF384	Q8TF68	Q8TF68	Zinc finger protein 384 OS=Homo sapiens OX=9606 GN=ZNF384 PE=1 SV=2	577	Homo sapiens	1	0.00985907	10.765	4.946	0	20	7252	6631	TRUE	4	3	3	PXP1776_Sequest_tmt18_20230627_av.pdResult	4	3	3	PXP1776		-0.72844	-0.0806221
1	HSC_ZNF469 vs HSC_hNTO	0.182476	0.434728	-0.1219	PXP1776_04	VASH1_HUMAN	VASH1	Q7L8A9	Q7L8A9	Tubulinyl-Tyr carboxypeptidase 1 OS=Homo sapiens OX=9606 GN=VASH1 PE=1 SV=1	365	Homo sapiens	1	0.0098597	4.792	4.946	0	20	6478	5630	TRUE	1	1	1	PXP1776_Sequest_tmt18_20230627_av.pdResult	1	1	1	PXP1776		-0.462886	0.340552
2	HSC_ZNF469 vs HSC_hNTO	0.0634963	0.241487	-0.121898	PXP1776_04	PSB7_HUMAN	PSMB7	Q99436	Q99436	Proteasome subunit beta type-7 OS=Homo sapiens OX=9606 GN=PSMB7 PE=1 SV=1	277	Homo sapiens	1	0.00985907	8.748	4.946	0	20	1341	7532	TRUE	56	11	11	PXP1776_Sequest_tmt18_20230627_av.pdResult	36	11	10	PXP1776		-0.921659	-1.10866
2	HSC_ZNF469 vs HSC_hNTO	0.00180675	0.0254659	-0.12187	PXP1776_04	F118B_HUMAN	FAM118B	Q9BPY3	Q9BPY3	Protein FAM118B OS=Homo sapiens OX=9606 GN=FAM118B PE=1 SV=1	351	Homo sapiens	1	0.00985907	6.901	4.946	0	20	947	7628	TRUE	6	5	5	PXP1776_Sequest_tmt18_20230627_av.pdResult	5	5	4	PXP1776		-0.757929	0.102051
2	HSC_ZNF469 vs HSC_hNTO	0.0408982	0.187414	-0.12177	PXP1776_04	SRFB1_HUMAN	SRFBP1	Q8NEF9	Q8NEF9	Serum response factor-binding protein 1 OS=Homo sapiens OX=9606 GN=SRFBP1 PE=1 SV=1	429	Homo sapiens	1	0.00985907	5.074	4.946	0	20	1918	6398	TRUE	8	7	7	PXP1776_Sequest_tmt18_20230627_av.pdResult	8	7	7	PXP1776		-0.80505	0.165196
2	HSC_ZNF469 vs HSC_hNTO	0.215925	0.474711	-0.12158	PXP1776_04	SMAP1_HUMAN	SMAP1	Q8IYB5	Q8IYB5	Stromal membrane-associated protein 1 OS=Homo sapiens OX=9606 GN=SMAP1 PE=1 SV=2	467	Homo sapiens	2	0.0108	4.171	4.562	0	20	2850	6056	TRUE	7	5	4	PXP1776_Sequest_tmt18_20230627_av.pdResult	6	4	4	PXP1776		-0.756131	-0.516201
2	HSC_ZNF469 vs HSC_hNTO	0.0406409	0.187	-0.121388	PXP1776_04	LZIC_HUMAN	LZIC	Q8WZA0	Q8WZA0	Protein LZIC OS=Homo sapiens OX=9606 GN=LZIC PE=1 SV=1	190	Homo sapiens	1	0.00985907	9.247	4.946	0	20	3648	6772	TRUE	22	10	10	PXP1776_Sequest_tmt18_20230627_av.pdResult	14	10	9	PXP1776		-0.830793	-0.609538
2	HSC_ZNF469 vs HSC_hNTO	0.0553169	0.224409	-0.121211	PXP1776_04	PP4P2_HUMAN	PIP4P2	Q8N4L2	Q8N4L2	Type 2 phosphatidylinositol 4,5-bisphosphate 4-phosphatase OS=Homo sapiens OX=9606 GN=PIP4P2 PE=1 SV=1	257	Homo sapiens	2	0.00985907	7.206	4.946	0	20	5336	5770	TRUE	7	7	6	PXP1776_Sequest_tmt18_20230627_av.pdResult	5	6	5	PXP1776		-0.761277	-0.304622
2	HSC_ZNF469 vs HSC_hNTO	0.00570536	0.0547157	-0.121121	PXP1776_04	ZFHX4_HUMAN	ZFHX4	Q86UP3	Q86UP3	Zinc finger homeobox protein 4 OS=Homo sapiens OX=9606 GN=ZFHX4 PE=1 SV=1	3567	Homo sapiens	2	0.00985907	9.083	4.946	0	20	1630	4635	TRUE	27	24	19	PXP1776_Sequest_tmt18_20230627_av.pdResult	18	19	16	PXP1776		-0.983133	-0.277681
2	HSC_ZNF469 vs HSC_hNTO	0.130657	0.366771	-0.120972	PXP1776_04	PGAM1_HUMAN	PGAM1	P18669	P18669	Phosphoglycerate mutase 1 OS=Homo sapiens OX=9606 GN=PGAM1 PE=1 SV=2	254	Homo sapiens	2	0.00985907	8.506	4.946	0	20	627	2409	TRUE	95	17	10	PXP1776_Sequest_tmt18_20230627_av.pdResult	50	10	9	PXP1776		-0.827945	-1.46866
2	HSC_ZNF469 vs HSC_hNTO	0.0614428	0.236546	-0.120959	PXP1776_04	KRR1_HUMAN	KRR1	Q13601	Q13601	KRR1 small subunit processome component homolog OS=Homo sapiens OX=9606 GN=KRR1 PE=1 SV=4	381	Homo sapiens	1	0.00985907	4.917	4.946	0	20	2759	4243	TRUE	8	6	6	PXP1776_Sequest_tmt18_20230627_av.pdResult	8	6	6	PXP1776		-0.762219	-0.147879
2	HSC_ZNF469 vs HSC_hNTO	0.0922935	0.300747	-0.120889	PXP1776_04	LBH_HUMAN	LBH	Q53QV2	Q53QV2	Protein LBH OS=Homo sapiens OX=9606 GN=LBH PE=1 SV=1	105	Homo sapiens	1	0.00985907	7.232	4.946	0	20	6854	4887	TRUE	7	4	4	PXP1776_Sequest_tmt18_20230627_av.pdResult	4	4	2	PXP1776		-0.566978	-1.13216
2	HSC_ZNF469 vs HSC_hNTO	0.047707	0.206517	-0.120867	PXP1776_04	LAS1L_HUMAN	LAS1L	Q9Y4W2	Q9Y4W2	Ribosomal biogenesis protein LAS1L OS=Homo sapiens OX=9606 GN=LAS1L PE=1 SV=2	734	Homo sapiens	1	0.00985907	7.179	4.946	0	20	3051	9577	TRUE	24	17	17	PXP1776_Sequest_tmt18_20230627_av.pdResult	16	17	14	PXP1776		-0.963078	-0.395522
2	HSC_ZNF469 vs HSC_hNTO	0.0496702	0.210565	-0.120798	PXP1776_04	CATL1_HUMAN	CTSL	P07711	P07711	Cathepsin L1 OS=Homo sapiens OX=9606 GN=CTSL PE=1 SV=2	333	Homo sapiens	2	0.00985907	7.728	4.946	0	20	74	1976	TRUE	14	7	6	PXP1776_Sequest_tmt18_20230627_av.pdResult	5	6	3	PXP1776		-0.721568	-0.564667
2	HSC_ZNF469 vs HSC_hNTO	0.243338	0.507538	-0.120769	PXP1776_04	CI016_HUMAN	C9orf16	Q9BUW7	Q9BUW7	UPF0184 protein C9orf16 OS=Homo sapiens OX=9606 GN=C9orf16 PE=1 SV=1	83	Homo sapiens	1	0.0442165	3.366	4.234	0	20	2205	7808	TRUE	2	1	1	PXP1776_Sequest_tmt18_20230627_av.pdResult	2	1	1	PXP1776		-0.458592	-0.307291
2	HSC_ZNF469 vs HSC_hNTO	0.0882325	0.293868	-0.120723	PXP1776_04	COMD9_HUMAN	COMMD9	Q9P000	Q9P000	COMM domain-containing protein 9 OS=Homo sapiens OX=9606 GN=COMMD9 PE=1 SV=2	198	Homo sapiens	1	0.00985907	7.084	4.946	0	20	4510	8909	TRUE	14	9	9	PXP1776_Sequest_tmt18_20230627_av.pdResult	13	9	9	PXP1776		-0.826246	-0.943851
1	HSC_ZNF469 vs HSC_hNTO	0.143263	0.384655	-0.120647	PXP1776_04	NGRN_HUMAN	NGRN	Q9NPE2	Q9NPE2	Neugrin OS=Homo sapiens OX=9606 GN=NGRN PE=1 SV=2	291	Homo sapiens	1	0.0101652	4.328	4.562	0	20	718	8499	TRUE	3	3	3	PXP1776_Sequest_tmt18_20230627_av.pdResult	1	3	1	PXP1776		-0.458129	-0.132523
2	HSC_ZNF469 vs HSC_hNTO	0.0131044	0.0930492	-0.120544	PXP1776_04	TNS2_HUMAN	TNS2	Q63HR2	Q63HR2	Tensin-2 OS=Homo sapiens OX=9606 GN=TNS2 PE=1 SV=2	1409	Homo sapiens	3	0.00985907	8.064	4.946	0	20	966	5154	TRUE	20	18	16	PXP1776_Sequest_tmt18_20230627_av.pdResult	17	16	16	PXP1776		-0.978453	1.07885
1	HSC_ZNF469 vs HSC_hNTO	0.121804	0.351191	-0.120483	PXP1776_04	COX7B_HUMAN	COX7B	P24311	P24311	Cytochrome c oxidase subunit 7B, mitochondrial OS=Homo sapiens OX=9606 GN=COX7B PE=1 SV=2	80	Homo sapiens	1	0.775513	2.027	3.028	0	20	8251	2577	TRUE	1	1	1	PXP1776_Sequest_tmt18_20230627_av.pdResult	1	1	1	PXP1776		-0.457506	-0.034096
2	HSC_ZNF469 vs HSC_hNTO	0.0889011	0.295045	-0.120439	PXP1776_04	VPS72_HUMAN	VPS72	Q15906	Q15906	Vacuolar protein sorting-associated protein 72 homolog OS=Homo sapiens OX=9606 GN=VPS72 PE=1 SV=1	364	Homo sapiens	1	0.00985907	5.923	4.946	0	20	3807	4633	TRUE	3	3	3	PXP1776_Sequest_tmt18_20230627_av.pdResult	3	3	3	PXP1776		-0.71942	-0.379353
2	HSC_ZNF469 vs HSC_hNTO	0.189471	0.442662	-0.120272	PXP1776_04	COX19_HUMAN	COX19	Q49B96	Q49B96	Cytochrome c oxidase assembly protein COX19 OS=Homo sapiens OX=9606 GN=COX19 PE=1 SV=1	90	Homo sapiens	1	0.00994315	4.473	4.686	0	20	7307	4815	TRUE	6	4	4	PXP1776_Sequest_tmt18_20230627_av.pdResult	6	4	4	PXP1776		-0.747991	-0.480717
2	HSC_ZNF469 vs HSC_hNTO	0.120172	0.349105	-0.120248	PXP1776_04	NOL6_HUMAN	NOL6	Q9H6R4	Q9H6R4	Nucleolar protein 6 OS=Homo sapiens OX=9606 GN=NOL6 PE=1 SV=2	1146	Homo sapiens	1	0.00985907	7.25	4.946	0	20	6285	8245	TRUE	21	17	17	PXP1776_Sequest_tmt18_20230627_av.pdResult	14	17	14	PXP1776		-0.958141	-0.508318
1	HSC_ZNF469 vs HSC_hNTO	0.335603	0.597586	-0.120179	PXP1776_04	ALKB7_HUMAN	ALKBH7	Q9BT30	Q9BT30	Alpha-ketoglutarate-dependent dioxygenase alkB homolog 7, mitochondrial OS=Homo sapiens OX=9606 GN=ALKBH7 PE=1 SV=1	221	Homo sapiens	1	0.0101328	4.343	4.562	0	20	8119	7745	TRUE	1	1	1	PXP1776_Sequest_tmt18_20230627_av.pdResult	1	1	1	PXP1776		-0.456349	-0.0629079
1	HSC_ZNF469 vs HSC_hNTO	0.39103	0.644294	-0.12017	PXP1776_04	APBA3_HUMAN	APBA3	O96018	O96018	Amyloid-beta A4 precursor protein-binding family A member 3 OS=Homo sapiens OX=9606 GN=APBA3 PE=1 SV=1	575	Homo sapiens	1	0.00985907	6.159	4.946	0	20	7195	1760	TRUE	3	2	2	PXP1776_Sequest_tmt18_20230627_av.pdResult	1	2	1	PXP1776		-0.456316	-0.325494
2	HSC_ZNF469 vs HSC_hNTO	0.0752868	0.266553	-0.12017	PXP1776_04	CCNY_HUMAN	CCNY	Q8ND76	Q8ND76	Cyclin-Y OS=Homo sapiens OX=9606 GN=CCNY PE=1 SV=2	341	Homo sapiens	2	0.00985907	5.765	4.946	0	20	6153	6268	TRUE	14	9	7	PXP1776_Sequest_tmt18_20230627_av.pdResult	10	7	7	PXP1776		-0.794469	-1.31698
1	HSC_ZNF469 vs HSC_hNTO	0.129819	0.366066	-0.120154	PXP1776_04	KIZ_HUMAN	KIZ	Q2M2Z5	Q2M2Z5	Centrosomal protein kizuna OS=Homo sapiens OX=9606 GN=KIZ PE=1 SV=2	673	Homo sapiens	1	0.0711344	3.176	4.121	0	20	7241	4741	TRUE	1	1	1	PXP1776_Sequest_tmt18_20230627_av.pdResult	1	1	1	PXP1776		-0.456256	0.144743
2	HSC_ZNF469 vs HSC_hNTO	0.0318558	0.162124	-0.12008	PXP1776_04	RHOG_HUMAN	RHOG	P84095	P84095	Rho-related GTP-binding protein RhoG OS=Homo sapiens OX=9606 GN=RHOG PE=1 SV=1	191	Homo sapiens	6	0.00985907	7.068	4.946	0	20	1069	2293	TRUE	15	11	10	PXP1776_Sequest_tmt18_20230627_av.pdResult	12	10	10	PXP1776		-0.907916	-0.694754
2	HSC_ZNF469 vs HSC_hNTO	0.0469985	0.204585	-0.120025	PXP1776_04	TNIK_HUMAN	TNIK	Q9UKE5	Q9UKE5	TRAF2 and NCK-interacting protein kinase OS=Homo sapiens OX=9606 GN=TNIK PE=1 SV=1	1360	Homo sapiens	5	0.00985907	7.56	4.946	0	20	106	1718	TRUE	44	29	19	PXP1776_Sequest_tmt18_20230627_av.pdResult	23	19	18	PXP1776		-0.974238	-0.564019
2	HSC_ZNF469 vs HSC_hNTO	0.0312755	0.161341	-0.119899	PXP1776_04	TSR3_HUMAN	TSR3	Q9UJK0	Q9UJK0	Ribosome biogenesis protein TSR3 homolog OS=Homo sapiens OX=9606 GN=TSR3 PE=1 SV=1	312	Homo sapiens	1	0.00985907	5.447	4.946	0	20	5913	9177	TRUE	3	3	3	PXP1776_Sequest_tmt18_20230627_av.pdResult	3	3	3	PXP1776		-0.716193	-0.376879
2	HSC_ZNF469 vs HSC_hNTO	0.056792	0.227628	-0.119861	PXP1776_04	LSM8_HUMAN	LSM8	O95777	O95777	U6 snRNA-associated Sm-like protein LSm8 OS=Homo sapiens OX=9606 GN=LSM8 PE=1 SV=3	96	Homo sapiens	1	0.00985907	6.824	4.946	0	20	7526	1700	TRUE	5	5	5	PXP1776_Sequest_tmt18_20230627_av.pdResult	4	5	4	PXP1776		-0.745437	-0.000641233
2	HSC_ZNF469 vs HSC_hNTO	0.0353435	0.172641	-0.119812	PXP1776_04	EXOS3_HUMAN	EXOSC3	Q9NQT5	Q9NQT5	Exosome complex component RRP40 OS=Homo sapiens OX=9606 GN=EXOSC3 PE=1 SV=3	275	Homo sapiens	1	0.00985907	6.986	4.946	0	20	3375	8547	TRUE	10	9	9	PXP1776_Sequest_tmt18_20230627_av.pdResult	8	9	7	PXP1776		-0.792104	0.051339
2	HSC_ZNF469 vs HSC_hNTO	0.00259838	0.032511	-0.119788	PXP1776_04	PTN14_HUMAN	PTPN14	Q15678	Q15678	Tyrosine-protein phosphatase non-receptor type 14 OS=Homo sapiens OX=9606 GN=PTPN14 PE=1 SV=2	1187	Homo sapiens	2	0.00985907	8.738	4.946	0	20	3882	4599	TRUE	35	24	23	PXP1776_Sequest_tmt18_20230627_av.pdResult	24	23	19	PXP1776		-1.01437	-0.87753
2	HSC_ZNF469 vs HSC_hNTO	0.0642458	0.243038	-0.119675	PXP1776_04	BRD7_HUMAN	BRD7	Q9NPI1	Q9NPI1	Bromodomain-containing protein 7 OS=Homo sapiens OX=9606 GN=BRD7 PE=1 SV=1	651	Homo sapiens	1	0.00985907	5.788	4.946	0	20	1611	8510	TRUE	10	8	8	PXP1776_Sequest_tmt18_20230627_av.pdResult	8	8	7	PXP1776		-0.791199	0.109595
2	HSC_ZNF469 vs HSC_hNTO	0.0396758	0.184247	-0.119659	PXP1776_04	PAXI1_HUMAN	PAXIP1	Q6ZW49	Q6ZW49	PAX-interacting protein 1 OS=Homo sapiens OX=9606 GN=PAXIP1 PE=1 SV=2	1069	Homo sapiens	1	0.00986304	4.702	4.946	0	20	4091	5543	TRUE	6	6	6	PXP1776_Sequest_tmt18_20230627_av.pdResult	3	6	3	PXP1776		-0.71476	0.0104235
2	HSC_ZNF469 vs HSC_hNTO	0.27395	0.540456	-0.119555	PXP1776_04	RL36A_HUMAN	RPL36A	P83881	P83881	60S ribosomal protein L36a OS=Homo sapiens OX=9606 GN=RPL36A PE=1 SV=2	106	Homo sapiens	1	0.00986004	4.772	4.946	0	20	1078	3785	TRUE	14	5	5	PXP1776_Sequest_tmt18_20230627_av.pdResult	14	5	5	PXP1776		-0.750877	-0.5164
[truncated: 8,481 more rows]
