# Supplementary material for: The transcription factor ZNF469 regulates collagen production in liver fibrosis
Source: JCI Insight. 2025 Feb 25;10(7):e182232. doi: 10.1172/jci.insight.182232 (PMC11981625; doi:10.1172/jci.insight.182232)
Supplement: Supplemental tables 1-12 [file jciinsight-10-182232-s128.xlsx › Supplementary_table_11_key_reagents_Changed.xlsx]

## Sheet: PCR primers
name	purpose	species	sequence	notes
Mm Zfp469 For	qPCR	mouse	GGCTCGCAAAAGTCAGACTC
Mm Zfp469 Rev	qPCR	mouse	GAGCTCCTCGTCTCTTTGGA
Mm Col1a1 For	qPCR	mouse	GCTCCTCTTAGGGGCCACT
Mm Col1a1 Rev	qPCR	mouse	CCACGTCTCACCATTGGGG
Mm Col1a2 For	qPCR	mouse	GCAGTAACTTCGTGCCTAGC
Mm Col1a2 Rev	qPCR	mouse	CCATCAACACCATCTCTGCC
Hs COL1A1 For	qPCR	human	AAGAGGAAGGCCAAGTCGAG	for Human primary HSC
Hs COL1A1 Rev	qPCR	human	CACACGTCTCGGTCATGGTA	for Human primary HSC
Hs RPL32 For	qPCR	human	AAACCCAGAGGCATTGACAAC	for Human primary HSC
Hs RPL32 Rev	qPCR	human	TAACCAATGTTGGGCATCAAG	for Human primary HSC
Hs ZNF469 For	qPCR	human	CGACACCACAGAAGCCAATGT	for Human primary HSC
Hs ZNF469 Rev	qPCR	human	GGCTGCCTCAACTTACTTCCC	for Human primary HSC
Hs ACTA2 For	qPCR	human	ATCAGGGGGCACCACTATGTA	for Human primary HSC
Hs ACTA2 Rev	qPCR	human	CCGATCCAGACAGAGTATTTG	for Human primary HSC
HsGAPDH FP	qPCR	human	CCCCACTTGATTTTGGAGGGA	for LX2
Hs GAPDH RP	qPCR	human	AGGGCTGCTTTTAACTCTGGT	for LX2
Hs ZNF469 FP	qPCR	human	CCTTCTGAACAGCATCACGG	for LX2
Hs ZNF469 RP	qPCR	human	GGGCTGTCTTTCTTGGCTTC	for LX2
Hs COL1A1 FP	qPCR	human	GTTCAGCTTTGTGGACCTCC	for LX2
Hs COL1A1 RP	qPCR	human	GTACCTGAGGCCGTTCTGTA	for LX2
Hs COL1A2 FP	qPCR	human	CCAGGCAGAGATGGTGAAGA	for LX2
Hs COL1A2 RP	qPCR	human	GGGCCAAGTCCAACTCCTTT	for LX2
Hs ACTA2 FP	qPCR	human	AAAAGACAGCTACGTGGGTGA	for LX2
Hs ACTA2 RP	qPCR	human	GCCATGTTCTATCGGGTACTTC	for LX2
Hs TIMP1 FP	qPCR	human	AGGTGGTCTCGTTGATTTCT	for LX2
Hs TIMP1 RP	qPCR	human	GTAAGGCCTGTAGCTGTGCC	for LX2
Hs LOX FP	qPCR	human	CGGCGGAGGAAAACTGTCT	for LX2
Hs LOX RP	qPCR	human	TCGGCTGGGTAAGAAATCTGA	for LX2
Hs LOXL1 FP	qPCR	human	CCACTACGACCTACTGGATGC	for LX2
Hs LOXL1 RP	qPCR	human	GTTGCCGAAGTCACAGGTG	for LX2
Hs LOXL2 FP	qPCR	human	GGGTGGAGGTGTACTATGATGG	for LX2
Hs LOXL2 RP	qPCR	human	CTTGCCGTAGGAGGAGCTG	for LX2
Hs LOXL3 FP	qPCR	human	TGGAGTTCTATCGTGCCAATGA	for LX2
Hs LOXL3 RP	qPCR	human	CCTGAGGCTTCGACTGTTGT	for LX2
Hs SOX9 FP	qPCR	human	AGCGAACGCACATCAAGAC	for LX2
Hs SOX9 RP	qPCR	human	CTGTAGGCGATCTGTTGGG	for LX2

## Sheet: crRNA
name	purpose	species	sequence
Mouse Zfp Proximal crRNA 1	targeting Zfp469 regulatory element	mouse	TGTGCATAGCTCCGTGCTGC
Mouse Zfp469 Proximal crRNA 3	targeting Zfp469 regulatory element	mouse	GATCCTTGAGCGGCTCACCC
Mouse Zinc Finger Zfp469 crRNA 1	targeting Zfp469 coding sequnce	mouse	GCGCTGCAGCTTGAAGGGCT
Mouse Zinc Finger Zfp469 crRNA 2	targeting Zfp469 coding sequnce	mouse	GCAGGTCTACCCTGAGCCCT
ZNF469_prom1	targeting ZNF469 regulatory element	human	GTTGGACAAATGACCGGTAA
ZNF469_prom5	targeting ZNF469 regulatory element	human	ACAGGACAGAGCTCACCGGG
ZNF469_start1	targeting ZNF469 regulatory element	human	GAAGCTCCCTGTCTAGGCGA
ZNF469_prom6 (TSS)	targeting ZNF469 regulatory element	human	GTGCTGGGAAGGCCGGACGC
ZNF469_Aguzzi1	targeting ZNF469 coding sequence	human	CCGAGACCGTCGTTCCTCCG
ZNF469_Aguzzi2	targeting ZNF469 coding sequence	human	GAACCCCGAAATTAGCACCT
ZNF469_Aguzzi3	targeting ZNF469 coding sequence	human	GAGAGACCAAATCACTCACG
ZNF469_Aguzzi4	targeting ZNF469 coding sequence	human	AAGGAGCAAAGACACACGTG

## Sheet: antibodies
name	purpose	species	clonality	Catalogue	Lot	source	notes
Anti-ZNF469 antibody produced in rabbit	CUT&RUN and immunofluorescence staining of human ZNF469	rabbit	polyclonal	HPA069784	R98565	Sigma
Anti-Histone H3 (acetyl K27) antibody - ChIP Grade	CUT&RUN for histone H3K27ac	rabbit	polyclonal	ab4729	GR3216173-1	Abcam
M-38 (collagen(pro-) type I)	immunofluorescence staining of human pro-COL1A1	mouse	monoclonal (clone M-38)	M-38	2021-05-13	Developmental Studies Hybridoma Bank	The monoclonal COL1A1 antibody was deposited by McDonald, J.A. (DSHB Hybridoma Product M-38) to the Developmental Studies Hybridoma Bank, created by the NICHD of the NIH and maintained at the University of Iowa, Department of Biology, Iowa City, IA 52242.
