# Supplementary material for: The transcription factor ZNF469 regulates collagen production in liver fibrosis
Source: JCI Insight. 2025 Feb 25;10(7):e182232. doi: 10.1172/jci.insight.182232 (PMC11981625; doi:10.1172/jci.insight.182232)
Supplement: Supplemental tables 1-12 [file jciinsight-10-182232-s128.xlsx › Supplementary_table_12_public_omic_studies.xlsx]

## Sheet: Public_studies
GEO	description	Assay	Species	Ref
GSE184462	Whole human tissues scATAC-seq	scATAC-seq	hs	A single-cell atlas of chromatin accessibility in the human genome - ScienceDirect
E-MTAB-10553	Liver MASH patient scRNA-seq	scRNA-seq	hs	Single-cell and bulk transcriptomics of the liver reveals potential targets of NASH with fibrosis
GSE135251	Liver MASH patient cohort	RNA-seq	hs	Transcriptomic profiling across the nonalcoholic fatty liver disease spectrum reveals gene signatures for steatohepatitis and fibrosis | Science Translational Medicine
GSE130970	Liver MASH patient cohort	RNA-seq	hs	Gene Expression Predicts Histological Severity and Reveals Distinct Molecular Profiles of Nonalcoholic Fatty Liver Disease | Scientific Reports (nature.com)
GSE126848	Liver MASH patient cohort	RNA-seq	hs	https://journals.physiology.org/doi/full/10.1152/ajpgi.00358.2018
GSE150910	Lung IPF patient cohort	RNA-seq	hs	https://www.atsjournals.org/doi/10.1164/rccm.202001-0134OC
GSE173355	Lung IPF patient cohort	RNA-seq	hs	https://www.atsjournals.org/doi/10.1165/rcmb.2020-0546OC
GSE134692	Lung IPF patient cohort	RNA-seq	hs	RNA sequencing of transplant-stage idiopathic pulmonary fibrosis lung reveals unique pathway regulation - PMC (nih.gov)
GSE152329	CCL4 Liver fibrosis mouse model	RNA-seq	mm	https://www.sciencedirect.com/science/article/pii/S2352345X2030134X
GSE195773	IPF Bleomycin mouse model	RNA-seq	mm	Time and phenotype-dependent transcriptome analysis in AAV-TGFβ1 and Bleomycin-induced lung fibrosis models | Scientific Reports (nature.com)
GSE117329	HSC treated with recombinant human TGFb1 for 24/48/72h	RNA-seq	hs	NA
GSE152250	Cardiac fibroblasts, Liver HSCs, Lung fibroblasts and Kidney epithelial tubular cells treated with TGFb1 for 6/24/48h	RNA-seq	hs	Molecular Profiling Reveals a Common Metabolic Signature of Tissue Fibrosis
GSE226239	LX-2 treated with TGFb1 for 24h	RNA-seq	hs	NA
GSE228086	HSCs treated with TGFb1 for 72h	RNA-seq	hs	Diverse potential of secretome from natural killer cells and monocyte-derived macrophages in activating stellate cells
GSE253493	Primary HSCs and LX-2 treated with TGFb1 for 24h	RNA-seq	hs	An Integrative Transcriptome Subtraction Strategy to Identify Human lncRNAs That Specifically Play a Role in Activation of Human Hepatic Stellate Cells
SRP294501	LX-2 treated with TGFb1 for 24h	RNA-seq	hs	RNA sequencing of LX-2 cells treated with TGF-β1 identifies genes associated with hepatic stellate cell activation
