# Supplementary material for: The transcription factor ZNF469 regulates collagen production in liver fibrosis
Source: JCI Insight. 2025 Feb 25;10(7):e182232. doi: 10.1172/jci.insight.182232 (PMC11981625; doi:10.1172/jci.insight.182232)
Supplement: Supplemental tables 1-12 [file jciinsight-10-182232-s128.xlsx › Supplementary_table_2_rnaseq_differential_genes.xlsx]

## Sheet: liver_biopsies_rnaseq_NASHF23vs
baseMean	log2FoldChange	lfcSE	stat	pvalue	padj	ensembl_gene_id	gene_name	cont	cond
66.02746930696361	2.785396997956334	0.3341327766895445	8.3362	7.671738800078709e-17	1.3050394872813892e-12	ENSG00000184545	DUSP8	NASH_F23vsNOR	NASH
28.60307901772379	2.555611325921232	0.32790082922089026	7.793854416268175	6.499542898199551e-15	5.528186212063628e-11	ENSG00000078081	LAMP3	NASH_F23vsNOR	NASH
55.44839436141644	1.0659200642586462	0.14075008924360255	7.57314	3.6431065089216413e-14	1.549322120581651e-10	ENSG00000162073	PAQR4	NASH_F23vsNOR	NASH
250.98460617948965	1.2425299099562725	0.16332012625894823	7.607941154700123	2.784965784488467e-14	1.549322120581651e-10	ENSG00000053747	LAMA3	NASH_F23vsNOR	NASH
24.45612079359724	4.691392616105227	0.6271791475062298	7.480147633668938	7.423916428776134e-14	2.2459202542436614e-10	ENSG00000101210	EEF1A2	NASH_F23vsNOR	NASH
701.3858659789614	2.5466538093086415	0.3408438231309483	7.471614964048348	7.921651593358397e-14	2.2459202542436614e-10	ENSG00000187608	ISG15	NASH_F23vsNOR	NASH
94.7654	2.0096123726235384	0.26988226491276146	7.446255771097589	9.602655325671011e-14	2.3335824249284224e-10	ENSG00000134769	DTNA	NASH_F23vsNOR	NASH
158.42038798217254	2.4511552572114224	0.33114163009538566	7.402135625488601	1.3401152286770516e-13	2.8495875193781656e-10	ENSG00000169245	CXCL10	NASH_F23vsNOR	NASH
404.5933486936115	-0.764165	0.10451127298551964	-7.3118	2.635938937402893e-13	4.982217473795623e-10	ENSG00000108176	DNAJC12	NASH_F23vsNOR	NOR
19.010349563190434	2.9676993848179265	0.40910575420981715	7.254113036249031	4.0430237989905383e-13	6.877587784462804e-10	ENSG00000095970	TREM2	NASH_F23vsNOR	NASH
36.49393135952442	2.0264706587901578	0.28441604687877453	7.125022237770895	1.0406388521230364e-12	1.6093006830422704e-9	ENSG00000276043	UHRF1	NASH_F23vsNOR	NASH
807.7993207886661	2.307182022728527	0.32949768983034405	7.0021189645259065	2.521198510095935e-12	3.574008987936829e-9	ENSG00000165949	IFI27	NASH_F23vsNOR	NASH
29.08908937998455	1.9212946268201205	0.28156122696477043	6.82372	8.871347853306359e-12	1.0779321309471034e-8	ENSG00000143476	DTL	NASH_F23vsNOR	NASH
81.22645495554453	5.9257	0.8791298240463484	6.740420589338717	1.5792880074940657e-11	1.679079268467597e-8	ENSG00000142623	PADI1	NASH_F23vsNOR	NASH
459.0171494611994	0.6000190369695764	0.0889954	6.742134213266091	1.5607680304168874e-11	1.679079268467597e-8	ENSG00000143390	RFX5	NASH_F23vsNOR	NASH
949.0788293470608	1.172106262446676	0.17415652960953815	6.730188440677808	1.6944349799334677e-11	1.6955313790381305e-8	ENSG00000137628	DDX60	NASH_F23vsNOR	NASH
163.22098809486286	0.804836	0.120041	6.704650817528989	2.0188854521591367e-11	1.868968767304739e-8	ENSG00000158186	MRAS	NASH_F23vsNOR	NASH
859.751	1.0895682119491874	0.162628	6.699768713639718	2.087496712644174e-11	1.868968767304739e-8	ENSG00000132274	TRIM22	NASH_F23vsNOR	NASH
1813.1583188246364	2.426113951757941	0.3648079594313861	6.6503865637675315	2.9232422685951563e-11	2.48636371155361e-8	ENSG00000126709	IFI6	NASH_F23vsNOR	NASH
67.99955260185023	2.013894487245396	0.30371649823531377	6.630836648475609	3.337894675051324e-11	2.5809511962408215e-8	ENSG00000171848	RRM2	NASH_F23vsNOR	NASH
56.41708173894889	1.54407	0.23262500988691773	6.637598222936755	3.1883549786272865e-11	2.5809511962408215e-8	ENSG00000203811	HIST2H3C	NASH_F23vsNOR	NASH
89.94702524341345	1.7943042338869355	0.272278	6.5899782597672125	4.398909846050609e-11	3.253471973528996e-8	ENSG00000176890	TYMS	NASH_F23vsNOR	NASH
54.693973440928765	1.5311216494849635	0.23346802083517518	6.55816	5.447415732321218e-11	3.5702156410245546e-8	ENSG00000203852	HIST2H3A	NASH_F23vsNOR	NASH
34.26713499287884	2.608820342134234	0.3977892546757885	6.558297670108031	5.44254863558517e-11	3.5702156410245546e-8	ENSG00000189057	FAM111B	NASH_F23vsNOR	NASH
40.96774840616489	1.7564213091679173	0.2678325782580723	6.557907632414691	5.456798934021423e-11	3.5702156410245546e-8	ENSG00000094804	CDC6	NASH_F23vsNOR	NASH
175.9725602019052	0.8575835555813514	0.1309343260139737	6.549722915974131	5.7643936344235876e-11	3.631781485747395e-8	ENSG00000182481	KPNA2	NASH_F23vsNOR	NASH
17497.611504087894	-0.77016	0.1179287089911164	-6.53072	6.545317157234225e-11	3.976513934346836e-8	ENSG00000196177	ACADSB	NASH_F23vsNOR	NOR
4967.822226328627	-1.30988	0.201141	-6.51221	7.405164609580306e-11	4.3437674197782964e-8	ENSG00000276490	AL583836.1	NASH_F23vsNOR	NOR
18.434946530990647	2.1021303700069844	0.32407100864240385	6.4866350705458515	8.777459151023323e-11	4.499513813962727e-8	ENSG00000175643	RMI2	NASH_F23vsNOR	NASH
82.24711837935976	1.387824608791909	0.2137491406444562	6.492772811191668	8.427072490415747e-11	4.499513813962727e-8	ENSG00000135127	BICDL1	NASH_F23vsNOR	NASH
2332.7697716045063	0.5269317437995911	0.0812168	6.487962024475564	8.700520181850565e-11	4.499513813962727e-8	ENSG00000268173	AC007192.1	NASH_F23vsNOR	NASH
11.792563157875597	2.604121526970808	0.4012393037337393	6.490195508610722	8.572505577468956e-11	4.499513813962727e-8	ENSG00000204616	TRIM31	NASH_F23vsNOR	NASH
148.99295799602672	1.4819252724502168	0.23175272789978596	6.394424289542895	1.6115337290008179e-10	7.832514361152261e-8	ENSG00000148773	MKI67	NASH_F23vsNOR	NASH
3209.0053719782545	1.0722102196530001	0.16800824817919702	6.381890361176699	1.749151817034951e-10	8.265228210994875e-8	ENSG00000115415	STAT1	NASH_F23vsNOR	NASH
332.61077099881885	-0.761487	0.11993578691152035	-6.34912	2.1654502025229584e-10	9.955803620302175e-8	ENSG00000165704	HPRT1	NASH_F23vsNOR	NOR
34.647377114982874	1.9284991838770071	0.3045503646771933	6.332283285627027	2.4155944417643106e-10	1.0813599223382286e-7	ENSG00000101412	E2F1	NASH_F23vsNOR	NASH
1225.5159216383709	1.73401	0.27407653887708217	6.326735238797176	2.5040244939752227e-10	1.0922041196669875e-7	ENSG00000111335	OAS2	NASH_F23vsNOR	NASH
979.4635963818276	1.0287809521444409	0.1633541196831123	6.297857404148449	3.0178793360303577e-10	1.19942367632627e-7	ENSG00000172667	ZMAT3	NASH_F23vsNOR	NASH
180.99232676271257	1.2410426689333856	0.1968647104844283	6.304038270137553	2.899888407085995e-10	1.19942367632627e-7	ENSG00000115129	TP53I3	NASH_F23vsNOR	NASH
767.6035145659397	-0.518367	0.0823179	-6.29714	3.0318745565827767e-10	1.19942367632627e-7	ENSG00000144445	KANSL1L	NASH_F23vsNOR	NOR
4131.956667184912	1.3569080388414168	0.21524769740746943	6.303937534220191	2.9017748160303655e-10	1.19942367632627e-7	ENSG00000108821	COL1A1	NASH_F23vsNOR	NASH
3.856412169629564	3.577799756233238	0.5703267638740596	6.27325	3.5359889022342993e-10	1.367061527634265e-7	ENSG00000197891	SLC22A12	NASH_F23vsNOR	NASH
291.9262663656732	1.2986988516834646	0.20783300021235004	6.248761507347436	4.1372007684267537e-10	1.5639538282601668e-7	ENSG00000133106	EPSTI1	NASH_F23vsNOR	NASH
52.26891712800783	1.8196640827399804	0.2914171147614207	6.244190854163508	4.2599957877085016e-10	1.57536496401542e-7	ENSG00000006327	TNFRSF12A	NASH_F23vsNOR	NASH
95.31780937647977	1.7352987315034571	0.27814061397698564	6.238926083793869	4.405851065642139e-10	1.5946368612263494e-7	ENSG00000131747	TOP2A	NASH_F23vsNOR	NASH
67.70665555987613	3.138470000906811	0.506217	6.199848869008795	5.65174054186548e-10	1.9228351671534738e-7	ENSG00000187545	PRAMEF10	NASH_F23vsNOR	NASH
22.65154908414795	2.160189784737801	0.3484091296401651	6.200152639423749	5.640842621615843e-10	1.9228351671534738e-7	ENSG00000172986	GXYLT2	NASH_F23vsNOR	NASH
372.12742945504544	-0.516373	0.0832262	-6.20445	5.488816968577225e-10	1.9228351671534738e-7	ENSG00000180425	C11orf71	NASH_F23vsNOR	NOR
243.19915031211886	1.4456963834673253	0.23339165326664016	6.1942934258050695	5.854706947895993e-10	1.952831762561936e-7	ENSG00000134326	CMPK2	NASH_F23vsNOR	NASH
67.90785188851036	1.3538031715095307	0.21918589503711028	6.176506801591037	6.553538765027103e-10	2.1438893833053085e-7	ENSG00000138131	LOXL4	NASH_F23vsNOR	NASH
26.878694895205268	1.8006861763661126	0.29192110176428365	6.168400178963785	6.89843770682507e-10	2.2141381854868163e-7	ENSG00000109625	CPZ	NASH_F23vsNOR	NASH
95.42665377411097	0.9737785320420405	0.15797966737056104	6.163948489383265	7.095303233996089e-10	2.2351519132131015e-7	ENSG00000197461	PDGFA	NASH_F23vsNOR	NASH
760.7683107660436	0.5197796010794353	0.0849331	6.119870283059629	9.365156354791988e-10	2.896557722752119e-7	ENSG00000100994	PYGB	NASH_F23vsNOR	NASH
1128.4746692940332	-0.640016	0.10464151491631786	-6.11628	9.578761682838683e-10	2.9097199104780155e-7	ENSG00000138744	NAAA	NASH_F23vsNOR	NOR
50.601461236961065	-1.89802	0.3108925644910895	-6.10506	1.027606521764945e-9	2.962816024024319e-7	ENSG00000215018	COL28A1	NASH_F23vsNOR	NOR
67.35008962977211	0.9215954185606811	0.15087	6.108530818938096	1.0055244510029927e-9	2.962816024024319e-7	ENSG00000114346	ECT2	NASH_F23vsNOR	NASH
4591.321341339162	-1.86461	0.3053821624657204	-6.10583	1.022686072728257e-9	2.962816024024319e-7	ENSG00000165841	CYP2C19	NASH_F23vsNOR	NOR
81.28568870556511	1.3006462193292927	0.21315626583261454	6.101843707238954	1.0485187857454488e-9	2.9727255107193046e-7	ENSG00000137310	TCF19	NASH_F23vsNOR	NASH
149.74312321893166	-0.785229	0.1289969665333324	-6.08719	1.1490740407664712e-9	3.2044095913899087e-7	ENSG00000139946	PELI2	NASH_F23vsNOR	NOR
142.06315011950423	0.716612	0.11803940080350786	6.070955675881023	1.271512825013376e-9	3.488662042952023e-7	ENSG00000171017	LRRC8E	NASH_F23vsNOR	NASH
744.9664468822208	0.6031086149225099	0.099718	6.048141294238646	1.4652642773918495e-9	3.9562057496876345e-7	ENSG00000111801	BTN3A3	NASH_F23vsNOR	NASH
9418.375844728702	0.879788	0.14552497631961817	6.045612766751883	1.4884320027041833e-9	3.9562057496876345e-7	ENSG00000206503	HLA-A	NASH_F23vsNOR	NASH
196.16701857302724	1.15117	0.19096859701123295	6.028051904868878	1.6594776052836484e-9	4.342980545150791e-7	ENSG00000073111	MCM2	NASH_F23vsNOR	NASH
188.0207135359175	1.357163559055591	0.22597081997637503	6.005923947160438	1.902453589697382e-9	4.883545518731762e-7	ENSG00000119771	KLHL29	NASH_F23vsNOR	NASH
24.80356449529989	1.766133275229422	0.29415241558490296	6.004143368048094	1.9234468858681328e-9	4.883545518731762e-7	ENSG00000155269	GPR78	NASH_F23vsNOR	NASH
5781.099561697998	-0.82977	0.1385454968398246	-5.98915	2.1093880233318245e-9	5.276882303661422e-7	ENSG00000175336	APOF	NASH_F23vsNOR	NOR
7.5458915844129795	2.1524014682701655	0.36144412189379865	5.955	2.6006425276244313e-9	6.319932862488457e-7	ENSG00000117650	NEK2	NASH_F23vsNOR	NASH
280.62926802754333	1.250072598264894	0.20986267542056855	5.956621851692904	2.5750513374245193e-9	6.319932862488457e-7	ENSG00000138642	HERC6	NASH_F23vsNOR	NASH
16.395389208577605	1.651327293032484	0.2787894571301381	5.923205669365213	3.15725567607856e-9	7.459455042468387e-7	ENSG00000171320	ESCO2	NASH_F23vsNOR	NASH
317.71524991671265	1.3108362650388097	0.22310162990058202	5.875511826708488	4.215388683990469e-9	9.823010534707106e-7	ENSG00000137965	IFI44	NASH_F23vsNOR	NASH
900.88228996666885	-0.688548	0.11746227097128817	-5.86187	4.5769688090659584e-9	1.0323233876387133e-6	ENSG00000100116	GCAT	NASH_F23vsNOR	NOR
111.33114482471774	0.6229828313650484	0.10630026525465118	5.860595266367783	4.6121084863054625e-9	1.0323233876387133e-6	ENSG00000198133	TMEM229B	NASH_F23vsNOR	NASH
29.498960094989204	1.9218580374428482	0.3286116656313066	5.848416956685648	4.9627329240440646e-9	1.0963772697521244e-6	ENSG00000162383	SLC1A7	NASH_F23vsNOR	NASH
485.5759826183173	1.7403624592889857	0.2979918150438952	5.8403028923214695	5.2106000630389566e-9	1.1321798652706828e-6	ENSG00000137959	IFI44L	NASH_F23vsNOR	NASH
1168.633028194301	0.771375	0.1321119325516468	5.838797138592502	5.25790425938416e-9	1.1321798652706828e-6	ENSG00000136295	TTYH3	NASH_F23vsNOR	NASH
59913.6	-0.564044	0.0967242	-5.83147	5.494152905025268e-9	1.1682629383423103e-6	ENSG00000151224	MAT1A	NASH_F23vsNOR	NOR
11.17402015488012	1.5620745814150812	0.2685668150440988	5.816335056729134	6.0151839185071185e-9	1.263262884416353e-6	ENSG00000184661	CDCA2	NASH_F23vsNOR	NASH
3.2537466987752013	4.681454323603236	0.80669	5.803288591123226	6.502672717097007e-9	1.3356152872372612e-6	ENSG00000105664	COMP	NASH_F23vsNOR	NASH
1344.2744951661903	1.1868482375921667	0.20452580207759755	5.802926699399394	6.516728519234182e-9	1.3356152872372612e-6	ENSG00000128284	APOL3	NASH_F23vsNOR	NASH
1450.060922773932	1.5883916392716744	0.2740271204482027	5.796476044683746	6.772285320209474e-9	1.3714683997867068e-6	ENSG00000111331	OAS3	NASH_F23vsNOR	NASH
141.63258164578744	0.9669368852157428	0.16694031750778726	5.792111214659923	6.950708877030763e-9	1.391041278907886e-6	ENSG00000099284	H2AFY2	NASH_F23vsNOR	NASH
27413.07435229116	-0.568288	0.0984071	-5.77486	7.701657458682706e-9	1.5234057561587384e-6	ENSG00000039537	C6	NASH_F23vsNOR	NOR
337.5451099561695	-0.562157	0.0973949	-5.77194	7.83654482431882e-9	1.5322697012239937e-6	ENSG00000226742	HSBP1L1	NASH_F23vsNOR	NOR
608.214	0.6009617159376367	0.10418853230018041	5.768021707093345	8.020747689327704e-9	1.550465215263109e-6	ENSG00000103966	EHD4	NASH_F23vsNOR	NASH
118.43819757778665	-1.44357	0.25090341433563346	-5.75349	8.741915194461631e-9	1.6612482381073412e-6	ENSG00000218336	TENM3	NASH_F23vsNOR	NOR
41.934966184982386	1.2295655502829779	0.2147286774619932	5.726135720742796	1.0274403511285003e-8	1.826838829875597e-6	ENSG00000198901	PRC1	NASH_F23vsNOR	NASH
292.76990782687716	0.5200173365396444	0.0907982	5.727174531562995	1.0211709679650555e-8	1.826838829875597e-6	ENSG00000131462	TUBG1	NASH_F23vsNOR	NASH
98441.40212819279	-0.529531	0.0924856	-5.72556	1.0309595418732428e-8	1.826838829875597e-6	ENSG00000055955	ITIH4	NASH_F23vsNOR	NOR
13.475264231280686	2.1658032331163715	0.37824568847106405	5.725916511754387	1.0287680830890398e-8	1.826838829875597e-6	ENSG00000078900	TP73	NASH_F23vsNOR	NASH
12.388057154046448	1.6359347376199465	0.2858712136603285	5.72263	1.0488849206007898e-8	1.8394413798288696e-6	ENSG00000179750	APOBEC3B	NASH_F23vsNOR	NASH
1258.819852050971	1.7495460340768252	0.30583403134926784	5.720573431145773	1.0616513210301534e-8	1.8428316961269327e-6	ENSG00000157601	MX1	NASH_F23vsNOR	NASH
1380.3244763287405	0.5936476440850417	0.10427163709915738	5.693280172828887	1.2462163711301923e-8	2.0384025662784325e-6	ENSG00000136830	FAM129B	NASH_F23vsNOR	NASH
981.6315238834785	1.1420921340266386	0.20045861835895012	5.6973960180727055	1.2165112996405465e-8	2.0384025662784325e-6	ENSG00000185745	IFIT1	NASH_F23vsNOR	NASH
99.97103272344557	1.2929354508280324	0.22706868273908237	5.694028058962691	1.2407667995979012e-8	2.0384025662784325e-6	ENSG00000167900	TK1	NASH_F23vsNOR	NASH
759.6983682131271	0.6845595275374494	0.12019563277393983	5.695377708314473	1.2309909391282216e-8	2.0384025662784325e-6	ENSG00000204267	TAP2	NASH_F23vsNOR	NASH
794.7518884664605	0.753968	0.13235440253053643	5.696580447251535	1.2223422837364085e-8	2.0384025662784325e-6	ENSG00000091409	ITGA6	NASH_F23vsNOR	NASH
83275.83366406574	-0.519663	0.0913545	-5.68842	1.282223484699475e-8	2.077324161735502e-6	ENSG00000243696	AC006254.1	NASH_F23vsNOR	NOR
31809.585314748256	-0.564885	0.0994013	-5.68288	1.3244814830096943e-8	2.107757761634313e-6	ENSG00000160862	AZGP1	NASH_F23vsNOR	NOR
16.433738141280113	1.6738929494401686	0.2945590586880472	5.682707423413194	1.3257896684196784e-8	2.107757761634313e-6	ENSG00000101057	MYBL2	NASH_F23vsNOR	NASH
703.3216599330142	1.1023902576908098	0.19544005984255353	5.640554237339546	1.6950366408919754e-8	2.669839657241981e-6	ENSG00000119917	IFIT3	NASH_F23vsNOR	NASH
568.0059976522913	0.5128297303545509	0.0910863	5.6301502058773325	1.8005274833119934e-8	2.7844339107836655e-6	ENSG00000049759	NEDD4L	NASH_F23vsNOR	NASH
4941.648757660181	-0.509734	0.0905823	-5.62731	1.8304513110560234e-8	2.8052078605742354e-6	ENSG00000162882	HAAO	NASH_F23vsNOR	NOR
326.55381774480657	0.5717327064468002	0.10170410906371669	5.621530061175944	1.8927355439875498e-8	2.824326696383527e-6	ENSG00000161513	FDXR	NASH_F23vsNOR	NASH
83.25710419723308	1.1165453695045586	0.19857112509789823	5.622898943409253	1.8777926129904454e-8	2.824326696383527e-6	ENSG00000119969	HELLS	NASH_F23vsNOR	NASH
12.158686150124037	1.7085490225015734	0.3037892734130163	5.624125576608881	1.8644998543716764e-8	2.824326696383527e-6	ENSG00000080986	NDC80	NASH_F23vsNOR	NASH
701.6407268010547	0.6757313302007955	0.12031481764137454	5.616360008249068	1.9502211573847645e-8	2.8848010528932376e-6	ENSG00000168394	TAP1	NASH_F23vsNOR	NASH
891.7629780355816	-0.589389	0.1052594437467337	-5.5994	2.151002387257145e-8	3.154370828416491e-6	ENSG00000100417	PMM1	NASH_F23vsNOR	NOR
112.55836339590954	0.7209444851694291	0.12889741101682434	5.593164978894167	2.2296723789260538e-8	3.241791182727444e-6	ENSG00000007384	RHBDF1	NASH_F23vsNOR	NASH
5053.9997731118765	0.9679038533584844	0.17325570619856379	5.586562628126057	2.316080478712149e-8	3.3108273128884343e-6	ENSG00000108679	LGALS3BP	NASH_F23vsNOR	NASH
2328.7210262677863	0.8443720054962112	0.15123005568846767	5.583361069677899	2.3591424626686523e-8	3.344281036038037e-6	ENSG00000164406	LEAP2	NASH_F23vsNOR	NASH
238.67191848660295	0.6514203680161573	0.1168455490780955	5.575055046219781	2.4745160774159552e-8	3.4503272945018703e-6	ENSG00000109103	UNC119	NASH_F23vsNOR	NASH
121.42949261912705	0.8671899184836759	0.15552452586744744	5.575904595412664	2.462468624655796e-8	3.4503272945018703e-6	ENSG00000136828	RALGPS1	NASH_F23vsNOR	NASH
6.809684121026449	2.0118674041934086	0.36141464690047903	5.566646015725551	2.5968918297310546e-8	3.591522513459754e-6	ENSG00000085999	RAD54L	NASH_F23vsNOR	NASH
7.626856228196949	2.207063907601177	0.39665027997614344	5.564256522733126	2.632724276367353e-8	3.6117155375229874e-6	ENSG00000129173	E2F8	NASH_F23vsNOR	NASH
426.2787931273243	0.7481274198624682	0.13460217430360238	5.558063409696688	2.727842921239429e-8	3.6750521076878706e-6	ENSG00000100297	MCM5	NASH_F23vsNOR	NASH
111.13016881661417	0.9762270947735393	0.17563498923259555	5.558272295508897	2.724581030601972e-8	3.6750521076878706e-6	ENSG00000132205	EMILIN2	NASH_F23vsNOR	NASH
1504.5972383829874	-0.592168	0.10665430087498219	-5.55222	2.8207008743443523e-8	3.722241698893128e-6	ENSG00000116679	IVNS1ABP	NASH_F23vsNOR	NOR
570.6948770118712	0.6042601585329872	0.10886112990084504	5.550743034574149	2.8445795124102443e-8	3.722241698893128e-6	ENSG00000059378	PARP12	NASH_F23vsNOR	NASH
57313.3	-0.586573	0.10567026033689178	-5.55097	2.8408311636812838e-8	3.722241698893128e-6	ENSG00000138356	AOX1	NASH_F23vsNOR	NOR
3.364205972445494	3.1770660013026406	0.572965	5.544954391251824	2.9403080303157874e-8	3.7892105987652923e-6	ENSG00000134668	SPOCD1	NASH_F23vsNOR	NASH
202.2478376055928	0.8664304077842403	0.15622455972366625	5.546057606542807	2.9218259539716312e-8	3.7892105987652923e-6	ENSG00000076003	MCM6	NASH_F23vsNOR	NASH
161.52784150712114	2.0478657055519442	0.3695401666166435	5.541659312169914	2.996188088878235e-8	3.832192148865238e-6	ENSG00000159307	SCUBE1	NASH_F23vsNOR	NASH
6.545628002031802	2.460688384623923	0.4443730316304973	5.53744	3.069272163839935e-8	3.854762252723394e-6	ENSG00000127129	EDN2	NASH_F23vsNOR	NASH
582.1984115313675	-0.887285	0.16020059167001566	-5.53859	3.0492466586688764e-8	3.854762252723394e-6	ENSG00000165912	PACSIN3	NASH_F23vsNOR	NOR
12.290284313521866	1.8329274013558774	0.33131170103205837	5.53234	3.159952045082514e-8	3.895213350644829e-6	ENSG00000065328	MCM10	NASH_F23vsNOR	NASH
983.7211650638487	1.765406643700388	0.3193389248581619	5.528316488459757	3.233183879780377e-8	3.956812300643453e-6	ENSG00000080573	COL5A3	NASH_F23vsNOR	NASH
23.507055113671207	2.0499794135887166	0.37111583018852834	5.523826382041744	3.3169524477114924e-8	4.001750219008525e-6	ENSG00000108602	ALDH3A1	NASH_F23vsNOR	NASH
936.6723439662877	1.1248280937974748	0.2038092770340978	5.519023030582108	3.408895210389678e-8	4.055154994681036e-6	ENSG00000089127	AC004551.1	NASH_F23vsNOR	NASH
18492.64230261668	-0.609936	0.11061144053058371	-5.51422	3.503247032278742e-8	4.138453837923172e-6	ENSG00000119711	ALDH6A1	NASH_F23vsNOR	NOR
5016.931083216432	-0.76769	0.13927291239731235	-5.51213	3.545179730526204e-8	4.159107061791811e-6	ENSG00000105852	PON3	NASH_F23vsNOR	NOR
1.8354177363146844	5.021912577304356	0.9114356667054163	5.509892536307206	3.590528371013514e-8	4.183457405432253e-6	ENSG00000268902	CSAG2	NASH_F23vsNOR	NASH
12.720949962027868	-1.78449	0.32415357361279457	-5.50509	3.68983329859234e-8	4.269915254581925e-6	ENSG00000170396	ZNF804A	NASH_F23vsNOR	NOR
37.151129033128896	1.028427855703755	0.1870434987260896	5.498335214579183	3.8339358244787484e-8	4.406694750689729e-6	ENSG00000101003	GINS1	NASH_F23vsNOR	NASH
16.38437081206219	-2.17302	0.39565202797887944	-5.49225	3.9683449004185414e-8	4.53057148328992e-6	ENSG00000125851	PCSK2	NASH_F23vsNOR	NOR
249.75663462709144	1.5661212568087144	0.2854746575860731	5.486025519923832	4.110775363811244e-8	4.661893314252872e-6	ENSG00000134321	RSAD2	NASH_F23vsNOR	NASH
9.615241451659633	2.056578310267941	0.3757499782826575	5.473262619115529	4.418245945389195e-8	4.9774027666897746e-6	ENSG00000165304	MELK	NASH_F23vsNOR	NASH
417.55586699540726	-0.645631	0.11839492144730085	-5.4532	4.9471657763061655e-8	5.526712769840229e-6	ENSG00000166582	CENPV	NASH_F23vsNOR	NOR
13.033454484450845	1.5336617011105398	0.2814866797219237	5.448434372189904	5.0815134417583556e-8	5.613092542711129e-6	ENSG00000085840	ORC1	NASH_F23vsNOR	NASH
34.602432169029996	1.2779790426741908	0.23468839307366335	5.445429260206585	5.168059947374992e-8	5.671862436438451e-6	ENSG00000131153	GINS2	NASH_F23vsNOR	NASH
106.23723733505953	1.2982942774901833	0.23866352508376842	5.439852097359642	5.3324822121504155e-8	5.814798391723764e-6	ENSG00000066279	ASPM	NASH_F23vsNOR	NASH
27.782883154016307	1.5590059548631487	0.2867083634090137	5.437601946194695	5.400245258707314e-8	5.851182936042682e-6	ENSG00000010030	ETV7	NASH_F23vsNOR	NASH
11.099973425363926	2.2790920383890327	0.4197621471710924	5.42948	5.6517086276816703e-8	5.8982340776376e-6	ENSG00000024526	DEPDC1	NASH_F23vsNOR	NASH
62.16401570754758	1.3390256795184436	0.24649406832544726	5.432283578323361	5.5637411852106674e-8	5.8982340776376e-6	ENSG00000176597	B3GNT5	NASH_F23vsNOR	NASH
32.4723	1.7443206297289617	0.3211807433822621	5.430962676529179	5.605085761418212e-8	5.8982340776376e-6	ENSG00000111206	FOXM1	NASH_F23vsNOR	NASH
336.1549330773574	0.5636368358342456	0.10371139388428266	5.434666479009343	5.4899020249901355e-8	5.8982340776376e-6	ENSG00000119042	SATB2	NASH_F23vsNOR	NASH
35620.60600175371	-0.544413	0.10026517141387338	-5.42973	5.643851248093993e-8	5.8982340776376e-6	ENSG00000123838	C4BPA	NASH_F23vsNOR	NOR
32.0885	1.0994544457994666	0.20241181455463353	5.431770117858955	5.5797774005036705e-8	5.8982340776376e-6	ENSG00000104951	IL4I1	NASH_F23vsNOR	NASH
286.51315788207967	0.5024194421219204	0.0925583	5.428137585086597	5.694513622952442e-8	5.906668978051462e-6	ENSG00000269335	IKBKG	NASH_F23vsNOR	NASH
52.553825899871825	2.1761985996390623	0.40206878782225963	5.412503197341154	6.214974474584124e-8	6.371506787117052e-6	ENSG00000175445	LPL	NASH_F23vsNOR	NASH
8.92986	1.8637420870310706	0.3443448835234078	5.412428574401564	6.217565849517552e-8	6.371506787117052e-6	ENSG00000261115	TMEM178B	NASH_F23vsNOR	NASH
14871.08369253963	0.5207035578954854	0.0962413	5.4104	6.288503783374858e-8	6.3821546470235865e-6	ENSG00000173821	AC124319.1	NASH_F23vsNOR	NASH
95.16531360864639	1.0880981350938534	0.20158656510857437	5.397671886059493	6.751118527721219e-8	6.795460193790867e-6	ENSG00000042493	CAPG	NASH_F23vsNOR	NASH
39.51226066481849	1.4073419915082546	0.2609231282350833	5.393703505809133	6.90200730580098e-8	6.906473310528263e-6	ENSG00000122952	ZWINT	NASH_F23vsNOR	NASH
11.383859796462476	2.2098766328924007	0.40989070293682667	5.3913802315076955	6.99185530378932e-8	6.955464945775445e-6	ENSG00000150551	LYPD1	NASH_F23vsNOR	NASH
42.772239617521265	1.9423382637908642	0.3616115657273046	5.3713388837114895	7.815417798315053e-8	7.597032695264992e-6	ENSG00000170323	FABP4	NASH_F23vsNOR	NASH
178.83574987829886	0.8512827122555078	0.1584670919769149	5.371984186972527	7.78749394869014e-8	7.597032695264992e-6	ENSG00000129538	RNASE1	NASH_F23vsNOR	NASH
16.991582880521474	1.6958454925055055	0.31616903064613955	5.363730562224222	8.152047846331902e-8	7.879232154201818e-6	ENSG00000112984	KIF20A	NASH_F23vsNOR	NASH
22.984091713559184	1.7299546742657612	0.32259762521951013	5.362577213916628	8.204287946390315e-8	7.884923291302014e-6	ENSG00000137673	MMP7	NASH_F23vsNOR	NASH
16.926746426907886	1.380686031271021	0.25789505828122766	5.353673856617368	8.618614614297072e-8	8.190572804681982e-6	ENSG00000196584	XRCC2	NASH_F23vsNOR	NASH
9.048234822535287	1.8900564323027425	0.35447328904895803	5.332013696641886	9.712961067780145e-8	9.095207849009226e-6	ENSG00000174371	EXO1	NASH_F23vsNOR	NASH
1570.6347101836166	0.7642606420287565	0.14334335491273864	5.3316782106432905	9.73092603914925e-8	9.095207849009226e-6	ENSG00000100612	DHRS7	NASH_F23vsNOR	NASH
6895.14	0.5747707755441013	0.10788951720524302	5.327401497688504	9.962777627221515e-8	9.261027880692087e-6	ENSG00000170421	KRT8	NASH_F23vsNOR	NASH
492.9301735681044	0.6786488772939668	0.12748034626612606	5.323556902467378	1.0175760171375418e-7	9.306443885767055e-6	ENSG00000250264	AL669918.1	NASH_F23vsNOR	NASH
454.1699739496395	0.7640226654104048	0.14349487202923605	5.324390025970688	1.012923608924775e-7	9.306443885767055e-6	ENSG00000023445	BIRC3	NASH_F23vsNOR	NASH
54.30452059715737	1.1190577304080462	0.21020379804267822	5.32368	1.01688797350182e-7	9.306443885767055e-6	ENSG00000133216	EPHB2	NASH_F23vsNOR	NASH
53.45393195868188	2.6847238845758175	0.504834	5.318037046728819	1.0489271522225928e-7	9.54187154356071e-6	ENSG00000237700	PRAMEF33	NASH_F23vsNOR	NASH
35.64867711952789	1.0403769760868318	0.195741	5.315056067131784	1.0662449148807073e-7	9.647815025018996e-6	ENSG00000124635	HIST1H2BJ	NASH_F23vsNOR	NASH
2677.853863184432	1.0185429321821957	0.19171368495882787	5.312833731201486	1.0793351111188134e-7	9.71458707684769e-6	ENSG00000164692	COL1A2	NASH_F23vsNOR	NASH
5.131343227067768	1.7015627396948967	0.3206191340590895	5.307115386885494	1.1137368031831459e-7	9.971461452078155e-6	ENSG00000115163	CENPA	NASH_F23vsNOR	NASH
4023.2256642248676	0.918442	0.1731478491387887	5.304380259678473	1.1305642404493285e-7	1.0069124761404988e-5	ENSG00000083857	FAT1	NASH_F23vsNOR	NASH
308.471	0.5703320022252302	0.10772200061455194	5.294480226615706	1.1935540239129235e-7	1.0574764323324344e-5	ENSG00000197122	SRC	NASH_F23vsNOR	NASH
22.287698954539454	1.4232986440651003	0.2689042405655692	5.292957229203848	1.2035407647756896e-7	1.0607995828807906e-5	ENSG00000274641	HIST1H2BO	NASH_F23vsNOR	NASH
385.00712133109084	1.0008161118284786	0.1891319760410294	5.291628273430434	1.2123211343901437e-7	1.0630306606758112e-5	ENSG00000116661	FBXO2	NASH_F23vsNOR	NASH
21.862225963853064	1.1001891289853098	0.20825501447574626	5.282893820131471	1.2715909785636014e-7	1.109283801863868e-5	ENSG00000161133	USP41	NASH_F23vsNOR	NASH
22.702301077531065	1.5951841658468984	0.3022887417140713	5.277021422636211	1.3130054204904935e-7	1.1367340638787495e-5	ENSG00000183856	IQGAP3	NASH_F23vsNOR	NASH
9.294591980184572	1.7711048002086527	0.33577088163692004	5.274742084764235	1.329429211609868e-7	1.1421676928634072e-5	ENSG00000160161	CILP2	NASH_F23vsNOR	NASH
1435.7496923526242	0.6012248205655562	0.11408151109756254	5.270133738423122	1.3632439355451999e-7	1.165333798369819e-5	ENSG00000124201	ZNFX1	NASH_F23vsNOR	NASH
8.404476427286928	1.9902690975222155	0.3777546002267479	5.268682621806731	1.3740629880726825e-7	1.1687092745052202e-5	ENSG00000173391	OLR1	NASH_F23vsNOR	NASH
806.7420171777982	0.5298428057793625	0.1006483890200678	5.264294947370888	1.4072836832641542e-7	1.1910100863684839e-5	ENSG00000114554	PLXNA1	NASH_F23vsNOR	NASH
70.38729496179067	1.0455331515069297	0.1990828668224486	5.251748521581141	1.5066207330250488e-7	1.2563296710533875e-5	ENSG00000099994	SUSD2	NASH_F23vsNOR	NASH
24.64935356281555	1.0674837067273366	0.20341286758459534	5.247867155126711	1.5387018330119154e-7	1.2706241204546452e-5	ENSG00000186868	MAPT	NASH_F23vsNOR	NASH
40.419349810258545	0.8486305467047783	0.16168874884025783	5.248544210971613	1.5330585169960448e-7	1.2706241204546452e-5	ENSG00000092470	WDR76	NASH_F23vsNOR	NASH
32.20854347572486	1.5618379074511086	0.29767544552665304	5.246781119913587	1.54779600662193e-7	1.2719593173258768e-5	ENSG00000011426	ANLN	NASH_F23vsNOR	NASH
297.12327902003904	0.6622472170461212	0.12658376803600033	5.231691450816811	1.6796594857344274e-7	1.3736868996071318e-5	ENSG00000185880	TRIM69	NASH_F23vsNOR	NASH
80.97709545491001	2.1458711750484434	0.4103423889847125	5.2294650337194115	1.7000124991192074e-7	1.3836800297854946e-5	ENSG00000147257	GPC3	NASH_F23vsNOR	NASH
1110.4206217025248	0.6672928464252238	0.12766123867707938	5.227059155466516	1.7222741030929205e-7	1.3893710816221342e-5	ENSG00000216490	IFI30	NASH_F23vsNOR	NASH
425.4521747736017	1.199769373296343	0.2295744147577653	5.226058725064271	1.7316138254671276e-7	1.3894567351425144e-5	ENSG00000139329	LUM	NASH_F23vsNOR	NASH
14.78927252717649	1.423847305663408	0.2727762555997706	5.2198359513833195	1.7908168710351546e-7	1.4201598017756881e-5	ENSG00000007968	E2F2	NASH_F23vsNOR	NASH
23.91860127159062	1.3898413164586305	0.2662831329346126	5.219411763492787	1.794923034399935e-7	1.4201598017756881e-5	ENSG00000167513	CDT1	NASH_F23vsNOR	NASH
177.9556821339525	0.8397075676252479	0.1609091719439191	5.218518978631667	1.8035950023889656e-7	1.4204145641499396e-5	ENSG00000188549	CCDC9B	NASH_F23vsNOR	NASH
24.24806389854676	1.5661100688521798	0.3003977757417421	5.21345	1.8535623233834183e-7	1.4391244123915424e-5	ENSG00000145386	CCNA2	NASH_F23vsNOR	NASH
42.39620487971767	0.925998	0.17764302348094607	5.212692569758644	1.8611919976846705e-7	1.4391244123915424e-5	ENSG00000167207	NOD2	NASH_F23vsNOR	NASH
161.41162922202406	1.6204742236859615	0.31086450050948944	5.212799213258816	1.8601219741270893e-7	1.4391244123915424e-5	ENSG00000162897	FCAMR	NASH_F23vsNOR	NASH
16.138600365398652	1.5919853571861626	0.3058479348036436	5.205153202058493	1.9383662355104586e-7	1.4786344409088975e-5	ENSG00000117399	CDC20	NASH_F23vsNOR	NASH
209.35930669688196	0.9115610161375031	0.17510440924351156	5.205814177242259	1.9314785468318094e-7	1.4786344409088975e-5	ENSG00000181026	AEN	NASH_F23vsNOR	NASH
604.5997683327581	-0.549319	0.10550385267991386	-5.20663	1.9230367350991524e-7	1.4786344409088975e-5	ENSG00000184517	ZFP1	NASH_F23vsNOR	NOR
49.65828558083071	1.1814129958080701	0.22715976752304057	5.200802099290055	1.984303009393389e-7	1.500221266346264e-5	ENSG00000198208	RPS6KL1	NASH_F23vsNOR	NASH
5.4500999268782815	2.8415498354731277	0.5471499504559624	5.193365791416317	2.0652583725995692e-7	1.554518149393419e-5	ENSG00000115009	CCL20	NASH_F23vsNOR	NASH
334.1750828286451	1.62598	0.3139319220603747	5.179394899216926	2.2260678681594376e-7	1.6608614256693067e-5	ENSG00000213886	UBD	NASH_F23vsNOR	NASH
872.35169131884345	0.6652877696655689	0.12872469642211073	5.168299387430476	2.3623367530733535e-7	1.7396411474688663e-5	ENSG00000115267	IFIH1	NASH_F23vsNOR	NASH
20.9896	1.3347853644068406	0.2599759654692854	5.134264477092739	2.8324955100621575e-7	2.041677166172346e-5	ENSG00000237649	KIFC1	NASH_F23vsNOR	NASH
97.53107044641952	0.7508590271148343	0.14634249964277246	5.130833687737393	2.884616985118961e-7	2.0704733980531075e-5	ENSG00000139618	BRCA2	NASH_F23vsNOR	NASH
17.91740502988854	1.4539760432970215	0.28380125584266713	5.123219201338109	3.0036282131893394e-7	2.1378543738311237e-5	ENSG00000051341	POLQ	NASH_F23vsNOR	NASH
80.15700683164573	1.302440159307705	0.25451573271755584	5.117326718474666	3.0989654661170666e-7	2.1965208976715592e-5	ENSG00000060982	BCAT1	NASH_F23vsNOR	NASH
7343.6347248336315	0.817436	0.1600163580863463	5.108455378903623	3.248030862372359e-7	2.283150950405628e-5	ENSG00000168542	COL3A1	NASH_F23vsNOR	NASH
789.9314065200571	0.875622	0.171485	5.106117292563528	3.2884561671904485e-7	2.2995332157315263e-5	ENSG00000173638	SLC19A1	NASH_F23vsNOR	NASH
103.33057627079145	0.7976834124316372	0.15623854883127652	5.105548012309453	3.2983722570013074e-7	2.2995332157315263e-5	ENSG00000136514	RTP4	NASH_F23vsNOR	NASH
687.4323803688804	0.6136199785242472	0.12046870133486176	5.0936	3.513183492903684e-7	2.439296506032023e-5	ENSG00000163069	SGCB	NASH_F23vsNOR	NASH
9.158097421214467	1.9995971298190502	0.3930494281823129	5.087393560312096	3.630180032196435e-7	2.5102842490932342e-5	ENSG00000169429	CXCL8	NASH_F23vsNOR	NASH
69.02211901069239	1.214585980357692	0.23894547510247582	5.083109357215474	3.713057785503282e-7	2.5468881447256585e-5	ENSG00000122420	PTGFR	NASH_F23vsNOR	NASH
960.2061095484213	0.5212521011417903	0.10253670818084332	5.0835657823387645	3.7041420881215135e-7	2.5468881447256585e-5	ENSG00000159840	ZYX	NASH_F23vsNOR	NASH
128.26511033789302	0.8913147792899516	0.17553500568172362	5.077703879225463	3.8202347865141195e-7	2.6098800784494653e-5	ENSG00000142185	TRPM2	NASH_F23vsNOR	NASH
2066.363653586078	-0.772749	0.15247863615025614	-5.06791	4.021976634308037e-7	2.7367137810485606e-5	ENSG00000135447	PPP1R1A	NASH_F23vsNOR	NOR
87.91194247623076	1.0169906556600834	0.20163845793620228	5.043634364540994	4.567717517581516e-7	3.095675007632636e-5	ENSG00000117724	CENPF	NASH_F23vsNOR	NASH
398.3564599020897	1.1566361608124074	0.2300701310392016	5.027319954954641	4.973821002553228e-7	3.331819541972065e-5	ENSG00000204681	GABBR1	NASH_F23vsNOR	NASH
19.358222275497727	2.4421381843764247	0.4857774383997147	5.027277908215547	4.97491131421377e-7	3.331819541972065e-5	ENSG00000139445	FOXN4	NASH_F23vsNOR	NASH
166.76190132972442	0.5915665940007288	0.11782469644246683	5.020735141801002	5.147409518829597e-7	3.420413411125401e-5	ENSG00000117602	RCAN3	NASH_F23vsNOR	NASH
41.79681498641076	2.7864423198230326	0.5556033256876766	5.015164940516188	5.29879893626315e-7	3.49371584127025e-5	ENSG00000166897	ELFN2	NASH_F23vsNOR	NASH
978.0160149892216	0.7054434646157389	0.14068386114231282	5.014387996517434	5.320253264040287e-7	3.494317693999588e-5	ENSG00000182718	ANXA2	NASH_F23vsNOR	NASH
3892.926127907868	0.5726198425563775	0.11422398052026489	5.013131567891621	5.3551253116979975e-07	3.503693718357486e-5	ENSG00000188157	AGRN	NASH_F23vsNOR	NASH
4.150533894206234	2.2027608466626414	0.4396890807663633	5.009814760064779	5.44824508392512e-7	3.549855281234729e-5	ENSG00000152253	SPC25	NASH_F23vsNOR	NASH
11.949918922471415	2.037355458297019	0.40738739046280625	5.001027292431688	5.702563843646844e-7	3.68845298647439e-5	ENSG00000187288	CIDEC	NASH_F23vsNOR	NASH
1154.3777796297047	1.138250673452896	0.22772962148975945	4.99825	5.785150970094734e-7	3.707923781577601e-5	ENSG00000106624	AEBP1	NASH_F23vsNOR	NASH
1527.0178854322444	1.4454964519240077	0.289225	4.9978249385037685	5.798058467460125e-7	3.707923781577601e-5	ENSG00000106366	SERPINE1	NASH_F23vsNOR	NASH
24.32407294550232	-1.3459	0.2696615023254713	-4.99106	6.004940499469563e-7	3.811568762555102e-5	ENSG00000196553	CCDC196	NASH_F23vsNOR	NOR
476.067	0.6612459114132022	0.13263016312351375	4.985637473712578	6.175784838048999e-7	3.9054377650576774e-5	ENSG00000107201	DDX58	NASH_F23vsNOR	NASH
110.41033965065482	3.4034363488710895	0.6828943235346799	4.983840444382095	6.233448730205789e-7	3.9273035685011364e-5	ENSG00000198074	AKR1B10	NASH_F23vsNOR	NASH
65.68323122394396	1.0553431409851344	0.2119053162229138	4.980257974627527	6.349957006509261e-7	3.9859453371855736e-5	ENSG00000110492	MDK	NASH_F23vsNOR	NASH
5.083158729772134	1.8486603997087847	0.37141918106177757	4.977288449196434	6.448119464746906e-7	4.0326823608385884e-5	ENSG00000143228	NUF2	NASH_F23vsNOR	NASH
62781.60379330127	-0.972977	0.19559343106999827	-4.97449	6.541997350588135e-7	4.0615298149946995e-5	ENSG00000160868	CYP3A4	NASH_F23vsNOR	NOR
1697.4866727981753	-0.576991	0.1161351670668891	-4.96827	6.755124828200597e-7	4.158048781708962e-5	ENSG00000153086	ACMSD	NASH_F23vsNOR	NOR
88.47384600411243	1.0007488244471379	0.2014744094371284	4.967126233267004	6.7952357963382e-7	4.158048781708962e-5	ENSG00000143061	IGSF3	NASH_F23vsNOR	NASH
39.445496996939646	1.0786333114613584	0.2174187061005114	4.961087897205646	7.009945999375037e-7	4.2740570392605294e-5	ENSG00000151725	CENPU	NASH_F23vsNOR	NASH
1180.3324575901172	0.8185746402998829	0.16510108404839072	4.958020990703857	7.121487062750489e-7	4.315007630938824e-5	ENSG00000130635	COL5A1	NASH_F23vsNOR	NASH
23.434427981821646	1.2816354852629417	0.25850642707102917	4.957847662761552	7.127841657126621e-7	4.315007630938824e-5	ENSG00000170312	CDK1	NASH_F23vsNOR	NASH
50.775603538720475	0.6375968107065985	0.1287990205742872	4.9503234408436585	7.409024575248787e-7	4.457831150471833e-5	ENSG00000185761	ADAMTSL5	NASH_F23vsNOR	NASH
95.96549216152006	1.2993533617958712	0.26313978242242203	4.9378826334590515	7.897534627060856e-7	4.681009112924468e-5	ENSG00000154096	THY1	NASH_F23vsNOR	NASH
361.1125553563284	0.5898051550819572	0.11943378439366617	4.938344356048353	7.878862515725807e-7	4.681009112924468e-5	ENSG00000026103	FAS	NASH_F23vsNOR	NASH
25.050497642810555	1.4265502239209582	0.28923197252331095	4.932200999341399	8.130818426170636e-7	4.785929143515179e-5	ENSG00000089685	BIRC5	NASH_F23vsNOR	NASH
44.40636283814422	1.0562723759480552	0.21431207373527983	4.928664808930794	8.279347708225957e-7	4.823287118651772e-5	ENSG00000160957	RECQL4	NASH_F23vsNOR	NASH
428.491	0.6118268035491988	0.12413375417668479	4.928770644271018	8.274864655133444e-7	4.823287118651772e-5	ENSG00000106665	CLIP2	NASH_F23vsNOR	NASH
220.50667619390768	-2.16517	0.4392125175151598	-4.92967	8.236658091750392e-7	4.823287118651772e-5	ENSG00000121871	SLITRK3	NASH_F23vsNOR	NOR
6.528909496971569	1.7836928243263224	0.36208675628161713	4.92615	8.386663345396248e-7	4.8691307224756166e-5	ENSG00000165891	E2F7	NASH_F23vsNOR	NASH
404.33396312568436	0.5298900612254263	0.10764673224896627	4.922490912217308	8.544953389621109e-7	4.935784364116154e-5	ENSG00000104738	MCM4	NASH_F23vsNOR	NASH
460.1736300518582	-1.26765	0.2576823572898222	-4.91942	8.68032402037663e-7	4.988547024007664e-5	ENSG00000122884	P4HA1	NASH_F23vsNOR	NOR
375.9616265829832	-0.538475	0.10949465014750599	-4.91782	8.751127653635451e-7	5.012304125117598e-5	ENSG00000092036	HAUS4	NASH_F23vsNOR	NOR
49.74027983252479	0.8923166054409526	0.18201761969110783	4.902363886283396	9.469022361970454e-7	5.36925131331598e-5	ENSG00000198826	ARHGAP11A	NASH_F23vsNOR	NASH
78.34018865380773	0.8487410704340225	0.17316768974712898	4.90127	9.522057313607109e-7	5.381385945573771e-5	ENSG00000139970	RTN1	NASH_F23vsNOR	NASH
238.2686135593225	0.8159888838070508	0.1665206152189989	4.900227414689204	9.572578600310225e-7	5.392024323505869e-5	ENSG00000184979	USP18	NASH_F23vsNOR	NASH
66.96078375985833	0.9662525871178701	0.19726584077737874	4.898225578793032	9.67059773519058e-7	5.4292586822880187e-5	ENSG00000184357	HIST1H1B	NASH_F23vsNOR	NASH
14.558059375530993	1.796374119067053	0.36755259707296106	4.887393350972469	1.0217981406251592e-6	5.6803294673773146e-5	ENSG00000169248	CXCL11	NASH_F23vsNOR	NASH
153.36484385561687	0.6997582751066634	0.1437379457642853	4.86829	1.1256698330756155e-6	6.157160620723247e-5	ENSG00000166401	SERPINB8	NASH_F23vsNOR	NASH
266.9337465208601	0.6057245802882719	0.1245657545947747	4.862689446700313	1.1580145687122775e-6	6.293605695963117e-5	ENSG00000182240	BACE2	NASH_F23vsNOR	NASH
16.015630219046663	1.0533670063161371	0.2167083477951083	4.86076	1.1693666653498166e-6	6.335062530020932e-5	ENSG00000111087	GLI1	NASH_F23vsNOR	NASH
1015.2819966660293	-0.515234	0.10604447215398126	-4.85866	1.1818517887196615e-6	6.38237485013021e-5	ENSG00000086205	FOLH1	NASH_F23vsNOR	NOR
29.360394130060598	0.5658173723824391	0.11669850408775215	4.848540063178268	1.2437341479835562e-6	6.674183467302295e-5	ENSG00000128656	CHN1	NASH_F23vsNOR	NASH
11.154707390774195	1.4457664458352937	0.2982823440240738	4.846972926156865	1.253595274304644e-6	6.705946292829025e-5	ENSG00000112742	TTK	NASH_F23vsNOR	NASH
2249.8598582402947	0.7735137865483777	0.1596304850695993	4.845652045792655	1.26196521618817e-6	6.7085282164303e-5	ENSG00000130589	HELZ2	NASH_F23vsNOR	NASH
799.7120093688272	-0.634975	0.13121593771072923	-4.83916	1.3038858750506132e-6	6.888323795181981e-5	ENSG00000181744	DIPK2A	NASH_F23vsNOR	NOR
130.55840004922436	0.8993923906418266	0.18609124535443392	4.833072017594498	1.3444212386673742e-6	7.080479780486286e-5	ENSG00000165152	TMEM246	NASH_F23vsNOR	NASH
93.58431125017145	0.672798	0.13942422824074593	4.825544194239396	1.3962149871967428e-6	7.284599688231392e-5	ENSG00000285171	AL590764.2	NASH_F23vsNOR	NASH
639.1169583425111	0.5092190890883465	0.10559493053150791	4.822381969714003	1.4185397012862156e-6	7.356944773957259e-5	ENSG00000159842	ABR	NASH_F23vsNOR	NASH
184.20693976976705	0.6046815242940103	0.12562536883985292	4.813371135768426	1.4840531035310794e-6	7.603984139809396e-5	ENSG00000158882	TOMM40L	NASH_F23vsNOR	NASH
1280.0787800359944	0.8501306636908227	0.1768439163213536	4.8072372596974144	1.5303033843885871e-6	7.817414676226503e-5	ENSG00000129474	AJUBA	NASH_F23vsNOR	NASH
3135.6096217053273	0.6988898859503995	0.14543077746859562	4.805653233211368	1.5424704599200029e-6	7.855977543023703e-5	ENSG00000110092	CCND1	NASH_F23vsNOR	NASH
20.312268429471573	1.7186650430849773	0.3580040416101251	4.800686146880555	1.5812291803839952e-6	8.005443329616708e-5	ENSG00000122254	HS3ST2	NASH_F23vsNOR	NASH
3.8856667419395214	3.4905555925648772	0.7279752108225834	4.794882491425342	1.6277021521049769e-6	8.19196488445496e-5	ENSG00000273331	TM4SF19-TCTEX1D2	NASH_F23vsNOR	NASH
43.878463783081074	0.7345799552481934	0.15327779733783514	4.792474631072151	1.6473660817229108e-6	8.266473279111633e-5	ENSG00000183484	GPR132	NASH_F23vsNOR	NASH
116.49710832442037	-0.850672	0.17768108832498536	-4.78763	1.687591132449399e-6	8.41865476659728e-5	ENSG00000149970	CNKSR2	NASH_F23vsNOR	NOR
97.08531892972458	-0.571544	0.11944101316288615	-4.78516	1.7085523304328683e-6	8.498299325436703e-5	ENSG00000150722	PPP1R1C	NASH_F23vsNOR	NOR
12.23644903614014	1.2311413789446801	0.25756798772552514	4.779869539752876	1.75408980016346e-6	8.674076043773435e-5	ENSG00000049249	TNFRSF9	NASH_F23vsNOR	NASH
6.793134183112464	1.6395127124564306	0.34345720487978415	4.773557488858875	1.8099985039412992e-6	8.924604217549403e-5	ENSG00000104147	OIP5	NASH_F23vsNOR	NASH
8.741420353651776	2.2754278599313738	0.4769762433026198	4.770526607732364	1.8374491104192328e-6	9.007736834968751e-5	ENSG00000168078	PBK	NASH_F23vsNOR	NASH
19.328752578360866	1.0508616821616636	0.22052753611854425	4.7652175354499695	1.8865000720806739e-6	9.221624346598949e-5	ENSG00000134690	CDCA8	NASH_F23vsNOR	NASH
1647.5505109980672	0.8618402056381157	0.18115045466771681	4.75759	1.9591462665915398e-6	9.494882376350053e-5	ENSG00000196562	SULF2	NASH_F23vsNOR	NASH
508.61935672306413	1.0345173320859207	0.21770949039081014	4.75182	2.0158912064723336e-6	9.688620536629852e-5	ENSG00000186340	THBS2	NASH_F23vsNOR	NASH
17.450219848533113	1.2821477374443346	0.2705836142113945	4.738452996058556	2.153559674732644e-6	1.020451354509109e-4	ENSG00000169679	BUB1	NASH_F23vsNOR	NASH
163.3781863028905	0.5243376773223655	0.11069050739551847	4.736970582751113	2.1693664085810977e-6	1.0250858882325849e-4	ENSG00000168496	FEN1	NASH_F23vsNOR	NASH
13.311152129074104	1.3569084060899026	0.2865101552236846	4.735987124192981	2.179914282604489e-6	1.0272166720605253e-4	ENSG00000092853	CLSPN	NASH_F23vsNOR	NASH
395.5718063670489	0.7430144358647944	0.15716336088615837	4.727656825836135	2.2712562843734157e-6	1.0556377227725731e-4	ENSG00000205413	SAMD9	NASH_F23vsNOR	NASH
71.54331296480362	1.197603690942224	0.25434382385032855	4.708601423115221	2.4942225075769986e-6	1.1375125757745931e-4	ENSG00000174307	PHLDA3	NASH_F23vsNOR	NASH
133.17175362044048	0.6899679102874642	0.14662923125543956	4.705527706719585	2.5321011150574697e-6	1.1486285884864698e-4	ENSG00000072071	ADGRL1	NASH_F23vsNOR	NASH
32333.876163918285	-0.581418	0.12358298358177827	-4.70468	2.542644160941686e-6	1.1503436122813568e-4	ENSG00000162267	ITIH3	NASH_F23vsNOR	NOR
18.993384753724467	1.0560478221009777	0.2245942031248458	4.702026176133983	2.5759246685257863e-6	1.1592342469918558e-4	ENSG00000138795	LEF1	NASH_F23vsNOR	NASH
21.901549293677956	1.1044691020198143	0.2351396162671989	4.697077929925514	2.6390978065876737e-6	1.1783121466630687e-4	ENSG00000105011	ASF1B	NASH_F23vsNOR	NASH
23.436598383566523	1.443029173067035	0.3073311319444406	4.6953563211679645	2.6614238382815626e-6	1.1851696574085775e-4	ENSG00000102962	CCL22	NASH_F23vsNOR	NASH
1095.7138819984405	0.9247413423572669	0.19720698680553567	4.689191581579954	2.7428650119476603e-6	1.2119188757984843e-4	ENSG00000124762	CDKN1A	NASH_F23vsNOR	NASH
2532.1877440675426	-0.850952	0.18143214241152444	-4.69019	2.729483833890918e-6	1.2119188757984843e-4	ENSG00000008311	AASS	NASH_F23vsNOR	NOR
138.53616224037273	1.4026463304237708	0.29925930599483463	4.687060025621998	2.77157696766032e-6	1.2214325335976607e-4	ENSG00000198542	ITGBL1	NASH_F23vsNOR	NASH
12.400315490411451	1.110931181362002	0.2383267721185667	4.661378037752795	3.140991784639405e-6	1.363046205318901e-4	ENSG00000276368	HIST1H2AJ	NASH_F23vsNOR	NASH
5.9915542164043165	1.6999415291948117	0.3646556584940928	4.661771974730922	3.134984251328596e-6	1.363046205318901e-4	ENSG00000002746	HECW1	NASH_F23vsNOR	NASH
140.41566577627165	0.7703541386832388	0.16538348319670026	4.657987144744142	3.193161466245134e-6	1.3821595344095668e-4	ENSG00000131981	LGALS3	NASH_F23vsNOR	NASH
28.606911137769302	0.8413834622585797	0.18071568529371523	4.655840808124034	3.2266118003730094e-6	1.3914789361548584e-4	ENSG00000189409	MMP23B	NASH_F23vsNOR	NASH
198.48706955866956	0.549562	0.11806247214439569	4.654843169716442	3.2422740159462838e-6	1.392785941547026e-4	ENSG00000179630	LACC1	NASH_F23vsNOR	NASH
151.9328088518059	0.5673460219465853	0.12205418486050423	4.648312735814878	3.346612528232074e-6	1.430382555722508e-4	ENSG00000112242	E2F3	NASH_F23vsNOR	NASH
9.754439810162149	1.9432645013306715	0.41821283301733814	4.646592232262056	3.3746328902694254e-6	1.43514700240933e-4	ENSG00000093009	CDC45	NASH_F23vsNOR	NASH
37.981195380727776	0.8791712804301233	0.1894395103657777	4.640907689914226	3.4688206906083823e-6	1.467863402187542e-4	ENSG00000197153	HIST1H3J	NASH_F23vsNOR	NASH
209577	-0.600599	0.1295278926070633	-4.63683	3.5378624147969795e-6	1.4859895688422572e-4	ENSG00000171564	FGB	NASH_F23vsNOR	NOR
6.666778714958099	1.1534173519543822	0.249	4.6321928255192235	3.6181292513868506e-6	1.5085293307681794e-4	ENSG00000258947	TUBB3	NASH_F23vsNOR	NASH
376.1411976693314	0.5570862106617345	0.12037389349173061	4.627965371079443	3.6927574341069375e-6	1.5322018672178642e-4	ENSG00000119280	C1orf198	NASH_F23vsNOR	NASH
147.53188794482506	-0.872381	0.18850244797421203	-4.62796	3.6929208486233862e-6	1.5322018672178642e-4	ENSG00000141431	ASXL3	NASH_F23vsNOR	NOR
3334.2481864721326	0.6015395975135843	0.13028396656204183	4.617142180938499	3.890607198727232e-6	1.585141014123675e-4	ENSG00000163453	IGFBP7	NASH_F23vsNOR	NASH
17.1174	-2.16995	0.47021925013960153	-4.61477	3.935317523772581e-6	1.5946385386531457e-4	ENSG00000123560	PLP1	NASH_F23vsNOR	NOR
98.70142350859196	0.7972068740573606	0.17275479309297245	4.614672969613776	3.937147647018524e-6	1.5946385386531457e-4	ENSG00000120254	MTHFD1L	NASH_F23vsNOR	NASH
11.756681478779816	1.3094340929023682	0.28387110650393577	4.612776936085298	3.9732463653422495e-6	1.605436910233658e-4	ENSG00000178999	AURKB	NASH_F23vsNOR	NASH
31.273285945572606	0.675074	0.14641363846618774	4.610729651414647	4.012580900414997e-6	1.6174884762312682e-4	ENSG00000186638	KIF24	NASH_F23vsNOR	NASH
235.48679460114838	0.7614118351154859	0.165237	4.607990747432485	4.065787510771143e-6	1.6235472146884484e-4	ENSG00000070404	FSTL3	NASH_F23vsNOR	NASH
405.1790912254786	0.7660213386641955	0.16621044588154657	4.608743659890769	4.051094245760939e-6	1.6235472146884484e-4	ENSG00000177409	SAMD9L	NASH_F23vsNOR	NASH
411.38128420971816	-1.78649	0.3879319852565628	-4.60515	4.121616807144149e-6	1.641986498977263e-4	ENSG00000140465	CYP1A1	NASH_F23vsNOR	NOR
4176.748772146369	-0.637262	0.13855700872081167	-4.59928	4.2395902859177825e-6	1.6850390269567146e-4	ENSG00000010610	CD4	NASH_F23vsNOR	NOR
35.13232880170104	1.1430641879993315	0.24858335997224298	4.598313371124145	4.2592501405103424e-6	1.688906856415418e-4	ENSG00000122574	WIPF3	NASH_F23vsNOR	NASH
3933.027812733139	-0.685197	0.14932188360781834	-4.58873	4.45958974104252e-6	1.747974218545491e-4	ENSG00000196083	IL1RAP	NASH_F23vsNOR	NOR
36.05177451623131	0.8668839152859678	0.18904446092821697	4.5856086501002356	4.526657980880583e-6	1.7661233695587063e-4	ENSG00000138778	CENPE	NASH_F23vsNOR	NASH
61.725486907795684	1.472999743910767	0.32159796659748074	4.5802520441754115	4.644159162309999e-6	1.7954952615921682e-4	ENSG00000172724	CCL19	NASH_F23vsNOR	NASH
717.4957244150394	0.9556230123275449	0.20878833678513678	4.576994227943741	4.717044699440437e-6	1.8031830872400288e-4	ENSG00000154080	CHST9	NASH_F23vsNOR	NASH
110.34044819681824	0.5237464308761898	0.11439899530030406	4.57824	4.688971804376063e-6	1.8031830872400288e-4	ENSG00000175471	MCTP1	NASH_F23vsNOR	NASH
466.2736165046243	0.5081735787494908	0.11101139233483634	4.5776705260728585	4.701824667363333e-6	1.8031830872400288e-4	ENSG00000197535	MYO5A	NASH_F23vsNOR	NASH
87.02710918779538	-0.997298	0.2184891717585238	-4.56452	5.006386528554156e-6	1.9052268733162138e-4	ENSG00000157992	KRTCAP3	NASH_F23vsNOR	NOR
47.149540284935476	0.8537866881268218	0.1872283234953506	4.560136373533376	5.112041129531151e-6	1.941092224429786e-4	ENSG00000161298	ZNF382	NASH_F23vsNOR	NASH
28.75175548918785	-1.56464	0.3440690163869162	-4.54747	5.429473304071285e-6	2.052461563901258e-4	ENSG00000177138	FAM9B	NASH_F23vsNOR	NOR
5.993835998648949	2.098821242713573	0.46215945742508613	4.541335699169982	5.589894036028591e-6	2.1037541470549198e-4	ENSG00000187144	SPATA21	NASH_F23vsNOR	NASH
56.87225788956579	1.1042114704991821	0.24317896082759125	4.540736035474898	5.605818074738445e-6	2.1050898734961522e-4	ENSG00000013297	CLDN11	NASH_F23vsNOR	NASH
5.98696	3.1346391616834266	0.6914237759332732	4.533600478884804	5.7986662293955e-6	2.1502378162242618e-4	ENSG00000145107	TM4SF19	NASH_F23vsNOR	NASH
188.26074868430103	0.7042925833790742	0.15535352187146154	4.533483212320099	5.80188794102014e-6	2.1502378162242618e-4	ENSG00000099139	PCSK5	NASH_F23vsNOR	NASH
23.52703044354065	1.392634059639314	0.30710542431385895	4.534710068214408	5.768266668627916e-6	2.1502378162242618e-4	ENSG00000072571	HMMR	NASH_F23vsNOR	NASH
405.79191458992784	0.5535529827488516	0.1220851478384814	4.534154993867083	5.783454993802345e-6	2.1502378162242618e-4	ENSG00000117676	RPS6KA1	NASH_F23vsNOR	NASH
195.822	1.2282922795688187	0.2709928724591579	4.532563046483586	5.8272275610782584e-6	2.1549340878587446e-4	ENSG00000284341	AL807752.7	NASH_F23vsNOR	NASH
229.35090269675632	0.759591	0.1677740304236961	4.527463537661081	5.969589740483397e-6	2.1821532281877462e-4	ENSG00000167642	SPINT2	NASH_F23vsNOR	NASH
79.89832364849921	0.7345776725845312	0.16240080657155342	4.523239065693174	6.090038660490605e-6	2.218365046115753e-4	ENSG00000140525	FANCI	NASH_F23vsNOR	NASH
896.4945220592148	0.808519	0.178857	4.5204834622969265	6.169856509402975e-6	2.2426373735353418e-4	ENSG00000136235	GPNMB	NASH_F23vsNOR	NASH
55.91493981050357	1.4537160921137682	0.32173398811689197	4.518378989494905	6.231487107683621e-6	2.2554005784852356e-4	ENSG00000100985	MMP9	NASH_F23vsNOR	NASH
6.260167697184677	1.3165276329854696	0.2915134656201643	4.516181200016594	6.296479190286663e-6	2.272911794289754e-4	ENSG00000175505	CLCF1	NASH_F23vsNOR	NASH
111.37761106100399	0.6942155908032109	0.1538364333942806	4.512686465006285	6.401161506767829e-6	2.302117513565064e-4	ENSG00000165244	ZNF367	NASH_F23vsNOR	NASH
90.43512031026776	1.370898483268304	0.30395438404644454	4.510211252813611	6.4763099100753655e-6	2.3242301240567942e-4	ENSG00000165105	RASEF	NASH_F23vsNOR	NASH
9.965494243914542	1.904598653755639	0.4226180697018203	4.506666397628089	6.585404610088839e-6	2.3534520550886812e-4	ENSG00000198535	C2CD4A	NASH_F23vsNOR	NASH
152.03757555782764	-0.5582	0.12388042963446799	-4.50596	6.607357206891733e-6	2.3563470324200264e-4	ENSG00000259132	AL132780.3	NASH_F23vsNOR	NOR
292.6301928640724	1.1760040228069892	0.2610508376288193	4.50489	6.640887195784534e-6	2.363350043671354e-4	ENSG00000107317	PTGDS	NASH_F23vsNOR	NASH
1192.4325024761345	-0.510537	0.11335944737585768	-4.5037	6.678054584374667e-6	2.3716155852776088e-4	ENSG00000176595	KBTBD11	NASH_F23vsNOR	NOR
144.15329109191927	0.588359	0.13100033263054797	4.491282273263972	7.079564926472197e-6	2.483102659056053e-4	ENSG00000147168	IL2RG	NASH_F23vsNOR	NASH
2.0075647701532677	4.249758835797932	0.9469485665876741	4.487845470965676	7.19470831710686e-6	2.5182959502531853e-4	ENSG00000268916	CSAG3	NASH_F23vsNOR	NASH
164062.87340880735	-0.606382	0.13521376512288577	-4.48461	7.30460686794389e-6	2.5462841686597036e-4	ENSG00000171557	FGG	NASH_F23vsNOR	NOR
175.66373636902586	0.852353	0.19023615118747184	4.480498724272863	7.446882503632139e-6	2.5852840463119655e-4	ENSG00000114248	LRRC31	NASH_F23vsNOR	NASH
18.17658190205591	1.1246599021071977	0.25115657858995166	4.477923327436956	7.537266064303509e-6	2.5959167868399945e-4	ENSG00000127564	PKMYT1	NASH_F23vsNOR	NASH
23.412621088134536	0.9654923448319322	0.21563417727712245	4.477455090948449	7.553811119192271e-6	2.5959167868399945e-4	ENSG00000149554	CHEK1	NASH_F23vsNOR	NASH
7.591339329801073	1.702536064238695	0.3810289288360438	4.468259324664805	7.88586709705892e-6	2.699124450464171e-4	ENSG00000100162	CENPM	NASH_F23vsNOR	NASH
157.17658975798955	0.6662531185228516	0.14916070330502945	4.466679921456141	7.94428519972579e-6	2.71365934804288e-4	ENSG00000158406	HIST1H4H	NASH_F23vsNOR	NASH
5.566993599214618	2.914922036426695	0.6552320386828471	4.448686670276831	8.639694313167308e-6	2.9160682532001803e-4	ENSG00000104435	STMN2	NASH_F23vsNOR	NASH
62.898825818355235	0.63188	0.14221658424051947	4.443079190759201	8.868050723181505e-6	2.975432166706915e-4	ENSG00000067057	PFKP	NASH_F23vsNOR	NASH
12.730925411762945	1.3045686272994637	0.2937877650395527	4.440513808067635	8.974434589721234e-6	3.005198952869054e-4	ENSG00000156970	BUB1B	NASH_F23vsNOR	NASH
84.9393	0.8696923457163772	0.19601731568991929	4.436813873587309	9.130017167618234e-6	3.045308275261839e-4	ENSG00000003249	DBNDD1	NASH_F23vsNOR	NASH
1009.7878751596567	0.7047261214031448	0.15913477532984283	4.428485979525472	9.489688632917298e-6	3.1467659519406657e-4	ENSG00000113721	PDGFRB	NASH_F23vsNOR	NASH
6.206624011246696	2.0553110100570535	0.46453289755536703	4.424468150422186	9.668016506291174e-6	3.1810953344007576e-4	ENSG00000078098	FAP	NASH_F23vsNOR	NASH
18.3661	1.3370468322588314	0.3025648620930511	4.419041996514568	9.913938301180437e-6	3.24319239310347e-4	ENSG00000163075	CFAP221	NASH_F23vsNOR	NASH
42.56668161844417	0.5978985258017049	0.1354454952402698	4.4143108985727375	1.013322463649475e-5	3.3085659173015774e-4	ENSG00000005189	REXO5	NASH_F23vsNOR	NASH
29.63261709047458	0.8378841363904331	0.19072350946278893	4.393187492986586	1.1170071303234094e-5	3.5919486377942376e-4	ENSG00000164109	MAD2L1	NASH_F23vsNOR	NASH
129.63367966489446	0.5276101345179733	0.1201294335163277	4.392013839358211	1.1230554863171256e-5	3.6045843165548346e-4	ENSG00000119403	PHF19	NASH_F23vsNOR	NASH
10.521149258682806	-1.1923	0.27158530229057176	-4.39016	1.1326562913619997e-5	3.628552951480033e-4	ENSG00000183423	LRIT3	NASH_F23vsNOR	NOR
66.48905209767614	0.6063392347205445	0.13830588393390233	4.384045114163904	1.1649563146632357e-5	3.7231973693584256e-4	ENSG00000134780	DAGLA	NASH_F23vsNOR	NASH
451.77444000412487	0.847967	0.19343445385660027	4.383742410180559	1.1665770371336434e-5	3.7231973693584256e-4	ENSG00000144035	NAT8	NASH_F23vsNOR	NASH
782.3850917113042	-0.687959	0.15717441381808644	-4.37704	1.2030012027683428e-5	3.825094104727529e-4	ENSG00000117479	SLC19A2	NASH_F23vsNOR	NOR
162.92537679290874	-0.509344	0.1166042433031647	-4.36814	1.2530727011450797e-5	3.9694636348564156e-4	ENSG00000243056	EIF4EBP3	NASH_F23vsNOR	NOR
10.15292370221367	1.5224469482092333	0.3491366858166004	4.360604342245966	1.2970371314629263e-5	4.093487688926872e-4	ENSG00000126787	DLGAP5	NASH_F23vsNOR	NASH
17.90382255131217	1.0829977988167483	0.24859405830241765	4.356491085154048	1.3216407347533949e-5	4.119575204882767e-4	ENSG00000186810	CXCR3	NASH_F23vsNOR	NASH
220.0830606556181	0.5856308947320176	0.1344721917693667	4.355033461017973	1.3304659325850364e-5	4.137578789616829e-4	ENSG00000137812	KNL1	NASH_F23vsNOR	NASH
818.1825059169678	0.77265	0.1776751135019135	4.348665479678198	1.3696844898210354e-5	4.251770594223655e-4	ENSG00000140450	ARRDC4	NASH_F23vsNOR	NASH
7.752098699698736	1.1864011418114686	0.2729225340131961	4.347025232273802	1.379963496064192e-5	4.2603555411157835e-4	ENSG00000138180	CEP55	NASH_F23vsNOR	NASH
757.8312215641555	0.5019227758985723	0.11551067048890172	4.345250302627211	1.3911693969023913e-5	4.2871707628091627e-4	ENSG00000185088	RPS27L	NASH_F23vsNOR	NASH
26.151499361525236	1.062721767311833	0.2447129164926428	4.342728543075426	1.4072397103897916e-5	4.3288525702424497e-4	ENSG00000276600	RAB7B	NASH_F23vsNOR	NASH
15.879067809634842	1.173845086587963	0.2709599558662468	4.332171825298809	1.4764564123127368e-5	4.4736828474166006e-4	ENSG00000158806	NPM2	NASH_F23vsNOR	NASH
5.635798492259758	-2.37983	0.549368	-4.33194	1.477990570952989e-5	4.4736828474166006e-4	ENSG00000174473	GALNTL6	NASH_F23vsNOR	NOR
24.49995336517625	1.167366700060904	0.26969542276037783	4.3284631534073155	1.5015344717573841e-5	4.5368744048072577e-4	ENSG00000161888	SPC24	NASH_F23vsNOR	NASH
87.62843456033501	0.8109	0.18778643849114357	4.3182	1.573059450380274e-5	4.7111468856371203e-4	ENSG00000140459	CYP11A1	NASH_F23vsNOR	NASH
22.048230991898762	1.1664942145037933	0.27046748880731813	4.312881447037086	1.6114053491071593e-5	4.8006333438987546e-4	ENSG00000184613	NELL2	NASH_F23vsNOR	NASH
43.766278931168024	0.810247	0.18792691967737027	4.311499867380501	1.6215087178065998e-5	4.822287552204208e-4	ENSG00000278677	HIST1H2AM	NASH_F23vsNOR	NASH
22.087210523279023	-2.29415	0.5322450908456355	-4.31033	1.630117112293292e-5	4.839427957630225e-4	ENSG00000136002	ARHGEF4	NASH_F23vsNOR	NOR
1009.9310481752622	-0.531919	0.12360113964592641	-4.30351	1.6811117459071128e-5	4.947645659104826e-4	ENSG00000112394	SLC16A10	NASH_F23vsNOR	NOR
12.807117097846573	1.2978073099526533	0.3016108106754551	4.302920399458573	1.6856142248963703e-5	4.952328770243895e-4	ENSG00000186185	KIF18B	NASH_F23vsNOR	NASH
126.78745164710787	0.5231996410695078	0.12161980549799464	4.3019279543095035	1.6931837050915924e-5	4.965991035743634e-4	ENSG00000013810	TACC3	NASH_F23vsNOR	NASH
1256.6455782468552	0.5432155693102809	0.12631353308054538	4.300533411284544	1.7038747836921524e-5	4.988745945849777e-4	ENSG00000162909	CAPN2	NASH_F23vsNOR	NASH
98.76291801678171	0.7673684437135672	0.17862257266082043	4.296032871336445	1.738818101487885e-5	5.06490320623466e-4	ENSG00000127152	BCL11B	NASH_F23vsNOR	NASH
376355.0767311601	-0.555446	0.12943756827106062	-4.29123	1.7768905591471895e-5	5.158137423490246e-4	ENSG00000171560	FGA	NASH_F23vsNOR	NOR
4.82411	-2.31198	0.5394476904315629	-4.28582	1.8206324017265616e-5	5.267139079212677e-4	ENSG00000198597	ZNF536	NASH_F23vsNOR	NOR
11.589843191961599	1.2020696663750718	0.28066178856231405	4.282982990070206	1.8440427386003567e-5	5.318151129956719e-4	ENSG00000278637	HIST1H4A	NASH_F23vsNOR	NASH
104.17749388786977	-2.33789	0.546158	-4.28061	1.8638358708586638e-5	5.364756683447839e-4	ENSG00000084453	SLCO1A2	NASH_F23vsNOR	NOR
79.28612740637071	0.7302140877449215	0.17071033835466054	4.277503605129407	1.890008982283761e-5	5.421744147998155e-4	ENSG00000113263	ITK	NASH_F23vsNOR	NASH
29.163043353226335	1.4729645551492505	0.3452035119057023	4.266945452025452	1.981675886277587e-5	5.646614489358129e-4	ENSG00000079931	MOXD1	NASH_F23vsNOR	NASH
214.38955530309144	1.0142582220635041	0.23772717655182496	4.266479906820388	1.9858137086279098e-5	5.648428335744009e-4	ENSG00000160202	CRYAA	NASH_F23vsNOR	NASH
706.4470644798578	0.7384032264234089	0.17322872188438493	4.2625912053789135	2.020699808614254e-5	5.709987449225427e-4	ENSG00000119922	IFIT2	NASH_F23vsNOR	NASH
77.02042593542278	0.9491494162459001	0.22276741807873163	4.260719204055445	2.037701148560208e-5	5.738962622211539e-4	ENSG00000187634	SAMD11	NASH_F23vsNOR	NASH
273.12820440366437	0.8475934819651035	0.19895945439645527	4.260131716465969	2.0430646748586902e-5	5.74455755107788e-4	ENSG00000163071	SPATA18	NASH_F23vsNOR	NASH
37.723163885835376	1.4102930749616363	0.33129054264309626	4.256967505652475	2.072184596786633e-5	5.816820491078781e-4	ENSG00000049768	FOXP3	NASH_F23vsNOR	NASH
574.8017918323745	0.5174122444482004	0.12162103591421973	4.254298942274553	2.0970498751660324e-5	5.876921816548497e-4	ENSG00000110446	SLC15A3	NASH_F23vsNOR	NASH
11.172529379645509	1.4292301278973996	0.3362163210727025	4.2509242958147375	2.128901232391152e-5	5.956371523718073e-4	ENSG00000123485	HJURP	NASH_F23vsNOR	NASH
9.436831682584819	1.2307326485930656	0.2897534240318436	4.247517187088734	2.161525876526515e-5	6.0179569043523e-4	ENSG00000123219	CENPK	NASH_F23vsNOR	NASH
213.03774292402133	1.0079262292140232	0.23735484875420237	4.246495213829828	2.1714041658004665e-5	6.025735116546776e-4	ENSG00000276076	CRYAA2	NASH_F23vsNOR	NASH
3739.71	0.6634164314094125	0.15621420540718997	4.246838049588017	2.16808557023919e-5	6.025735116546776e-4	ENSG00000162896	PIGR	NASH_F23vsNOR	NASH
15.652452063590511	1.0207619005936277	0.24050062136285758	4.244321261247569	2.1925604902697662e-5	6.061335710679297e-4	ENSG00000183598	HIST2H3D	NASH_F23vsNOR	NASH
32.42079619143894	0.7054959537434631	0.16623060594632547	4.244079781380705	2.1949225782014266e-5	6.061335710679297e-4	ENSG00000075702	WDR62	NASH_F23vsNOR	NASH
42.69151757582347	0.6189028804482449	0.14627088824807535	4.231210241908054	2.324372842716108e-5	6.339177680904102e-4	ENSG00000137404	NRM	NASH_F23vsNOR	NASH
31.06859820695753	-3.25005	0.769775	-4.22207	2.4206448946413362e-5	6.556941131010154e-4	ENSG00000169688	MT1B	NASH_F23vsNOR	NOR
110.32360359112181	0.5000239425030852	0.11848823609011058	4.220030266319569	2.4426952204164753e-5	6.599947944436429e-4	ENSG00000273802	HIST1H2BG	NASH_F23vsNOR	NASH
3177.517385051615	-1.4891	0.35324426928677843	-4.2155	2.4922495540718698e-5	6.718804621920219e-4	ENSG00000115457	IGFBP2	NASH_F23vsNOR	NOR
18.560148038766663	0.8386627639353426	0.1994122311095114	4.205673640323363	2.603056413415964e-5	6.984320607037692e-4	ENSG00000197299	BLM	NASH_F23vsNOR	NASH
40.34468167975725	1.0313123585343071	0.2455634896032858	4.199778884883982	2.6717576545599343e-5	7.13489316510503e-4	ENSG00000164949	GEM	NASH_F23vsNOR	NASH
15509.554304351466	-1.06693	0.25412638803995213	-4.19841	2.6879884089212854e-5	7.159029795794457e-4	ENSG00000140505	CYP1A2	NASH_F23vsNOR	NOR
16.928613790814268	1.2414158448411867	0.29569459492192046	4.198304149485683	2.689212885493303e-5	7.159029795794457e-4	ENSG00000119508	NR4A3	NASH_F23vsNOR	NASH
585.6672566742557	-0.524207	0.12489352632515575	-4.19723	2.701982681061951e-5	7.181785529303882e-4	ENSG00000141441	GAREM1	NASH_F23vsNOR	NOR
10.347763048061424	1.244486573305817	0.29706411405266236	4.1892861319667825	2.798333737443513e-5	7.403181214253748e-4	ENSG00000157456	CCNB2	NASH_F23vsNOR	NASH
341.90625747140206	0.5943252381457494	0.1422931300972711	4.176766915869169	2.9568173422706075e-5	7.762101822432918e-4	ENSG00000240065	PSMB9	NASH_F23vsNOR	NASH
15.346942668184312	1.3086042471804487	0.3135522981780301	4.173480005678171	2.9998199829353856e-5	7.81194527617274e-4	ENSG00000090889	KIF4A	NASH_F23vsNOR	NASH
98.27905090622141	1.3477252613599255	0.32292371582396334	4.173509703123249	2.9994288038473272e-5	7.81194527617274e-4	ENSG00000164694	FNDC1	NASH_F23vsNOR	NASH
65.36314592852581	0.813684	0.19497782839522135	4.173211578069331	3.003357951100448e-5	7.81194527617274e-4	ENSG00000196787	HIST1H2AG	NASH_F23vsNOR	NASH
342.1419790003268	0.8730491070225055	0.20919813401666437	4.1733121144998355	3.002032382134112e-5	7.81194527617274e-4	ENSG00000044524	EPHA3	NASH_F23vsNOR	NASH
2.1878648860549594	2.3003213558733253	0.5514872996932438	4.171122992592655	3.0310220138565704e-5	7.86150289425678e-4	ENSG00000177182	CLVS1	NASH_F23vsNOR	NASH
15.898634447027238	1.3378654639780685	0.32126102230909653	4.164418871489679	3.12146592800034e-5	8.045341954729362e-4	ENSG00000109805	NCAPG	NASH_F23vsNOR	NASH
264.19425563634377	-0.524695	0.1261223061522426	-4.16021	3.1795275753517e-5	8.182593583102536e-4	ENSG00000169252	ADRB2	NASH_F23vsNOR	NOR
755.0018930643743	-1.46181	0.3516358008829016	-4.15718	3.222012440830739e-5	8.266916083102822e-4	ENSG00000127831	VIL1	NASH_F23vsNOR	NOR
52.00562263281404	0.6180136403762236	0.148863	4.151554042789494	3.3022526270817726e-5	8.409374167558089e-4	ENSG00000143851	PTPN7	NASH_F23vsNOR	NASH
98.14279509440046	0.5097060867605188	0.12303038859630502	4.142928365714573	3.428990757203047e-5	8.68014312065194e-4	ENSG00000112186	CAP2	NASH_F23vsNOR	NASH
467.2236404917537	-0.705877	0.1704578519969058	-4.14106	3.4569816075985604e-5	8.73799615555113e-4	ENSG00000163738	MTHFD2L	NASH_F23vsNOR	NOR
21.59275967101288	0.6824426973197925	0.16496858555241045	4.136803955944574	3.521767482848591e-5	8.888544013462519e-4	ENSG00000153044	CENPH	NASH_F23vsNOR	NASH
18.59751820492596	0.8562268095445384	0.20702479178080146	4.135866058259893	3.5361841740016226e-5	8.911707997620977e-4	ENSG00000181634	TNFSF15	NASH_F23vsNOR	NASH
66.89557461112545	-0.746627	0.18059340246917902	-4.1343	3.560426638521166e-5	8.946295058771573e-4	ENSG00000162415	ZSWIM5	NASH_F23vsNOR	NOR
37.169753676400454	1.1585161618986968	0.2803053158851981	4.133050984923807	3.57979276211914e-5	8.962993792471946e-4	ENSG00000129038	LOXL1	NASH_F23vsNOR	NASH
17.43734200841308	1.0689205586822397	0.2586398701375191	4.1328529824651294	3.58287918339952e-5	8.962993792471946e-4	ENSG00000128266	GNAZ	NASH_F23vsNOR	NASH
54.6014	0.9747806631786993	0.23589833113631373	4.132206694651955	3.592970977372255e-5	8.964909608725602e-4	ENSG00000141576	RNF157	NASH_F23vsNOR	NASH
120.0903505653868	0.7220678829778189	0.17475442697514199	4.131900378583999	3.597763529880141e-5	8.964909608725602e-4	ENSG00000172183	ISG20	NASH_F23vsNOR	NASH
144.6260276708183	0.5366616325403865	0.1298859157118808	4.1317923471458995	3.599455212956079e-5	8.964909608725602e-4	ENSG00000160190	SLC37A1	NASH_F23vsNOR	NASH
12.928536421595371	1.2124770386695554	0.29367785370248856	4.128595409505613	3.649859870315997e-5	9.077158809056348e-4	ENSG00000137807	AC027237.1	NASH_F23vsNOR	NASH
4.240001402441911	1.8755587034568664	0.4548216031821853	4.123723874007771	3.727957714131827e-5	9.190766474651668e-4	ENSG00000158402	CDC25C	NASH_F23vsNOR	NASH
120.48205107874774	0.5301651859683533	0.12858422190304478	4.123096738634924	3.738126117886147e-5	9.193370490930031e-4	ENSG00000176273	SLC35G1	NASH_F23vsNOR	NASH
5.919643546007032	1.3606645691379948	0.3300413340053733	4.122709578903358	3.7444166839184946e-5	9.193370490930031e-4	ENSG00000163132	MSX1	NASH_F23vsNOR	NASH
9.262098584901139	0.9784740047929693	0.23734047059699634	4.122659748384911	3.7452270590879496e-5	9.193370490930031e-4	ENSG00000071539	TRIP13	NASH_F23vsNOR	NASH
38.258132724828236	0.6711750004384545	0.1628866996776626	4.120502175847669	3.780474966526037e-5	9.239893628674484e-4	ENSG00000198554	WDHD1	NASH_F23vsNOR	NASH
145.39527623717728	0.5907709322047979	0.14346078553473998	4.1179959387698934	3.821814296625886e-5	9.31416661889727e-4	ENSG00000254959	INMT-MINDY4	NASH_F23vsNOR	NASH
1.0915328501291768	3.288222795110478	0.7987815234767442	4.116548390851972	3.845886107902195e-5	9.346052654503463e-4	ENSG00000203985	LDLRAD1	NASH_F23vsNOR	NASH
538.9670348221681	-0.964905	0.23474111060105743	-4.11051	3.947929578665056e-5	9.580346656586487e-4	ENSG00000183230	CTNNA3	NASH_F23vsNOR	NOR
41.300918322239745	0.7141350946360534	0.17380304269449165	4.108875676540078	3.975900278940449e-5	9.620773775968133e-4	ENSG00000275379	HIST1H3I	NASH_F23vsNOR	NASH
2526.639674002727	-1.05016	0.2559733253349841	-4.1026	4.085346683126046e-5	9.857564883213783e-4	ENSG00000065154	OAT	NASH_F23vsNOR	NOR
370.1844084867926	0.8552837835221506	0.2086674942729572	4.098787817921257	4.153195518125447e-5	0.00100071	ENSG00000065833	ME1	NASH_F23vsNOR	NASH
4023.31	-1.09693	0.2677674834499971	-4.09658	4.193026524625447e-5	0.00100745	ENSG00000124713	GNMT	NASH_F23vsNOR	NOR
87.0558	-0.554035	0.13531652803697528	-4.09436	4.233365719967065e-5	0.00101571	ENSG00000185267	CDNF	NASH_F23vsNOR	NOR
78.00634539409546	-0.74286	0.18209338354157426	-4.07955	4.512203118679957e-5	0.00106665	ENSG00000166321	NUDT13	NASH_F23vsNOR	NOR
172.24563394494697	0.805274	0.19747041375014399	4.077948382986906	4.543484986040119e-5	0.00106901	ENSG00000177459	ERICH5	NASH_F23vsNOR	NASH
2416.6171877596857	-0.530453	0.13011044871776709	-4.07694	4.563131345628124e-5	0.00107215	ENSG00000105607	GCDH	NASH_F23vsNOR	NOR
48.72541879100223	1.0430057634323582	0.25601226151047873	4.074046130754043	4.620332343368473e-5	0.00108111	ENSG00000164687	FABP5	NASH_F23vsNOR	NASH
3764.9776247271798	-0.570985	0.14014755900752823	-4.07417	4.6179005111647053e-5	0.00108111	ENSG00000134389	CFHR5	NASH_F23vsNOR	NOR
6.556938145837422	2.3480870793576405	0.5777801896299998	4.063979903605407	4.824298136662402e-5	0.00112419	ENSG00000102109	PCSK1N	NASH_F23vsNOR	NASH
14313.68906196018	0.652437	0.16069271094383494	4.060152166227774	4.904074495436447e-5	0.00113656	ENSG00000234745	HLA-B	NASH_F23vsNOR	NASH
52.885007779374845	1.9629025121872041	0.4837139339097932	4.057982155530094	4.949854899372258e-5	0.00114537	ENSG00000151789	ZNF385D	NASH_F23vsNOR	NASH
37.54400514039608	0.9089986283602673	0.224018	4.057712436040887	4.955573356478524e-5	0.00114537	ENSG00000110448	CD5	NASH_F23vsNOR	NASH
3.786892842922921	1.920709759642863	0.4736440485348842	4.055175538643766	5.0096667024141924e-5	0.00115589	ENSG00000005102	MEOX1	NASH_F23vsNOR	NASH
21.86430442577686	1.2644380865800238	0.3121691627361442	4.050490046798021	5.111048371136517e-5	0.00117492	ENSG00000169071	ROR2	NASH_F23vsNOR	NASH
836.4382914299006	0.7304443036563224	0.18044551125964947	4.048004843995593	5.165607765020349e-5	0.0011827	ENSG00000241644	INMT	NASH_F23vsNOR	NASH
327.07298899895756	0.5198407682725847	0.12841920769537396	4.047998563468095	5.1657463424445726e-5	0.0011827	ENSG00000064687	ABCA7	NASH_F23vsNOR	NASH
31.883172851380056	0.8435570433151485	0.208704	4.041886502444132	5.302289674049148e-5	0.0012079	ENSG00000073737	DHRS9	NASH_F23vsNOR	NASH
15.202706632156744	0.8583958637335195	0.21240996848048685	4.041222122832604	5.317336275892885e-5	0.00120927	ENSG00000137078	SIT1	NASH_F23vsNOR	NASH
78.14967802181386	0.8287186321026266	0.20552163188053865	4.032269618140863	5.5240758541971185e-5	0.00124794	ENSG00000166145	SPINT1	NASH_F23vsNOR	NASH
16.241167123346447	1.1800586979635903	0.2927235907911935	4.031307127567158	5.5467504450760294e-5	0.00124985	ENSG00000128342	LIF	NASH_F23vsNOR	NASH
10.259046367117824	1.294018087890145	0.3222381022258446	4.015720297977724	5.9264509742546235e-5	0.00131957	ENSG00000135451	TROAP	NASH_F23vsNOR	NASH
23.912255083249068	0.9865793001696735	0.2457047765309848	4.015303707558409	5.9369293549354184e-5	0.00132017	ENSG00000146670	CDCA5	NASH_F23vsNOR	NASH
11.673214173324997	1.2114787592281875	0.30176060212423916	4.0147015571284035	5.95210608428272e-5	0.00132182	ENSG00000102384	CENPI	NASH_F23vsNOR	NASH
1001.3829249646699	0.5102325267349738	0.1271111394841854	4.0140661849582004	5.968159972512782e-5	0.00132366	ENSG00000087116	ADAMTS2	NASH_F23vsNOR	NASH
4.265121314759679	1.7428605560588457	0.434699	4.009345912040173	6.0887168959077945e-5	0.00134681	ENSG00000186198	SLC51B	NASH_F23vsNOR	NASH
23.73328156541876	-0.753075	0.18793256877648098	-4.00715	6.145496648291773e-5	0.00135416	ENSG00000186952	TMEM232	NASH_F23vsNOR	NOR
53.22179304958234	0.8267497791338838	0.20646999503201383	4.004212713841029	6.222435724943882e-5	0.00136769	ENSG00000167779	IGFBP6	NASH_F23vsNOR	NASH
43.99016317575538	-0.756348	0.18899016651743503	-4.00205	6.279669902856103e-5	0.00137751	ENSG00000099840	IZUMO4	NASH_F23vsNOR	NOR
2985.365411460695	1.0564483801845252	0.26419780482764904	3.9987	6.3690719036366e-5	0.00138903	ENSG00000177943	MAMDC4	NASH_F23vsNOR	NASH
113.63463149602875	0.6970263240747215	0.17453679141300596	3.9935781930661824	6.508360203542103e-5	0.00141578	ENSG00000137804	NUSAP1	NASH_F23vsNOR	NASH
13.564494748144979	1.1127399619524103	0.27887395048668395	3.9901179726915474	6.604043934517683e-5	0.00143311	ENSG00000164611	PTTG1	NASH_F23vsNOR	NASH
83.1677	0.5116829917204193	0.12834581384714766	3.9867524805273646	6.698384151849038e-5	0.0014497	ENSG00000161800	RACGAP1	NASH_F23vsNOR	NASH
9.301384237938791	1.5229310294831524	0.38277630088189873	3.9786450362114643	6.930912653731647e-5	0.00149243	ENSG00000175063	UBE2C	NASH_F23vsNOR	NASH
175.1684662465725	0.5954502872245749	0.1497150809847237	3.977223158202294	6.972472483065201e-5	0.00149948	ENSG00000104856	RELB	NASH_F23vsNOR	NASH
20.772918748927633	-0.931521	0.23430921933915771	-3.97561	7.019999129743571e-5	0.00150779	ENSG00000133958	UNC79	NASH_F23vsNOR	NOR
20.679497152418655	0.7348169413974696	0.1849996830017203	3.971990273035422	7.127463088784818e-5	0.00152702	ENSG00000159259	CHAF1B	NASH_F23vsNOR	NASH
40.208877292816325	0.7508920919091688	0.189077	3.9713650536862803	7.146197647725103e-5	0.00152911	ENSG00000122861	PLAU	NASH_F23vsNOR	NASH
16.148683321315794	0.8829509867035875	0.22240770666520907	3.9699657891472984	7.188295222883205e-5	0.00153425	ENSG00000140511	HAPLN3	NASH_F23vsNOR	NASH
1.4799207138074943	-2.80169	0.7070489210215231	-3.96251	7.416582481026625e-5	0.00157507	ENSG00000134193	REG4	NASH_F23vsNOR	NOR
49.25884244484209	-1.80934	0.4580415115549906	-3.95016	7.809835848482017e-5	0.0016483	ENSG00000039139	DNAH5	NASH_F23vsNOR	NOR
3589.0859011183784	1.1561758988659112	0.2927669903443817	3.9491333961725057	7.843463526392087e-5	0.00165221	ENSG00000008517	IL32	NASH_F23vsNOR	NASH
10751.306231862774	-0.947858	0.2400944375689789	-3.94786	7.885449704984741e-5	0.00165604	ENSG00000198670	LPA	NASH_F23vsNOR	NOR
4.010099770940975	1.5382685353483634	0.3900030058085794	3.9442478966517855	8.005081702485545e-5	0.00167703	ENSG00000154920	EME1	NASH_F23vsNOR	NASH
495.26291260395914	-0.521559	0.1323183147422503	-3.9417	8.09057047119098e-5	0.00169077	ENSG00000100814	CCNB1IP1	NASH_F23vsNOR	NOR
78.80956026877595	-0.504218	0.12793787477402777	-3.94111	8.110422719585699e-5	0.00169284	ENSG00000197776	KLHDC1	NASH_F23vsNOR	NOR
6.9491056135394595	1.2709148322040993	0.32280488072316343	3.937099183125525	8.247252557410678e-5	0.00171929	ENSG00000165480	SKA3	NASH_F23vsNOR	NASH
5.998621815939415	-1.13892	0.28939663839046426	-3.93551	8.301924117509117e-5	0.00172646	ENSG00000272514	CFAP206	NASH_F23vsNOR	NOR
53.729641287561215	0.5719890126346052	0.14538543833207812	3.9342936899093868	8.344170532405231e-5	0.00173312	ENSG00000125841	NRSN2	NASH_F23vsNOR	NASH
81.90054148341292	1.95199	0.49658612989406775	3.930821299985706	8.465617811249253e-5	0.00175193	ENSG00000160180	TFF3	NASH_F23vsNOR	NASH
45.47373908505669	0.5146868483403119	0.13098217556798378	3.9294418962614768	8.514324647268224e-5	0.00175773	ENSG00000158234	FAIM	NASH_F23vsNOR	NASH
56.497269253537425	0.9285698629261091	0.23703371073896876	3.917459082217585	8.948722929077797e-5	0.00183849	ENSG00000133985	TTC9	NASH_F23vsNOR	NASH
39.58009527566917	0.8422298355708137	0.21502514217281013	3.916890029975822	8.969864113758117e-5	0.00184061	ENSG00000171812	COL8A2	NASH_F23vsNOR	NASH
27.152154001021444	0.9298489144577115	0.23787999021670012	3.9088992462571253	9.271761990568969e-5	0.00188889	ENSG00000196747	HIST1H2AI	NASH_F23vsNOR	NASH
158.0090878472053	-0.908038	0.23241787938666167	-3.90692	9.34801776231223e-5	0.00190214	ENSG00000162595	DIRAS3	NASH_F23vsNOR	NOR
13.273135839479483	1.6696782020753567	0.42779338239182063	3.903001474076287	9.500712382158528e-5	0.00191944	ENSG00000173698	ADGRG2	NASH_F23vsNOR	NASH
9.255259512181771	1.0117000389027242	0.25920894172027464	3.9030290860664074	9.499628157860509e-5	0.00191944	ENSG00000114646	CSPG5	NASH_F23vsNOR	NASH
197.018	1.2731171151779535	0.32634161349061314	3.90118	9.572525409151914e-5	0.00193165	ENSG00000134531	EMP1	NASH_F23vsNOR	NASH
2.4198690939621876	1.8494763857949978	0.4742100302699084	3.90012	9.614471827097793e-5	0.00193727	ENSG00000121211	MND1	NASH_F23vsNOR	NASH
37.74432686831921	0.9871337500700123	0.2532416426985921	3.897991418594996	9.699385272116619e-5	0.00193885	ENSG00000010438	PRSS3	NASH_F23vsNOR	NASH
117.78385778907449	-0.626512	0.16070491005814522	-3.89852	9.678047020260349e-5	0.00193885	ENSG00000164142	FAM160A1	NASH_F23vsNOR	NOR
95.25903966505587	-0.656817	0.1684736362235864	-3.89863	9.673663911771325e-5	0.00193885	ENSG00000179636	TPPP2	NASH_F23vsNOR	NOR
497.84428248835485	0.5848367007109309	0.15002846392915506	3.898171622866822	9.692171801966493e-5	0.00193885	ENSG00000169855	ROBO1	NASH_F23vsNOR	NASH
39.473797972470926	0.5946232522321856	0.15265996573754712	3.895083097650247	9.81650699126164e-5	0.00195235	ENSG00000178562	CD28	NASH_F23vsNOR	NASH
291.8635107872607	0.9673195224090977	0.24857451426842053	3.891467012440978	9.963993765491389e-5	0.0019732	ENSG00000174348	PODN	NASH_F23vsNOR	NASH
311.54141400784255	0.5246555313732366	0.1349998565779607	3.8863413982240393	1.0176636186151624e-4	0.00200829	ENSG00000100100	PIK3IP1	NASH_F23vsNOR	NASH
348.04004002978763	0.7098155218280984	0.18287417146657178	3.8814421748882566	1.038388440154687e-4	0.00204445	ENSG00000038427	VCAN	NASH_F23vsNOR	NASH
62.854014194156115	-1.60583	0.413693	-3.88169	1.0373328726411543e-4	0.00204445	ENSG00000280165	PCDH20	NASH_F23vsNOR	NOR
9.933196497165648	0.9913045920224267	0.25571	3.8766677607530506	1.0589680322878241e-4	0.00207536	ENSG00000091651	ORC6	NASH_F23vsNOR	NASH
7.127750192113054	-1.34727	0.34773642936132143	-3.8744	1.0688952512848075e-4	0.00209	ENSG00000138741	TRPC3	NASH_F23vsNOR	NOR
33.930046545982066	0.70009	0.18079360563457705	3.872314429253762	1.0780675078044311e-4	0.00210551	ENSG00000181847	TIGIT	NASH_F23vsNOR	NASH
350.9676720478487	0.6431136125928315	0.16637079491633616	3.8655439070074635	1.1084190542629075e-4	0.00214596	ENSG00000185269	NOTUM	NASH_F23vsNOR	NASH
6.291656592896443	1.440135498614814	0.3725665463831494	3.8654450126978688	1.1088683031351965e-4	0.00214596	ENSG00000154839	SKA1	NASH_F23vsNOR	NASH
16.63210362706712	0.8577923261711408	0.222147	3.861370197275639	1.1275291008251465e-4	0.00217712	ENSG00000185480	PARPBP	NASH_F23vsNOR	NASH
9.775069093203506	0.8906818554924014	0.23076396891022544	3.859709380535508	1.1352195283733807e-4	0.002187	ENSG00000053328	METTL24	NASH_F23vsNOR	NASH
5.546145770725999	1.3646775309347414	0.35410916162342015	3.8538328821495367	1.1628298113634751e-4	0.0022321	ENSG00000179292	TMEM151A	NASH_F23vsNOR	NASH
76.86924556975673	1.0164994069069115	0.26391822455868325	3.851569586021101	1.1736316978021217e-4	0.00224574	ENSG00000121552	CSTA	NASH_F23vsNOR	NASH
387.79913743822226	0.527486	0.13715437259963117	3.8459327907140777	1.200946811029859e-4	0.0022826	ENSG00000183018	AC118754.1	NASH_F23vsNOR	NASH
22.724496538009873	0.8019431910378056	0.2090136379313319	3.836798397343198	1.2464871639086077e-4	0.00234337	ENSG00000166803	PCLAF	NASH_F23vsNOR	NASH
62.17951986536597	-1.58793	0.41391261090003933	-3.83639	1.2485711212357068e-4	0.00234337	ENSG00000197991	AL592490.1	NASH_F23vsNOR	NOR
2312.0306897025603	-0.546569	0.1425121885132237	-3.83524	1.2544114825388392e-4	0.0023475	ENSG00000198189	HSD17B11	NASH_F23vsNOR	NOR
428.5733949702809	0.5004673256763011	0.1306507356506682	3.830574111840001	1.2784461896739918e-4	0.00237939	ENSG00000168961	LGALS9	NASH_F23vsNOR	NASH
13.669947699072765	1.153052031621036	0.3011632495585648	3.82866	1.2884225799830823e-4	0.00239012	ENSG00000185274	GALNT17	NASH_F23vsNOR	NASH
13.710672975540207	0.7752701702318409	0.20264843256811924	3.825690435435457	1.304060790515851e-4	0.00240862	ENSG00000167874	TMEM88	NASH_F23vsNOR	NASH
41.8282	0.5849048100464068	0.15297762045404276	3.823466519549654	1.3158846693521898e-4	0.00242703	ENSG00000197409	HIST1H3D	NASH_F23vsNOR	NASH
3.699249800805797	-2.74676	0.7184815891811713	-3.82301	1.3183073683319964e-4	0.00242703	ENSG00000166006	KCNC2	NASH_F23vsNOR	NOR
153.20229375853714	0.919445	0.2405352648172233	3.8224948713013287	1.3210822716967237e-4	0.00242915	ENSG00000137077	CCL21	NASH_F23vsNOR	NASH
31271.620134273795	-0.501509	0.13125025490519374	-3.82101	1.3290525599184448e-4	0.00243626	ENSG00000113600	C9	NASH_F23vsNOR	NOR
47.96527743699859	0.7840749541407184	0.20531851613173827	3.8188224272848013	1.3409023957562015e-4	0.0024508	ENSG00000154065	ANKRD29	NASH_F23vsNOR	NASH
3.026372320552067	1.9837020630579218	0.519838	3.8159995026748224	1.3563277684542767e-4	0.00247294	ENSG00000134028	ADAMDEC1	NASH_F23vsNOR	NASH
469.3909426564243	1.0109117186715797	0.2651459836513704	3.812660877416066	1.3747868603674422e-4	0.00249856	ENSG00000184985	SORCS2	NASH_F23vsNOR	NASH
9.85811	1.2052540021617448	0.316162	3.812144356732655	1.3776637288397074e-4	0.00250111	ENSG00000139734	DIAPH3	NASH_F23vsNOR	NASH
1902.8317328660016	0.6011318577919961	0.15770812302042192	3.8116734019727976	1.3802917502597626e-4	0.00250321	ENSG00000025708	TYMP	NASH_F23vsNOR	NASH
118.49726065551873	0.7331694476921152	0.19239347963844092	3.81078	1.3852835864494454e-4	0.00250959	ENSG00000125775	SDCBP2	NASH_F23vsNOR	NASH
53.449615767936834	0.6324149357318611	0.16603275635329162	3.808976912882067	1.3954298511313377e-4	0.0025226	ENSG00000147536	GINS4	NASH_F23vsNOR	NASH
137.98365297575955	0.6978440229252689	0.1835654764563239	3.8016082130307782	1.4375992600782834e-4	0.0025851	ENSG00000156535	CD109	NASH_F23vsNOR	NASH
349.3875663839571	-0.521449	0.13718408381479602	-3.80109	1.4406281361925777e-4	0.00258781	ENSG00000113119	TMCO6	NASH_F23vsNOR	NOR
58.73183617541594	1.4526623785556936	0.3833766884736827	3.789125479535809	1.5117854243278374e-4	0.00269853	ENSG00000010932	FMO1	NASH_F23vsNOR	NASH
76.75647098213408	0.5183563892844519	0.136799	3.7891695985832583	1.5115169860289643e-4	0.00269853	ENSG00000167208	SNX20	NASH_F23vsNOR	NASH
10.862902610600807	0.9102093475211995	0.2403255616132543	3.7874013126658608	1.5223111766209262e-4	0.00271235	ENSG00000085831	TTC39A	NASH_F23vsNOR	NASH
53.399090799857916	0.5002711256185731	0.13216033013871634	3.7853350176523115	1.5350164432904263e-4	0.00272854	ENSG00000138160	KIF11	NASH_F23vsNOR	NASH
216.69470996564604	-0.651408	0.1721136245346765	-3.78476	1.5385839119525397e-4	0.00272918	ENSG00000146166	LGSN	NASH_F23vsNOR	NOR
14.15288651403546	0.9646477353355213	0.2550449628397101	3.7822653880123096	1.5540754384344994e-4	0.00274021	ENSG00000274997	HIST1H2AH	NASH_F23vsNOR	NASH
152.41976781726834	0.8242649812941633	0.2180105250357573	3.7808494849456022	1.5629414881598177e-4	0.00274945	ENSG00000126603	GLIS2	NASH_F23vsNOR	NASH
13.730310418135648	1.0831800702508598	0.2865522865436991	3.7800433677072593	1.5680104483101095e-4	0.00275458	ENSG00000075218	GTSE1	NASH_F23vsNOR	NASH
23.49279009583221	-0.657773	0.17418151581757954	-3.77636	1.591338586372387e-4	0.00278501	ENSG00000186231	KLHL32	NASH_F23vsNOR	NOR
24.47994838822269	-0.842674	0.22331219171890968	-3.77352	1.6095748601646986e-4	0.00281114	ENSG00000013588	GPRC5A	NASH_F23vsNOR	NOR
7642.979446733726	-0.523904	0.138916	-3.77137	1.6235611011388573e-4	0.00282397	ENSG00000113924	HGD	NASH_F23vsNOR	NOR
673.2848705844149	0.7419604890649396	0.19682480395216215	3.7696493234931485	1.6347707865162333e-4	0.00283766	ENSG00000196569	LAMA2	NASH_F23vsNOR	NASH
24.15778325400659	0.9656771724230973	0.25674070445155023	3.761293615229334	1.690368639960741e-4	0.00291928	ENSG00000126353	CCR7	NASH_F23vsNOR	NASH
4272.592281301551	0.5377310250988432	0.14319031520178868	3.755358903575666	1.7309325431608534e-4	0.00297783	ENSG00000196924	FLNA	NASH_F23vsNOR	NASH
125.48082355813614	0.5501768461415196	0.14652100458607192	3.7549349848903413	1.7338647965698374e-4	0.00297927	ENSG00000244486	SCARF2	NASH_F23vsNOR	NASH
1143.0867112573171	0.6136035396045908	0.16350052710189703	3.752914748844693	1.7479031013832778e-4	0.00299497	ENSG00000166147	FBN1	NASH_F23vsNOR	NASH
14.379233145599327	0.9433055502723399	0.25135730070639145	3.7528472322918836	1.7483741041422805e-4	0.00299497	ENSG00000169258	GPRIN1	NASH_F23vsNOR	NASH
101.75650763329801	0.7889702576275265	0.21049690459078854	3.7481323497906307	1.781562433246571e-4	0.00304279	ENSG00000124491	F13A1	NASH_F23vsNOR	NASH
43.71730402236454	0.6867175035393468	0.18351057496359846	3.7421140644105417	1.8247864877459137e-4	0.00310176	ENSG00000103522	IL21R	NASH_F23vsNOR	NASH
19.686731877557943	0.6185745790390975	0.16530338323478252	3.742056374977686	1.8252055511130627e-4	0.00310176	ENSG00000203499	IQANK1	NASH_F23vsNOR	NASH
10.619928721691561	1.945673313730141	0.5215992625347513	3.730207179118685	1.9132238298047034e-4	0.00321282	ENSG00000169213	RAB3B	NASH_F23vsNOR	NASH
2828.8570985210345	-0.806073	0.21627305336044395	-3.72711	1.9368968682738247e-4	0.00323978	ENSG00000017427	IGF1	NASH_F23vsNOR	NOR
5256.923515161244	-0.536521	0.1439943654752082	-3.72598	1.945551870748387e-4	0.00324876	ENSG00000089057	SLC23A2	NASH_F23vsNOR	NOR
32.778854229608385	0.9539294848284319	0.256026	3.725913967987786	1.946087771952118e-4	0.00324876	ENSG00000175920	DOK7	NASH_F23vsNOR	NASH
856.7212789601872	-0.635874	0.1708155979789256	-3.72258	1.9719906571637031e-4	0.00328234	ENSG00000169432	SCN9A	NASH_F23vsNOR	NOR
60.53262832201327	0.6104171047601414	0.16404116408249803	3.721121513458392	1.983399654980951e-4	0.0032981	ENSG00000144554	FANCD2	NASH_F23vsNOR	NASH
132.79947542426035	0.6444016476735925	0.17320682496422124	3.7204171822138328	1.9889395774132948e-4	0.00330409	ENSG00000139438	FAM222A	NASH_F23vsNOR	NASH
17.632891004412357	1.067795365058753	0.28725540037665886	3.7172333876356167	2.0141636156245998e-4	0.00333947	ENSG00000276903	HIST1H2AL	NASH_F23vsNOR	NASH
9.033865758953665	-1.89575	0.510429	-3.71404	2.0397689060080225e-4	0.0033751	ENSG00000146013	GFRA3	NASH_F23vsNOR	NOR
171.15186315988473	0.9167019859575298	0.24729614270194808	3.706899654566705	2.098120261917661e-4	0.00344509	ENSG00000183486	MX2	NASH_F23vsNOR	NASH
8.364339951378863	1.1219877963325244	0.3029402850281942	3.7036599349211765	2.125110957655146e-4	0.00347933	ENSG00000185245	GP1BA	NASH_F23vsNOR	NASH
11.350842827125524	1.4373503314083345	0.3883562410653258	3.7011129973486283	2.146558527976888e-4	0.0035077	ENSG00000184144	CNTN2	NASH_F23vsNOR	NASH
904.5003257109142	0.7170261745633972	0.19392238286431682	3.6974905318953537	2.1774133807588844e-4	0.00354111	ENSG00000090382	LYZ	NASH_F23vsNOR	NASH
55.7869	0.8100479971637277	0.21920807569608858	3.695338297147333	2.1959420351815053e-4	0.00356442	ENSG00000105327	BBC3	NASH_F23vsNOR	NASH
23.825368998361242	1.0590895858346148	0.2869347700513045	3.6910465247737227	2.2333327877388097e-4	0.00361821	ENSG00000058085	LAMC2	NASH_F23vsNOR	NASH
29182.260675088975	0.9379329600211624	0.25416470051801937	3.6902565860229135	2.2402796843469337e-4	0.0036248	ENSG00000169710	FASN	NASH_F23vsNOR	NASH
61.24637361600585	-0.999277	0.2708180584799423	-3.68985	2.2438923206866018e-4	0.00362496	ENSG00000203995	ZYG11A	NASH_F23vsNOR	NOR
1.50638	2.468500904029917	0.6702780660160405	3.6828012569500417	2.306850050214108e-4	0.00370206	ENSG00000006016	CRLF1	NASH_F23vsNOR	NASH
76.71563663064329	-0.808054	0.21957018134269415	-3.68016	2.3308419111841826e-4	0.00373698	ENSG00000250510	GPR162	NASH_F23vsNOR	NOR
10.620373407429778	-1.56399	0.4253297020679142	-3.67712	2.35882489410764e-4	0.00377479	ENSG00000108018	SORCS1	NASH_F23vsNOR	NOR
252.87390766275007	-0.500845	0.13623463843856337	-3.67634	2.3660188919544738e-4	0.00378274	ENSG00000165591	FAAH2	NASH_F23vsNOR	NOR
50.61495982298626	0.6761399957963057	0.1839633491453716	3.675405992212101	2.3747147313968764e-4	0.00379308	ENSG00000166813	KIF7	NASH_F23vsNOR	NASH
65229.63824919998	-0.702195	0.19123228055322036	-3.67195	2.4070807842277745e-4	0.00383757	ENSG00000124253	PCK1	NASH_F23vsNOR	NOR
329.3708746949232	0.6058644930480263	0.165128	3.669057121775044	2.4344668469767757e-4	0.00386981	ENSG00000134574	DDB2	NASH_F23vsNOR	NASH
333.7578361366667	-0.690006	0.1882038079274541	-3.66627	2.461135726969779e-4	0.00390181	ENSG00000079156	OSBPL6	NASH_F23vsNOR	NOR
33.206282235926366	1.1226435773073256	0.3062674667904056	3.665565882894142	2.4679226470769036e-4	0.00390892	ENSG00000159212	CLIC6	NASH_F23vsNOR	NASH
37.65901206192282	0.7658602846147329	0.20906304291073127	3.663298275734707	2.4898831520354584e-4	0.0039316	ENSG00000196684	HSH2D	NASH_F23vsNOR	NASH
14.038	0.9067220898092707	0.2475263671482255	3.6631333471892344	2.49148752184286e-4	0.0039316	ENSG00000142945	KIF2C	NASH_F23vsNOR	NASH
39.07398535339371	0.7416327879557593	0.20278722909292915	3.6571967143744497	2.549886903628203e-4	0.00399569	ENSG00000183742	MACC1	NASH_F23vsNOR	NASH
5.430226861235351	1.414103402699013	0.38665870436820565	3.6572392829217075	2.549463619805904e-4	0.00399569	ENSG00000100526	CDKN3	NASH_F23vsNOR	NASH
348.2952995047323	0.9069403873060546	0.24812602921638746	3.655160202943174	2.570214287923549e-4	0.00401487	ENSG00000272398	CD24	NASH_F23vsNOR	NASH
5015.433772577897	0.7679716023628205	0.21025229812620236	3.652619301701289	2.5957893059961646e-4	0.00404368	ENSG00000011347	SYT7	NASH_F23vsNOR	NASH
33.95187738633933	0.6290183501383101	0.17230465889746943	3.65062	2.6161090766776404e-4	0.00406046	ENSG00000204516	MICB	NASH_F23vsNOR	NASH
135.98945214547498	0.5203863250914634	0.14283600899505713	3.64324	2.6922419312618473e-4	0.00415211	ENSG00000026751	SLAMF7	NASH_F23vsNOR	NASH
278.7008016094287	0.7195368359323709	0.19752551085756762	3.6427539552155217	2.6973664259348804e-4	0.0041528	ENSG00000081052	COL4A4	NASH_F23vsNOR	NASH
86.13303389110854	0.6282670711132696	0.17255868403851807	3.6408893276737646	2.716979172413783e-4	0.00416759	ENSG00000167123	CERCAM	NASH_F23vsNOR	NASH
68.88006506091988	0.5364285162626886	0.14739922219808974	3.6392900061696567	2.733907754019069e-4	0.00417848	ENSG00000123080	CDKN2C	NASH_F23vsNOR	NASH
61.27488606408999	0.5328549326092483	0.1464680175646476	3.638029253547167	2.747322261123212e-4	0.00419145	ENSG00000142149	HUNK	NASH_F23vsNOR	NASH
489.50701508189843	0.8818560372160923	0.2424890829400427	3.6366834602370037	2.7617096632251805e-4	0.00420586	ENSG00000140092	FBLN5	NASH_F23vsNOR	NASH
27.244103394052452	1.6283161497323582	0.44793471250469963	3.6351640189423233	2.778038328560241e-4	0.00422694	ENSG00000253649	PRSS51	NASH_F23vsNOR	NASH
741.3614661876534	-0.653108	0.1798744866294218	-3.63091	2.8242144710617667e-4	0.00427426	ENSG00000173930	SLCO4C1	NASH_F23vsNOR	NOR
1.1386355315700147	2.3733357201013123	0.6541728656720854	3.627994746714219	2.8563107138093676e-4	0.004319	ENSG00000169758	TMEM266	NASH_F23vsNOR	NASH
2.402863132108006	2.344133369287837	0.6472731999879197	3.621551717777882	2.9284124615549465e-4	0.00441624	ENSG00000013293	SLC7A14	NASH_F23vsNOR	NASH
5.415889058030707	1.4359023909087125	0.39704899194367127	3.6164363089792753	2.986867664085098e-4	0.00448452	ENSG00000103888	CEMIP	NASH_F23vsNOR	NASH
26.125536123371536	0.5565530616071285	0.15398070589603316	3.6144337588821664	3.0100476031934265e-4	0.00450501	ENSG00000163507	CIP2A	NASH_F23vsNOR	NASH
124.53626490902944	-1.07058	0.296269	-3.61354	3.0204363022523625e-4	0.00451103	ENSG00000108830	RND2	NASH_F23vsNOR	NOR
45.06214722077732	-0.836895	0.23180293672850646	-3.61037	3.057567232504274e-4	0.00455848	ENSG00000165972	CCDC38	NASH_F23vsNOR	NOR
3.794505032178671	1.319899216236681	0.3658431504832218	3.607828148465537	3.0877088887802255e-4	0.00459939	ENSG00000109674	NEIL3	NASH_F23vsNOR	NASH
130.78067781160513	0.5048930645315252	0.14014976725131245	3.60253	3.1514087093461603e-4	0.00468607	ENSG00000141526	SLC16A3	NASH_F23vsNOR	NASH
1438.3871746730272	0.7338218803064807	0.20374011494326316	3.6017545219842093	3.160767575078765e-4	0.00469588	ENSG00000185885	IFITM1	NASH_F23vsNOR	NASH
5.471555153129108	1.2433376398248437	0.34536162311909463	3.600103649605824	3.180903571903482e-4	0.00471755	ENSG00000182010	RTKN2	NASH_F23vsNOR	NASH
20.41061583904993	0.5593961520165548	0.15538028059825168	3.600174680228046	3.180034731805491e-4	0.00471755	ENSG00000125510	OPRL1	NASH_F23vsNOR	NASH
44.94765972462797	0.8193710285174668	0.22776977711276017	3.5973650187655375	3.214572198835828e-4	0.00475505	ENSG00000196664	TLR7	NASH_F23vsNOR	NASH
8.178803400912354	1.1637505492462352	0.3239335664871188	3.592559307349557	3.2744609746407924e-4	0.00482454	ENSG00000077152	UBE2T	NASH_F23vsNOR	NASH
1196.3700945901942	0.7195906326309237	0.20035626549458657	3.5915554268022944	3.287102467558472e-4	0.0048371	ENSG00000188522	FAM83G	NASH_F23vsNOR	NASH
5.839751990842851	1.3260786570332752	0.36961443433084246	3.5877350391740928	3.335630018090066e-4	0.00490427	ENSG00000086159	AQP6	NASH_F23vsNOR	NASH
12308.168250298522	-0.584268	0.16297309967534274	-3.58506	3.3700205769274146e-4	0.00492504	ENSG00000261701	HPR	NASH_F23vsNOR	NOR
310.4693189805622	1.018615107004564	0.28412494118096965	3.5850957074400958	3.369546144328459e-4	0.00492504	ENSG00000050555	LAMC3	NASH_F23vsNOR	NASH
126.7081980169105	0.8171100288664401	0.22788793312091293	3.5855783045471625	3.3633206348009244e-4	0.00492504	ENSG00000146038	DCDC2	NASH_F23vsNOR	NASH
75.5616	0.9876649069672726	0.2756585528701173	3.5829285784309874	3.397635285632204e-4	0.00494839	ENSG00000099958	DERL3	NASH_F23vsNOR	NASH
4.969666203332369	1.1721024298123768	0.3271287256393494	3.583000629252559	3.396697892207674e-4	0.00494839	ENSG00000168658	VWA3B	NASH_F23vsNOR	NASH
26.704885795419504	0.8229239969039557	0.23005614028979335	3.577057303783973	3.4748401927313073e-4	0.00503068	ENSG00000123095	BHLHE41	NASH_F23vsNOR	NASH
13.19078726365519	1.6231595766925095	0.45381629195393025	3.5766886413528907	3.4797422995740574e-4	0.00503349	ENSG00000074803	SLC12A1	NASH_F23vsNOR	NASH
19.152940692560723	0.9113412452874394	0.25490658279714007	3.5751969811336872	3.499643028454733e-4	0.0050494	ENSG00000124256	ZBP1	NASH_F23vsNOR	NASH
371.1906471534201	1.092034473908121	0.3059779197881477	3.568997640954685	3.583496518885332e-4	0.0051387	ENSG00000183091	NEB	NASH_F23vsNOR	NASH
3.605799374100071	1.3808460286670734	0.3869955486548305	3.568118634611684	3.5955370992356983e-4	0.00514413	ENSG00000235376	RPEL1	NASH_F23vsNOR	NASH
1379.6574805780033	0.5254464571786442	0.14730407981831012	3.5670869254045634	3.609717653283413e-4	0.00515142	ENSG00000225968	ELFN1	NASH_F23vsNOR	NASH
100.68166866178083	0.6064631620511315	0.17014536430982977	3.5643825179202633	3.6471375806671955e-4	0.00519175	ENSG00000089472	HEPH	NASH_F23vsNOR	NASH
1.291191838371802	2.595488808106088	0.72854	3.5625903782077346	3.672134260970497e-4	0.0052186	ENSG00000197487	GALP	NASH_F23vsNOR	NASH
2.9909883295343493	1.8893851334987197	0.5315124685149627	3.554733417219038	3.7836250144265734e-4	0.00535468	ENSG00000116176	TPSG1	NASH_F23vsNOR	NASH
371.29674794594786	0.5089279859467181	0.14319136627361825	3.5541806687857798	3.791586490654789e-4	0.00535703	ENSG00000069424	KCNAB2	NASH_F23vsNOR	NASH
1661.6268878699284	0.5989292376412131	0.16857596792576396	3.552874380676636	3.8104637978335896e-4	0.0053676	ENSG00000197859	ADAMTSL2	NASH_F23vsNOR	NASH
798.0779179878073	0.528863	0.14886768714253476	3.552572073276748	3.814844973042626e-4	0.0053676	ENSG00000086300	SNX10	NASH_F23vsNOR	NASH
92.66007321133132	-1.24522	0.35047278777772634	-3.55297	3.809042781361652e-4	0.0053676	ENSG00000170417	TMEM182	NASH_F23vsNOR	NOR
1234.4100186268859	-0.56151	0.15836290115509305	-3.54572	3.91542481341546e-4	0.00548192	ENSG00000276409	CCL14	NASH_F23vsNOR	NOR
13.382169181991896	0.9939897550717581	0.2807615545701681	3.5403342761565297	3.996205241937697e-4	0.00557666	ENSG00000121152	NCAPH	NASH_F23vsNOR	NASH
28.810431625953452	0.6878846234020941	0.19437078793213433	3.5390329520209227	4.0159571895714786e-4	0.00558608	ENSG00000188211	NCR3LG1	NASH_F23vsNOR	NASH
204.11992608902142	0.5057196437942582	0.14306759113486367	3.534830214045737	4.0803724900736115e-4	0.00565765	ENSG00000130762	ARHGEF16	NASH_F23vsNOR	NASH
5493.851714214713	-0.854392	0.2417854748726347	-3.53368	4.098169892522017e-4	0.0056678	ENSG00000176641	RNF152	NASH_F23vsNOR	NOR
10.997228436604638	1.0207968097578721	0.2894865751186229	3.5262319481985656	4.215176239764784e-4	0.00578261	ENSG00000089012	SIRPG	NASH_F23vsNOR	NASH
650.59	0.549586	0.15591570010792452	3.5248926893062063	4.2365437474850846e-4	0.00580256	ENSG00000124212	PTGIS	NASH_F23vsNOR	NASH
10.049946934720051	-1.14148	0.3238601128116277	-3.5246	4.2411893510490087e-4	0.00580425	ENSG00000145832	SLC25A48	NASH_F23vsNOR	NOR
44.00203395891901	0.5722185447482023	0.16238788005205182	3.5237761867744277	4.2544345017316184e-4	0.0058177	ENSG00000179431	FJX1	NASH_F23vsNOR	NASH
43.0612	0.8511090373706081	0.24185847149803358	3.5190375267774234	4.3311543885156666e-4	0.00588916	ENSG00000166963	MAP1A	NASH_F23vsNOR	NASH
20.570373349509158	0.7399324611469551	0.2102662728749971	3.5190259047719152	4.3313441289947053e-4	0.00588916	ENSG00000273983	HIST1H3G	NASH_F23vsNOR	NASH
72.42062438143873	0.656218	0.18649124683553597	3.518760988569703	4.335671247235024e-4	0.00588916	ENSG00000147138	GPR174	NASH_F23vsNOR	NASH
4650.7167705467955	0.5053237659494314	0.14360444239153836	3.518858870477441	4.334071982770614e-4	0.00588916	ENSG00000011465	DCN	NASH_F23vsNOR	NASH
4688.445066939509	-1.19206	0.3389304417318237	-3.51712	4.3625302376315133e-4	0.00591323	ENSG00000110436	SLC1A2	NASH_F23vsNOR	NOR
45.72244239739851	-1.1101	0.3160248963584418	-3.51271	4.435686557162518e-4	0.00598853	ENSG00000270885	RASL10B	NASH_F23vsNOR	NOR
421.4552168144997	-0.690872	0.19707133619584744	-3.5057	4.554148819501689e-4	0.00611449	ENSG00000163710	PCOLCE2	NASH_F23vsNOR	NOR
22.845767066964726	0.9821637130310855	0.28038143943691907	3.502955527311412	4.6012627920857585e-4	0.00615743	ENSG00000150337	FCGR1A	NASH_F23vsNOR	NASH
97.32543816761846	0.5813451440588099	0.16599454881877895	3.502194187674688	4.6144316956241594e-4	0.00616623	ENSG00000102007	PLP2	NASH_F23vsNOR	NASH
17.50006053628613	0.9688129899252842	0.2770209176343191	3.4972557242199445	4.7007099256523064e-4	0.00625823	ENSG00000205363	INSYN1	NASH_F23vsNOR	NASH
43.76328175561009	1.1591371520100089	0.33145590089518107	3.4971082092050976	4.7033101113445034e-4	0.00625823	ENSG00000143333	RGS16	NASH_F23vsNOR	NASH
11.086012084760918	-1.08509	0.31029291366857703	-3.49699	4.705355189449392e-4	0.00625823	ENSG00000278599	TBC1D3E	NASH_F23vsNOR	NOR
17.94687757920794	0.7633907616982345	0.21840323445343657	3.495327180518423	4.7348096383192435e-4	0.00629249	ENSG00000008735	MAPK8IP2	NASH_F23vsNOR	NASH
17.514617715179003	0.9627998642677394	0.2755013664869942	3.4947190155341428	4.745610726496395e-4	0.00630192	ENSG00000185130	HIST1H2BL	NASH_F23vsNOR	NASH
33.660441530303906	0.6761890351650223	0.19368151980253925	3.4912418895432333	4.8078075872923215e-4	0.00636464	ENSG00000166450	PRTG	NASH_F23vsNOR	NASH
129.2785724980099	0.5195314604337817	0.14887375314773352	3.489745166283471	4.834813497918848e-4	0.00639541	ENSG00000266953	AC092073.1	NASH_F23vsNOR	NASH
184.74771059159713	-0.635815	0.18233164172131433	-3.48713	4.8822783119737746e-4	0.00643319	ENSG00000143199	ADCY10	NASH_F23vsNOR	NOR
22.26727568285138	0.8177417424514607	0.2346285706344607	3.4852607260923074	4.916577219407932e-4	0.00647337	ENSG00000164045	CDC25A	NASH_F23vsNOR	NASH
2.776987630424398	1.2637258254266857	0.3627856689015762	3.483395111093913	4.95097083209358e-4	0.00650858	ENSG00000070915	SLC12A3	NASH_F23vsNOR	NASH
3.389483838760147	1.434080604336567	0.4126126705697767	3.4756097100853585	5.096934665057137e-4	0.00666954	ENSG00000126861	OMG	NASH_F23vsNOR	NASH
22.643611667379606	1.001229262217886	0.2881294087362101	3.474929083461026	5.109884190528164e-4	0.00667621	ENSG00000175356	SCUBE2	NASH_F23vsNOR	NASH
41.90837981748086	-1.42747	0.4113332881352936	-3.47036	5.197642859018577e-4	0.00677526	ENSG00000133116	KL	NASH_F23vsNOR	NOR
14.417418910597034	1.0452785313119999	0.30135407918513435	3.468605880957204	5.231663261953927e-4	0.00679876	ENSG00000260001	TGFBR3L	NASH_F23vsNOR	NASH
52.425823798835175	-0.534775	0.1542750952501206	-3.46637	0.000527535	0.00683986	ENSG00000184611	KCNH7	NASH_F23vsNOR	NOR
417.3604752114534	0.6160070599034916	0.17775079727642273	3.4655656646396382	5.29117300546524e-4	0.00685515	ENSG00000136859	ANGPTL2	NASH_F23vsNOR	NASH
670.6805327474447	0.5795369981301416	0.1673695756680618	3.462618554279644	5.349461870451979e-4	0.00691487	ENSG00000165175	MID1IP1	NASH_F23vsNOR	NASH
1293.1154479866318	0.6883513299603257	0.1988595247886113	3.461495398282012	5.371833036974548e-4	0.00691895	ENSG00000132530	XAF1	NASH_F23vsNOR	NASH
17.747302925831285	-0.917637	0.2656188510048169	-3.45472	5.50874483691531e-4	0.00704581	ENSG00000136573	BLK	NASH_F23vsNOR	NOR
27.309610841676125	-0.735791	0.21309664766762304	-3.45285	5.546939701311128e-4	0.00707875	ENSG00000162620	LRRIQ3	NASH_F23vsNOR	NOR
59.842907239533986	0.5489483079847077	0.15923855023120398	3.4473329930953946	5.66150311117546e-4	0.00718179	ENSG00000147255	IGSF1	NASH_F23vsNOR	NASH
547.0256393699668	0.5438542707270144	0.15781460970302372	3.4461592101671825	5.686152499958678e-4	0.00720769	ENSG00000140853	NLRC5	NASH_F23vsNOR	NASH
13.501066559380384	0.9260136233706804	0.2687744681574299	3.4453184103345866	5.703870652951881e-4	0.0072204	ENSG00000164484	TMEM200A	NASH_F23vsNOR	NASH
43.275336418535446	1.0508119404837821	0.3050004054954241	3.4452804702895627	5.704671373537675e-4	0.0072204	ENSG00000102452	NALCN	NASH_F23vsNOR	NASH
6263.894873979953	-0.605453	0.17589775121734438	-3.44207	5.772767252745953e-4	0.00728416	ENSG00000166123	GPT2	NASH_F23vsNOR	NOR
47.85122286686407	0.5053635415722715	0.1468528276833521	3.441292548087324	5.789422205673276e-4	0.0072951	ENSG00000165948	IFI27L1	NASH_F23vsNOR	NASH
375.48002450187425	0.5237261913556358	0.15229611361965223	3.438867735414454	5.841525608283215e-4	0.00733359	ENSG00000183853	KIRREL1	NASH_F23vsNOR	NASH
323.8770126590472	0.5266381330133524	0.15315655632914565	3.4385608140833686	5.848151648115474e-4	0.00733581	ENSG00000187474	FPR3	NASH_F23vsNOR	NASH
19.55433004985915	0.8443250749297534	0.24557617041128219	3.43814	5.857263681919447e-4	0.00733711	ENSG00000111247	RAD51AP1	NASH_F23vsNOR	NASH
367.0320931948653	0.7933	0.23083883130376764	3.4365972925088366	5.89070741875098e-4	0.00737002	ENSG00000119681	LTBP2	NASH_F23vsNOR	NASH
18.33852489894456	0.7033285067970246	0.20475745688856437	3.4349347637180254	5.9269649085411e-4	0.00740261	ENSG00000128578	STRIP2	NASH_F23vsNOR	NASH
7.515469020846917	-1.02603	0.2991956621883646	-3.42928	6.051894428316453e-4	0.00750921	ENSG00000122477	LRRC39	NASH_F23vsNOR	NOR
1533.6280873753203	0.5008078387741158	0.14626769312513355	3.4239128824276284	6.172640544678733e-4	0.0076089	ENSG00000116260	QSOX1	NASH_F23vsNOR	NASH
17.347439961618576	1.4239994833415894	0.4161011235503485	3.4222437834135877	6.210660136269136e-4	0.00762813	ENSG00000188959	C9orf152	NASH_F23vsNOR	NASH
13.623299200803388	-1.69554	0.495395	-3.4226	6.202627400938094e-4	0.00762813	ENSG00000172346	CSDC2	NASH_F23vsNOR	NOR
11.74180031371112	0.8209077334814536	0.23986693223129696	3.4223464061727165	6.208316270465348e-4	0.00762813	ENSG00000163808	KIF15	NASH_F23vsNOR	NASH
9.804153992930539	-1.14646	0.3352329335051168	-3.41989	6.264633969260717e-4	0.00768332	ENSG00000034239	EFCAB1	NASH_F23vsNOR	NOR
223.42784678687167	1.0167364414328903	0.29736589753603776	3.4191427122529143	6.281877007570321e-4	0.00769892	ENSG00000138755	CXCL9	NASH_F23vsNOR	NASH
7.846810100405985	1.1258370932657324	0.32950337605804747	3.4167695236828095	6.336890251398699e-4	0.00774346	ENSG00000137135	ARHGEF39	NASH_F23vsNOR	NASH
994.1828376304086	0.6605252132454176	0.19333961914647405	3.4163986469064254	6.345527985260381e-4	0.00774346	ENSG00000204642	HLA-F	NASH_F23vsNOR	NASH
50.252545813441216	0.5622473444417854	0.1645827525068015	3.4161984526206663	6.35019506798114e-4	0.0077436	ENSG00000173715	C11orf80	NASH_F23vsNOR	NASH
88.08256944033184	0.7075315235326528	0.2072443696811427	3.4139963590867652	6.401743126220423e-4	0.00778414	ENSG00000158714	SLAMF8	NASH_F23vsNOR	NASH
62.69770550180216	0.9568007688072326	0.28029103777317893	3.4135974393212973	6.411122842208485e-4	0.00778997	ENSG00000135960	EDAR	NASH_F23vsNOR	NASH
180.6440991262826	1.369906090844145	0.40162457187486084	3.4109120476597323	6.474597300141989e-4	0.00785392	ENSG00000149527	PLCH2	NASH_F23vsNOR	NASH
517.5901446899823	0.6524755604853826	0.19136868209793018	3.409521105190491	6.507704238548932e-4	0.0078848	ENSG00000164825	DEFB1	NASH_F23vsNOR	NASH
46.8105	0.799403	0.234519	3.4086965122191497	6.527405299762632e-4	0.00790304	ENSG00000109265	KIAA1211	NASH_F23vsNOR	NASH
1.110818127415377	2.540403781066033	0.7453176720442339	3.4084845648410473	6.532478069957511e-4	0.00790356	ENSG00000158955	WNT9B	NASH_F23vsNOR	NASH
4.762486431011826	1.2775014638969129	0.3750959149751552	3.4058	6.59706192164543e-4	0.00797036	ENSG00000176678	FOXL1	NASH_F23vsNOR	NASH
83.7239	0.7799313648703315	0.22911909889641716	3.4040434369154533	6.639619409421837e-4	0.00801608	ENSG00000076716	GPC4	NASH_F23vsNOR	NASH
10.21636528456799	-1.46481	0.430476	-3.40276	6.670885603201421e-4	0.00804241	ENSG00000163873	GRIK3	NASH_F23vsNOR	NOR
3.5432824864579224	1.5411603186969487	0.45298760222472506	3.402213021124552	6.68425148456237e-4	0.00805282	ENSG00000050730	TNIP3	NASH_F23vsNOR	NASH
9.70236	0.8853594912858708	0.26048099089762017	3.398940890983687	6.764733448359533e-4	0.00811753	ENSG00000051180	RAD51	NASH_F23vsNOR	NASH
19.26528031444994	-0.870021	0.25608666084587905	-3.39737	6.803660190627536e-4	0.0081505	ENSG00000150051	MKX	NASH_F23vsNOR	NOR
40.953206580055955	0.5113288349306264	0.15055329006787022	3.396331190770502	6.829566921588375e-4	0.00816428	ENSG00000123473	STIL	NASH_F23vsNOR	NASH
30.46361253994027	-0.842155	0.24811770898255617	-3.39417	6.883579665776598e-4	0.00821154	ENSG00000165171	METTL27	NASH_F23vsNOR	NOR
16.09581759562154	0.9410673905498093	0.2773072722795668	3.393590737141123	6.898270123446794e-4	0.0082233	ENSG00000169607	CKAP2L	NASH_F23vsNOR	NASH
27.223859640158807	-0.840403	0.24772549841548483	-3.39248	6.926385001767436e-4	0.00824039	ENSG00000188672	RHCE	NASH_F23vsNOR	NOR
1.8305585209711823	2.885636978545098	0.8509913044726416	3.390912414003248	6.966035926488332e-4	0.00827509	ENSG00000164935	DCSTAMP	NASH_F23vsNOR	NASH
265.19454261467473	0.501097	0.14822716661434884	3.3805992788608448	7.23279406578028e-4	0.00853239	ENSG00000167191	GPRC5B	NASH_F23vsNOR	NASH
139.3575970275705	-0.607461	0.17991474783739797	-3.37638	7.344508941265218e-4	0.00862767	ENSG00000197272	IL27	NASH_F23vsNOR	NOR
25.761717312769928	0.7270534273552799	0.21538284990079418	3.375632868123726	7.364612174763899e-4	0.00863996	ENSG00000106952	TNFSF8	NASH_F23vsNOR	NASH
7.3864619751316685	0.9813757940384076	0.2916987848546531	3.3643465279685856	7.672514271303421e-4	0.00890294	ENSG00000130054	FAM155B	NASH_F23vsNOR	NASH
6.37548	-1.27139	0.37843848694310167	-3.35958	7.806080794354166e-4	0.00900266	ENSG00000113303	BTNL8	NASH_F23vsNOR	NOR
136.43334983067302	-0.51369	0.15308257531378877	-3.35564	7.918180667395831e-4	0.00909767	ENSG00000168772	CXXC4	NASH_F23vsNOR	NOR
8.374941706801101	1.0362864679791586	0.30892772863012524	3.3544624581754188	7.951934253582713e-4	0.00911525	ENSG00000140534	TICRR	NASH_F23vsNOR	NASH
61.95246542653117	-0.573672	0.1710913106323882	-3.35302	7.993610595069222e-4	0.00913226	ENSG00000145794	MEGF10	NASH_F23vsNOR	NOR
155.40288805487384	0.6244509287977863	0.18629441540468997	3.35196	8.024238914028049e-4	0.0091611	ENSG00000005884	ITGA3	NASH_F23vsNOR	NASH
41.53509288168169	0.6387592953678543	0.19059399451801468	3.3514135478569846	8.040013823937901e-4	0.00917295	ENSG00000108797	CNTNAP1	NASH_F23vsNOR	NASH
6.195180506092854	1.0084454881423128	0.30096952888357714	3.3506564331713653	8.062025894679508e-4	0.00918694	ENSG00000154102	C16orf74	NASH_F23vsNOR	NASH
81.12312192788058	0.5395385827056273	0.16144339236077834	3.341967576473602	8.318677731663642e-4	0.00942765	ENSG00000160791	CCR5	NASH_F23vsNOR	NASH
71.69560395974557	0.567718	0.16995073033123945	3.3404847266684152	8.363228064853094e-4	0.00945295	ENSG00000013725	CD6	NASH_F23vsNOR	NASH
32.84543691312879	0.8910683357171298	0.2671	3.336079715281454	8.49687960574754e-4	0.00959127	ENSG00000074047	GLI2	NASH_F23vsNOR	NASH
100.20908992193247	0.5503694172929617	0.16507116329590496	3.334134238251989	8.556535236993219e-4	0.00963942	ENSG00000160013	PTGIR	NASH_F23vsNOR	NASH
357.4764764040814	0.53995057847079575	0.16204354200170884	3.3321326589189324	8.618316365223174e-4	0.00967386	ENSG00000163520	FBLN2	NASH_F23vsNOR	NASH
110.7195571558148	-0.771794	0.23162610975194126	-3.33207	8.620257222025969e-4	0.00967386	ENSG00000196090	PTPRT	NASH_F23vsNOR	NOR
249.42038067127433	1.1431652404908368	0.343876	3.324353088549492	8.862391286391391e-4	0.00987283	ENSG00000118785	SPP1	NASH_F23vsNOR	NASH
1.5416100232500152	-2.41309	0.7260304843195042	-3.32368	8.883958946507972e-4	0.00989038	ENSG00000180336	MEIOC	NASH_F23vsNOR	NOR
139.1577165255076	0.7463362096646594	0.22482301304847707	3.3196610949419663	9.012678802649398e-4	0.00997027	ENSG00000084636	COL16A1	NASH_F23vsNOR	NASH

## Sheet: hsc_rnaseq_KOvshNTO_degs
baseMean	log2FoldChange	lfcSE	stat	pvalue	padj	ensembl_gene_id	gene_name	cont
192.63334493198948	0.8818769830483904	0.2098835136079919	4.2017449007238765	2.648655043782042e-5	0.00493823	ENSG00000018236	CNTN1	COL1A1_vs_hNTO
114.69623880800732	-0.922449	0.20259986106734784	-4.55306	5.287199591235064e-6	0.0016224	ENSG00000028137	TNFRSF1B	COL1A1_vs_hNTO
663.8566079150689	-0.60738	0.11408288230647107	-5.32402	1.014973701637595e-7	6.025945838756237e-5	ENSG00000092621	PHGDH	COL1A1_vs_hNTO
118.91173133789695	-1.23698	0.22220683559470364	-5.56678	2.594956507134754e-8	2.0116375996625153e-5	ENSG00000101096	NFATC2	COL1A1_vs_hNTO
350.2211244273498	-0.576606	0.14097651370480457	-4.09009	4.3121092906324394e-5	0.00658041	ENSG00000101255	TRIB3	COL1A1_vs_hNTO
203.11941252929054	0.7311082033001643	0.13557640070261598	5.392591922423394	6.944855143285639e-8	4.649580518429735e-5	ENSG00000103044	HAS3	COL1A1_vs_hNTO
2147.8047835713965	0.5925106476204652	0.11328513035666386	5.230259662102348	1.692721109220503e-7	9.234107117669921e-5	ENSG00000106484	MEST	COL1A1_vs_hNTO
652896.5146473941	-3.10532	0.0716105	-43.364	0	0	ENSG00000108821	COL1A1	COL1A1_vs_hNTO
249.5577584060904	1.0018910617218357	0.23277272142766323	4.304160107666159	1.6762041405906366e-5	0.00353552	ENSG00000111341	MGP	COL1A1_vs_hNTO
205.82693661986644	-1.43435	0.1740250521988833	-8.24219	1.6908419237761293e-16	8.301470231766203e-13	ENSG00000125740	FOSB	COL1A1_vs_hNTO
65.02111796091279	0.8529157335274635	0.1893044750026065	4.505523356041741	6.620955582328991e-6	0.00189374	ENSG00000133135	RNF128	COL1A1_vs_hNTO
52.625313354085044	-1.18044	0.2742895461526605	-4.30362	1.6802650959606957e-5	0.00353552	ENSG00000134470	IL15RA	COL1A1_vs_hNTO
179.86520012185346	0.709495	0.1636508732657503	4.335420041938204	1.4548205019326582e-5	0.00324667	ENSG00000140479	PCSK6	COL1A1_vs_hNTO
590.0829898618919	0.6570551266385175	0.0956548	6.8690245735153015	6.464237175006801e-12	1.1901468668834396e-8	ENSG00000140511	HAPLN3	COL1A1_vs_hNTO
207.1535913497474	-0.6003	0.131519	-4.56437	5.010073429428893e-6	0.0016042	ENSG00000141577	CEP131	COL1A1_vs_hNTO
1512.6109165742776	0.6265986036825091	0.11567837958967339	5.416730472065201	6.069873445077707e-8	4.257293617740455e-5	ENSG00000147883	CDKN2B	COL1A1_vs_hNTO
145.1224214952171	0.7930933865438693	0.16341475000977906	4.853254596028871	1.214516075033234e-6	4.834758721395812e-4	ENSG00000157168	NRG1	COL1A1_vs_hNTO
83.12267093789211	-1.29536	0.2431385731668315	-5.32764	9.949658128015714e-8	6.025945838756237e-5	ENSG00000162772	ATF3	COL1A1_vs_hNTO
33.286417624242745	-1.58372	0.3183318702122024	-4.97505	6.522966335808425e-7	2.779102722756103e-4	ENSG00000164106	SCRG1	COL1A1_vs_hNTO
4276.819761010689	0.5247020981269785	0.10550157523365428	4.973405344564013	6.57869029587402e-7	2.779102722756103e-4	ENSG00000164171	ITGA2	COL1A1_vs_hNTO
88.27082365577306	-0.987512	0.1981265607118248	-4.98425	6.22026384831078e-7	2.779102722756103e-4	ENSG00000166592	RRAD	COL1A1_vs_hNTO
141.3585380616158	-0.750065	0.1502499118295014	-4.99211	5.972199124686618e-7	2.779102722756103e-4	ENSG00000170345	FOS	COL1A1_vs_hNTO
168.37380069434786	1.1604525423664176	0.20369252987601433	5.69708	1.2187708384747403e-8	1.0559573929349675e-5	ENSG00000171246	NPTX1	COL1A1_vs_hNTO
260.2624987397765	0.6485920535564851	0.15678612358198907	4.136795009268235	3.52190474069359e-5	0.00595475	ENSG00000173432	SAA1	COL1A1_vs_hNTO
238.33342416069797	0.5561136804904111	0.12818859179866748	4.338246272053921	1.4362416705972844e-5	0.00324667	ENSG00000176641	RNF152	COL1A1_vs_hNTO
247.36183291814277	-0.557093	0.1261288932020389	-4.41685	1.0014891165320174e-5	0.00245849	ENSG00000184937	WT1	COL1A1_vs_hNTO
1615.2504770803962	0.6848202564673836	0.1214524850074274	5.638585792834981	1.7145239419654165e-8	1.4029568411782566e-5	ENSG00000198768	APCDD1L	COL1A1_vs_hNTO
34.13679389005325	-3.07595	0.7699593278809381	-3.99495	6.470783079229131e-5	0.00858632	ENSG00000224389	C4B	COL1A1_vs_hNTO
114.21815009914913	-0.995101	0.1631984167868403	-6.09749	1.077470837657942e-9	1.4427334516239843e-6	ENSG00000249406	NA	COL1A1_vs_hNTO
43.57207565598277	22.258269310368544	3.4016767257031613	6.543322927244808	6.016671507888313e-11	9.84661718218744e-8	ENSG00000259024	TVP23C-CDRT4	COL1A1_vs_hNTO
63.36330081737219	-1.47245	0.3232813849790499	-4.55471	5.24577706196852e-6	0.0016224	ENSG00000274847	NA	COL1A1_vs_hNTO
115.05506946511255	0.6682949643690427	0.15603093989859207	4.283092602040225	1.843134166429881e-5	0.00377049	ENSG00000276107	NA	COL1A1_vs_hNTO
1689.6185288843612	-0.613569	0.16852604670988247	-3.6408	2.7179649034484083e-4	0.00834421	ENSG00000006016	CRLF1	HOXB4_vs_hNTO
518.2138085987436	0.5883893977291792	0.15068851718538628	3.9046730880316938	9.435284230987928e-5	0.00381053	ENSG00000006652	IFRD1	HOXB4_vs_hNTO
68.76960172631756	-0.940413	0.2182417267012843	-4.30904	1.6396367666580856e-5	9.478819485313296e-4	ENSG00000007237	GAS7	HOXB4_vs_hNTO
65.87539511836823	-0.838723	0.20918834013349258	-4.00942	6.086921511121508e-5	0.00275294	ENSG00000012171	SEMA3B	HOXB4_vs_hNTO
45.50391252459177	-1.504	0.3235484590521541	-4.64844	3.3445681473500867e-6	2.755808823480356e-4	ENSG00000017427	IGF1	HOXB4_vs_hNTO
192.63334493198948	-0.846034	0.22179236116923004	-3.81453	1.3644056708701717e-4	0.00507077	ENSG00000018236	CNTN1	HOXB4_vs_hNTO
52.4413	1.615729157425578	0.3934487531272199	4.106580957706427	4.015587607418495e-5	0.00194498	ENSG00000038945	MSR1	HOXB4_vs_hNTO
358.2381990830889	0.5652344885885324	0.11686302132609669	4.836726640938812	1.3199475420940818e-6	1.3614451734534426e-4	ENSG00000051341	POLQ	HOXB4_vs_hNTO
111.45323289419966	-0.92403	0.20959361967499193	-4.40867	1.040051402580451e-5	6.555728075908903e-4	ENSG00000054356	PTPRN	HOXB4_vs_hNTO
244.89989534453002	0.5314931587762426	0.14768423530595584	3.5988482973497744	3.1962956409210184e-4	0.00937123	ENSG00000055813	CCDC85A	HOXB4_vs_hNTO
104.9590526801119	-0.948939	0.20660180183599466	-4.59308	4.367435276120972e-6	3.4108080539215537e-4	ENSG00000065361	ERBB3	HOXB4_vs_hNTO
1680.7779967035688	0.5231507747286392	0.1275176577856108	4.102575155577175	4.085770742341137e-5	0.00196569	ENSG00000066279	ASPM	HOXB4_vs_hNTO
1188.2142382094773	-0.61802	0.10952323229155692	-5.64282	1.6728581168388677e-8	4.065045223918448e-6	ENSG00000067141	NEO1	HOXB4_vs_hNTO
955.6214985461141	0.5181395604246946	0.1372280705205443	3.775754905386681	1.595237920815809e-4	0.00563065	ENSG00000068489	PRR11	HOXB4_vs_hNTO
125.17819384496111	-0.642754	0.15130132926024298	-4.24817	2.1552044525663114e-5	0.00118843	ENSG00000072071	ADGRL1	HOXB4_vs_hNTO
277.27961664561286	0.7547725710394158	0.15542708614114667	4.856119932364881	1.197082142599311e-6	1.2436642520613278e-4	ENSG00000072657	TRHDE	HOXB4_vs_hNTO
2531.712612764475	-0.537726	0.113448	-4.73985	2.1387425474540535e-6	1.95306700018145e-4	ENSG00000077942	FBLN1	HOXB4_vs_hNTO
1494.2376621339472	-0.545559	0.0676859	-8.06016	7.619582981534461e-16	9.931087382387233e-13	ENSG00000095739	BAMBI	HOXB4_vs_hNTO
88.35432104618269	-1.02376	0.17487376192000395	-5.85427	4.791052601137968e-9	1.4932461117938054e-6	ENSG00000099864	PALM	HOXB4_vs_hNTO
76140.8	-0.65625	0.13413275659370733	-4.89254	9.954423971927034e-7	1.0730569660565255e-4	ENSG00000100234	TIMP3	HOXB4_vs_hNTO
381.7578286294928	0.5136563524290514	0.11929208111850521	4.305871333729044	1.663297187269487e-5	9.532216416617978e-4	ENSG00000100526	CDKN3	HOXB4_vs_hNTO
300.87423981012495	-0.849087	0.15723441167432015	-5.40013	6.659122361428341e-8	1.2398939908545211e-5	ENSG00000102468	HTR2A	HOXB4_vs_hNTO
242.98362046744916	-0.541516	0.1303503806535799	-4.15431	3.262645042588563e-5	0.00164706	ENSG00000102554	KLF5	HOXB4_vs_hNTO
2342.0189507677064	-0.534336	0.0909634	-5.87419	4.249168574384951e-9	1.415836476272793e-6	ENSG00000102802	MEDAG	HOXB4_vs_hNTO
203.11941252929054	0.5698011276744032	0.1361255757300844	4.185849166245064	2.841019689212931e-5	0.001492	ENSG00000103044	HAS3	HOXB4_vs_hNTO
859.4057039488221	-0.6866	0.1750562957553787	-3.92217	8.775515930801974e-5	0.0035947	ENSG00000103196	CRISPLD2	HOXB4_vs_hNTO
59.209493913984055	-0.898544	0.2194350062970301	-4.09481	4.225219160894769e-5	0.00202599	ENSG00000105088	OLFM2	HOXB4_vs_hNTO
130.64864458097955	-0.708748	0.15790472145530599	-4.48846	7.174116041322186e-6	4.992975809924086e-4	ENSG00000105696	TMEM59L	HOXB4_vs_hNTO
1308.655054312631	-0.574562	0.10344825591540395	-5.5541	2.79047586432001e-8	6.350325788373966e-6	ENSG00000105855	ITGB8	HOXB4_vs_hNTO
349.5511743146742	-0.629204	0.17044720798108123	-3.69149	2.2294368808721315e-4	0.00723155	ENSG00000106004	HOXA5	HOXB4_vs_hNTO
990.7969978209396	-1.03521	0.17275697773826595	-5.99227	2.0693247733600097e-9	7.807344546226963e-7	ENSG00000106483	SFRP4	HOXB4_vs_hNTO
133.38369155795962	-1.22021	0.22866953917605962	-5.33611	9.496355708723194e-8	1.6017559034819344e-5	ENSG00000106809	OGN	HOXB4_vs_hNTO
52.578593975943086	-1.0923	0.2708186465505169	-4.03332	5.499542333264766e-5	0.00255168	ENSG00000107317	PTGDS	HOXB4_vs_hNTO
28.74201887983142	-1.43402	0.3157695458422067	-4.54133	5.589917251015673e-6	4.0071321813905854e-4	ENSG00000108759	KRT32	HOXB4_vs_hNTO
553.7508223902475	-0.905608	0.11064003838878718	-8.18517	2.719099114253201e-16	4.3315248890053487e-13	ENSG00000109610	SOD3	HOXB4_vs_hNTO
69.66168265522421	-1.16048	0.21965691898518655	-5.28317	1.2696742813581045e-7	1.991235811265476e-5	ENSG00000109625	CPZ	HOXB4_vs_hNTO
13212.810564017453	-0.625288	0.12932183497736566	-4.83513	1.3305948549143532e-6	1.3626241739219343e-4	ENSG00000111057	KRT18	HOXB4_vs_hNTO
679.4329238749146	0.5034769661616463	0.11494847804038605	4.3800229002140805	1.1866683742389155e-5	7.333303655803159e-4	ENSG00000111348	ARHGDIB	HOXB4_vs_hNTO
510.9811993672655	-1.13509	0.10695420525243494	-10.6128	2.597606669793796e-26	9.310471706208414e-23	ENSG00000111452	ADGRD1	HOXB4_vs_hNTO
198.19647463097274	-0.613711	0.14683641328643318	-4.17956	2.92078430352027e-5	0.00151174	ENSG00000111907	TPD52L1	HOXB4_vs_hNTO
2102.3523152005214	0.5480404764653762	0.10332034904011038	5.3042840210752615	1.1311607916893822e-7	1.86407497361502e-5	ENSG00000112984	KIF20A	HOXB4_vs_hNTO
72.031943375582145	0.8485277107045057	0.23219311319724836	3.6544051587941815	2.577789277949759e-4	0.00799952	ENSG00000113805	CNTN3	HOXB4_vs_hNTO
7688.779283990648	-0.595819	0.10312837311853186	-5.77745	7.584086426599418e-9	2.1746609419631173e-6	ENSG00000115594	IL1R1	HOXB4_vs_hNTO
83.0745	1.3175310129242817	0.31504275242862023	4.182070537308414	2.8886631382483775e-5	0.00150599	ENSG00000118785	SPP1	HOXB4_vs_hNTO
161.81939546146296	-0.798031	0.14668207731743585	-5.44055	5.311681490741662e-8	1.0153810337701762e-5	ENSG00000118849	RARRES1	HOXB4_vs_hNTO
170.18506733713699	-0.852483	0.19305789867734574	-4.41569	1.0068925010054707e-5	6.41591901640686e-4	ENSG00000119508	NR4A3	HOXB4_vs_hNTO
135.4547597417995	-0.572758	0.1537761355994064	-3.72462	1.9560657516188174e-4	0.00664552	ENSG00000119862	LGALSL	HOXB4_vs_hNTO
275.59489092707605	-0.651891	0.11404657303946017	-5.71601	1.0905694014795285e-8	2.895461760928148e-6	ENSG00000120833	SOCS2	HOXB4_vs_hNTO
2669.666032205035	-0.845783	0.0926758	-9.12625	7.091347868855655e-20	1.6944775732630588e-16	ENSG00000121039	RDH10	HOXB4_vs_hNTO
590.1449220051393	-0.905783	0.13110045952137617	-6.90907	4.878267148999137e-12	3.8765180623909e-9	ENSG00000122176	FMOD	HOXB4_vs_hNTO
20519.736628000577	-0.561371	0.0688326	-8.1556	3.4744500141184765e-16	4.98131898524166e-13	ENSG00000124212	PTGIS	HOXB4_vs_hNTO
452.85922284307804	-0.590406	0.122405	-4.8234	1.4113231744118515e-6	1.4350454150030296e-4	ENSG00000124225	PMEPA1	HOXB4_vs_hNTO
69.65567923763555	1.2925981576099617	0.3255584873893241	3.970402270803613	7.175138344609542e-5	0.00310286	ENSG00000124882	EREG	HOXB4_vs_hNTO
6206.34	-0.562172	0.14380911966436158	-3.90915	9.262086849129672e-5	0.00377246	ENSG00000125730	C3	HOXB4_vs_hNTO
1878.2618225952162	-0.87578	0.14918354324288044	-5.87049	4.345177160912527e-9	1.415836476272793e-6	ENSG00000127951	FGL2	HOXB4_vs_hNTO
1964.0613996648963	0.7938017276432764	0.19740057206537776	4.021273694082176	5.7884302049945734e-5	0.0026514	ENSG00000128567	PODXL	HOXB4_vs_hNTO
38.617160488809624	-1.36091	0.3021062609914111	-4.50474	6.645549584401365e-6	4.670453156449136e-4	ENSG00000130203	APOE	HOXB4_vs_hNTO
39.96188991302709	-1.02041	0.2851580296779882	-3.57842	3.4568031731220164e-4	0.00985292	ENSG00000130720	FIBCD1	HOXB4_vs_hNTO
391.2884483076988	-0.998809	0.17571915566756405	-5.68412	1.314851574825941e-8	3.2501770738412955e-6	ENSG00000131737	KRT34	HOXB4_vs_hNTO
192.03274563965707	-0.524996	0.1116328310353191	-4.70288	2.5651548524625526e-6	2.242477141448513e-4	ENSG00000132000	PODNL1	HOXB4_vs_hNTO
46.387168064890794	-1.05747	0.24220293726735628	-4.36605	1.2651533092517485e-5	7.751497006300136e-4	ENSG00000132321	IQCA1	HOXB4_vs_hNTO
14567.030375424825	-0.54054	0.0991595	-5.45121	5.0027272995199116e-8	9.692446120704997e-6	ENSG00000133026	MYH10	HOXB4_vs_hNTO
84.63035157271727	-1.24772	0.24020071605335366	-5.1945	2.0527467000870963e-7	2.94302294391487e-5	ENSG00000134245	WNT2B	HOXB4_vs_hNTO
284.8442090392527	-0.775831	0.1493291514607414	-5.19544	2.0423163624207154e-7	2.94302294391487e-5	ENSG00000135424	ITGA7	HOXB4_vs_hNTO
60866.31891320279	-0.569508	0.0952958	-5.97622	2.2838014951198424e-9	8.395605650136714e-7	ENSG00000135919	SERPINE2	HOXB4_vs_hNTO
188.98709720787818	0.807684	0.17578543428181845	4.594717620851878	4.333356797377438e-6	3.4108080539215537e-4	ENSG00000136231	IGF2BP3	HOXB4_vs_hNTO
499.4414228591183	0.5069262291839262	0.13950232653753153	3.633819175392343	2.7925661138262966e-4	0.00848242	ENSG00000136928	GABBR2	HOXB4_vs_hNTO
1821.463634395464	-0.849536	0.23706130497083963	-3.58361	3.388759995970014e-4	0.0097624	ENSG00000137033	IL33	HOXB4_vs_hNTO
1940.377177770317	-0.685011	0.1352820032283295	-5.06358	4.1146060425094614e-7	5.129661463605056e-5	ENSG00000137507	LRRC32	HOXB4_vs_hNTO
1091.8972017375033	0.5138069945853758	0.12234518898608901	4.199650177039631	2.6732767618261483e-5	0.00142479	ENSG00000137812	KNL1	HOXB4_vs_hNTO
590.0829898618919	-0.503646	0.0991705	-5.07859	3.802555375973169e-7	4.892962923445104e-5	ENSG00000140511	HAPLN3	HOXB4_vs_hNTO
10880.673933479866	-0.601898	0.0845601	-7.11799	1.0950886319203117e-12	9.235462185789123e-10	ENSG00000140545	MFGE8	HOXB4_vs_hNTO
42619.926172249965	-0.549356	0.0632694	-8.68281	3.8612167751371666e-18	6.919783113142695e-15	ENSG00000141753	IGFBP4	HOXB4_vs_hNTO
161.68509364030132	-0.75871	0.14970044477128908	-5.06819	4.016136962035101e-7	5.050820668833091e-5	ENSG00000142583	SLC2A5	HOXB4_vs_hNTO
476.2737015124465	0.5190937053182412	0.0996544	5.208938060682203	1.899244965242962e-7	2.8071623780091077e-5	ENSG00000143228	NUF2	HOXB4_vs_hNTO
273.2967184356977	-0.78718	0.17156462934456457	-4.58824	4.469957627864593e-6	3.44597866312871e-4	ENSG00000143320	CRABP2	HOXB4_vs_hNTO
2181.123065271897	0.6519879431500475	0.15756416646901764	4.13792	3.5046825174523305e-5	0.00174467	ENSG00000143341	HMCN1	HOXB4_vs_hNTO
417.8251491697354	-0.674618	0.10206596640849036	-6.60962	3.8529611005540485e-11	2.630471585649685e-8	ENSG00000143382	ADAMTSL4	HOXB4_vs_hNTO
214.87863316972076	-1.15824	0.2175381607803164	-5.32433	1.0132746259309537e-7	1.6892230595316378e-5	ENSG00000144476	ACKR3	HOXB4_vs_hNTO
1146.3998022793398	0.6855431341038759	0.15392621845342222	4.453712570814049	8.439806829987956e-6	5.654276192595203e-4	ENSG00000145147	SLIT2	HOXB4_vs_hNTO
161.97737366369472	-1.36601	0.2224489615597072	-6.14077	8.212011802928561e-10	3.924520440619559e-7	ENSG00000146374	RSPO3	HOXB4_vs_hNTO
280.61909286814995	-0.861734	0.17052911398807016	-5.05329	4.342550936316016e-7	5.321295108885703e-5	ENSG00000146477	SLC22A3	HOXB4_vs_hNTO
1512.6109165742776	-0.619369	0.11691048590297154	-5.29781	1.1720250706543046e-7	1.9094685724966776e-5	ENSG00000147883	CDKN2B	HOXB4_vs_hNTO
318.8990507235764	-0.632369	0.13163213897966503	-4.80407	1.55475532931517e-6	1.5420402365456972e-4	ENSG00000148344	PTGES	HOXB4_vs_hNTO
813.9794654673633	-0.986764	0.10408854747920974	-9.48005	2.5417070422638438e-21	7.288090772987345e-18	ENSG00000149131	SERPING1	HOXB4_vs_hNTO
2238.931062236089	1.1194082779499515	0.1897345512637991	5.8998652090181105	3.637986558525911e-9	1.2418526973710948e-6	ENSG00000151012	SLC7A11	HOXB4_vs_hNTO
111.50710209588168	-0.686261	0.18190633854591132	-3.77261	1.6154994278448894e-4	0.0056503	ENSG00000152580	IGSF10	HOXB4_vs_hNTO
401.74347161464715	-0.684275	0.15605427252454618	-4.38485	1.1606351665148154e-5	7.20347462438221e-4	ENSG00000153162	BMP6	HOXB4_vs_hNTO
399.0673886904085	0.6652127616142475	0.10893063123940125	6.106755777007135	1.0167663746002175e-9	4.7023804879494574e-7	ENSG00000154188	ANGPT1	HOXB4_vs_hNTO
3596.1864778365375	-0.652602	0.11326544514077218	-5.76171	8.326785443850944e-9	2.340806331539039e-6	ENSG00000154553	PDLIM3	HOXB4_vs_hNTO
59.83972007843919	-1.19823	0.24582538986151498	-4.87432	1.091853531411324e-6	1.1595484503588261e-4	ENSG00000157734	SNX22	HOXB4_vs_hNTO
65.17088655580989	-1.16068	0.23544928431568699	-4.92963	8.238742432006462e-7	9.300696869895799e-5	ENSG00000158258	CLSTN2	HOXB4_vs_hNTO
492.2272515323225	-0.660166	0.14946414941920327	-4.41689	1.0013202233623135e-5	6.408896447475665e-4	ENSG00000162433	AK4	HOXB4_vs_hNTO
3629.8540052080107	-0.742947	0.10020481649534674	-7.41428	1.2228677120205846e-13	1.2523038848027945e-10	ENSG00000162496	DHRS3	HOXB4_vs_hNTO
51.869847232234925	-1.50373	0.3521313635964167	-4.27038	1.9514314955575773e-5	0.00109716	ENSG00000162552	WNT4	HOXB4_vs_hNTO
428.4204439714429	-0.619592	0.12286991597443819	-5.04267	4.590845889415008e-7	5.5310048333229384e-5	ENSG00000162946	DISC1	HOXB4_vs_hNTO
193.43450251618083	-0.984811	0.13644514199344507	-7.21763	5.290114712952964e-13	4.740273414975415e-10	ENSG00000163975	MELTF	HOXB4_vs_hNTO
148.56524569197393	-0.943978	0.16262169068532792	-5.80475	6.446281895974997e-9	1.925423823804032e-6	ENSG00000164056	SPRY1	HOXB4_vs_hNTO
46.35181509719945	1.107076835728872	0.2931363690640349	3.7766614878382216	1.5894452005401778e-4	0.00563065	ENSG00000164112	SMIM43	HOXB4_vs_hNTO
360.5870340542124	1.265704082812351	0.26698945170978694	4.740652017174634	2.1303154462821573e-6	1.95306700018145e-4	ENSG00000164283	ESM1	HOXB4_vs_hNTO
935.9829146460285	-0.857131	0.16491925739033647	-5.19728	2.0222864476283076e-7	2.94302294391487e-5	ENSG00000164694	FNDC1	HOXB4_vs_hNTO
516.2198912328452	-0.570631	0.12238919178484473	-4.66243	3.1250114700063956e-6	2.6048424096210287e-4	ENSG00000165507	DEPP1	HOXB4_vs_hNTO
239.2827086596273	-0.591201	0.14993624889172313	-3.94301	8.046402630773731e-5	0.00335353	ENSG00000165804	ZNF219	HOXB4_vs_hNTO
8639.183999597444	-0.791965	0.0525175	-15.08	2.1921821992585268e-51	1.571465809538475e-47	ENSG00000166710	B2M	HOXB4_vs_hNTO
256.0367099491765	-1.02538	0.22353565767161446	-4.58709	4.49465027554627e-6	3.44597866312871e-4	ENSG00000167995	BEST1	HOXB4_vs_hNTO
1569.2948594116153	-0.936818	0.2360755934842539	-3.9683	7.238840145638819e-5	0.00310728	ENSG00000168477	TNXB	HOXB4_vs_hNTO
946.2511403636554	-0.591274	0.0984215	-6.00757	1.8832601376883695e-9	7.500083498343931e-7	ENSG00000168497	CAVIN2	HOXB4_vs_hNTO
295.4661837404763	-0.825386	0.1315205007768313	-6.27572	3.480133056543959e-10	1.781952415416812e-7	ENSG00000169067	ACTBL2	HOXB4_vs_hNTO
462.0711474633393	-0.672126	0.11466043538550716	-5.86188	4.576426367895893e-9	1.4580494408116317e-6	ENSG00000170962	PDGFD	HOXB4_vs_hNTO
457.57906327208417	-1.01746	0.23946582957927348	-4.24886	2.148610123308682e-5	0.00118843	ENSG00000171345	KRT19	HOXB4_vs_hNTO
363.21218140586836	-0.894166	0.16367903855354538	-5.46292	4.683607416163382e-8	9.421711177194693e-6	ENSG00000172137	CALB2	HOXB4_vs_hNTO
125.38022662939724	-0.659269	0.14806816433485484	-4.45247	8.488793434654579e-6	5.660643324308962e-4	ENSG00000172346	CSDC2	HOXB4_vs_hNTO
1011.5319517545666	0.56658	0.11009189233500331	5.146430268025486	2.654900894698351e-7	3.695467390999054e-5	ENSG00000173210	ABLIM3	HOXB4_vs_hNTO
260.2624987397765	-0.86395	0.16178734414461535	-5.34003	9.29290537370088e-8	1.5860998136041607e-5	ENSG00000173432	SAA1	HOXB4_vs_hNTO
1061.058634370233	-0.568009	0.10960771541548511	-5.1822	2.1928673713672358e-7	3.0822685787541234e-5	ENSG00000173801	JUP	HOXB4_vs_hNTO
2189.3869206006916	-0.529316	0.10879823983113633	-4.86511	1.1439263651755167e-6	1.1971147662424366e-4	ENSG00000173918	C1QTNF1	HOXB4_vs_hNTO
413.99015718108296	-0.609247	0.10149077566496133	-6.00298	1.9372562338384497e-9	7.506606114741042e-7	ENSG00000174080	CTSF	HOXB4_vs_hNTO
228.2363586642218	-0.817264	0.1643654568784351	-4.97224	6.618534687966809e-7	7.652413856562915e-5	ENSG00000174938	SEZ6L2	HOXB4_vs_hNTO
4490.457408905949	-0.518578	0.13075465181481685	-3.96604	7.307622081701146e-5	0.00311814	ENSG00000175274	TP53I11	HOXB4_vs_hNTO
197.50804715022124	-0.605556	0.15258436631741698	-3.96866	7.22777799117958e-5	0.00310728	ENSG00000176490	DIRAS1	HOXB4_vs_hNTO
398.45568104141256	0.516996	0.134815	3.8348657277169202	1.2563290721659683e-4	0.00476508	ENSG00000177283	FZD8	HOXB4_vs_hNTO
24.171672263082225	-1.93052	0.4474019305176822	-4.31497	1.596268282900516e-5	9.303129419489714e-4	ENSG00000178573	MAF	HOXB4_vs_hNTO
44.2688	-1.70777	0.3291428158017744	-5.18855	2.1193984606392597e-7	3.0084966069490164e-5	ENSG00000180139	ACTA2-AS1	HOXB4_vs_hNTO
294.9195855334168	-1.19276	0.17282101327528618	-6.90173	5.1373260225589105e-12	3.8765180623909e-9	ENSG00000180447	GAS1	HOXB4_vs_hNTO
5623.38	0.5412995241193685	0.0875241	6.18458	6.226874742635918e-10	3.0784380408679707e-7	ENSG00000181019	NQO1	HOXB4_vs_hNTO
297.10629479301406	0.5678341093463075	0.15437976888244032	3.6781640072198276	2.349188917727907e-4	0.00746792	ENSG00000181381	DDX60L	HOXB4_vs_hNTO
345.499	-0.560388	0.10725564259844984	-5.22479	1.7435571710824947e-7	2.603893662688513e-5	ENSG00000182580	EPHB3	HOXB4_vs_hNTO
205.3553226728818	-3.69922	0.21745868985981898	-17.0111	6.789252945901793e-65	9.733751948539401e-61	ENSG00000182742	HOXB4	HOXB4_vs_hNTO
188.38658179202238	-0.584071	0.12596508241778992	-4.63677	3.5389403172457977e-6	2.899302133048743e-4	ENSG00000183044	ABAT	HOXB4_vs_hNTO
166.819	-0.552296	0.1491741536593338	-3.70236	2.1360528997186083e-4	0.00704014	ENSG00000183508	TENT5C	HOXB4_vs_hNTO
436.5696718661689	0.7098840439929913	0.1497662805467458	4.739945743470733	2.137754550792844e-6	1.95306700018145e-4	ENSG00000184226	PCDH9	HOXB4_vs_hNTO
2904.059204448056	-0.596829	0.0786034	-7.59291	3.127987695898384e-14	3.737163299674594e-11	ENSG00000184347	SLIT3	HOXB4_vs_hNTO
549.27	-0.573623	0.0895926	-6.40257	1.5278448914572556e-10	8.424889311085643e-8	ENSG00000184408	KCND2	HOXB4_vs_hNTO
252.33029838604259	-0.562753	0.1308729811135481	-4.29999	1.7080253174017503e-5	0.000967904	ENSG00000185499	MUC1	HOXB4_vs_hNTO
151.55658106272531	-0.647747	0.1630282722190163	-3.97322	7.090717927570464e-5	0.00310286	ENSG00000185652	NTF3	HOXB4_vs_hNTO
2762.9325845948006	0.804869	0.1533321595667853	5.249183090768977	1.5277517596241142e-7	2.330146486992652e-5	ENSG00000187134	AKR1C1	HOXB4_vs_hNTO
120.42741923408413	0.6064857682708312	0.16124739220297116	3.7612128790735015	1.6909144235447584e-4	0.00587895	ENSG00000196584	XRCC2	HOXB4_vs_hNTO
8940.220876274623	1.1640345700054642	0.26898076683208355	4.327575475803946	1.5075969122436469e-5	8.894821782237517e-4	ENSG00000196611	MMP1	HOXB4_vs_hNTO
1179.9374431535318	-0.532509	0.11321034875699362	-4.70371	2.554698418823602e-6	2.242477141448513e-4	ENSG00000196730	DAPK1	HOXB4_vs_hNTO
749.5300480859466	0.6489140125342405	0.15054891452275446	4.310320101551855	1.6301840069287657e-5	9.462327168962637e-4	ENSG00000197467	COL13A1	HOXB4_vs_hNTO
53.05379629752706	47.02089022778103	5.399315983294504	8.708675390227905	3.074463369780878e-18	6.296940190364064e-15	ENSG00000198406	NA	HOXB4_vs_hNTO
1615.2504770803962	0.6676593414586053	0.12138270899945199	5.500448514966161	3.788263602369984e-8	8.229141707148252e-6	ENSG00000198768	APCDD1L	HOXB4_vs_hNTO
1976.5498202443293	0.8218582295601728	0.21771496955854713	3.7749275175089037	1.6005419517753827e-4	0.00563065	ENSG00000198959	TGM2	HOXB4_vs_hNTO
146.06509829611355	0.6745663226035219	0.1882140213183313	3.5840386272955205	3.3832201852074164e-4	0.0097624	ENSG00000203930	LINC00632	HOXB4_vs_hNTO
1993.9661635326547	-0.611149	0.0970881	-6.29479	3.0782525507682923e-10	1.6345521044579632e-7	ENSG00000221955	SLC12A8	HOXB4_vs_hNTO
21.019405993593303	46.25057763315836	3.882174893614691	11.913573937441667	1.0057219579732785e-32	4.806345237154298e-29	ENSG00000224831	TMEM183BP	HOXB4_vs_hNTO
77.4867	-1.51069	0.2503907312372606	-6.03335	1.605954228751753e-9	6.578447365032539e-7	ENSG00000226445	NA	HOXB4_vs_hNTO
62.834681710662906	-1.22777	0.2519829501575928	-4.87245	1.1022143787753988e-6	1.1619446726840362e-4	ENSG00000228960	NA	HOXB4_vs_hNTO
177.67590136525604	1.0355852688461884	0.18600830741318677	5.5674140754681805	2.5854749766378998e-8	5.978702377428641e-6	ENSG00000231290	APCDD1L-DT	HOXB4_vs_hNTO
86.61393373148108	0.8085124893603483	0.2040215226145772	3.962878420860195	7.405149777579479e-5	0.00314162	ENSG00000233251	LOC100129434	HOXB4_vs_hNTO
83.33414184352601	-0.822128	0.1833268755072104	-4.48449	7.308807355700183e-6	5.05510989582371e-4	ENSG00000233901	LINC01503	HOXB4_vs_hNTO
447.91580526937275	0.6070176159543448	0.12709797525735825	4.775981794558147	1.7883257227214252e-6	1.7092817257771383e-4	ENSG00000234741	GAS5	HOXB4_vs_hNTO
88.79636609653737	-0.970305	0.25519716561252065	-3.80218	1.4343000110958738e-4	0.00525922	ENSG00000235750	KIAA0040	HOXB4_vs_hNTO
264.4595395405961	0.5829519368035624	0.11346042694119077	5.13793	2.777786345904771e-7	3.829338734734298e-5	ENSG00000237807	LOC100507516	HOXB4_vs_hNTO
187.0209387464921	-0.968712	0.19080170827618692	-5.07706	3.833132792485255e-7	4.892962923445104e-5	ENSG00000241644	INMT	HOXB4_vs_hNTO
359.86168589239475	0.5893222863280976	0.13195104043344047	4.466219321895889	7.961399373827697e-6	5.384084095404136e-4	ENSG00000242125	SNHG3	HOXB4_vs_hNTO
4382.023615672136	-0.526392	0.13893622791438606	-3.78873	1.5142020104021574e-4	0.00545455	ENSG00000242265	PEG10	HOXB4_vs_hNTO
1108.1162580256062	-0.779488	0.16698038120327433	-4.66814	3.039351430099129e-6	2.5482562253410063e-4	ENSG00000243649	CFB	HOXB4_vs_hNTO
207.69931553592838	-1.18202	0.207252	-5.7033	1.1751097847434009e-8	3.012308706953851e-6	ENSG00000258017	LOC105369760	HOXB4_vs_hNTO
31.44985241156725	-1.22656	0.3296939864894774	-3.7203	1.9898747332722458e-4	0.00669379	ENSG00000258232	NA	HOXB4_vs_hNTO
16.88142140644834	44.22660744418437	6.109692380321879	7.238761739728435	4.527996752318857e-13	4.327859295866363e-10	ENSG00000258555	SPECC1L-ADORA2A	HOXB4_vs_hNTO
43.57207565598277	21.996830605863067	3.4020251646900963	6.4658047900909175	1.0076108652656961e-10	5.778446790125714e-8	ENSG00000259024	TVP23C-CDRT4	HOXB4_vs_hNTO
37.554080910881666	-1.21247	0.3115511458692448	-3.89172	9.953592542488873e-5	0.00397942	ENSG00000265401	NA	HOXB4_vs_hNTO
118.25466226406236	-0.838441	0.20969246481687376	-3.99843	6.376332477615845e-5	0.0028568	ENSG00000269968	NA	HOXB4_vs_hNTO
476.42675021853074	0.5092733325667843	0.1396695447035656	3.6462733063794626	2.660709873379464e-4	0.00820357	ENSG00000270231	NBPF8	HOXB4_vs_hNTO
43.45249330705163	-1.09503	0.28139252336341836	-3.89145	9.96451382705615e-5	0.00397942	ENSG00000272482	NA	HOXB4_vs_hNTO
51.93598350053766	-1.29638	0.33593998304315315	-3.85897	1.1386802513477783e-4	0.00441223	ENSG00000272540	NA	HOXB4_vs_hNTO
44.585118374707456	-0.855023	0.22612298055179708	-3.78123	1.5605486979925279e-4	0.00557911	ENSG00000272970	LOC107986163	HOXB4_vs_hNTO
956.3049130718302	-0.526055	0.0994416	-5.29009	1.2225702326018895e-7	1.969437014023965e-5	ENSG00000275993	LOC102724428	HOXB4_vs_hNTO
17.23897655881229	-2.29675	0.48165966366234664	-4.7684	1.8569617128997072e-6	1.7631298064796756e-4	ENSG00000285671	NA	HOXB4_vs_hNTO
86.44216292653483	-0.87582	0.19827407350247278	-4.41722	9.997817573885856e-6	2.6067909629447027e-4	ENSG00000003096	KLHL13	MEF2D_vs_hNTO
699.9295778934031	0.6758721791206576	0.13061331071610527	5.174604145742086	2.2839468693413485e-7	1.0253222639886121e-5	ENSG00000003989	SLC7A2	MEF2D_vs_hNTO
6767.278266834828	-0.757707	0.0694253	-10.914	9.882687880407856e-28	1.0736552113275095e-24	ENSG00000004776	HSPB6	MEF2D_vs_hNTO
26.036746381527795	-1.33115	0.3131028490007535	-4.25147	2.1236723590138424e-5	5.037462119721918e-4	ENSG00000008056	SYN1	MEF2D_vs_hNTO
14.63054727640203	-1.88023	0.5117690936324619	-3.67398	2.3880135791685497e-4	0.00348389	ENSG00000010030	ETV7	MEF2D_vs_hNTO
5946.942431836597	-0.636349	0.11941931705817134	-5.32869	9.892302631088049e-8	4.929815402942228e-6	ENSG00000011465	DCN	MEF2D_vs_hNTO
65.87539511836823	-0.91059	0.21047514920885896	-4.32635	1.5159877601600932e-5	3.766197735342045e-4	ENSG00000012171	SEMA3B	MEF2D_vs_hNTO
1753.2181662073824	-0.755518	0.10523806503613095	-7.17914	7.015315118749998e-13	1.2845120806196625e-10	ENSG00000013588	GPRC5A	MEF2D_vs_hNTO
76.78563472111993	-0.667581	0.1991284099277144	-3.35252	8.008029586714013e-4	0.00917713	ENSG00000019485	PRDM11	MEF2D_vs_hNTO
575.9237383962554	-0.523044	0.12971484937905534	-4.03226	5.524386110225887e-5	0.00109122	ENSG00000021645	NRXN3	MEF2D_vs_hNTO
499.9483908503284	-1.68697	0.26788399223976744	-6.29738	3.027139798932443e-10	2.9017805978472406e-8	ENSG00000022267	FHL1	MEF2D_vs_hNTO
88.35615652952549	1.2233315327907037	0.3496206748293835	3.4990251460034365	4.669625402404267e-4	0.00597771	ENSG00000026036	RTEL1-TNFRSF6B	MEF2D_vs_hNTO
129.63599193927354	0.7512435879276396	0.18088865718449598	4.153071837784801	3.280416999796889e-5	7.175526903179879e-4	ENSG00000026559	KCNG1	MEF2D_vs_hNTO
145.77020437213756	1.297578545388154	0.23166685968602146	5.601053802631783	2.1305259035139087e-8	1.2717600777898408e-6	ENSG00000028277	POU2F2	MEF2D_vs_hNTO
44.342428702103284	-1.26382	0.26489837685769513	-4.77095	1.8336250052108907e-6	6.160980017508593e-5	ENSG00000029534	ANK1	MEF2D_vs_hNTO
175.72123934466606	0.6236871169664286	0.1405447396915958	4.437641126484106	9.095009015073261e-6	2.4297092936005553e-4	ENSG00000035499	DEPDC1B	MEF2D_vs_hNTO
1284.8015247304452	0.5331131845513476	0.0900682	5.918993622123411	3.239175250353613e-9	2.388488682342193e-7	ENSG00000040275	SPDL1	MEF2D_vs_hNTO
1834.1608224526374	0.8518565101607364	0.18652190080642833	4.56706	4.946150251206962e-6	1.4424528493034238e-4	ENSG00000041982	TNC	MEF2D_vs_hNTO
262.7210927019117	-0.752021	0.13114992745284304	-5.73405	9.805862391591598e-9	6.4694871875861e-7	ENSG00000048052	HDAC9	MEF2D_vs_hNTO
17.111948780803097	1.419810446664902	0.4030651453086371	3.5225334246594744	4.274431382017612e-4	0.00557695	ENSG00000049249	TNFRSF9	MEF2D_vs_hNTO
601.0264104141146	-1.72627	0.3544640782355532	-4.87008	1.1155369876425143e-6	4.075962051709061e-5	ENSG00000049540	ELN	MEF2D_vs_hNTO
415.33821413589425	-0.612899	0.10358409141507867	-5.91692	3.2803121599152764e-9	2.3979413868990244e-7	ENSG00000049759	NEDD4L	MEF2D_vs_hNTO
24.126737148752643	-1.93189	0.4603382272124086	-4.19668	2.7085151178116496e-5	6.155922225921707e-4	ENSG00000050628	PTGER3	MEF2D_vs_hNTO
358.2381990830889	0.5655074064134539	0.11689498785849643	4.837738698412041	1.3132462820704854e-6	4.6321777949395305e-5	ENSG00000051341	POLQ	MEF2D_vs_hNTO
1008.8898881878795	-0.749958	0.10589054185285203	-7.08239	1.4168614056774229e-12	2.430439312307293e-10	ENSG00000052795	FNIP2	MEF2D_vs_hNTO
194.65530948982587	-0.529182	0.1475101663297782	-3.58743	3.339546614161491e-4	0.00456554	ENSG00000054277	OPN3	MEF2D_vs_hNTO
990.2355380627339	-0.530647	0.0808009	-6.56734	5.1221496471780766e-11	6.048590626841589e-9	ENSG00000054793	ATP9A	MEF2D_vs_hNTO
178.44322701652055	-0.932646	0.22010262043216652	-4.23732	2.2619927085144213e-5	5.311445702874785e-4	ENSG00000057294	PKP2	MEF2D_vs_hNTO
7412.256185311323	-0.571982	0.0776082	-7.37012	1.7047522710375303e-13	3.307219405812809e-11	ENSG00000063660	GPC1	MEF2D_vs_hNTO
104.9590526801119	-1.89899	0.22029946420797644	-8.62004	6.693023391829985e-18	2.320627855175775e-15	ENSG00000065361	ERBB3	MEF2D_vs_hNTO
1680.7779967035688	0.6453137799648881	0.12740261307330464	5.0651534093228445	4.080715907876894e-7	1.6765083379543768e-5	ENSG00000066279	ASPM	MEF2D_vs_hNTO
1188.2142382094773	-0.89514	0.11015218483950437	-8.12639	4.422473460723816e-16	1.2215021612873778e-13	ENSG00000067141	NEO1	MEF2D_vs_hNTO
955.6214985461141	0.5251409466247695	0.13722815813563582	3.8267725353110262	1.298343874639109e-4	0.00215676	ENSG00000068489	PRR11	MEF2D_vs_hNTO
12.812670152978693	-2.46308	0.5298028845984655	-4.64905	3.3347210463238786e-6	1.0234013968153282e-4	ENSG00000068976	PYGM	MEF2D_vs_hNTO
566.8917402957683	0.5654890989867948	0.10240062266359944	5.5223209027205495	3.3455074542569146e-8	1.8995954520756335e-6	ENSG00000069431	ABCC9	MEF2D_vs_hNTO
74.72702936928243	1.0653993015739682	0.29425267320913256	3.6206954042411126	2.938122524635407e-4	0.00411691	ENSG00000072041	SLC6A15	MEF2D_vs_hNTO
125.17819384496111	-0.63009	0.15120248972373748	-4.16719	3.083727197152297e-5	6.82777423978177e-4	ENSG00000072071	ADGRL1	MEF2D_vs_hNTO
1541.7529343106366	-0.54546	0.10099408686678989	-5.40091	6.630467731781798e-8	3.40852057277969e-6	ENSG00000072163	LIMS2	MEF2D_vs_hNTO
1259.7114746610032	-1.30569	0.11481458301420737	-11.3721	5.7554637124756994e-30	9.379103665850398e-27	ENSG00000072952	IRAG1	MEF2D_vs_hNTO
3666.1822549937065	1.318532919213199	0.22399279570203912	5.886496996837098	3.94466921925774e-9	2.831820687093574e-7	ENSG00000073756	PTGS2	MEF2D_vs_hNTO
975.9494915279181	-0.613367	0.10816560665762685	-5.67063	1.4227080875189985e-8	9.007046959749963e-7	ENSG00000073849	ST6GAL1	MEF2D_vs_hNTO
353.9919279904212	-1.0778	0.13881256692569052	-7.76442	8.202091898357754e-15	1.909446993937685e-12	ENSG00000073910	FRY	MEF2D_vs_hNTO
2620.8690829714637	-0.534363	0.0976782	-5.47064	4.484026319239354e-8	2.4520702314873996e-6	ENSG00000074181	NOTCH3	MEF2D_vs_hNTO
1287.3140627391674	-0.933724	0.11566858642228038	-8.07241	6.892361385269147e-16	1.841277395645017e-13	ENSG00000074527	NTN4	MEF2D_vs_hNTO
1003.4718727786579	0.5434467475384082	0.0856069	6.348164915137652	2.1789843191833878e-10	2.139080028036897e-8	ENSG00000076382	SPAG5	MEF2D_vs_hNTO
84.58912464072452	-1.16736	0.31162136669590323	-3.74608	1.7961924577604812e-4	0.00277711	ENSG00000076716	GPC4	MEF2D_vs_hNTO
317.4439317506308	0.561261	0.0970878	5.780959700927706	7.427568302055546e-9	5.043318877095716e-7	ENSG00000077152	UBE2T	MEF2D_vs_hNTO
457.1419397031019	-0.503384	0.10116520515393745	-4.97586	6.495728899115128e-7	2.532401869377515e-5	ENSG00000079482	OPHN1	MEF2D_vs_hNTO
348.6093261847704	0.5600607436446584	0.094757	5.910493555031878	3.4108419814478902e-9	2.4813875415033403e-7	ENSG00000080839	RBL1	MEF2D_vs_hNTO
417.1592059708473	-0.718123	0.1340390049149562	-5.35756	8.43510577726023e-8	4.255680611338474e-6	ENSG00000081052	COL4A4	MEF2D_vs_hNTO
1775.6200989612503	0.5206840991517895	0.10426602741685355	4.993803946036081	5.920149657188484e-7	2.3416203595520272e-5	ENSG00000082482	KCNK2	MEF2D_vs_hNTO
46.68033916276153	-1.28679	0.2683859491114081	-4.79456	1.630336322036236e-6	5.558308428085011e-5	ENSG00000083454	P2RX5	MEF2D_vs_hNTO
88.30423358512043	0.7568504531944462	0.22378459234085243	3.382048984148411	7.194731404693079e-4	0.00845316	ENSG00000085117	CD82	MEF2D_vs_hNTO
211.53415961170396	0.5016166466982247	0.1220790139504961	4.108950674369256	3.9746094891596935e-5	8.389926973490462e-4	ENSG00000085999	RAD54L	MEF2D_vs_hNTO
1030.5719805735994	-0.64419	0.10491674042342282	-6.14001	8.251543072001437e-10	7.077218205333443e-8	ENSG00000086289	EPDR1	MEF2D_vs_hNTO
207.57766031159215	-0.524347	0.1185026021661314	-4.42477	9.65457881579233e-6	2.5375970384218033e-4	ENSG00000087903	RFX2	MEF2D_vs_hNTO
181.39515890444488	-0.964043	0.19838908634970445	-4.85935	1.177688835624989e-6	4.236560102725126e-5	ENSG00000091409	ITGA6	MEF2D_vs_hNTO
156.81368606723325	0.6408710420369118	0.14921196446934964	4.295037896700008	1.7466349751044724e-5	4.2355898146283455e-4	ENSG00000091844	RGS17	MEF2D_vs_hNTO
22.396702366842135	-1.08309	0.3138193167718546	-3.45133	5.578266874079871e-4	0.00688141	ENSG00000092295	TGM1	MEF2D_vs_hNTO
282.68366143267895	0.5349172857709104	0.1198214942600409	4.464284885398055	8.033661492982707e-6	2.1844931358290314e-4	ENSG00000093009	CDC45	MEF2D_vs_hNTO
113.02925100147837	-0.545736	0.15142656542199667	-3.60396	3.1340232632929004e-4	0.00433181	ENSG00000095539	SEMA4G	MEF2D_vs_hNTO
315.03	0.8582399601635855	0.15406914173777544	5.570485760375712	2.540300789746822e-8	1.4890914269681372e-6	ENSG00000095752	IL11	MEF2D_vs_hNTO
110.38326798396321	-0.731382	0.1721654079594542	-4.24814	2.155542026228881e-5	5.098216670453679e-4	ENSG00000099204	ABLIM1	MEF2D_vs_hNTO
1360.3204608969145	-0.525032	0.0960571	-5.46583	4.6073762769332825e-8	2.502726793630159e-6	ENSG00000099337	KCNK6	MEF2D_vs_hNTO
116.76576466058192	-0.820492	0.15763952447879856	-5.20486	1.9414143778132896e-7	8.937087203628635e-6	ENSG00000099849	RASSF7	MEF2D_vs_hNTO
88.35432104618269	-1.5508	0.18605877942430551	-8.33502	7.748365071671914e-17	2.2957701310539186e-14	ENSG00000099864	PALM	MEF2D_vs_hNTO
75.96384586589822	-0.66033	0.18952407145184344	-3.48415	4.937032884309375e-4	0.0062319	ENSG00000099889	ARVCF	MEF2D_vs_hNTO
78.34124597142545	-1.24064	0.28262298065886443	-4.38974	1.1348728842411505e-5	2.9078441071688345e-4	ENSG00000100311	PDGFB	MEF2D_vs_hNTO
429.9464346499561	-2.38268	0.2768762791836764	-8.60557	7.59400637112579e-18	2.5781651629972055e-15	ENSG00000100368	CSF2RB	MEF2D_vs_hNTO
1477.1878742024232	-0.55108	0.0737734	-7.46989	8.026034329345839e-14	1.6986007198833737e-11	ENSG00000100439	ABHD4	MEF2D_vs_hNTO
104.54192850640149	-0.635544	0.15586617549113996	-4.0775	4.552268873893242e-5	9.319569543839732e-4	ENSG00000100626	GALNT16	MEF2D_vs_hNTO
29.565385819595598	0.9471	0.2782486138450449	3.4037902006141767	6.645777655220629e-4	0.00791664	ENSG00000100628	ASB2	MEF2D_vs_hNTO
41.436736260190855	-1.10597	0.2986430263309752	-3.70332	2.1279738272536467e-4	0.00315824	ENSG00000101210	EEF1A2	MEF2D_vs_hNTO
485.2618382061398	-0.624514	0.1101389279767846	-5.67024	1.4260052255863345e-8	9.007046959749963e-7	ENSG00000101400	SNTA1	MEF2D_vs_hNTO
32479.77200601773	-0.651561	0.0941371	-6.9214	4.4719002513539526e-12	6.595444534591672e-10	ENSG00000102265	TIMP1	MEF2D_vs_hNTO
1061.5080814091716	0.5273171974790755	0.0711584	7.41047	1.2585534517645405e-13	2.5636733812443688e-11	ENSG00000102359	SRPX2	MEF2D_vs_hNTO
1288.5248669336952	-0.506171	0.0774126	-6.53861	6.209144440237888e-11	7.279440129360908e-9	ENSG00000102471	NDFIP2	MEF2D_vs_hNTO
242.98362046744916	-0.694114	0.13167629428059832	-5.27137	1.3541265575646095e-7	6.433482910225328e-6	ENSG00000102554	KLF5	MEF2D_vs_hNTO
70.38964966671128	-0.909952	0.25139457161385037	-3.61962	2.9503930827786887e-4	0.00413055	ENSG00000102683	SGCG	MEF2D_vs_hNTO
2342.0189507677064	-0.52521	0.0909609	-5.77402	7.74012879307021e-9	5.212113174044303e-7	ENSG00000102802	MEDAG	MEF2D_vs_hNTO
5493.57	0.9649919947462529	0.10478985146312841	9.208830638392469	3.296969205435547e-20	1.733142263605731e-17	ENSG00000103489	XYLT1	MEF2D_vs_hNTO
135.84199280760328	0.5250330979949018	0.14023638638275288	3.7439149106559806	1.81175030549857e-4	0.00279322	ENSG00000104147	OIP5	MEF2D_vs_hNTO
23.061759157569643	-1.83816	0.4183438157406666	-4.3939	1.1133600137564752e-5	2.858109629780036e-4	ENSG00000104490	NCALD	MEF2D_vs_hNTO
5780.935679422705	0.5242737998806309	0.0919662	5.7007197862178325	1.193026050726842e-8	7.65415453647426e-7	ENSG00000104635	SLC39A14	MEF2D_vs_hNTO
636.4544082774538	-1.23067	0.0937667	-13.1248	2.3744605844253792e-39	4.836776210474497e-36	ENSG00000104936	DMPK	MEF2D_vs_hNTO
63.26790359888672	-1.50115	0.24326573383512473	-6.17083	6.793316298733231e-10	5.951821634632082e-8	ENSG00000105664	COMP	MEF2D_vs_hNTO
61.15415444855765	-0.936715	0.2658455865204799	-3.52353	4.2583761016934136e-4	0.00556159	ENSG00000105963	ADAP1	MEF2D_vs_hNTO
15.244788958040807	-2.36633	0.5759564127092506	-4.10853	3.9819105340314765e-5	8.394464949880588e-4	ENSG00000106069	CHN2	MEF2D_vs_hNTO
135.08144123919473	-1.81414	0.22480827340169618	-8.06971	7.04656902179128e-16	1.852111109340495e-13	ENSG00000106278	PTPRZ1	MEF2D_vs_hNTO
224.33229319247386	0.5824655763531259	0.1292081739474868	4.507962294938503	6.545320395414183e-6	1.8390093304080954e-4	ENSG00000106462	EZH2	MEF2D_vs_hNTO
990.7969978209396	-0.9367	0.17260339608300643	-5.42689	5.734373925233281e-8	2.985538577814746e-6	ENSG00000106483	SFRP4	MEF2D_vs_hNTO
37.41575179841251	-1.34743	0.30626581807411696	-4.39954	1.0848124250346738e-5	2.8105092652408654e-4	ENSG00000106511	MEOX2	MEF2D_vs_hNTO
183.36623906025426	-1.62355	0.17439300713159206	-9.3097	1.2819700160506421e-20	6.963661127187088e-18	ENSG00000106819	ASPN	MEF2D_vs_hNTO
52.578593975943086	-1.17509	0.27256573057226585	-4.3112	1.623709766877908e-5	3.9849358977473484e-4	ENSG00000107317	PTGDS	MEF2D_vs_hNTO
1098.916243231769	0.8716384866083927	0.22117660510149295	3.94092	8.11709503532869e-5	0.00148458	ENSG00000107562	CXCL12	MEF2D_vs_hNTO
1382.9628618050288	-0.66419	0.0959708	-6.92075	4.4924787882896145e-12	6.595444534591672e-10	ENSG00000107738	VSIR	MEF2D_vs_hNTO
16.575142160669596	2.656733152060303	0.5198692378426237	5.110387302555795	3.2149904575320445e-7	1.3679238771786474e-5	ENSG00000108342	CSF3	MEF2D_vs_hNTO
94.2318	-2.23614	0.31307525851461404	-7.14249	9.16582084453801e-13	1.6143685796618927e-10	ENSG00000108576	SLC6A4	MEF2D_vs_hNTO
305.47961136955706	-0.75987	0.13456398039493583	-5.64691	1.6336187619190297e-8	1.01443122315967e-6	ENSG00000108639	SYNGR2	MEF2D_vs_hNTO
41.92317126461902	-1.61834	0.3031945222422732	-5.33761	9.4178238172137e-8	4.707756347402284e-6	ENSG00000108823	SGCA	MEF2D_vs_hNTO
15.728407974361332	-1.69732	0.49729714165519945	-3.41308	6.423249047013702e-4	0.00770223	ENSG00000108950	FAM20A	MEF2D_vs_hNTO
99.66901029587325	-3.87361	0.536099	-7.22556	4.990508054904517e-13	9.347737846290117e-11	ENSG00000109063	MYH3	MEF2D_vs_hNTO
401.64443876796344	0.5803051973605722	0.11672926473727752	4.971377132089924	6.647898949123961e-7	2.5855408418836293e-5	ENSG00000109511	ANXA10	MEF2D_vs_hNTO
553.7508223902475	-1.5384	0.11415531129873824	-13.4764	2.1545545482064142e-41	5.015802988224532e-38	ENSG00000109610	SOD3	MEF2D_vs_hNTO
2679.957596145397	0.5078397030006773	0.0789275	6.434252478531794	1.2408245981608725e-10	1.3302945823440513e-8	ENSG00000109685	NSD2	MEF2D_vs_hNTO
639.7546702322105	-1.72044	0.15745988253703824	-10.9262	8.637173367224989e-28	1.0053669799449887e-24	ENSG00000109846	CRYAB	MEF2D_vs_hNTO
1531.78	0.568887	0.0809176	7.030456261193154	2.058592506469816e-12	3.288904263277659e-10	ENSG00000110031	LPXN	MEF2D_vs_hNTO
32.14460368154909	-1.97992	0.4190762383650586	-4.72449	2.3069360645654926e-6	7.444322793694904e-5	ENSG00000110042	DTX4	MEF2D_vs_hNTO
448.36612205670997	0.574055	0.12845433312917273	4.46894	7.860721893233634e-6	2.152913007935047e-4	ENSG00000110492	MDK	MEF2D_vs_hNTO
13212.810564017453	-1.23729	0.1294350279128139	-9.55919	1.1868598265433504e-21	6.907524190482299e-19	ENSG00000111057	KRT18	MEF2D_vs_hNTO
106.7772686918699	-0.813057	0.204527	-3.9753	7.029117807721505e-5	0.00132424	ENSG00000111110	PPM1H	MEF2D_vs_hNTO
45.88830668906833	-0.910812	0.24528350291912046	-3.7133	2.045720193135537e-4	0.00308106	ENSG00000111305	GSG1	MEF2D_vs_hNTO
33.858825835738294	-1.16527	0.3090473680733643	-3.77053	1.6290204686240318e-4	0.00259497	ENSG00000111339	ART4	MEF2D_vs_hNTO
249.5577584060904	-1.10613	0.2413370581733611	-4.58335	4.575774621707763e-6	1.3519483991297459e-4	ENSG00000111341	MGP	MEF2D_vs_hNTO
510.9811993672655	-1.59077	0.10999677211066715	-14.462	2.1070648113919362e-47	8.584182041610748e-44	ENSG00000111452	ADGRD1	MEF2D_vs_hNTO
47.926123799841726	0.9358096663747523	0.24791267406469725	3.774755243576357	1.6016484119344665e-4	0.00256404	ENSG00000111863	ADTRP	MEF2D_vs_hNTO
198.19647463097274	-0.80942	0.14870965165311587	-5.44296	5.2403702397458016e-8	2.804246035559088e-6	ENSG00000111907	TPD52L1	MEF2D_vs_hNTO
5986.9273919556745	-0.837294	0.12513460262258733	-6.69115	2.2142869048915573e-11	2.8867215521690254e-9	ENSG00000112078	KCTD20	MEF2D_vs_hNTO
154.50866796367555	0.7314237662860849	0.20946973435113228	3.4917873388811653	4.7980008791415844e-4	0.00608943	ENSG00000112297	CRYBG1	MEF2D_vs_hNTO
3875.2563814286464	0.7313016727498177	0.14478488692868444	5.050953095056318	4.396110203238532e-7	1.786509024238781e-5	ENSG00000112769	LAMA4	MEF2D_vs_hNTO
6316.640811319529	-0.524865	0.11990274539805924	-4.37742	1.2009225621266165e-5	3.0626344401275964e-4	ENSG00000112902	SEMA5A	MEF2D_vs_hNTO
2102.3523152005214	0.6167590197130824	0.10325789583351282	5.972996202706955	2.3293532401758743e-9	1.7905254906559456e-7	ENSG00000112984	KIF20A	MEF2D_vs_hNTO
181.59789614701975	0.5253017364311896	0.12953815419176543	4.055189296996964	5.009371834344031e-5	0.00100657	ENSG00000113448	PDE4D	MEF2D_vs_hNTO
3104.941763004296	0.5419890332027328	0.10255939178097347	5.284635797764951	1.25955086993191e-7	6.0547613499735715e-6	ENSG00000113810	SMC4	MEF2D_vs_hNTO
1390.571385308516	0.938826	0.0954734	9.833378534411468	8.085961540672181e-23	5.956379553165877e-20	ENSG00000114251	WNT5A	MEF2D_vs_hNTO
347.78441420371234	-0.698998	0.17923870869201464	-3.89981	9.626677254431953e-5	0.00168866	ENSG00000114812	VIPR1	MEF2D_vs_hNTO
368.2840019269579	0.8239351296252626	0.2287273151361563	3.602259437771096	3.1546328922220265e-4	0.00434653	ENSG00000115008	IL1A	MEF2D_vs_hNTO
16.792577334496283	-3.11229	0.7201244375409708	-4.32188	1.5470440959263166e-5	3.8197925132144327e-4	ENSG00000115468	EFHD1	MEF2D_vs_hNTO
830.9250933159992	-0.559456	0.0702393	-7.965	1.6522887957558495e-15	4.2739203516884643e-13	ENSG00000115525	ST3GAL5	MEF2D_vs_hNTO
139.13698029760354	0.5499311373563385	0.1481512763067686	3.711956798925084	2.0566309562366353e-4	0.00308566	ENSG00000115828	QPCT	MEF2D_vs_hNTO
759.081	-0.521454	0.10056712925268077	-5.18514	2.1585440558821044e-7	9.825596071132618e-6	ENSG00000116285	ERRFI1	MEF2D_vs_hNTO
1271.1270758608298	-1.23171	0.0653154	-18.8579	2.532311637459567e-79	4.1266550444041104e-75	ENSG00000116604	MEF2D	MEF2D_vs_hNTO
397.7658022200035	0.5913712025945851	0.12721495168539285	4.648598256414602	3.341984138922367e-6	1.0237025099225356e-4	ENSG00000116741	RGS2	MEF2D_vs_hNTO
242.0265093281905	-0.550812	0.14688331579655356	-3.74999	1.768385222021755e-4	0.00274453	ENSG00000116991	SIPA1L2	MEF2D_vs_hNTO
39.27326716264455	-2.42136	0.3777715984830818	-6.4096	1.4590303973803886e-10	1.5048328706146085e-8	ENSG00000117115	PADI2	MEF2D_vs_hNTO
11856.663121823372	-0.633496	0.15773483796088425	-4.01621	5.914229450220738e-5	0.00115423	ENSG00000117152	RGS4	MEF2D_vs_hNTO
2242.862597933972	0.7605672441655316	0.20804031657116123	3.6558646742174887	2.563165498017076e-4	0.0036964	ENSG00000117724	CENPF	MEF2D_vs_hNTO
702.9454309037512	0.6320516866474416	0.11185108836076221	5.65083	1.5967327804184328e-8	9.990605632589997e-7	ENSG00000118193	KIF14	MEF2D_vs_hNTO
9.71086	-2.77925	0.6166838075392184	-4.50677	6.5823223538030784e-6	1.8462224626088634e-4	ENSG00000118194	TNNT2	MEF2D_vs_hNTO
8223.750798199362	-0.603457	0.0711811	-8.47777	2.295484522414931e-17	7.193695341783406e-15	ENSG00000118515	SGK1	MEF2D_vs_hNTO
155.70258340875867	-0.663401	0.15067158011691578	-4.40296	1.0678264714791462e-5	2.770907671850982e-4	ENSG00000119227	PIGZ	MEF2D_vs_hNTO
4567.656914615519	-0.720139	0.0957554	-7.52061	5.4523137713553934e-14	1.1846787362401e-11	ENSG00000119280	C1orf198	MEF2D_vs_hNTO
135.4547597417995	-0.633052	0.1546832956904898	-4.09257	4.266262895922991e-5	8.867732162239931e-4	ENSG00000119862	LGALSL	MEF2D_vs_hNTO
2720.2710165192766	0.6763551014494077	0.0973866	6.945052419631251	3.783198210831187e-12	5.656054866394956e-10	ENSG00000119927	GPAM	MEF2D_vs_hNTO
1197.9272604576008	-0.75875	0.0915324	-8.28942	1.138055121120832e-16	3.311740402461621e-14	ENSG00000120156	TEK	MEF2D_vs_hNTO
275.59489092707605	-1.01494	0.11745290824395622	-8.64128	5.55876720725194e-18	1.969253704551687e-15	ENSG00000120833	SOCS2	MEF2D_vs_hNTO
1373.5857398021194	-0.573484	0.15102951992347247	-3.79716	1.463610237297209e-4	0.00236382	ENSG00000120885	CLU	MEF2D_vs_hNTO
369.1051737729911	-0.989881	0.10955419437179069	-9.03553	1.6320524287643315e-19	7.188088210579337e-17	ENSG00000120899	PTK2B	MEF2D_vs_hNTO
433.26904700972506	-0.860098	0.13826366733261594	-6.22071	4.949235350332414e-10	4.531052767922304e-8	ENSG00000121005	CRISPLD1	MEF2D_vs_hNTO
2669.666032205035	-1.03673	0.0929344	-11.1555	6.728510237305816e-29	9.967982075194144e-26	ENSG00000121039	RDH10	MEF2D_vs_hNTO
64.24768723721299	-2.6656	0.3125107895432585	-8.52962	1.4682929898475483e-17	4.78546051251113e-15	ENSG00000121769	FABP3	MEF2D_vs_hNTO
380.59355312769736	-0.659443	0.0979047	-6.73556	1.6330449038793382e-11	2.163585345822577e-9	ENSG00000121989	ACVR2A	MEF2D_vs_hNTO
77.25940771028769	-1.26717	0.21631055196305973	-5.85811	4.681769713409377e-9	3.30277572509607e-7	ENSG00000122035	RASL11A	MEF2D_vs_hNTO
590.1449220051393	-0.541428	0.12998448912944194	-4.16533	3.109020940239311e-5	6.865122661536561e-4	ENSG00000122176	FMOD	MEF2D_vs_hNTO
20.875328181049785	-2.12338	0.4220105534561888	-5.03158	4.864422522246268e-7	1.9524785572050537e-5	ENSG00000122367	LDB3	MEF2D_vs_hNTO
15498.956262494148	0.6026981346519987	0.0879298	6.854307230884606	7.165892793115464e-12	1.0154381648400834e-9	ENSG00000122641	INHBA	MEF2D_vs_hNTO
866.072	0.977942	0.16914539965174744	5.78166	7.396521846907481e-9	5.043251883565033e-7	ENSG00000122861	PLAU	MEF2D_vs_hNTO
707.3323920009205	0.550761	0.0911137	6.0447662684804975	1.4962675464586908e-9	1.2011416717778733e-7	ENSG00000123610	TNFAIP6	MEF2D_vs_hNTO
1629.4062777538797	1.4717773833922998	0.3436993556437457	4.282165093488972	1.8508357544593433e-5	4.461718854241044e-4	ENSG00000124875	CXCL6	MEF2D_vs_hNTO
11792.023282688655	0.5134931022645818	0.0973799	5.2730920086750945	1.3414426781705476e-7	6.391856691072293e-6	ENSG00000125148	MT2A	MEF2D_vs_hNTO
3561.8248820362014	0.8690895472038088	0.1825890969083931	4.759810754964413	1.937745629724466e-6	6.444388322855081e-5	ENSG00000125538	IL1B	MEF2D_vs_hNTO
506.1183332262342	0.6709240709375986	0.1743240579680368	3.848717605349779	1.1873779274055564e-4	0.00199752	ENSG00000125845	BMP2	MEF2D_vs_hNTO
363.07327515451425	-0.590854	0.10644729229256203	-5.55067	2.8456924929245178e-8	1.6386362143002805e-6	ENSG00000125848	FLRT3	MEF2D_vs_hNTO
133.0456713330202	-0.711996	0.17373166906906984	-4.09825	4.162808141051364e-5	8.663744759460157e-4	ENSG00000125965	GDF5	MEF2D_vs_hNTO
72.46068699765107	-1.16833	0.22124315644895687	-5.28074	1.286601267995365e-7	6.166604195074256e-6	ENSG00000125966	MMP24	MEF2D_vs_hNTO
2158.3666141982185	-0.759928	0.109019	-6.97058	3.156397936709988e-12	4.807164558563174e-10	ENSG00000127241	MASP1	MEF2D_vs_hNTO
469.39359296806754	-0.863592	0.10112930160403642	-8.53948	1.3482136657776843e-17	4.4837734484720696e-15	ENSG00000127528	KLF2	MEF2D_vs_hNTO
1878.2618225952162	-1.31269	0.14981718094529975	-8.76196	1.918787689754466e-18	7.10649186187245e-16	ENSG00000127951	FGL2	MEF2D_vs_hNTO
849.5082260555386	-0.775408	0.0699488	-11.0854	1.477361633664463e-28	1.851929629399699e-25	ENSG00000128294	TPST2	MEF2D_vs_hNTO
486.5234508145858	-0.579037	0.0892352	-6.48889	8.647268033759505e-11	9.854257334136006e-9	ENSG00000128311	TST	MEF2D_vs_hNTO
1041.6831573244353	-0.656374	0.12683473574164333	-5.17504	2.2786749525109895e-7	1.0253222639886121e-5	ENSG00000128510	CPA4	MEF2D_vs_hNTO
96.8868	0.6558817059041916	0.1591830847457526	4.1203	3.7838309222757926e-5	8.049779204883331e-4	ENSG00000128596	CCDC136	MEF2D_vs_hNTO
2062.6609435370783	0.7097384949232187	0.11398783723052201	6.226440576180835	4.771510803318495e-10	4.4179852301635336e-8	ENSG00000128606	LRRC17	MEF2D_vs_hNTO
192.45353261299465	0.709757	0.17386571154431682	4.0822110767349225	4.4609252624766415e-5	9.17869167642921e-4	ENSG00000128849	CGNL1	MEF2D_vs_hNTO
32.968429473977636	1.5123189506814592	0.3123897552490566	4.841128511003007	1.2910384334141781e-6	4.573643980634227e-5	ENSG00000129646	QRICH2	MEF2D_vs_hNTO
5182.929525054421	-0.534556	0.0502282	-10.6425	1.8892081303535978e-26	1.7103630940134575e-23	ENSG00000130147	SH3BP4	MEF2D_vs_hNTO
2285.3243113466506	0.5070814517878842	0.0692037	7.3273786671739884	2.346979880176404e-13	4.499574603218197e-11	ENSG00000130164	LDLR	MEF2D_vs_hNTO
38.617160488809624	-1.30509	0.30084293050074423	-4.33813	1.4370249291327213e-5	3.6084752639376123e-4	ENSG00000130203	APOE	MEF2D_vs_hNTO
40.29128939542671	-2.59104	0.396702	-6.53147	6.512831956397157e-11	7.4741626451724e-9	ENSG00000130477	UNC13A	MEF2D_vs_hNTO
950.4808828989845	-0.670587	0.16899	-3.96822	7.241277529129046e-5	0.00135326	ENSG00000130702	LAMA5	MEF2D_vs_hNTO
39.96188991302709	-0.96893	0.2840945160165745	-3.41059	6.482237539429335e-4	0.00776725	ENSG00000130720	FIBCD1	MEF2D_vs_hNTO
802.4608099307206	-0.690485	0.0721465	-9.5706	1.0629172827517811e-21	6.415296311008527e-19	ENSG00000130956	HABP4	MEF2D_vs_hNTO
1304.0134430588253	-0.509959	0.0651354	-7.82922	4.908907001065314e-15	1.1939634102889606e-12	ENSG00000131370	SH3BP5	MEF2D_vs_hNTO
121.36077851637357	0.8094765188697708	0.15010264881507215	5.392819682130016	6.936054829371283e-8	3.5432586049979444e-6	ENSG00000131386	GALNT15	MEF2D_vs_hNTO
232.92274977224673	0.5864933308665977	0.12711926504246857	4.61372	3.955156671769886e-6	1.1935783911696678e-4	ENSG00000131470	PSMC3IP	MEF2D_vs_hNTO
229.81797730445757	-0.562897	0.10920360337353571	-5.15456	2.5422146535800814e-7	1.1106683644702684e-5	ENSG00000131773	KHDRBS3	MEF2D_vs_hNTO
129.98524840790952	0.5453360884832781	0.1499418838984048	3.636983038393583	2.758500882319717e-4	0.00390247	ENSG00000131979	GCH1	MEF2D_vs_hNTO
362.233	0.9124351289203928	0.18040929171211526	5.057583898596499	4.246016431993528e-7	1.7385196928584554e-5	ENSG00000132688	NES	MEF2D_vs_hNTO
128.4533689002138	-0.61158	0.1817868847424918	-3.36427	7.674617220362047e-4	0.0088699	ENSG00000132879	FBXO44	MEF2D_vs_hNTO
14567.030375424825	-0.685001	0.0991878	-6.90611	4.981340350857059e-12	7.247850210497021e-10	ENSG00000133026	MYH10	MEF2D_vs_hNTO
100.53555736989082	-1.58081	0.21320213525222592	-7.41462	1.2197345887438237e-13	2.5483070330986348e-11	ENSG00000133083	DCLK1	MEF2D_vs_hNTO
9572.200818516969	1.39223	0.196672	7.078951339082672	1.4524937272401739e-12	2.465608101990195e-10	ENSG00000133110	POSTN	MEF2D_vs_hNTO
200.602	-0.53274	0.1357890080114042	-3.92329	8.73475089593554e-5	0.00156937	ENSG00000133597	ADCK2	MEF2D_vs_hNTO
166.78343666151977	0.5566358952473258	0.13001646153506624	4.281272453313134	1.8582767536722977e-5	4.466442179622974e-4	ENSG00000134070	IRAK2	MEF2D_vs_hNTO
2163.364950206482	-0.662571	0.1406930003154134	-4.70934	2.4851792809834346e-6	7.940878737824715e-5	ENSG00000134243	SORT1	MEF2D_vs_hNTO
84.63035157271727	-1.33	0.24175333568258398	-5.50149	3.766010979091664e-8	2.1017436614821147e-6	ENSG00000134245	WNT2B	MEF2D_vs_hNTO
314.9365619025749	-0.535545	0.11251313031438707	-4.75985	1.9373921853940272e-6	6.444388322855081e-5	ENSG00000134259	NGF	MEF2D_vs_hNTO
52.66944843812613	-1.93168	0.32647	-5.91686	3.281424455562607e-9	2.3979413868990244e-7	ENSG00000134339	SAA2	MEF2D_vs_hNTO
104.65903160511188	0.5338477010479754	0.15909	3.355638708797904	7.918193738513056e-4	0.0091062	ENSG00000134516	DOCK2	MEF2D_vs_hNTO
5429.700119648107	0.5694160216982104	0.0982949	5.792938002366181	6.9165645169490814e-9	4.7557947412743555e-7	ENSG00000134986	NREP	MEF2D_vs_hNTO
1099.2195288958978	0.5212424732519361	0.0924493	5.638143897801904	1.718928446039447e-8	1.0610476498734403e-6	ENSG00000135111	TBX3	MEF2D_vs_hNTO
100.38865184953487	-1.98491	0.2343793261255251	-8.4688	2.4792951270531177e-17	7.623130828388227e-15	ENSG00000135205	CCDC146	MEF2D_vs_hNTO
284.8442090392527	-1.53214	0.1553880787226639	-9.86012	6.19766516463688e-23	4.8093881677582186e-20	ENSG00000135424	ITGA7	MEF2D_vs_hNTO
6706.724182606767	-0.661901	0.1408626916491488	-4.69891	2.615522627792226e-6	8.275311726113747e-5	ENSG00000135480	KRT7	MEF2D_vs_hNTO
1071.4185131332902	0.5547536365745233	0.098784	5.615825676386772	1.956258127078898e-8	1.193976870369952e-6	ENSG00000135905	DOCK10	MEF2D_vs_hNTO
60866.31891320279	-0.611313	0.0952982	-6.41474	1.4106496261990682e-10	1.4642004018178352e-8	ENSG00000135919	SERPINE2	MEF2D_vs_hNTO
206.0163083809109	0.5152598006031778	0.12549107906161056	4.105947645491263	4.02660680925616e-5	8.470777450942852e-4	ENSG00000136122	BORA	MEF2D_vs_hNTO
4574.772709473589	-0.642316	0.13005136916143467	-4.93894	7.854658833101871e-7	3.004683576155589e-5	ENSG00000136153	LMO7	MEF2D_vs_hNTO
188.98709720787818	0.9976959621565513	0.17460742332777088	5.713937833465928	1.1039134033720312e-8	7.13864000847247e-7	ENSG00000136231	IGF2BP3	MEF2D_vs_hNTO
5972.705515980351	0.5541179505285434	0.11863217879020897	4.6708907834227205	2.998963687113796e-6	9.362282039311574e-5	ENSG00000136244	IL6	MEF2D_vs_hNTO
490.5394889943049	-0.538084	0.0927402	-5.80206	6.550322097523833e-9	4.542299953244612e-7	ENSG00000136274	NACAD	MEF2D_vs_hNTO
735.9591433264013	-0.705904	0.10157127171878914	-6.94984	3.657039433712408e-12	5.518066167757167e-10	ENSG00000136378	ADAMTS7	MEF2D_vs_hNTO
732.3130446888619	-0.543491	0.0761002	-7.14178	9.21307547303363e-13	1.6143685796618927e-10	ENSG00000136720	HS6ST1	MEF2D_vs_hNTO
282.7	-0.540902	0.12207268852800009	-4.43098	9.380567427308983e-6	2.48158647395174e-4	ENSG00000136867	SLC31A2	MEF2D_vs_hNTO
499.4414228591183	0.6218540783040997	0.13910075681912376	4.470529798142739	7.80260713394786e-6	2.1405940379598374e-4	ENSG00000136928	GABBR2	MEF2D_vs_hNTO
1821.463634395464	0.8572681097139273	0.23610000795576705	3.6309533283647117	2.8237624982432966e-4	0.00398246	ENSG00000137033	IL33	MEF2D_vs_hNTO
151.19285311901265	-0.598141	0.16000384154621397	-3.73829	1.852760349189301e-4	0.00284032	ENSG00000137198	GMPR	MEF2D_vs_hNTO
622.1078546530929	-0.586769	0.12646805312507667	-4.63966	3.4897653817006027e-6	1.0669646652944281e-4	ENSG00000137463	MGARP	MEF2D_vs_hNTO
62.13972627687153	-0.935966	0.24795492788427864	-3.77474	1.6017373003728437e-4	0.00256404	ENSG00000137501	SYTL2	MEF2D_vs_hNTO
1940.377177770317	-0.821355	0.13542277033781674	-6.06512	1.3185525128077122e-9	1.0718904667757574e-7	ENSG00000137507	LRRC32	MEF2D_vs_hNTO
1091.8972017375033	0.6426853044425875	0.12215343649304367	5.261295325729022	1.430440614562004e-7	6.776296585727448e-6	ENSG00000137812	KNL1	MEF2D_vs_hNTO
268.07900090022156	-0.501794	0.12758737274666956	-3.93294	8.391276572558021e-5	0.00152276	ENSG00000137834	SMAD6	MEF2D_vs_hNTO
72.817	0.7507758821732071	0.19663572317075012	3.818105225576256	1.344805679398728e-4	0.00221811	ENSG00000138336	TET1	MEF2D_vs_hNTO
156.3278911826323	0.6150793358816914	0.15369298921911104	4.001999954629088	6.280931075006206e-5	0.00121129	ENSG00000138346	DNA2	MEF2D_vs_hNTO
104.85485679888886	-0.815071	0.20628473377173678	-3.95119	7.776250510303116e-5	0.00143513	ENSG00000138449	SLC40A1	MEF2D_vs_hNTO
1005.6992054852583	-0.558	0.11684782573911319	-4.77544	1.7931668325476642e-6	6.075144844739446e-5	ENSG00000138771	SHROOM3	MEF2D_vs_hNTO
160.6104508704964	-0.64413	0.14429321337478374	-4.46403	8.043052782875668e-6	2.1844931358290314e-4	ENSG00000138772	ANXA3	MEF2D_vs_hNTO
374.0111761558825	-0.831102	0.15279706462980874	-5.43925	5.350420533279475e-8	2.840079902616362e-6	ENSG00000139132	FGD4	MEF2D_vs_hNTO
191.41119813533672	0.6838287956423759	0.1507628841337856	4.535790088995329	5.738823738986486e-6	1.643582981555778e-4	ENSG00000139263	LRIG3	MEF2D_vs_hNTO
319.1323207037225	0.5652540739345869	0.13393888573519774	4.220238736733376	2.440437380901434e-5	5.620515672481563e-4	ENSG00000139618	BRCA2	MEF2D_vs_hNTO
285.0204583600865	0.5370433128247666	0.11966693424911375	4.487817091618556	7.195666526251375e-6	1.9908417947672735e-4	ENSG00000140534	TICRR	MEF2D_vs_hNTO
24.282741100446877	2.023036220180352	0.5447196895030648	3.713903240813493	2.0408685239614924e-4	0.00307944	ENSG00000140873	ADAMTS18	MEF2D_vs_hNTO
1078.3656005803189	1.1263259609416933	0.17091665111459545	6.589913584174542	4.4008264975702486e-11	5.351930492866028e-9	ENSG00000141052	MYOCD	MEF2D_vs_hNTO
90.85065786392066	-0.831527	0.23477599875105118	-3.54179	3.9742203335168614e-4	0.00526108	ENSG00000141574	SECTM1	MEF2D_vs_hNTO
42619.926172249965	-0.595615	0.0632745	-9.41319	4.812835756082717e-21	2.7044817752111708e-18	ENSG00000141753	IGFBP4	MEF2D_vs_hNTO
161.68509364030132	-0.682389	0.14892664039974707	-4.58205	4.604422859072335e-6	1.3534410522797233e-4	ENSG00000142583	SLC2A5	MEF2D_vs_hNTO
684.792	-0.714819	0.1249337268810672	-5.72158	1.0553664927176305e-8	6.879300946130602e-7	ENSG00000142910	TINAGL1	MEF2D_vs_hNTO
135.50711724198143	-0.519599	0.15487611305818655	-3.35493	7.938475667283671e-4	0.00912309	ENSG00000143126	CELSR2	MEF2D_vs_hNTO
47.17334614512463	-1.45575	0.290787	-5.00625	5.550121603654767e-7	2.2015440795605967e-5	ENSG00000143127	ITGA10	MEF2D_vs_hNTO
476.2737015124465	0.5020526467150771	0.0997584	5.032684691509363	4.836582676053543e-7	1.946097562690581e-5	ENSG00000143228	NUF2	MEF2D_vs_hNTO
402.7596536044189	-2.9787	0.20716435868998284	-14.3784	7.066097785741145e-47	2.302982590328754e-43	ENSG00000143248	RGS5	MEF2D_vs_hNTO
7.517146613055258	-5.07067	1.2765829713923265	-3.97207	7.125182601694853e-5	0.00133843	ENSG00000143318	CASQ1	MEF2D_vs_hNTO
417.8251491697354	-0.647966	0.10194809846995773	-6.35584	2.0729110072989867e-10	2.0639367229117067e-8	ENSG00000143382	ADAMTSL4	MEF2D_vs_hNTO
98.34811775779808	-0.582615	0.17019700144440203	-3.42318	6.189334064963288e-4	0.00747262	ENSG00000143845	ETNK2	MEF2D_vs_hNTO
18.107840289373783	-2.32599	0.6180641960990747	-3.76334	1.676574842830034e-4	0.00265515	ENSG00000143882	ATP6V1C2	MEF2D_vs_hNTO
1719.6311846585045	-1.15745	0.1792356614185416	-6.45771	1.0629645838262428e-10	1.1946255764160313e-8	ENSG00000144063	MALL	MEF2D_vs_hNTO
214.87863316972076	-0.891758	0.21601873458498963	-4.12815	3.656945665903745e-5	7.830957499548939e-4	ENSG00000144476	ACKR3	MEF2D_vs_hNTO
81.12190551383553	-1.21262	0.18733009652556376	-6.47317	9.596495175443828e-11	1.0860033706877266e-8	ENSG00000144712	CAND2	MEF2D_vs_hNTO
875.0559976367618	0.9976036723437057	0.1390035912360614	7.1768194150432825	7.135183208803621e-13	1.2919438396740422e-10	ENSG00000144749	LRIG1	MEF2D_vs_hNTO
1864.2628425056314	0.7085774426694279	0.1752350538043266	4.043582760904958	5.264056283923429e-5	0.00104998	ENSG00000144802	NFKBIZ	MEF2D_vs_hNTO
64.32586600897704	0.7881702822897605	0.23638121561588543	3.334318593109026	8.550865609995606e-4	0.009677	ENSG00000144891	AGTR1	MEF2D_vs_hNTO
153.15334767029137	-0.520908	0.13299395263545705	-3.91678	8.974075049642501e-5	0.001597	ENSG00000145029	NICN1	MEF2D_vs_hNTO
1146.3998022793398	0.5539189108695111	0.15411055956341194	3.594295630609204	3.25270344611529e-4	0.00445395	ENSG00000145147	SLIT2	MEF2D_vs_hNTO
3131.273310895855	-0.546984	0.0773222	-7.07408	1.504471935466364e-12	2.511140330914705e-10	ENSG00000145349	CAMK2D	MEF2D_vs_hNTO
245.6320944065931	0.5445704435043077	0.162849	3.344028407728411	8.25712818695107e-4	0.00940966	ENSG00000145779	TNFAIP8	MEF2D_vs_hNTO
161.97737366369472	-1.03041	0.2188915535623442	-4.70742	2.508733058023025e-6	8.00045282065425e-5	ENSG00000146374	RSPO3	MEF2D_vs_hNTO
33.041577406010276	-1.42689	0.34968111437062604	-4.08055	4.492964523561221e-5	9.221328699742274e-4	ENSG00000147166	ITGB1BP2	MEF2D_vs_hNTO
3080.8917847980265	-0.521687	0.0846829	-6.16048	7.252342013767326e-10	6.32000884793328e-8	ENSG00000147224	PRPS1	MEF2D_vs_hNTO
573.0773582073175	0.5009901848207761	0.0782479	6.40261	1.527466234712212e-10	1.565508789991837e-8	ENSG00000147536	GINS4	MEF2D_vs_hNTO
680.2032889906968	-0.532388	0.10055241805064632	-5.29463	1.192544345728382e-7	5.783840076782652e-6	ENSG00000147852	VLDLR	MEF2D_vs_hNTO
1512.6109165742776	-0.64533	0.1169615606633682	-5.51745	3.43946130241315e-8	1.939427729554488e-6	ENSG00000147883	CDKN2B	MEF2D_vs_hNTO
95.41600152441292	-0.747873	0.1965159790036667	-3.80566	1.4142675430044922e-4	0.00230469	ENSG00000148426	PROSER2	MEF2D_vs_hNTO
1745.6303461302189	-1.69619	0.29364713882195387	-5.77629	7.636485898912768e-9	5.163658680858194e-7	ENSG00000148677	ANKRD1	MEF2D_vs_hNTO
3986.7797446008394	0.7213413234813879	0.19944579493452189	3.616728664137564	2.9834976103107437e-4	0.00416572	ENSG00000148773	MKI67	MEF2D_vs_hNTO
187.94677962783288	-0.580412	0.15266139623334227	-3.80195	1.4355883220819616e-4	0.00233011	ENSG00000148926	ADM	MEF2D_vs_hNTO
813.9794654673633	-0.511145	0.10270670650032324	-4.97674	6.46630335887332e-7	2.5269755284460342e-5	ENSG00000149131	SERPING1	MEF2D_vs_hNTO
717.6511344502288	0.6614152827358745	0.0962966	6.868519028734327	6.487182141100653e-12	9.35532036914834e-10	ENSG00000149256	TENM4	MEF2D_vs_hNTO
355.03951084014835	-0.505176	0.10822243787451141	-4.66794	3.0423625290412753e-6	9.475745798152688e-5	ENSG00000149582	TMEM25	MEF2D_vs_hNTO
515.2288519230569	0.7600175810660745	0.10752344245121238	7.0683895877954654	1.5674198907011913e-12	2.5542674538866616e-10	ENSG00000149948	HMGA2	MEF2D_vs_hNTO
141.3808973418708	0.7942356437532512	0.20481246218593266	3.8778677590049617	1.0537596603422625e-4	0.00181715	ENSG00000149968	MMP3	MEF2D_vs_hNTO
111.98740043290493	-1.97127	0.3515533487121787	-5.60731	2.05501337143209e-8	1.2449255725225776e-6	ENSG00000150394	CDH8	MEF2D_vs_hNTO
263.41870298832845	-0.623937	0.14103175849331961	-4.42409	9.684931456131088e-6	2.5414757328359456e-4	ENSG00000150907	FOXO1	MEF2D_vs_hNTO
2238.931062236089	0.6787825319444487	0.19005232421536752	3.571556068818456	3.548665554688639e-4	0.00479114	ENSG00000151012	SLC7A11	MEF2D_vs_hNTO
1239.1758462045502	-0.631398	0.11380187768595891	-5.54822	2.8858931718476287e-8	1.6559336312827098e-6	ENSG00000151276	MAGI1	MEF2D_vs_hNTO
70.46543158191311	-1.90604	0.29644826614088493	-6.42958	1.2795956711206974e-10	1.3628948402995351e-8	ENSG00000151320	AKAP6	MEF2D_vs_hNTO
3234.0312498762864	-0.511935	0.0773001	-6.6227	3.526928217691381e-11	4.354153199658996e-9	ENSG00000151693	ASAP2	MEF2D_vs_hNTO
597.4010496254825	-0.724305	0.12073242305299625	-5.99926	1.9821801886486223e-9	1.5455315002018157e-7	ENSG00000151729	SLC25A4	MEF2D_vs_hNTO
13.505613613954424	-1.70499	0.5063151595926682	-3.36745	7.586568312983571e-4	0.00879308	ENSG00000152092	ASTN1	MEF2D_vs_hNTO
1440.0884107404404	-0.502197	0.0762533	-6.58591	4.521024222172234e-11	5.417250788567554e-9	ENSG00000152137	HSPB8	MEF2D_vs_hNTO
227.85535533693235	0.633652	0.12537882733480343	5.0539017935230435	4.328742513690423e-7	1.7635297000774783e-5	ENSG00000152495	CAMK4	MEF2D_vs_hNTO
1736.2755194176173	-0.608416	0.061989621155367956	-9.81481	9.722018071984211e-23	6.601250270877279e-20	ENSG00000152518	ZFP36L2	MEF2D_vs_hNTO
274.5253671654049	0.5774737860748159	0.12540958994530188	4.604701971569195	4.130569676340116e-6	1.2419144547165783e-4	ENSG00000152784	PRDM8	MEF2D_vs_hNTO
7379.208953744614	-0.520072	0.059116861897164474	-8.79735	1.4007953754374196e-18	5.567649131250777e-16	ENSG00000153071	DAB2	MEF2D_vs_hNTO
7379.208953744614	-0.520072	0.059116861897164474	-8.79735	1.4007953754374196e-18	5.567649131250777e-16	ENSG00000153071	LOC112267931	MEF2D_vs_hNTO
30.240875015967436	-1.10499	0.3176457386306049	-3.4787	5.038538961655331e-4	0.00632086	ENSG00000153233	PTPRR	MEF2D_vs_hNTO
123.67743817912057	0.9692190671832985	0.29111271591277227	3.3293601213686284	8.704577528649131e-4	0.00981659	ENSG00000153253	SCN3A	MEF2D_vs_hNTO
269.5793012231642	0.7641388831908618	0.13554619926871547	5.63748	1.7255740875802e-8	1.0611303898568656e-6	ENSG00000153707	PTPRD	MEF2D_vs_hNTO
234.09207468420178	-0.620614	0.13641616304610144	-4.54941	5.379545972130728e-6	1.5543454106709635e-4	ENSG00000153721	CNKSR3	MEF2D_vs_hNTO
2508.1703292981692	-0.603459	0.085098	-7.09135	1.3281266478286598e-12	2.3024629630867916e-10	ENSG00000154122	ANKH	MEF2D_vs_hNTO
399.0673886904085	0.9442589768356511	0.10759579421824644	8.775984077224466	1.6941580032629763e-18	6.573333052660348e-16	ENSG00000154188	ANGPT1	MEF2D_vs_hNTO
3596.1864778365375	-0.53497	0.11320307403846142	-4.72575	2.292663497264246e-6	7.412945307821063e-5	ENSG00000154553	PDLIM3	MEF2D_vs_hNTO
81.76069772723731	-1.13618	0.26277303717514755	-4.3238	1.533628349056167e-5	3.7924138962396503e-4	ENSG00000154556	SORBS2	MEF2D_vs_hNTO
487.2835414561706	0.5330109864048759	0.0861567	6.18653	6.150185169547374e-10	5.446924865377391e-8	ENSG00000154640	BTG3	MEF2D_vs_hNTO
224.07152574864898	0.6356077004788203	0.18565772076713996	3.4235457478012847	6.180984698888485e-4	0.00747221	ENSG00000154654	NCAM2	MEF2D_vs_hNTO
12.008902613915822	-2.3718	0.6929298417262993	-3.42286	6.196549510321359e-4	0.00747439	ENSG00000155657	TTN	MEF2D_vs_hNTO
582.3623070769052	-0.527442	0.11392266585860991	-4.62982	3.659756121405028e-6	1.1126751073585137e-4	ENSG00000155792	DEPTOR	MEF2D_vs_hNTO
503.10829191776713	-0.714426	0.11517740023771077	-6.20283	5.545571851551589e-10	5.0048426639446575e-8	ENSG00000155816	FMN2	MEF2D_vs_hNTO
65.68213702756253	0.776198	0.22630055329159846	3.4299434126427157	6.037071377136076e-4	0.00733086	ENSG00000155980	KIF5A	MEF2D_vs_hNTO
2500.1509138371744	0.6939145239994361	0.10778128805025096	6.438172493131756	1.2092053752092793e-10	1.304980847311948e-8	ENSG00000156011	PSD3	MEF2D_vs_hNTO
838.7107283825309	-0.640143	0.14112917460343977	-4.53587	5.7367322004879846e-6	1.643582981555778e-4	ENSG00000156265	MAP3K7CL	MEF2D_vs_hNTO
74.12598177625024	-1.20748	0.28731906777774263	-4.20258	2.638895204199994e-5	6.006066515033952e-4	ENSG00000156453	PCDH1	MEF2D_vs_hNTO
474.96122249711914	-0.511851	0.0993137	-5.15388	2.551446883461712e-7	1.1117213479382902e-5	ENSG00000156675	RAB11FIP1	MEF2D_vs_hNTO
145.1224214952171	0.5995315428121796	0.16448890120518048	3.6448145645056913	2.675846677697597e-4	0.00381501	ENSG00000157168	NRG1	MEF2D_vs_hNTO
1243.6550094509082	-1.41374	0.16217989836612143	-8.71711	2.853875192968424e-18	1.0334833365469653e-15	ENSG00000157240	FZD1	MEF2D_vs_hNTO
59.83972007843919	-1.40378	0.2512308429408125	-5.58761	2.3021010670724053e-8	1.3641832359640697e-6	ENSG00000157734	SNX22	MEF2D_vs_hNTO
9.414040171679698	-6.943	1.817059375631185	-3.82101	1.3290676149371698e-4	0.00219438	ENSG00000157766	ACAN	MEF2D_vs_hNTO
116.52449515732796	-1.45884	0.2940098406008887	-4.96187	6.981916750055639e-7	2.702549058406335e-5	ENSG00000158008	EXTL1	MEF2D_vs_hNTO
340.8844243929549	-0.58881	0.0961792	-6.12201	9.240061033520252e-10	7.801867077836583e-8	ENSG00000158555	GDPD5	MEF2D_vs_hNTO
658.891	0.5991665320205012	0.0996927	6.010136344367854	1.853673647398567e-9	1.4592978627056546e-7	ENSG00000158859	ADAMTS4	MEF2D_vs_hNTO
113.13784305001816	1.2751713129725495	0.3006383726767136	4.241545420896032	2.2198595274481027e-5	5.235141947799463e-4	ENSG00000159167	STC1	MEF2D_vs_hNTO
64.40009863899856	-2.63255	0.35620501883258965	-7.39054	1.4623793533194875e-13	2.9420906100857247e-11	ENSG00000159251	ACTC1	MEF2D_vs_hNTO
259.17802109965726	-0.553586	0.11860111366555695	-4.66763	3.0469383887039817e-6	9.475745798152688e-5	ENSG00000160013	PTGIR	MEF2D_vs_hNTO
103.00950797167447	-1.02252	0.28180440747644564	-3.62848	2.850915967508738e-4	0.00401543	ENSG00000161544	CYGB	MEF2D_vs_hNTO
75.68422113963918	0.7369943674370214	0.21003765532178292	3.5088678090027603	4.500185147254909e-4	0.00580641	ENSG00000161647	MPP3	MEF2D_vs_hNTO
1117.0088167544043	-0.715325	0.085298	-8.38618	5.021920283150886e-17	1.515503943226423e-14	ENSG00000161714	PLCD3	MEF2D_vs_hNTO
20.373893826319456	-1.42678	0.3716656452615929	-3.83889	1.2359079866219465e-4	0.00206356	ENSG00000162383	SLC1A7	MEF2D_vs_hNTO
69.01709848857634	-1.14987	0.23642162811732645	-4.86364	1.1524618037831355e-6	4.16419457970066e-5	ENSG00000162409	PRKAA2	MEF2D_vs_hNTO
492.2272515323225	-0.733482	0.1497881900281306	-4.8968	9.741144929961668e-7	3.649234431693226e-5	ENSG00000162433	AK4	MEF2D_vs_hNTO
320.4509720119373	-0.639436	0.12058731365472752	-5.30268	1.141167613223375e-7	5.584524752278714e-6	ENSG00000162437	RAVER2	MEF2D_vs_hNTO
51.869847232234925	-1.17562	0.3470458094690742	-3.38751	7.05290723988249e-4	0.00831651	ENSG00000162552	WNT4	MEF2D_vs_hNTO
45.63426205989579	-1.27244	0.2716676928752902	-4.68381	2.8159715741633997e-6	8.841825197026351e-5	ENSG00000162630	B3GALT2	MEF2D_vs_hNTO
85.46084118741022	0.8579367986610138	0.2524341430226067	3.398655936111548	6.77178472914796e-4	0.00804909	ENSG00000162825	NBPF20	MEF2D_vs_hNTO
428.4204439714429	-0.725304	0.12340840948703626	-5.87727	4.17093234537688e-9	2.98111901316937e-7	ENSG00000162946	DISC1	MEF2D_vs_hNTO
1660.5562385720932	-0.777382	0.0858761	-9.05238	1.398914039271316e-19	6.33241755110149e-17	ENSG00000163249	CCNYL1	MEF2D_vs_hNTO
64.1274	0.9163531945221176	0.21723953204863092	4.218169620789756	2.4629351599217044e-5	5.65295653043438e-4	ENSG00000163347	CLDN1	MEF2D_vs_hNTO
8.89335	-2.50096	0.642901	-3.89012	1.0019459930715296e-4	0.00174628	ENSG00000163492	CCDC141	MEF2D_vs_hNTO
1453.9230794211696	-0.560249	0.10815045595572345	-5.18027	2.2156009370376005e-7	1.0001504950128736e-5	ENSG00000163531	NFASC	MEF2D_vs_hNTO
37.19690703545119	1.9110379658373828	0.3928346944509332	4.864738254619921	1.1460837473925857e-6	4.15035127722435e-5	ENSG00000163734	CXCL3	MEF2D_vs_hNTO
58.11158128501655	1.6617879827476691	0.37294572371505474	4.455844046672434	8.35637644981488e-6	2.2620516715312835e-4	ENSG00000163735	CXCL5	MEF2D_vs_hNTO
1798.4982381240698	1.6193343376189704	0.3527404968794011	4.590724206448591	4.417106822140879e-6	1.3135250506132805e-4	ENSG00000163739	CXCL1	MEF2D_vs_hNTO
271.16942180239494	0.5266792973131081	0.1493514004705899	3.526443646685598	4.2118078740951525e-4	0.00552966	ENSG00000163808	KIF15	MEF2D_vs_hNTO
617.165	0.5826198655191841	0.15009347084483202	3.8817135898036614	1.037229948271754e-4	0.00179421	ENSG00000163874	ZC3H12A	MEF2D_vs_hNTO
34.18139533236913	-1.0102	0.3040601152138544	-3.32237	8.925549902636502e-4	0.00997605	ENSG00000163898	LIPH	MEF2D_vs_hNTO
740.8297762544345	-1.07409	0.10055810601613754	-10.6813	1.2450760319737664e-26	1.268109938565281e-23	ENSG00000163947	ARHGEF3	MEF2D_vs_hNTO
193.43450251618083	-0.782663	0.1345385874372012	-5.81739	5.977429969630313e-9	4.180609389918265e-7	ENSG00000163975	MELTF	MEF2D_vs_hNTO
148.56524569197393	-1.50025	0.17024763189920541	-8.81214	1.2277836119664513e-18	5.001990435151322e-16	ENSG00000164056	SPRY1	MEF2D_vs_hNTO
681.565	0.611826	0.0897388	6.817853792098551	9.241061759034836e-12	1.2762062917392516e-9	ENSG00000164211	STARD4	MEF2D_vs_hNTO
360.5870340542124	1.437865350341391	0.2664168199260743	5.397051697938485	6.774487291732207e-8	3.47160518572541e-6	ENSG00000164283	ESM1	MEF2D_vs_hNTO
156.7608595324007	-0.752104	0.18347641039300303	-4.09919	4.1460548651714365e-5	8.650974402411489e-4	ENSG00000164318	EGFLAM	MEF2D_vs_hNTO
1315.6217011381837	-0.556165	0.0924258	-6.01742	1.772204444015536e-9	1.4087728594964477e-7	ENSG00000164442	CITED2	MEF2D_vs_hNTO
4248.522878733095	-0.89438	0.19776274587181492	-4.52249	6.1116009058336755e-6	1.7350984035098533e-4	ENSG00000164530	PI16	MEF2D_vs_hNTO
1130.4569754236504	0.5162645129130474	0.0971878	5.312028332115675	1.0841174318407221e-7	5.3535689906898205e-6	ENSG00000164611	PTTG1	MEF2D_vs_hNTO
193.47737819913127	-0.780093	0.17241716414363523	-4.52445	6.055236170825193e-6	1.7251071440518766e-4	ENSG00000164659	ELAPOR2	MEF2D_vs_hNTO
935.9829146460285	-0.924839	0.1650419790593666	-5.60366	2.098736331307182e-8	1.2620297880067098e-6	ENSG00000164694	FNDC1	MEF2D_vs_hNTO
19.59833747317967	1.3421667893544735	0.40329327502664225	3.328016786954376	8.746659577504127e-4	0.00984362	ENSG00000164929	BAALC	MEF2D_vs_hNTO
1544.984320264009	-0.624211	0.11426747574523602	-5.46272	4.6889778173117375e-8	2.5385907810934244e-6	ENSG00000165124	SVEP1	MEF2D_vs_hNTO
516.2198912328452	-2.14393	0.1314143522198737	-16.3143	7.813480960365261e-60	4.244282857670409e-56	ENSG00000165507	DEPP1	MEF2D_vs_hNTO
63.430250575610685	-0.895625	0.232701	-3.84883	1.1868368385099555e-4	0.00199752	ENSG00000165795	NDRG2	MEF2D_vs_hNTO
483.31316371224534	-1.06947	0.13170660175116042	-8.12007	4.659221683113138e-16	1.2654446091335286e-13	ENSG00000166106	ADAMTS15	MEF2D_vs_hNTO
164.0930985744326	-1.33446	0.16208205828963962	-8.23323	1.8222556404477406e-16	5.1199099856442035e-14	ENSG00000166165	CKB	MEF2D_vs_hNTO
1767.2280482058504	-1.97855	0.20366075943910847	-9.71492	2.6044904482542654e-22	1.6977110537900604e-19	ENSG00000166317	SYNPO2L	MEF2D_vs_hNTO
150.40865337110696	-0.915415	0.1434502699973703	-6.38141	1.7546190397227197e-10	1.7759796193367354e-8	ENSG00000166387	PPFIBP2	MEF2D_vs_hNTO
202.5697231972298	-0.901296	0.16551300840469893	-5.44547	5.166832511445216e-8	2.778835069521823e-6	ENSG00000166396	SERPINB7	MEF2D_vs_hNTO
65.63932494577624	-1.24482	0.2530504741142627	-4.91924	8.688197852584392e-7	3.273312954167823e-5	ENSG00000166448	TMEM130	MEF2D_vs_hNTO
8639.183999597444	-0.71525	0.0524797	-13.6291	2.688962839208109e-42	7.303223071289224e-39	ENSG00000166710	B2M	MEF2D_vs_hNTO
309.46487506673526	0.5744468091551438	0.12922005818906349	4.445492574493841	8.769070995841327e-6	2.3580986955153507e-4	ENSG00000166803	PCLAF	MEF2D_vs_hNTO
280.2518021258068	0.8865716717975856	0.2498781623957556	3.548015814176824	3.88144915898815e-4	0.00515922	ENSG00000167600	CYP2S1	MEF2D_vs_hNTO
99.1805	-0.914019	0.19920553094814347	-4.58832	4.468256958411744e-6	1.326315398802874e-4	ENSG00000167641	PPP1R14A	MEF2D_vs_hNTO
107.69057313155932	-0.920327	0.19047913316892065	-4.83164	1.3541026781027591e-6	4.765973486471396e-5	ENSG00000167642	SPINT2	MEF2D_vs_hNTO
256.0367099491765	-1.35903	0.22588620231717435	-6.01644	1.7829058249669902e-9	1.410399675905926e-7	ENSG00000167995	BEST1	MEF2D_vs_hNTO
8.12325	-4.35325	1.1386174764329409	-3.82327	1.3169150676422363e-4	0.00217873	ENSG00000168334	XIRP1	MEF2D_vs_hNTO
1448.4099588071601	-0.513789	0.11165139170072381	-4.60172	4.19013034509072e-6	1.252887414744924e-4	ENSG00000168386	FILIP1L	MEF2D_vs_hNTO
8.588670850228771	-4.47976	1.1608011119089023	-3.85919	1.1376189561960448e-4	0.00193111	ENSG00000168427	KLHL30	MEF2D_vs_hNTO
1569.2948594116153	-1.95782	0.2372873598172548	-8.25085	1.5727087793847234e-16	4.4962916261146405e-14	ENSG00000168477	TNXB	MEF2D_vs_hNTO
946.2511403636554	-0.980634	0.0997648	-9.82946	8.406770356088315e-23	5.956379553165877e-20	ENSG00000168497	CAVIN2	MEF2D_vs_hNTO
258.2366932145942	0.7164439418987446	0.1831410924953947	3.911978093702594	9.15432173017035e-5	0.00161975	ENSG00000168621	GDNF	MEF2D_vs_hNTO
26.552316933060812	-1.75959	0.3921732378736972	-4.48677	7.23096046918103e-6	1.9965055205676673e-4	ENSG00000168672	LRATD2	MEF2D_vs_hNTO
128.53209106202576	0.5278883049879948	0.15006321320304217	3.517772901968576	4.351846191602945e-4	0.00565532	ENSG00000168917	SLC35G2	MEF2D_vs_hNTO
187.84666168024586	-0.509788	0.12716810719088054	-4.00877	6.103551291762577e-5	0.00118409	ENSG00000169122	FAM110B	MEF2D_vs_hNTO
62.36778806838614	-1.27862	0.2612720842447484	-4.89384	9.888515705300995e-7	3.6959461452657115e-5	ENSG00000169247	SH3TC2	MEF2D_vs_hNTO
63.52135576411023	-1.46518	0.24608163239535777	-5.95404	2.6160314423594387e-9	1.9920957189107202e-7	ENSG00000169418	NPR1	MEF2D_vs_hNTO
2696.095996914563	2.0067216616436077	0.32987294927638455	6.083316822569385	1.1772139783124248e-9	9.738009639887956e-8	ENSG00000169429	CXCL8	MEF2D_vs_hNTO
81.73273223892821	-1.41441	0.2244571116684773	-6.30147	2.948369202226337e-10	2.8429955336970647e-8	ENSG00000169583	CLIC3	MEF2D_vs_hNTO
1289.526485133869	0.5087686572259309	0.0820297	6.202250736458148	5.566130225798302e-10	5.0048426639446575e-8	ENSG00000169607	CKAP2L	MEF2D_vs_hNTO
2617.95	0.5660505759354209	0.0953745	5.93503	2.937943927454353e-9	2.1961804698071622e-7	ENSG00000169855	ROBO1	MEF2D_vs_hNTO
99.44828626177727	-1.27678	0.2410668581895898	-5.29636	1.1813338183657955e-7	5.7465719116683594e-06	ENSG00000170214	ADRA1B	MEF2D_vs_hNTO
106.95610513388917	-1.82873	0.2026675972861507	-9.02331	1.8248385210588191e-19	7.825675931361715e-17	ENSG00000170276	HSPB2	MEF2D_vs_hNTO
138.96077432942533	1.007712633728436	0.14748603147135284	6.832597119030695	8.3390911987514315e-12	1.1714985359901149e-9	ENSG00000170381	SEMA3E	MEF2D_vs_hNTO
800.0229688764812	-0.514517	0.0856781	-6.00523	1.9105757599940753e-9	1.4968626242722812e-7	ENSG00000170390	DCLK2	MEF2D_vs_hNTO
125.17742322140771	-1.55763	0.19610292513231964	-7.94291	1.9749952103637316e-15	4.984863405641351e-13	ENSG00000170458	CD14	MEF2D_vs_hNTO
12.841601784253134	-2.53242	0.6422223637512714	-3.94322	8.039632688419855e-5	0.00147372	ENSG00000170498	KISS1	MEF2D_vs_hNTO
152.87722464594006	-0.659585	0.14139830933036682	-4.66473	3.09025459373448e-6	9.573914231843552e-5	ENSG00000170681	CAVIN4	MEF2D_vs_hNTO
2124.1210274815194	0.6102056666572054	0.1500351736687249	4.067084082593387	4.7605069897346235e-5	9.672970312308657e-4	ENSG00000170961	HAS2	MEF2D_vs_hNTO
462.0711474633393	-0.624013	0.1144346218168587	-5.45301	4.952485375343563e-8	2.672374227701944e-6	ENSG00000170962	PDGFD	MEF2D_vs_hNTO
296.97263795359737	0.5409787242476273	0.13338488685705757	4.055772261720844	4.9968928802507974e-5	0.0010053	ENSG00000171208	NETO2	MEF2D_vs_hNTO
19.592710338067295	-1.57287	0.39782690582457475	-3.95366	7.696535393443793e-5	0.00142364	ENSG00000171227	TMEM37	MEF2D_vs_hNTO
69.6475	-1.23128	0.2560462483956187	-4.80881	1.5183447533589177e-6	5.234889507142792e-5	ENSG00000171385	KCND3	MEF2D_vs_hNTO
48.16747511797127	-3.22804	0.4612107197118145	-6.99906	2.5769307159077333e-12	3.9993964710888016e-10	ENSG00000171509	RXFP1	MEF2D_vs_hNTO
72.07734997569624	-0.759574	0.19100203622705958	-3.97679	6.985285524954924e-5	0.00131903	ENSG00000171533	MAP6	MEF2D_vs_hNTO
237.81670210259685	0.8587177593585666	0.19694939426840646	4.360093426782971	1.3000692512480909e-5	3.2846400803626186e-4	ENSG00000171724	VAT1L	MEF2D_vs_hNTO
2023.2896736019895	0.578344	0.0809296	7.146256338585591	8.917646372084513e-13	1.5969446734009804e-10	ENSG00000171848	RRM2	MEF2D_vs_hNTO
511.11014291422197	0.5097492005372039	0.1446722270513371	3.523476557503458	4.2592477314835e-4	0.00556159	ENSG00000172061	LRRC15	MEF2D_vs_hNTO
363.21218140586836	-0.638856	0.1626343137284198	-3.92818	8.559233211305407e-5	0.00154333	ENSG00000172137	CALB2	MEF2D_vs_hNTO
185.3570705422906	-1.05995	0.143462	-7.38833	1.4868381402732714e-13	2.954818821206491e-11	ENSG00000172201	ID4	MEF2D_vs_hNTO
220.7687206242742	-0.822346	0.13868142576323628	-5.92975	3.033985432601244e-9	2.2505322241597397e-7	ENSG00000172345	STARD5	MEF2D_vs_hNTO
125.38022662939724	-0.969011	0.1524783761842551	-6.35507	2.083266071277124e-10	2.0639367229117067e-8	ENSG00000172346	CSDC2	MEF2D_vs_hNTO
52.98986570245447	-2.48245	0.3549781120840372	-6.99324	2.6861021414878632e-12	4.129501933743983e-10	ENSG00000172399	MYOZ2	MEF2D_vs_hNTO
13.993648752593382	-1.98062	0.4842867390286456	-4.08976	4.3182131944472615e-5	8.947152770057855e-4	ENSG00000172508	CARNS1	MEF2D_vs_hNTO
13.73549976378316	-1.61346	0.4679355115105098	-3.44804	5.646647900937909e-4	0.00694474	ENSG00000172803	SNX32	MEF2D_vs_hNTO
111.82601332044722	0.6764174255411406	0.15977153934604396	4.233654055720839	2.2992454842563718e-5	5.391151713876523e-4	ENSG00000173083	HPSE	MEF2D_vs_hNTO
1011.5319517545666	0.5262467577302308	0.11019401257939403	4.775638398239411	1.791380382507445e-6	6.075144844739446e-5	ENSG00000173210	ABLIM3	MEF2D_vs_hNTO
34.507517332498374	-1.39129	0.30712	-4.53011	5.89534088157421e-6	1.6854469299321635e-4	ENSG00000173320	STOX2	MEF2D_vs_hNTO
6606.735161846491	-0.526717	0.0580155	-9.07891	1.0967177199124728e-19	5.2565035187334285e-17	ENSG00000173402	DAG1	MEF2D_vs_hNTO
260.2624987397765	-1.62185	0.16714946580083423	-9.70298	2.928271119345113e-22	1.8353502369556908e-19	ENSG00000173432	SAA1	MEF2D_vs_hNTO
1599.3811926892047	-2.78125	0.1498785325308507	-18.5567	7.199233772534356e-77	5.865935677860994e-73	ENSG00000173641	HSPB7	MEF2D_vs_hNTO
11.264372844213188	-2.53184	0.72398	-3.49712	4.7031838423749025e-4	0.00600651	ENSG00000173702	MUC13	MEF2D_vs_hNTO
1061.058634370233	-1.16611	0.11123953965159326	-10.4829	1.0355249114260242e-25	8.881533661367627e-23	ENSG00000173801	JUP	MEF2D_vs_hNTO
413.99015718108296	-0.565458	0.10127323716993175	-5.58349	2.3574430694981902e-8	1.39191638625154e-6	ENSG00000174080	CTSF	MEF2D_vs_hNTO
1347.9521647773417	0.6408017160741942	0.0819204	7.822250612649346	5.188717847106261e-15	1.2434609711241711e-12	ENSG00000174136	RGMB	MEF2D_vs_hNTO
1514.9339856398178	-0.52786	0.0747545	-7.06124	1.650259270776461e-12	2.662636146195367e-10	ENSG00000174233	ADCY6	MEF2D_vs_hNTO
639.2672022437737	-0.754553	0.12874598377161522	-5.86079	4.6068321153515546e-9	3.2782941550990805e-7	ENSG00000174348	PODN	MEF2D_vs_hNTO
206.19546180759258	0.5660513043523969	0.16542234320409646	3.421855194337372	6.219542830199342e-4	0.00749657	ENSG00000174799	CEP135	MEF2D_vs_hNTO
1538.816157627104	-0.638231	0.0846509	-7.53957	4.7153873019355835e-14	1.038404749626247e-11	ENSG00000174804	FZD4	MEF2D_vs_hNTO
4490.457408905949	-0.677926	0.13082708104434257	-5.18185	2.1970029630639323e-7	9.97280230810302e-6	ENSG00000175274	TP53I11	MEF2D_vs_hNTO
116.77290872155653	0.6140879014320585	0.1771879324663977	3.4657433657256287	5.287677367162783e-4	0.00658777	ENSG00000175305	CCNE2	MEF2D_vs_hNTO
274.7214618746286	-0.697022	0.10667801768322682	-6.53388	6.408642525753704e-11	7.459659899977312e-9	ENSG00000176485	PLAAT3	MEF2D_vs_hNTO
197.50804715022124	-1.26962	0.15985945377799302	-7.94207	1.98831689596642e-15	4.984863405641351e-13	ENSG00000176490	DIRAS1	MEF2D_vs_hNTO
95.72529602110748	-1.22553	0.19772018094768182	-6.19828	5.70818068428536e-10	5.083088110989849e-8	ENSG00000176532	PRR15	MEF2D_vs_hNTO
238.33342416069797	0.7247340720663339	0.12654187867059455	5.7272270625356665	1.0208549250974429e-8	6.681065003770254e-7	ENSG00000176641	RNF152	MEF2D_vs_hNTO
34.131884301762874	-1.43062	0.28844032450117557	-4.95984	7.055237649952334e-7	2.724458595820456e-5	ENSG00000176928	GCNT4	MEF2D_vs_hNTO
398.45568104141256	0.6506898506821969	0.1342976864350863	4.845130753586825	1.2652832288670637e-6	4.501977182885954e-5	ENSG00000177283	FZD8	MEF2D_vs_hNTO
24.171672263082225	-2.22442	0.4616235838123977	-4.81869	1.4450094243667035e-6	4.9995485306751164e-5	ENSG00000178573	MAF	MEF2D_vs_hNTO
448.17630646225973	0.7230812538207043	0.15126444054858573	4.780246112029565	1.7508073253809006e-6	5.9564000364106797e-5	ENSG00000178882	RFLNA	MEF2D_vs_hNTO
448.17630646225973	0.7230812538207043	0.15126444054858573	4.780246112029565	1.7508073253809006e-6	5.9564000364106797e-5	ENSG00000178882	ZNF664-RFLNA	MEF2D_vs_hNTO
258.445	-0.613362	0.1238722599945897	-4.95157	7.36173677188067e-7	2.8360960386422552e-5	ENSG00000179163	FUCA1	MEF2D_vs_hNTO
11.788596237563002	-2.25091	0.6327420247498725	-3.55739	3.7455448567370945e-4	0.00501952	ENSG00000179292	TMEM151A	MEF2D_vs_hNTO
346.07936011793805	0.5818962833852307	0.11379336200938367	5.113622386314995	3.1603883046330384e-7	1.3517503362808398e-5	ENSG00000179750	APOBEC3B	MEF2D_vs_hNTO
17.601465742250795	1.4438530022256648	0.41802508066772426	3.4539865405189425	5.523649424049827e-4	0.00681921	ENSG00000180044	C3orf80	MEF2D_vs_hNTO
44.2688	-1.90026	0.33593430612688696	-5.65665	1.5435365550564096e-8	9.711765135598167e-7	ENSG00000180139	ACTA2-AS1	MEF2D_vs_hNTO
301.0575718975916	-0.998837	0.14567130723655028	-6.85679	7.0426008183666775e-12	1.0067212538254682e-9	ENSG00000180875	GREM2	MEF2D_vs_hNTO
5594.115626970596	-1.03022	0.1661212042596581	-6.20159	5.589600913340254e-10	5.0048426639446575e-8	ENSG00000180914	OXTR	MEF2D_vs_hNTO
286.6615670547871	0.501982	0.11771294632759662	4.264457600145239	2.0038839050958785e-5	4.7811555076782483e-4	ENSG00000181588	MEX3D	MEF2D_vs_hNTO
136.84949728555117	-0.778589	0.16316129053420672	-4.7719	1.8249629795977272e-6	6.157266400729723e-5	ENSG00000181754	AMIGO1	MEF2D_vs_hNTO
31.96373022779316	1.0587513681116267	0.30258087277173684	3.4990690535496447	4.668856495487457e-4	0.00597771	ENSG00000181773	GPR3	MEF2D_vs_hNTO
193.71129895999584	-0.708658	0.1499058265366868	-4.72735	2.27463805270167e-6	7.383964483431558e-5	ENSG00000182022	CHST15	MEF2D_vs_hNTO
44.59212683589019	-1.1538	0.32102083117212893	-3.59416	3.2543600981257937e-4	0.00445395	ENSG00000182389	CACNB4	MEF2D_vs_hNTO
104.31997780620996	-0.885736	0.2382396122345214	-3.71784	2.0093659127747767e-4	0.00304036	ENSG00000182575	NXPH3	MEF2D_vs_hNTO
8520.113308443753	0.8578424062548908	0.1635367360928623	5.245563943307366	1.5580500975340755e-7	7.2750671602909155e-6	ENSG00000182752	PAPPA	MEF2D_vs_hNTO
70.19969523314462	-1.04169	0.2272625961524164	-4.58365	4.569364785910198e-6	1.3519483991297459e-4	ENSG00000183111	ARHGEF37	MEF2D_vs_hNTO
1340.3552799426277	-0.615207	0.0977531	-6.29348	3.1042997467328266e-10	2.958343197237318e-8	ENSG00000183496	MEX3B	MEF2D_vs_hNTO
438.1627791876237	-0.614196	0.1224083397400904	-5.0176	5.232156860061487e-7	2.0949196115862894e-5	ENSG00000183578	TNFAIP8L3	MEF2D_vs_hNTO
81.86103138392185	-0.827349	0.21142409574757864	-3.91322	9.107342642496298e-5	0.0016167	ENSG00000183840	GPR39	MEF2D_vs_hNTO
20.089992923659615	-2.2643	0.5233756300982546	-4.32634	1.5160933446148634e-5	3.766197735342045e-4	ENSG00000183873	SCN5A	MEF2D_vs_hNTO
436.5696718661689	0.8729146721705423	0.1492287341092364	5.849507987728175	4.930292078604515e-9	3.463105160040482e-7	ENSG00000184226	PCDH9	MEF2D_vs_hNTO
2904.059204448056	-0.551372	0.07856	-7.01849	2.242849650821837e-12	3.5143728759416013e-10	ENSG00000184347	SLIT3	MEF2D_vs_hNTO
142.50401263639276	-0.715039	0.2054196730765413	-3.48087	4.997892910260461e-4	0.0062747	ENSG00000184374	COLEC10	MEF2D_vs_hNTO
549.27	-1.0337	0.0927898	-11.1403	7.987397999607292e-29	1.0846886483466702e-25	ENSG00000184408	KCND2	MEF2D_vs_hNTO
1769.200373258177	-0.817147	0.076546	-10.6752	1.3291060118589173e-26	1.2740653864266422e-23	ENSG00000184584	STING1	MEF2D_vs_hNTO
15.998062250941807	-1.70594	0.44465999492875324	-3.8365	1.2480169367075765e-4	0.00208165	ENSG00000184731	FAM110C	MEF2D_vs_hNTO
1064.5412766078477	-0.923537	0.14040889226957523	-6.57749	4.784718394912097e-11	5.691370143320258e-9	ENSG00000185483	ROR1	MEF2D_vs_hNTO
252.33029838604259	-0.647045	0.13153924287131766	-4.91903	8.697499442529871e-7	3.273312954167823e-5	ENSG00000185499	MUC1	MEF2D_vs_hNTO
151.55658106272531	-0.56737	0.16220446945944764	-3.49787	4.689953790701615e-4	0.00599902	ENSG00000185652	NTF3	MEF2D_vs_hNTO
469.2183809271229	-0.509845	0.0909147	-5.60794	2.047433941770251e-8	1.2449255725225776e-6	ENSG00000185909	KLHDC8B	MEF2D_vs_hNTO
204.6004026805023	0.5288635226587665	0.1477338452531843	3.5798399598440502	3.4380470528434565e-4	0.00466887	ENSG00000186193	SAPCD2	MEF2D_vs_hNTO
19.676417993739232	-1.38969	0.41267262025513274	-3.36755	7.584056805892266e-4	0.00879308	ENSG00000186409	CCDC30	MEF2D_vs_hNTO
1297.0576885392375	0.9659512931451065	0.1052724823206747	9.175724480426744	4.4854801206790276e-20	2.2842307514557946e-17	ENSG00000186480	INSIG1	MEF2D_vs_hNTO
149.68082332195087	-0.57018	0.1380863854086784	-4.12915	3.641037896993754e-5	7.817437887932835e-4	ENSG00000186654	PRR5	MEF2D_vs_hNTO
329.55435314961363	-1.65757	0.36294564523387757	-4.56698	4.948031067504994e-6	1.4424528493034238e-4	ENSG00000186847	KRT14	MEF2D_vs_hNTO
2762.9325845948006	0.5185585056635433	0.15351865794274158	3.3778207327538783	7.306269421014013e-4	0.00855952	ENSG00000187134	AKR1C1	MEF2D_vs_hNTO
1006.925032747684	0.596714	0.0804991	7.412678883235064	1.2377333415993503e-13	2.553177536038356e-11	ENSG00000187720	THSD4	MEF2D_vs_hNTO
27.433324095229374	-1.78536	0.38216914836016325	-4.67164	2.988101361776831e-6	9.346276351538433e-5	ENSG00000187942	LDLRAD2	MEF2D_vs_hNTO
206.35134355214393	-0.671618	0.1352802212538244	-4.96465	6.882682808601104e-7	2.670480929737228e-5	ENSG00000188191	PRKAR1B	MEF2D_vs_hNTO
15.143162145170786	1.5499818515917752	0.3736336410012186	4.148400147905097	3.348068199851804e-5	7.30389817734739e-4	ENSG00000188916	INSYN2A	MEF2D_vs_hNTO
1547.6733621380756	-1.14925	0.16965114436059775	-6.77421	1.2509154840657786e-11	1.6987432273613273e-9	ENSG00000196154	S100A4	MEF2D_vs_hNTO
55.53208415913728	-0.963437	0.2462679228384813	-3.91215	9.147855466432357e-5	0.00161975	ENSG00000196502	SULT1A1	MEF2D_vs_hNTO
8940.220876274623	0.9299916478547838	0.26900575041021235	3.4571441184310023	5.459327988625234e-4	0.00677572	ENSG00000196611	MMP1	MEF2D_vs_hNTO
1179.9374431535318	-0.504026	0.11316631851428234	-4.45385	8.434433255434593e-6	2.2756212637510287e-4	ENSG00000196730	DAPK1	MEF2D_vs_hNTO
210.3739966934133	0.7927431575829585	0.19570782929511418	4.050646110777487	5.1076404788019994e-5	0.00102128	ENSG00000196739	COL27A1	MEF2D_vs_hNTO
116.80987545601816	1.0680032329004328	0.25372971181311166	4.209216276913939	2.5625800754275184e-5	5.848712172152219e-4	ENSG00000196878	LAMB3	MEF2D_vs_hNTO
136.69993114995196	-1.28043	0.22837989911522708	-5.60656	2.0638816656034606e-8	1.245667245284222e-6	ENSG00000197077	KIAA1671	MEF2D_vs_hNTO
6987.260995738084	-0.588477	0.11421980775068573	-5.15215	2.575232284405759e-7	1.1190929415113665e-5	ENSG00000197614	MFAP5	MEF2D_vs_hNTO
418.89	0.8762181683564662	0.23564168616498862	3.718434469794817	2.0046127845038686e-4	0.00303598	ENSG00000197632	SERPINB2	MEF2D_vs_hNTO
3267.4424841016544	-0.533991	0.0608657	-8.77326	1.73562005440499e-18	6.57759637362412e-16	ENSG00000197747	S100A10	MEF2D_vs_hNTO
145.4133140502646	-0.681661	0.1857974253238109	-3.66884	2.436529227921371e-4	0.00353568	ENSG00000197852	INKA2	MEF2D_vs_hNTO
868.5835464118999	-0.701289	0.1154903144999862	-6.07227	1.2611303523958253e-9	1.0327326745046416e-7	ENSG00000197971	MBP	MEF2D_vs_hNTO
23.48511714341637	-1.38553	0.3731590553674438	-3.71299	2.048286880787897e-4	0.00308208	ENSG00000198133	TMEM229B	MEF2D_vs_hNTO
323.4469863521507	0.5317873857238743	0.1488526254197613	3.572576460940779	3.5348622530016163e-4	0.00478439	ENSG00000198168	SVIP	MEF2D_vs_hNTO
53.05379629752706	48.90554032954224	5.398011874415308	9.059917144928383	1.3054968380323413e-19	6.078393277878582e-17	ENSG00000198406	NA	MEF2D_vs_hNTO
40.8823	-1.44687	0.2850392526364997	-5.07605	3.85352024624437e-7	1.6060605097902366e-5	ENSG00000198523	PLN	MEF2D_vs_hNTO
372.55135852641905	-1.54674	0.1518634910782848	-10.1851	2.311528518011774e-24	1.8834334364759935e-21	ENSG00000198756	COLGALT2	MEF2D_vs_hNTO
1615.2504770803962	0.7022790882876766	0.12135223846301338	5.787112765140483	7.1606511514157395e-9	4.902939964851718e-7	ENSG00000198768	APCDD1L	MEF2D_vs_hNTO
484.0296793683355	0.624894	0.0968622	6.451371072155115	1.1084272532914994e-10	1.2204682783539376e-8	ENSG00000198814	GK	MEF2D_vs_hNTO
54.46956468388639	2.802415357691078	0.8408935158842746	3.332663773419739	8.601882690704456e-4	0.00972096	ENSG00000203546	NA	MEF2D_vs_hNTO
146.06509829611355	0.8220618355783705	0.18709458849018729	4.393830106002697	1.1137086493067764e-5	2.858109629780036e-4	ENSG00000203930	LINC00632	MEF2D_vs_hNTO
207.3805967617893	-1.16196	0.1810023467216568	-6.41961	1.366232229402027e-10	1.4271872057907329e-8	ENSG00000204176	SYT15	MEF2D_vs_hNTO
104.04555908895185	-0.953373	0.254091	-3.75209	1.7536888000485766e-4	0.00272952	ENSG00000204291	COL15A1	MEF2D_vs_hNTO
31.388652032544385	-1.12741	0.2806893014864432	-4.01658	5.90479104267806e-5	0.00115377	ENSG00000204314	PRRT1	MEF2D_vs_hNTO
31.388652032544385	-1.12741	0.2806893014864432	-4.01658	5.90479104267806e-5	0.00115377	ENSG00000204314	LOC100507547	MEF2D_vs_hNTO
570.4937748796744	0.8046050034483163	0.12052962109292928	6.675578966833054	2.4625801988501756e-11	3.1849370571795607e-9	ENSG00000204767	INSYN2B	MEF2D_vs_hNTO
813.175	0.7466732334619643	0.11805082837197495	6.32501	2.532083564265934e-10	2.456121057337956e-8	ENSG00000211445	GPX3	MEF2D_vs_hNTO
12.804832324448887	-2.17115	0.5644271291264924	-3.84664	1.1974823063577197e-4	0.0020097	ENSG00000212710	CTAGE1	MEF2D_vs_hNTO
124.04566882762968	0.7009264591201624	0.16991431322344835	4.12518	3.704512422923051e-5	7.901666812035868e-4	ENSG00000213033	NA	MEF2D_vs_hNTO
2223.0005417982975	-0.879779	0.095944	-9.16971	4.742740650589206e-20	2.3420515649091424e-17	ENSG00000213626	LBH	MEF2D_vs_hNTO
1993.9661635326547	-0.599125	0.0970812	-6.17138	6.769702712423615e-10	5.951821634632082e-8	ENSG00000221955	SLC12A8	MEF2D_vs_hNTO
322.21320478497563	-0.584953	0.0998223	-5.85994	4.6304171772652475e-9	3.2807512313354115e-7	ENSG00000221988	PPT2	MEF2D_vs_hNTO
71.75011031809908	1.0603714638050368	0.31632356879390855	3.352173433829368	8.017977271047007e-4	0.00918208	ENSG00000223749	NA	MEF2D_vs_hNTO
21.019405993593303	46.900560361040554	3.8802952736142613	12.086853461890158	1.2394322374733153e-33	2.244198637985016e-30	ENSG00000224831	TMEM183BP	MEF2D_vs_hNTO
77.4867	-1.72639	0.25537659584319555	-6.76019	1.3781544482227817e-11	1.8560665196891284e-9	ENSG00000226445	NA	MEF2D_vs_hNTO
41.458411022622776	3.3122604191746348	0.7536951114207038	4.394695373479435	1.1092819883195506e-5	2.858109629780036e-4	ENSG00000228327	NA	MEF2D_vs_hNTO
18.32691372783699	-1.86032	0.5352419240683101	-3.47566	5.095915046333733e-4	0.00637322	ENSG00000228495	LINC01013	MEF2D_vs_hNTO
163.91200909997627	-0.884703	0.17186808725847472	-5.14757	2.638812527007659e-7	1.1436725781945962e-5	ENSG00000229124	VIM-AS1	MEF2D_vs_hNTO
177.67590136525604	0.9069503976782507	0.18688454495348647	4.852998400183283	1.2160867222250943e-6	4.3364002681356974e-5	ENSG00000231290	APCDD1L-DT	MEF2D_vs_hNTO
83.33414184352601	-0.772079	0.18257053969534934	-4.22894	2.3479929043068178e-5	5.467035062610813e-4	ENSG00000233901	LINC01503	MEF2D_vs_hNTO
33.79074887406552	-1.27337	0.3342319917916681	-3.80983	1.3906240977572902e-4	0.0022734	ENSG00000234284	ZNF879	MEF2D_vs_hNTO
447.91580526937275	0.5162808003231194	0.12743830512042548	4.051221489765178	5.095094807981441e-5	0.00102002	ENSG00000234741	GAS5	MEF2D_vs_hNTO
34.881810612139475	-1.04114	0.30881868234549925	-3.37136	7.479749495535274e-4	0.00870643	ENSG00000234961	NA	MEF2D_vs_hNTO
8.354795721668259	-5.73668	1.4690020271382944	-3.90515	9.416558787009252e-5	0.00165715	ENSG00000235316	NA	MEF2D_vs_hNTO
88.79636609653737	-1.45649	0.26261617852258984	-5.54608	2.9214056228412934e-8	1.6704289835025162e-6	ENSG00000235750	KIAA0040	MEF2D_vs_hNTO
8.886552858872726	-2.43667	0.6564737515019814	-3.71176	2.0582400234511552e-4	0.00308566	ENSG00000235997	NA	MEF2D_vs_hNTO
259.2374076956909	0.6558500762701859	0.13596562442203755	4.823646263958794	1.4095731407693532e-6	4.917365224589502e-5	ENSG00000236654	NA	MEF2D_vs_hNTO
24.83987430880338	-1.13203	0.3251475967653854	-3.4816	4.98433279875466e-4	0.00627333	ENSG00000238045	NA	MEF2D_vs_hNTO
50.371455301263694	-1.9746	0.3595485240035521	-5.49188	3.976854321292746e-8	2.2118367924841837e-6	ENSG00000240583	AQP1	MEF2D_vs_hNTO
187.0209387464921	-1.74476	0.1977701750513843	-8.82214	1.1229257143036174e-18	4.692101907767115e-16	ENSG00000241644	INMT	MEF2D_vs_hNTO
359.86168589239475	0.6503141703379812	0.13169857820666162	4.937898185335815	7.89690501442003e-7	3.01376965140489e-5	ENSG00000242125	SNHG3	MEF2D_vs_hNTO
4382.023615672136	-0.64849	0.13901135823401248	-4.66501	3.086004512165651e-6	9.573914231843552e-5	ENSG00000242265	PEG10	MEF2D_vs_hNTO
17.37004728532854	-2.30035	0.5446405562046065	-4.22361	2.404151227764819e-5	5.562815619177494e-4	ENSG00000243004	NA	MEF2D_vs_hNTO
1108.1162580256062	-0.607095	0.16676889855815838	-3.64034	0.00027228	0.00386505	ENSG00000243649	CFB	MEF2D_vs_hNTO
13.421024941200871	-2.05285	0.5840563651857071	-3.51481	4.4006519870814126e-4	0.00570056	ENSG00000245970	NA	MEF2D_vs_hNTO
20.19029176261311	-1.57872	0.38678827983146774	-4.08161	4.472400523160608e-5	9.190698477355015e-4	ENSG00000246985	SOCS2-AS1	MEF2D_vs_hNTO
14.098548618139892	-2.1556	0.5373786821822168	-4.01132	6.0381449134494505e-5	0.0011728	ENSG00000248223	NA	MEF2D_vs_hNTO
9.12063	-2.27456	0.56402	-4.03277	5.512325643229059e-5	0.00109016	ENSG00000249679	LOC105377590	MEF2D_vs_hNTO
50.380820212199836	-1.03928	0.2443079022408783	-4.25396	2.1002506885788256e-5	4.989166941848475e-4	ENSG00000250056	LINC01018	MEF2D_vs_hNTO
538.7013657836515	-0.547464	0.11894786211945903	-4.60255	4.173408062525931e-6	1.2501812093184295e-4	ENSG00000253368	TRNP1	MEF2D_vs_hNTO
146.70252837583644	0.6103603537024043	0.1549514722977981	3.9390419765058127	8.180761778675307e-5	0.0014912	ENSG00000254535	PABPC4L	MEF2D_vs_hNTO
295.2815051014661	0.5765168545121175	0.17356213565478076	3.32167	8.947913275662063e-4	0.00999342	ENSG00000255717	SNHG1	MEF2D_vs_hNTO
400.9119420901384	0.6163215905688746	0.14502453127128237	4.249774746149571	2.1398559456350476e-5	5.068472745649525e-4	ENSG00000256235	SMIM3	MEF2D_vs_hNTO
17.496290081189834	-1.33714	0.4023797387790779	-3.32308	8.902855465072694e-4	0.0099712	ENSG00000256913	NA	MEF2D_vs_hNTO
118.53337471183202	0.5536408206173351	0.15154778706779867	3.6532425271881412	2.5894943404282253e-4	0.0037212	ENSG00000257674	NA	MEF2D_vs_hNTO
207.69931553592838	-1.20596	0.20755046950316838	-5.81044	6.231047734667013e-9	4.3393655506040015e-7	ENSG00000258017	LOC105369760	MEF2D_vs_hNTO
16.88142140644834	47.365942220077024	6.097171398556308	7.7685108591981455	7.941419892542906e-15	1.8755562111431766e-12	ENSG00000258555	SPECC1L-ADORA2A	MEF2D_vs_hNTO
43.57207565598277	21.93602258969633	3.402111966604178	6.447766212583471	1.1351067815290972e-10	1.2414563833421588e-8	ENSG00000259024	TVP23C-CDRT4	MEF2D_vs_hNTO
104.69981381955515	0.61318759341844975	0.18313706201188648	3.3482441330125243	8.13253371376502e-4	0.00930673	ENSG00000259358	NA	MEF2D_vs_hNTO
70.00471211861523	-1.04369	0.21339333402537336	-4.89093	1.0036292458055801e-6	3.7340507282300765e-5	ENSG00000261143	ADAMTS7P3	MEF2D_vs_hNTO
26.92896722979648	-1.24062	0.34148760019815555	-3.63297	2.801731585089541e-4	0.00395925	ENSG00000263873	NA	MEF2D_vs_hNTO
234.3389656227501	-0.54072	0.11824476561199045	-4.57289	4.810486968674066e-6	1.4099225834804423e-4	ENSG00000264230	ANXA8L1	MEF2D_vs_hNTO
9.880075538849189	-2.90159	0.6375051212990382	-4.55148	5.326945728990596e-6	1.5418811296559639e-4	ENSG00000267328	NA	MEF2D_vs_hNTO
118.25466226406236	-1.32713	0.21705333780209987	-6.1143	9.69827322683561e-10	8.063421454311893e-8	ENSG00000269968	NA	MEF2D_vs_hNTO
476.42675021853074	0.544891	0.13957616078696883	3.9038953105473033	9.46567388164197e-5	0.0016622	ENSG00000270231	NBPF8	MEF2D_vs_hNTO
305.7072788094154	-0.58985	0.11107455738796146	-5.3104	1.0938443087691407e-7	5.369062305934313e-6	ENSG00000270504	NA	MEF2D_vs_hNTO
69.75753357497472	-0.954408	0.2290949061774947	-4.166	3.099971639429058e-5	6.854428471660235e-4	ENSG00000270885	RASL10B	MEF2D_vs_hNTO
110.1384460275172	-0.656742	0.18055439066781875	-3.63736	2.754432986279544e-4	0.00390247	ENSG00000272031	ANKRD34A	MEF2D_vs_hNTO
51.93598350053766	-1.51891	0.34174556918405435	-4.44457	8.806872626350168e-6	2.3643623775782924e-4	ENSG00000272540	NA	MEF2D_vs_hNTO
75.37600363719285	-0.859211	0.222541	-3.8609	1.1296857227238308e-4	0.00191964	ENSG00000273149	NA	MEF2D_vs_hNTO
291.3550244951911	-0.606237	0.11702354608713951	-5.18047	2.2132359322303236e-7	1.0001504950128736e-5	ENSG00000274180	NATD1	MEF2D_vs_hNTO
103.96693593687569	1.5123030782137588	0.30319968931539865	4.987812097131173	6.106691904109203e-7	2.4072058918001113e-5	ENSG00000275740	RBM27	MEF2D_vs_hNTO
3098.9892690669853	-0.548457	0.0895422	-6.12512	9.061275640110293e-10	7.690757699543611e-8	ENSG00000275832	ARHGAP23	MEF2D_vs_hNTO
286.20385015462267	-0.542429	0.0948236	-5.7204	1.062710810386531e-8	6.899575843051359e-7	ENSG00000276600	RAB7B	MEF2D_vs_hNTO
56.0455	0.8613350213205618	0.2512957682481547	3.42757	6.089986930766815e-4	0.00738961	ENSG00000279415	NA	MEF2D_vs_hNTO
27.595658262374936	-1.20125	0.3268851205237402	-3.67483	2.3801173705402276e-4	0.00347548	ENSG00000279605	NA	MEF2D_vs_hNTO
386.44226517051936	-0.964089	0.22646244963262527	-4.25717	2.0703043187867987e-5	4.925208639262725e-4	ENSG00000282304	NA	MEF2D_vs_hNTO
27.63263914282529	-19.2692	3.264716482858788	-5.90225	3.585680009567906e-9	2.585497408668964e-7	ENSG00000283239	KBTBD11-OT1	MEF2D_vs_hNTO
42.985135923187194	-1.09668	0.26219984802381774	-4.18263	2.881577205403831e-5	6.485936759566413e-4	ENSG00000288022	NA	MEF2D_vs_hNTO
447.17746773988796	0.5350203073560313	0.13358987670659989	4.004946486559629	6.203152228636413e-5	0.00457551	ENSG00000010438	PRSS3	MSC_vs_hNTO
104.9590526801119	-0.794616	0.20635934946662945	-3.85064	1.1780831931145294e-4	0.00704993	ENSG00000065361	ERBB3	MSC_vs_hNTO
738.5609001140741	-0.538353	0.0945983	-5.69094	1.2634517616556674e-8	7.960272536664728e-6	ENSG00000071282	LMCD1	MSC_vs_hNTO
1220.9218463220577	0.5032163800946173	0.0666069	7.555024013888738	4.187825813012133e-14	9.046302016936638e-11	ENSG00000071539	TRIP13	MSC_vs_hNTO
1259.7114746610032	-0.530632	0.11330872493156392	-4.68306	2.826177951705364e-6	4.969143814853118e-4	ENSG00000072952	IRAG1	MSC_vs_hNTO
22.396702366842135	-1.26795	0.32825437723782697	-3.86271	1.1213728915992998e-4	0.00683861	ENSG00000092295	TGM1	MSC_vs_hNTO
729.4091668674474	0.5968095369729525	0.15172112464102996	3.9335955252440646	8.368455900300278e-5	0.00554997	ENSG00000092847	AGO1	MSC_vs_hNTO
1494.2376621339472	-0.581547	0.0681057	-8.53889	1.355202734387964e-17	4.09840410933608e-14	ENSG00000095739	BAMBI	MSC_vs_hNTO
242.98362046744916	-0.588138	0.13185381341960017	-4.46053	8.17566132141754e-6	0.00109402	ENSG00000102554	KLF5	MSC_vs_hNTO
135.84199280760328	0.5512398815134095	0.14141314697518545	3.898080859555008	9.695804370165838e-5	0.00608341	ENSG00000104147	OIP5	MSC_vs_hNTO
990.7969978209396	-0.651725	0.17235131072093954	-3.78137	1.5596546795548853e-4	0.00873464	ENSG00000106483	SFRP4	MSC_vs_hNTO
183.36623906025426	-0.716457	0.16356939297915474	-4.38014	1.1860310604665558e-5	0.00147	ENSG00000106819	ASPN	MSC_vs_hNTO
94.2318	-1.19864	0.30035708384495957	-3.99072	6.587436688556127e-5	0.00469852	ENSG00000108576	SLC6A4	MSC_vs_hNTO
198.19647463097274	-0.588509	0.1477964019651215	-3.98189	6.836876881498545e-5	0.00483086	ENSG00000111907	TPD52L1	MSC_vs_hNTO
2102.3523152005214	0.5111662785289438	0.10350184763736583	4.93872	7.863845557290231e-7	1.9178904624481545e-4	ENSG00000112984	KIF20A	MSC_vs_hNTO
3440.497553393592	0.5018375874619674	0.0862973	5.815220000128208	6.055419319163336e-9	4.815555426197682e-6	ENSG00000117399	CDC20	MSC_vs_hNTO
380.59355312769736	-0.562599	0.098122	-5.73367	9.82830396627745e-9	6.755172012458242e-6	ENSG00000121989	ACVR2A	MSC_vs_hNTO
590.1449220051393	-0.508706	0.13024025458941665	-3.90591	9.387335270311853e-5	0.00596411	ENSG00000122176	FMOD	MSC_vs_hNTO
14567.030375424825	-0.577256	0.0991904	-5.81968	5.8959411383783e-9	4.815555426197682e-6	ENSG00000133026	MYH10	MSC_vs_hNTO
100.38865184953487	-0.815007	0.21395631134459786	-3.80922	1.3940447278164872e-4	0.00810744	ENSG00000135205	CCDC146	MSC_vs_hNTO
284.8442090392527	-0.632456	0.1492499486662063	-4.23756	2.2595829852931272e-5	0.00220433	ENSG00000135424	ITGA7	MSC_vs_hNTO
499.4414228591183	0.730457	0.13915249925377646	5.249329811504562	1.526535556976967e-7	5.246078217511073e-5	ENSG00000136928	GABBR2	MSC_vs_hNTO
1940.377177770317	-0.575595	0.13529987923667394	-4.25422	2.097815149892624e-5	0.00212893	ENSG00000137507	LRRC32	MSC_vs_hNTO
4890.561207245011	-0.655351	0.13737663784349533	-4.77047	1.8379655500142704e-6	3.6736988673096154e-4	ENSG00000137809	ITGA11	MSC_vs_hNTO
1005.6992054852583	-0.501892	0.11700771376874027	-4.2894	1.7916024577934224e-5	0.00191956	ENSG00000138771	SHROOM3	MSC_vs_hNTO
1009.1929600315981	-0.509406	0.11086999456441975	-4.59462	4.335361410960092e-6	6.689285703584443e-4	ENSG00000138944	SHISAL1	MSC_vs_hNTO
684.792	-0.544702	0.12477317941928456	-4.36554	1.2680843743547928e-5	0.00153398	ENSG00000142910	TINAGL1	MSC_vs_hNTO
402.7596536044189	-0.808767	0.19196702957443007	-4.21305	2.519436357184955e-5	0.00236624	ENSG00000143248	RGS5	MSC_vs_hNTO
187.09710645900677	-0.646853	0.1578785768557762	-4.09715	4.1826265367822527e-5	0.0034003	ENSG00000144730	IL17RD	MSC_vs_hNTO
18182.362931646643	-0.561716	0.12379066022549107	-4.53763	5.688974149493708e-6	8.323386527212565e-4	ENSG00000146674	IGFBP3	MSC_vs_hNTO
1512.6109165742776	-0.618751	0.11711558406579993	-5.28325	1.269096928543207e-7	4.462794106163217e-5	ENSG00000147883	CDKN2B	MSC_vs_hNTO
1745.6303461302189	-1.13087	0.29323670479947916	-3.85652	1.1501179672868867e-4	0.00695637	ENSG00000148677	ANKRD1	MSC_vs_hNTO
2238.931062236089	0.7526655044856746	0.19009185505552625	3.959483189144634	7.511213120923286e-5	0.00513923	ENSG00000151012	SLC7A11	MSC_vs_hNTO
401.74347161464715	-0.876561	0.1578072274797749	-5.55463	2.781960071741227e-8	1.617923778646119e-5	ENSG00000153162	BMP6	MSC_vs_hNTO
3596.1864778365375	-0.712179	0.1133831545770058	-6.28117	3.3603665476070507e-10	3.908623274335863e-7	ENSG00000154553	PDLIM3	MSC_vs_hNTO
1048.473529511091	-0.526623	0.12518948801553226	-4.20661	2.5923029772782115e-5	0.00239013	ENSG00000156466	GDF6	MSC_vs_hNTO
59.83972007843919	-1.29202	0.2516893293580278	-5.13341	2.845369619367182e-7	8.96350708634399e-5	ENSG00000157734	SNX22	MSC_vs_hNTO
18.362120586385895	-1.61725	0.4186877350796475	-3.86266	1.1216019323704236e-4	0.00683861	ENSG00000162551	ALPL	MSC_vs_hNTO
428.4204439714429	-0.541585	0.12311631738729287	-4.39897	1.0876471764927747e-5	0.00137053	ENSG00000162946	DISC1	MSC_vs_hNTO
1365.6055481529947	-0.569827	0.10526747995072851	-5.41313	6.193081969882078e-8	2.6901324156285634e-5	ENSG00000163431	LMOD1	MSC_vs_hNTO
25.664073317557843	-1.49947	0.3387908439443583	-4.42596	9.601651043994072e-6	0.00122006	ENSG00000163590	PPM1L	MSC_vs_hNTO
193.43450251618083	-0.64101	0.1343966370927039	-4.76954	1.8464460942763756e-6	3.6736988673096154e-4	ENSG00000163975	MELTF	MSC_vs_hNTO
360.5870340542124	1.0780716033421978	0.2682847017029979	4.018386424939231	5.859804204200376e-5	0.00437701	ENSG00000164283	ESM1	MSC_vs_hNTO
1544.984320264009	-0.627742	0.11448415206865922	-5.48322	4.176474952676502e-8	2.1776716468765995e-5	ENSG00000165124	SVEP1	MSC_vs_hNTO
75.1787	-0.821268	0.2194548434964242	-3.74231	1.823356513247927e-4	0.00974239	ENSG00000165272	AQP3	MSC_vs_hNTO
329.0354902919477	-0.556837	0.11714917118133468	-4.75323	2.0019163277650223e-6	3.880894460530116e-4	ENSG00000165495	PKNOX2	MSC_vs_hNTO
516.2198912328452	-0.625295	0.12303041925995552	-5.08244	3.726078424346137e-7	1.0835006125872681e-4	ENSG00000165507	DEPP1	MSC_vs_hNTO
150.40865337110696	-0.667976	0.14188039228708738	-4.70802	2.5013276163951026e-6	4.6694536898160923e-4	ENSG00000166387	PPFIBP2	MSC_vs_hNTO
8639.183999597444	-0.843609	0.0526244	-16.0308	7.792184847751629e-58	1.1782562708285237e-53	ENSG00000166710	B2M	MSC_vs_hNTO
116.36315220945303	0.8921328003329534	0.21149143578054969	4.218292797721886	2.4615903356238545e-5	0.00234099	ENSG00000166897	ELFN2	MSC_vs_hNTO
256.0367099491765	-1.18161	0.2254765520232237	-5.24049	1.601484542889605e-7	5.381343949563048e-5	ENSG00000167995	BEST1	MSC_vs_hNTO
1448.4099588071601	-0.708069	0.11221044476549132	-6.31019	2.7869438890987507e-10	3.511781545588517e-7	ENSG00000168386	FILIP1L	MSC_vs_hNTO
168.37380069434786	0.8557713438941011	0.2055408859271757	4.163509075256714	3.133935632539561e-5	0.00277124	ENSG00000171246	NPTX1	MSC_vs_hNTO
237.81670210259685	0.7490981570573415	0.19803213814377224	3.782710039284092	1.5513009191148343e-4	0.00872016	ENSG00000171724	VAT1L	MSC_vs_hNTO
511.11014291422197	0.8399830237852272	0.14414146704660394	5.827490457785081	5.6267066162556794e-9	4.815555426197682e-6	ENSG00000172061	LRRC15	MSC_vs_hNTO
70.1998	-2.43312	0.3419143134925066	-7.11616	1.1097509844237746e-12	2.097568079433987e-9	ENSG00000172156	CCL11	MSC_vs_hNTO
185.3570705422906	-0.757462	0.14143372248345912	-5.3556	8.527285768991124e-8	3.393186529287231e-5	ENSG00000172201	ID4	MSC_vs_hNTO
125.38022662939724	-0.875917	0.153025	-5.72402	1.040350229524553e-8	6.839624269843811e-6	ENSG00000172346	CSDC2	MSC_vs_hNTO
260.2624987397765	-0.872253	0.1625722519282481	-5.36532	8.080370036553564e-8	3.393186529287231e-5	ENSG00000173432	SAA1	MSC_vs_hNTO
639.2672022437737	-0.53912	0.1284608043080128	-4.19676	2.707564028658027e-5	0.00248128	ENSG00000174348	PODN	MSC_vs_hNTO
4490.457408905949	-0.56296	0.13082984770730682	-4.30299	1.6850543878538214e-5	0.00189905	ENSG00000175274	TP53I11	MSC_vs_hNTO
1030.4648487590123	-1.55938	0.10095681726786747	-15.446	8.022440487247406e-54	6.065366130383401e-50	ENSG00000178860	MSC	MSC_vs_hNTO
44.2688	-1.36316	0.3227040297090817	-4.22419	2.398057991593206e-5	0.002295	ENSG00000180139	ACTA2-AS1	MSC_vs_hNTO
2762.9325845948006	0.6702934436328495	0.15349735409420298	4.366807803224303	1.2607557371853381e-5	0.00153398	ENSG00000187134	AKR1C1	MSC_vs_hNTO
27.433324095229374	-1.46594	0.3745461503928283	-3.91392	9.081090297149454e-5	0.0058442	ENSG00000187942	LDLRAD2	MSC_vs_hNTO
53.05379629752706	48.60144653183369	5.398178867492332	9.003304211446219	2.1902439969399674e-19	8.279669869432312e-16	ENSG00000198406	NA	MSC_vs_hNTO
1615.2504770803962	0.5213103087768317	0.12172128781259212	4.282819530955553	1.84539844160822e-5	0.0019378	ENSG00000198768	APCDD1L	MSC_vs_hNTO
15.95926319099864	1.9911728344590607	0.5271778422747264	3.7770419672179765	1.5870199827813087e-4	0.00882255	ENSG00000215158	NA	MSC_vs_hNTO
21.019405993593303	46.91905075547249	3.8805412861844477	12.090852099039454	1.180559022965765e-33	5.950410995421777e-30	ENSG00000224831	TMEM183BP	MSC_vs_hNTO
77.4867	-1.31855	0.2491566848495973	-5.29203	1.2096362853122545e-7	4.354978635763476e-5	ENSG00000226445	NA	MSC_vs_hNTO
163.91200909997627	-0.871933	0.17332041873583368	-5.03076	4.885405142642934e-7	1.3191466278911394e-4	ENSG00000229124	VIM-AS1	MSC_vs_hNTO
187.0209387464921	-0.770403	0.1903453648794877	-4.0474	5.1790162855978476e-5	0.00399551	ENSG00000241644	INMT	MSC_vs_hNTO
207.69931553592838	-0.960561	0.2063919842310484	-4.65406	3.2546318780348833e-6	5.408053695358842e-4	ENSG00000258017	LOC105369760	MSC_vs_hNTO
16.88142140644834	46.397868940034684	6.098989921544177	7.60747	2.7951830624506468e-14	7.044327181219371e-11	ENSG00000258555	SPECC1L-ADORA2A	MSC_vs_hNTO
43.57207565598277	21.98920357400329	3.4022021153324227	6.463226706875046	1.0249355981253234e-10	1.5498051179253014e-7	ENSG00000259024	TVP23C-CDRT4	MSC_vs_hNTO
26.92896722979648	-1.67282	0.36573428142365544	-4.57385	4.788339362024701e-6	7.24044794931755e-4	ENSG00000263873	NA	MSC_vs_hNTO
118.25466226406236	-1.07638	0.21498534547681244	-5.00675	5.535787435216105e-7	1.4685375755772408e-4	ENSG00000269968	NA	MSC_vs_hNTO
103.96693593687569	1.287027326946948	0.3056595515975376	4.210656333886071	2.5462984632076087e-5	0.0023767	ENSG00000275740	RBM27	MSC_vs_hNTO
27.63263914282529	-18.946	3.2647164828587885	-5.80326	6.503598932247273e-9	4.815555426197682e-6	ENSG00000283239	KBTBD11-OT1	MSC_vs_hNTO
1171.874729772364	-0.618834	0.12316363391887566	-5.02449	5.047727448133956e-7	3.744447180408306e-5	ENSG00000000971	CFH	NR3C1_vs_hNTO
250.99023530677425	-0.628118	0.12994663564146958	-4.83366	1.340422028495205e-6	7.920985427709377e-5	ENSG00000004139	SARM1	NR3C1_vs_hNTO
1689.6185288843612	-0.744606	0.1687925066755153	-4.41137	1.027198096889737e-5	4.01269038073509e-4	ENSG00000006016	CRLF1	NR3C1_vs_hNTO
68.76960172631756	-0.834614	0.21819115758200813	-3.82515	1.306915282988299e-4	0.00319199	ENSG00000007237	GAS7	NR3C1_vs_hNTO
447.17746773988796	0.5001786579232288	0.13361732913327687	3.74337	1.815709594291594e-4	0.00417853	ENSG00000010438	PRSS3	NR3C1_vs_hNTO
65.87539511836823	-1.06056	0.21501190627705807	-4.93254	8.116582967180766e-7	5.4948478670049984e-5	ENSG00000012171	SEMA3B	NR3C1_vs_hNTO
45.50391252459177	-1.37289	0.3227213868426509	-4.25409	2.099002135841037e-5	7.087816897442881e-4	ENSG00000017427	IGF1	NR3C1_vs_hNTO
76.78563472111993	-0.734409	0.20229882322401307	-3.63032	2.830721977121174e-4	0.00587459	ENSG00000019485	PRDM11	NR3C1_vs_hNTO
175.72123934466606	0.6612029282841893	0.14106089646120998	4.687358047990372	2.767545347694045e-6	1.398412587642795e-4	ENSG00000035499	DEPDC1B	NR3C1_vs_hNTO
52.4413	1.8234295016570232	0.39251536233948253	4.645498435498068	3.392563450323182e-6	1.660094381691477e-4	ENSG00000038945	MSR1	NR3C1_vs_hNTO
686.4656633005283	-0.708421	0.15890379138284827	-4.45817	8.266108537589745e-6	3.351138071663563e-4	ENSG00000058085	LAMC2	NR3C1_vs_hNTO
104.9590526801119	-0.92903	0.20748426659453695	-4.47759	7.548868994139553e-6	3.151991826115874e-4	ENSG00000065361	ERBB3	NR3C1_vs_hNTO
460.9398045785111	0.5104121410099203	0.12002646927195146	4.252496504362281	2.1140051752419395e-5	7.119210258558676e-4	ENSG00000065809	FAM107B	NR3C1_vs_hNTO
150.182	-0.756419	0.1381476247498671	-5.47544	4.364299199006862e-8	4.542128106667888e-6	ENSG00000067445	TRO	NR3C1_vs_hNTO
1220.9218463220577	0.5281797089715368	0.066449	7.948648185024372	1.8855769829106217e-15	1.3840135054563964e-12	ENSG00000071539	TRIP13	NR3C1_vs_hNTO
125.17819384496111	-0.628772	0.15256534998196822	-4.12133	3.7668894819408e-5	0.00113955	ENSG00000072071	ADGRL1	NR3C1_vs_hNTO
277.27961664561286	0.7888108500631609	0.15579134374272724	5.063252110886197	4.12164210004223e-7	3.14100659711415e-5	ENSG00000072657	TRHDE	NR3C1_vs_hNTO
1259.7114746610032	-0.798552	0.11378728142863061	-7.01794	2.251693471863083e-12	9.8131616120633e-10	ENSG00000072952	IRAG1	NR3C1_vs_hNTO
643.3973597446181	0.673321	0.12500706611601708	5.386259596170267	7.193903954592187e-8	7.065224264136806e-6	ENSG00000075213	SEMA3A	NR3C1_vs_hNTO
1034.2047583965932	-0.578688	0.0986483	-5.86617	4.459865321786048e-9	7.067872929275934e-7	ENSG00000075275	CELSR1	NR3C1_vs_hNTO
2531.712612764475	-0.723425	0.11375632928799874	-6.35943	2.0250323809628387e-10	5.356471668448087e-8	ENSG00000077942	FBLN1	NR3C1_vs_hNTO
539.2042615667625	-0.520011	0.1504612353496308	-3.45611	5.480252182390707e-4	0.00979841	ENSG00000079257	LXN	NR3C1_vs_hNTO
211.53415961170396	0.5020736634081027	0.12287449284793067	4.086069059340643	4.38743240716663e-5	0.00127473	ENSG00000085999	RAD54L	NR3C1_vs_hNTO
115.2717852307611	-0.988948	0.23695110991524565	-4.17364	2.997731034300491e-5	9.544830366291016e-4	ENSG00000086991	NOX4	NR3C1_vs_hNTO
375.0766225831584	-0.536125	0.1222039360057058	-4.38713	1.1485416119109443e-5	4.3152848279836854e-4	ENSG00000088448	ANKRD10	NR3C1_vs_hNTO
613.1957655836006	-0.530926	0.10989238148423823	-4.83133	1.3562707608071018e-6	7.980823641441283e-5	ENSG00000089472	HEPH	NR3C1_vs_hNTO
4223.321610159938	-0.562113	0.0931281	-6.03591	1.580707340725011e-9	2.900597970230395e-7	ENSG00000090339	ICAM1	NR3C1_vs_hNTO
1494.2376621339472	-0.600599	0.0680803	-8.82192	1.125100764037674e-18	1.743406139474378e-15	ENSG00000095739	BAMBI	NR3C1_vs_hNTO
110.38326798396321	-0.633545	0.17217619413161767	-3.67963	2.3357272082677585e-4	0.00509766	ENSG00000099204	ABLIM1	NR3C1_vs_hNTO
88.35432104618269	-1.29892	0.18248655496508168	-7.11791	1.0957332070828934e-12	5.269343208957942e-10	ENSG00000099864	PALM	NR3C1_vs_hNTO
202.18200671940693	0.5250987464107367	0.14590146783819338	3.598995638570806	3.194485462865204e-4	0.00645603	ENSG00000100162	CENPM	NR3C1_vs_hNTO
76140.8	-0.680143	0.13413631805640194	-5.07054	3.9669398068198707e-7	3.056516162757454e-5	ENSG00000100234	TIMP3	NR3C1_vs_hNTO
381.7578286294928	0.5548738352038325	0.11958856682411557	4.639856885482297	3.486505433043238e-6	1.700098068853881e-4	ENSG00000100526	CDKN3	NR3C1_vs_hNTO
300.87423981012495	-0.719517	0.15703690497418202	-4.58183	4.609230622958852e-6	2.131710315593519e-4	ENSG00000102468	HTR2A	NR3C1_vs_hNTO
242.98362046744916	-0.689844	0.13251291473650825	-5.20586	1.9309706312695255e-7	1.6830822764803e-5	ENSG00000102554	KLF5	NR3C1_vs_hNTO
2342.0189507677064	-0.664034	0.0912602	-7.27627	3.4317980054934854e-13	1.8407636532543132e-10	ENSG00000102802	MEDAG	NR3C1_vs_hNTO
859.4057039488221	-0.813371	0.17554166312521602	-4.63349	3.5954355334633825e-6	1.7471060609644713e-4	ENSG00000103196	CRISPLD2	NR3C1_vs_hNTO
63.26790359888672	-0.835485	0.22965739444240776	-3.63796	2.7480261325764783e-4	0.00573712	ENSG00000105664	COMP	NR3C1_vs_hNTO
696.6107551839491	0.6613472298520904	0.0880422	7.511708683255689	5.836054596975367e-14	3.538679017800803e-11	ENSG00000106034	CPED1	NR3C1_vs_hNTO
990.7969978209396	-1.24932	0.17336614632817382	-7.20623	5.752395594458542e-13	2.971218850382179e-10	ENSG00000106483	SFRP4	NR3C1_vs_hNTO
133.38369155795962	-1.29077	0.23087115056205193	-5.59089	2.2591462032666612e-8	2.670004487352276e-6	ENSG00000106809	OGN	NR3C1_vs_hNTO
183.36623906025426	-0.600603	0.162069	-3.70584	2.1068873378920236e-4	0.00469371	ENSG00000106819	ASPN	NR3C1_vs_hNTO
34842.22246589437	-0.519415	0.11102928418027178	-4.67818	2.8943057305958824e-6	1.451942004276625e-4	ENSG00000107796	ACTA2	NR3C1_vs_hNTO
99.66901029587325	-2.06331	0.5138003936759737	-4.01578	5.9249889435606046e-5	0.00162019	ENSG00000109063	MYH3	NR3C1_vs_hNTO
1385.935596415597	-0.707635	0.1324099005571315	-5.34427	9.077989601211931e-8	8.67134540948641e-6	ENSG00000109472	CPE	NR3C1_vs_hNTO
553.7508223902475	-0.840703	0.11080601665551977	-7.58716	3.2700070500501493e-14	2.072887196363608e-11	ENSG00000109610	SOD3	NR3C1_vs_hNTO
69.66168265522421	-0.87844	0.2155783832654178	-4.07481	4.605283929626657e-5	0.00131609	ENSG00000109625	CPZ	NR3C1_vs_hNTO
41.4528	-1.05838	0.25638129457143766	-4.12814	3.6570189217681925e-5	0.00111599	ENSG00000110002	VWA5A	NR3C1_vs_hNTO
33.858825835738294	-1.14946	0.3118596476553445	-3.68582	2.2797160220475564e-4	0.00499889	ENSG00000111339	ART4	NR3C1_vs_hNTO
249.5577584060904	-1.08875	0.24194982145353686	-4.49991	6.798110465398085e-6	2.908173268418457e-4	ENSG00000111341	MGP	NR3C1_vs_hNTO
510.9811993672655	-0.984353	0.10668250131795073	-9.22694	2.7848477891342534e-20	6.472914544544383e-17	ENSG00000111452	ADGRD1	NR3C1_vs_hNTO
154.50866796367555	0.8569411884444618	0.20923421690255994	4.095607310937761	4.210631297212067e-5	0.0012441	ENSG00000112297	CRYBG1	NR3C1_vs_hNTO
2102.3523152005214	0.6291300569417067	0.10334091068562189	6.087908968168589	1.1439487932730616e-9	2.2469732212656503e-7	ENSG00000112984	KIF20A	NR3C1_vs_hNTO
4258.508184589217	0.5392600571042339	0.0915564	5.889919974477452	3.863826772039025e-9	6.265689321262354e-7	ENSG00000113361	CDH6	NR3C1_vs_hNTO
3190.5577427194953	-1.51118	0.0590311	-25.5998	1.5346383286562277e-144	2.140206613143975e-140	ENSG00000113580	NR3C1	NR3C1_vs_hNTO
6364.778549723826	-0.551015	0.11685933824045802	-4.7152	2.4147666630515094e-6	1.2565796971237444e-4	ENSG00000116016	EPAS1	NR3C1_vs_hNTO
3440.497553393592	0.5678534416637964	0.086226	6.585642049260941	4.5292382413771554e-11	1.5039227741487096e-8	ENSG00000117399	CDC20	NR3C1_vs_hNTO
161.81939546146296	-0.820644	0.1484050589619464	-5.52976	3.206729185957252e-8	3.493831658387487e-6	ENSG00000118849	RARRES1	NR3C1_vs_hNTO
1002.6052373449066	0.5139457641428913	0.0906123	5.6719189715533895	1.4120676620436194e-8	1.8754948204628871e-6	ENSG00000119403	PHF19	NR3C1_vs_hNTO
170.18506733713699	-0.889957	0.19435976781057326	-4.57892	4.6739277389909895e-6	2.131710315593519e-4	ENSG00000119508	NR4A3	NR3C1_vs_hNTO
153.78800092077716	0.8358189737533352	0.20101494187451383	4.157994256342924	3.210540941935218e-5	0.00100616	ENSG00000120217	CD274	NR3C1_vs_hNTO
1373.5857398021194	-0.566963	0.15117070508009736	-3.75048	1.764963633963154e-4	0.0040752	ENSG00000120885	CLU	NR3C1_vs_hNTO
433.26904700972506	-0.551994	0.1371814062539706	-4.02382	5.7260485005467846e-5	0.00157817	ENSG00000121005	CRISPLD1	NR3C1_vs_hNTO
2669.666032205035	-0.579027	0.0924844	-6.26081	3.829737452781841e-10	9.052460765507722e-8	ENSG00000121039	RDH10	NR3C1_vs_hNTO
144.02086513284897	-0.965371	0.22021969271994996	-4.38367	1.1669412036228322e-5	4.3513802207818233e-4	ENSG00000121898	CPXM2	NR3C1_vs_hNTO
590.1449220051393	-1.14005	0.13242013618030576	-8.60934	7.348213158210004e-18	7.31987005031405e-15	ENSG00000122176	FMOD	NR3C1_vs_hNTO
452.85922284307804	-0.605414	0.12304571820281267	-4.92024	8.644026387048989e-7	5.659605257924188e-5	ENSG00000124225	PMEPA1	NR3C1_vs_hNTO
6206.34	-0.993395	0.14399918760149463	-6.89862	5.2510962647368365e-12	2.034216347444998e-9	ENSG00000125730	C3	NR3C1_vs_hNTO
1878.2618225952162	-0.524468	0.14890225542944296	-3.52223	4.2793321019527365e-4	0.00807572	ENSG00000127951	FGL2	NR3C1_vs_hNTO
1964.0613996648963	0.738424	0.1975000215050233	3.7388566654599407	1.848590838987186e-4	0.00423324	ENSG00000128567	PODXL	NR3C1_vs_hNTO
240.50278765117096	1.333737261097705	0.29125028082891374	4.579350987411301	4.6642094178115e-6	2.131710315593519e-4	ENSG00000128965	CHAC1	NR3C1_vs_hNTO
654.0105442381431	0.5080544371634608	0.10435185615425813	4.868666987700049	1.1235355844784532e-6	6.963923227171781e-5	ENSG00000129195	PIMREG	NR3C1_vs_hNTO
38.617160488809624	-1.08041	0.29779567101599197	-3.62804	2.855830683884026e-4	0.00590911	ENSG00000130203	APOE	NR3C1_vs_hNTO
583.2363793007861	-0.579229	0.0969055	-5.97725	2.2693229298938564e-9	3.8595094610121607e-7	ENSG00000130707	ASS1	NR3C1_vs_hNTO
39.96188991302709	-1.00715	0.28733270181009307	-3.50518	4.562990899830478e-4	0.00848473	ENSG00000130720	FIBCD1	NR3C1_vs_hNTO
270.1014442424594	0.518344	0.10967986956071323	4.725968914657563	2.290206845826393e-6	1.2007227320261233e-4	ENSG00000131153	GINS2	NR3C1_vs_hNTO
46.387168064890794	-1.14784	0.24798310519778896	-4.6287	3.6796315005869216e-6	1.781810448166153e-4	ENSG00000132321	IQCA1	NR3C1_vs_hNTO
466.98465590271934	-0.681827	0.1335069640968641	-5.10705	3.2722857242703945e-7	2.5929145858338024e-05	ENSG00000132386	SERPINF1	NR3C1_vs_hNTO
14567.030375424825	-0.778253	0.0992268	-7.84318	4.392845686006246e-15	3.0631312968521553e-12	ENSG00000133026	MYH10	NR3C1_vs_hNTO
9572.200818516969	-0.866156	0.19707123821378975	-4.39514	1.1070107805130253e-5	4.206640965949496e-4	ENSG00000133110	POSTN	NR3C1_vs_hNTO
52.66944843812613	-1.38583	0.31506716962133813	-4.39851	1.0899711920001676e-5	4.164585820173791e-4	ENSG00000134339	SAA2	NR3C1_vs_hNTO
71.37966007684044	-0.722272	0.206028	-3.50569	4.554229472646367e-4	0.00847974	ENSG00000134864	GGACT	NR3C1_vs_hNTO
60866.31891320279	-0.570465	0.0953008	-5.98595	2.1513679952548366e-9	3.704071365657278e-7	ENSG00000135919	SERPINE2	NR3C1_vs_hNTO
188.98709720787818	0.9313934399403386	0.1756381046950114	5.3029121531325245	1.1396977379565111e-7	1.066726486814866e-5	ENSG00000136231	IGF2BP3	NR3C1_vs_hNTO
735.9591433264013	-0.568105	0.10141242159838847	-5.60193	2.1197606472421015e-8	2.5266822210631066e-6	ENSG00000136378	ADAMTS7	NR3C1_vs_hNTO
499.4414228591183	0.6420533619757205	0.1393741576703294	4.606688734179906	4.0913172141551045e-6	1.9473552856179893e-4	ENSG00000136928	GABBR2	NR3C1_vs_hNTO
1821.463634395464	-0.860293	0.23717250400333365	-3.62729	2.8641244028252674e-4	0.00591749	ENSG00000137033	IL33	NR3C1_vs_hNTO
1940.377177770317	-0.588345	0.13528577224195443	-4.34891	1.3681815898476981e-5	4.981895679377546e-4	ENSG00000137507	LRRC32	NR3C1_vs_hNTO
18463.08570166326	-0.518864	0.11062458986430128	-4.69031	2.7279216625634605e-6	1.3918815192904324e-4	ENSG00000137573	SULF1	NR3C1_vs_hNTO
4890.561207245011	-0.900983	0.1374748516252649	-6.5538	5.6091023454989493e-11	1.812436983872259e-8	ENSG00000137809	ITGA11	NR3C1_vs_hNTO
56.16727781728935	0.974882	0.2566238061582194	3.7988775286810954	1.4535289158071598e-4	0.00348897	ENSG00000137819	PAQR5	NR3C1_vs_hNTO
705.6267751382426	0.6687719564584944	0.10266032800603832	6.514414764183866	7.297360421656464e-11	2.1850760743076105e-8	ENSG00000138356	AOX1	NR3C1_vs_hNTO
1657.1872136441891	0.509286	0.0949985	5.360997084828915	8.276385355236175e-8	8.015449316953034e-6	ENSG00000138675	FGF5	NR3C1_vs_hNTO
183.24982052312825	-0.50201	0.13110051982833282	-3.8292	1.285612668592229e-4	0.00314547	ENSG00000139174	PRICKLE1	NR3C1_vs_hNTO
225.1893741407398	-0.535246	0.1399760302069237	-3.82384	0.00013139	0.00319784	ENSG00000139567	ACVRL1	NR3C1_vs_hNTO
100.93521017713071	0.5992718524780886	0.1572635561148404	3.810621273503921	1.3861799061307996e-4	0.00335038	ENSG00000140280	LYSMD2	NR3C1_vs_hNTO
590.0829898618919	-0.562812	0.099941	-5.63144	1.7871117567864327e-8	2.2055805805436803e-6	ENSG00000140511	HAPLN3	NR3C1_vs_hNTO
10880.673933479866	-0.756795	0.0846407	-8.94127	3.8471144702770193e-19	6.706482300310414e-16	ENSG00000140545	MFGE8	NR3C1_vs_hNTO
163.65375504390423	-0.693087	0.1642302171912664	-4.22022	2.4406797324682315e-5	8.00887518800046e-4	ENSG00000142303	ADAMTS10	NR3C1_vs_hNTO
161.68509364030132	-0.768305	0.15100745877429833	-5.08786	3.6212513140447416e-7	2.8213391522719534e-5	ENSG00000142583	SLC2A5	NR3C1_vs_hNTO
684.792	-0.591105	0.1248342439515899	-4.73512	2.189301035678029e-6	1.1565148577108256e-4	ENSG00000142910	TINAGL1	NR3C1_vs_hNTO
402.7596536044189	-0.69758	0.1915014336155256	-3.64269	2.6980504873749806e-4	0.0056497	ENSG00000143248	RGS5	NR3C1_vs_hNTO
273.2967184356977	-0.603444	0.17105551353485332	-3.52776	4.1908426088382286e-4	0.00795177	ENSG00000143320	CRABP2	NR3C1_vs_hNTO
417.8251491697354	-0.711658	0.1029089950942989	-6.91541	4.665155499431134e-12	1.9135370175019588e-9	ENSG00000143382	ADAMTSL4	NR3C1_vs_hNTO
127.26679247705533	-0.73129	0.16674100408859885	-4.38579	1.1556750643347482e-5	4.320923444292868e-4	ENSG00000144115	THNSL2	NR3C1_vs_hNTO
214.87863316972076	-0.933597	0.21678407083653353	-4.30658	1.6580032284612186e-5	5.853800765600039e-4	ENSG00000144476	ACKR3	NR3C1_vs_hNTO
2157.610675502218	0.512414	0.0683109	7.501210781762799	6.323101585837261e-14	3.6742489465036025e-11	ENSG00000145386	CCNA2	NR3C1_vs_hNTO
161.97737366369472	-1.29557	0.22283320138438112	-5.81406	6.0973854635510485e-9	9.554397491537406e-7	ENSG00000146374	RSPO3	NR3C1_vs_hNTO
280.61909286814995	-0.630094	0.16958351807215877	-3.71554	2.027709752446239e-4	0.00456841	ENSG00000146477	SLC22A3	NR3C1_vs_hNTO
18182.362931646643	-0.613726	0.12379472823926403	-4.95761	7.136593413760642e-7	5.0266127145609047e-5	ENSG00000146674	IGFBP3	NR3C1_vs_hNTO
99.38042890244638	0.7586317340337374	0.19756255436549963	3.8399571035624214	1.2305580998242822e-4	0.00304279	ENSG00000147509	RGS20	NR3C1_vs_hNTO
1512.6109165742776	-0.710356	0.11722423593223649	-6.0598	1.3629009625840546e-9	2.6352680186252536e-7	ENSG00000147883	CDKN2B	NR3C1_vs_hNTO
813.9794654673633	-1.05571	0.10470744219651491	-10.0824	6.606502129662455e-24	2.303356967506815e-20	ENSG00000149131	SERPING1	NR3C1_vs_hNTO
374.4390475960842	-0.603894	0.14518289146695404	-4.15954	3.188938553144251e-5	0.0010039	ENSG00000149596	JPH2	NR3C1_vs_hNTO
2238.931062236089	1.2363575883632072	0.18972468913953944	6.5165877670980725	7.19247332550425e-11	2.1850760743076105e-8	ENSG00000151012	SLC7A11	NR3C1_vs_hNTO
227.85535533693235	0.6656863260742695	0.12586434833941662	5.2889188627038575	1.2304145213019812e-7	1.1363815174885716e-5	ENSG00000152495	CAMK4	NR3C1_vs_hNTO
111.50710209588168	-0.639104	0.1827819471287156	-3.49654	4.7134168865593264e-4	0.0087064	ENSG00000152580	IGSF10	NR3C1_vs_hNTO
401.74347161464715	-0.735543	0.15683880361063776	-4.6898	2.7346589436797538e-6	1.3918815192904324e-4	ENSG00000153162	BMP6	NR3C1_vs_hNTO
322.1448172116012	-0.518294	0.11524719755595855	-4.49724	6.884135703955285e-6	2.935968089521725e-4	ENSG00000153246	PLA2R1	NR3C1_vs_hNTO
246.375	0.6538567342306146	0.15071839443315116	4.338267646027923	1.4361020300774278e-5	5.165061264050976e-4	ENSG00000154027	AK5	NR3C1_vs_hNTO
399.0673886904085	0.5074781364287798	0.11044201741849838	4.594973437562182	4.3280439789315245e-6	2.039152071965508e-4	ENSG00000154188	ANGPT1	NR3C1_vs_hNTO
3596.1864778365375	-0.702675	0.1133586217438389	-6.19869	5.693408020447152e-10	1.2030343674720602e-7	ENSG00000154553	PDLIM3	NR3C1_vs_hNTO
81.76069772723731	-0.910926	0.260824	-3.4925	4.785224593740104e-4	0.00878089	ENSG00000154556	SORBS2	NR3C1_vs_hNTO
1211.5250081702236	-0.534336	0.11497004317918358	-4.64761	3.3580455435198347e-6	1.6489895475326627e-4	ENSG00000156103	MMP16	NR3C1_vs_hNTO
65.17088655580989	-1.21025	0.23893447144469593	-5.0652	4.0797040253964664e-7	3.126129249350501e-5	ENSG00000158258	CLSTN2	NR3C1_vs_hNTO
244.6522159146833	-0.638106	0.1795346708700825	-3.55422	3.7909671078339546e-4	0.00739424	ENSG00000158769	F11R	NR3C1_vs_hNTO
5779.338104783488	-0.62684	0.10421780458588052	-6.01471	1.8021057240518235e-9	3.2639177178736013e-7	ENSG00000159403	C1R	NR3C1_vs_hNTO
3629.8540052080107	-0.616474	0.10018398340887456	-6.15342	7.582986850330702e-10	1.578393053950925e-7	ENSG00000162496	DHRS3	NR3C1_vs_hNTO
3036.6796535470457	-0.691726	0.15865187566118064	-4.36003	1.3004650224063207e-5	4.785299525719934e-4	ENSG00000162591	MEGF6	NR3C1_vs_hNTO
1535.201679292958	-0.511257	0.0907717	-5.63234	1.7778502070313727e-8	2.2055805805436803e-6	ENSG00000162849	KIF26B	NR3C1_vs_hNTO
428.4204439714429	-0.77451	0.12416342590005966	-6.23782	4.4370073597587997e-10	9.980403974063907e-8	ENSG00000162946	DISC1	NR3C1_vs_hNTO
289.2845661327585	-0.750364	0.20282645068503308	-3.69954	2.1599198698797007e-4	0.00478891	ENSG00000163017	ACTG2	NR3C1_vs_hNTO
1365.6055481529947	-0.505104	0.10507969866463066	-4.80687	1.5331304777794021e-6	8.835139521946918e-5	ENSG00000163431	LMOD1	NR3C1_vs_hNTO
700.6705765895349	0.553873	0.0728743	7.600386847303237	2.952468221454332e-14	1.9607200864953385e-11	ENSG00000163507	CIP2A	NR3C1_vs_hNTO
193.43450251618083	-1.16316	0.139614	-8.33125	7.999556164493959e-17	7.437454018002184e-14	ENSG00000163975	MELTF	NR3C1_vs_hNTO
148.56524569197393	-0.60699	0.16014132285964652	-3.79034	1.5044035138591204e-4	0.00357418	ENSG00000164056	SPRY1	NR3C1_vs_hNTO
46.35181509719945	1.0784518306441018	0.2950770142695624	3.6548147720476156	2.5736772338313816e-4	0.00548815	ENSG00000164112	SMIM43	NR3C1_vs_hNTO
48.24930573532455	-1.12155	0.30290177735989793	-3.7027	2.1332049719329147e-4	0.00474476	ENSG00000164684	ZNF704	NR3C1_vs_hNTO
935.9829146460285	-1.63213	0.16683409030901158	-9.78298	1.332333083693407e-22	3.7161434370376506e-19	ENSG00000164694	FNDC1	NR3C1_vs_hNTO
516.2198912328452	-0.512283	0.1225318140991805	-4.18082	2.904601783763384e-5	9.269468301227495e-4	ENSG00000165507	DEPP1	NR3C1_vs_hNTO
2433.272362739012	-0.778505	0.0883846	-8.80815	1.2722836305513693e-18	1.7743267511669394e-15	ENSG00000166033	HTRA1	NR3C1_vs_hNTO
23.111385484651347	-1.54327	0.4224022487834651	-3.65355	2.5863894091523456e-4	0.00549345	ENSG00000166278	C2	NR3C1_vs_hNTO
150.40865337110696	-0.792567	0.1431136817666948	-5.53802	3.059033536346254e-8	3.4327060350053945e-6	ENSG00000166387	PPFIBP2	NR3C1_vs_hNTO
8639.183999597444	-0.76481	0.0525596	-14.5513	5.73052220262619e-48	3.9958931318912426e-44	ENSG00000166710	B2M	NR3C1_vs_hNTO
1289.5013993770733	0.5674214478270896	0.11975513503988844	4.738180518422788	2.1564567383749184e-6	1.145399763259925e-4	ENSG00000167900	TK1	NR3C1_vs_hNTO
831.3273045435418	0.766502	0.20606304705189854	3.7197429936789774	1.9942560277474663e-4	0.00450031	ENSG00000168209	DDIT4	NR3C1_vs_hNTO
145.3081128091779	-0.521511	0.13364721056795997	-3.90215	9.534252748235669e-5	0.00245776	ENSG00000168306	ACOX2	NR3C1_vs_hNTO
1448.4099588071601	-0.637893	0.11202386422285097	-5.69426	1.2390592489450017e-8	1.67766216366864e-6	ENSG00000168386	FILIP1L	NR3C1_vs_hNTO
167.84105129313068	-0.662877	0.16842303701699046	-3.93578	8.292539455778187e-5	0.00217792	ENSG00000168405	CMAHP	NR3C1_vs_hNTO
1569.2948594116153	-0.864325	0.2360985746434328	-3.66086	2.513666984382094e-4	0.00540148	ENSG00000168477	TNXB	NR3C1_vs_hNTO
295.4661837404763	-0.531187	0.13014935587698268	-4.08136	4.4772600395423635e-5	0.00129008	ENSG00000169067	ACTBL2	NR3C1_vs_hNTO
48.6882	-1.11603	0.26546728348372606	-4.20402	2.6221056612657394e-5	8.563907623422015e-4	ENSG00000169174	PCSK9	NR3C1_vs_hNTO
1784.2085407015811	0.5072321010004015	0.11547311121710982	4.392642543827503	1.1198116166221694e-5	4.22078183930075e-4	ENSG00000169432	SCN9A	NR3C1_vs_hNTO
152.87722464594006	-0.555426	0.14131426307878303	-3.93043	8.47930262869127e-5	0.00222279	ENSG00000170681	CAVIN4	NR3C1_vs_hNTO
1088.6373972810907	-0.551729	0.0877479	-6.28766	3.2228400739128734e-10	7.749263391515333e-8	ENSG00000171298	GAA	NR3C1_vs_hNTO
89.21370249921623	-1.1191	0.19851220523636903	-5.63741	1.7262455222262864e-8	2.188565459360708e-6	ENSG00000171631	P2RY6	NR3C1_vs_hNTO
237.81670210259685	0.7616400280932197	0.19782945141523928	3.849983016404143	1.1812601549840044e-4	0.00295548	ENSG00000171724	VAT1L	NR3C1_vs_hNTO
363.21218140586836	-0.667801	0.16313173291155034	-4.09363	4.2466718024687745e-5	0.00124945	ENSG00000172137	CALB2	NR3C1_vs_hNTO
70.1998	-1.21542	0.3123280249293955	-3.8915	9.962798559834312e-5	0.00254471	ENSG00000172156	CCL11	NR3C1_vs_hNTO
185.3570705422906	-0.560689	0.13912066215154456	-4.03023	5.5721276140538106e-5	0.00154491	ENSG00000172201	ID4	NR3C1_vs_hNTO
125.38022662939724	-0.72021	0.15026382071503422	-4.79297	1.643275617245177e-6	9.31590315369969e-5	ENSG00000172346	CSDC2	NR3C1_vs_hNTO
1011.5319517545666	0.5345563251123859	0.1103886593578551	4.84249	1.2822006704251496e-6	7.707573512822903e-5	ENSG00000173210	ABLIM3	NR3C1_vs_hNTO
260.2624987397765	-1.52141	0.16710885954625446	-9.10428	8.68393835246573e-20	1.7300886323355296e-16	ENSG00000173432	SAA1	NR3C1_vs_hNTO
413.99015718108296	-0.846468	0.10370550669548485	-8.16223	3.289035481121197e-16	2.6981699305715423e-13	ENSG00000174080	CTSF	NR3C1_vs_hNTO
639.2672022437737	-0.728866	0.12896923132732468	-5.65147	1.5907849759565004e-8	2.073372642494332e-6	ENSG00000174348	PODN	NR3C1_vs_hNTO
228.2363586642218	-0.67124	0.16405617260370164	-4.09152	4.2854868304667825e-5	0.00125487	ENSG00000174938	SEZ6L2	NR3C1_vs_hNTO
258.445	-0.527803	0.12397491463332713	-4.25734	2.0687365075851813e-5	7.019610543742807e-4	ENSG00000179163	FUCA1	NR3C1_vs_hNTO
346.07936011793805	0.5041354645355269	0.11474292370183267	4.393608322597369	1.1148459934639139e-5	4.22078183930075e-4	ENSG00000179750	APOBEC3B	NR3C1_vs_hNTO
294.9195855334168	-1.09868	0.17286427217584016	-6.35575	2.0740676186447492e-10	5.356471668448087e-8	ENSG00000180447	GAS1	NR3C1_vs_hNTO
5623.38	0.706209	0.087493	8.071604232673558	6.938045567595497e-16	5.375443526982601e-13	ENSG00000181019	NQO1	NR3C1_vs_hNTO
6991.112850117988	-0.509543	0.1218073248838901	-4.18319	2.874506879992889e-5	9.206827391401955e-4	ENSG00000182326	C1S	NR3C1_vs_hNTO
80.55414726416333	-0.658314	0.18720420741700783	-3.51656	4.371851543699256e-4	0.00821696	ENSG00000182568	SATB1	NR3C1_vs_hNTO
345.499	-0.561238	0.10799963848092543	-5.19667	2.0289297625213278e-7	1.75748164398276e-5	ENSG00000182580	EPHB3	NR3C1_vs_hNTO
1210.8750371502902	0.6525643553039743	0.0928145	7.030842141396322	2.0529066165353704e-12	9.235430862645896e-10	ENSG00000183287	CCBE1	NR3C1_vs_hNTO
65.62423077374143	-1.22545	0.3139021078468873	-3.90393	9.464181472067094e-5	0.00244421	ENSG00000183715	OPCML	NR3C1_vs_hNTO
2904.059204448056	-0.683395	0.0788324	-8.66897	4.3604161171283156e-18	5.067530264122625e-15	ENSG00000184347	SLIT3	NR3C1_vs_hNTO
142.50401263639276	0.9988467831073431	0.18862935448365603	5.295288137106407	1.1882889152794951e-7	1.1047918141658558e-5	ENSG00000184374	COLEC10	NR3C1_vs_hNTO
252.33029838604259	-0.742006	0.13308200659631894	-5.57555	2.4674440016996452e-8	2.8916784914036347e-6	ENSG00000185499	MUC1	NR3C1_vs_hNTO
184.8158758771176	-0.769246	0.21378239967987547	-3.59826	3.2034781747742984e-4	0.00645603	ENSG00000185561	TLCD2	NR3C1_vs_hNTO
319.572	-0.520419	0.10921056640930916	-4.76528	1.8858698683528811e-6	1.0313859287862463e-4	ENSG00000185950	IRS2	NR3C1_vs_hNTO
167.79200328160485	0.5228206514591331	0.13866405719096198	3.7704121893615716	1.6297814131229746e-4	0.00382258	ENSG00000186767	SPIN4	NR3C1_vs_hNTO
2762.9325845948006	0.6771271099785173	0.15347392289362813	4.412001056673518	1.024196135692516e-5	4.012202052912311e-4	ENSG00000187134	AKR1C1	NR3C1_vs_hNTO
183.69306823108042	0.5333034151023522	0.15158228913859884	3.518243576693368	4.344134249042067e-4	0.00818693	ENSG00000189410	SH2D5	NR3C1_vs_hNTO
53.05379629752706	47.15749014812707	5.399271674671484	8.734046551009373	2.4571991293092056e-18	3.1152817324860163e-15	ENSG00000198406	NA	NR3C1_vs_hNTO
83.68237401574146	-0.986844	0.2549896072302617	-3.87013	1.0877617094838364e-4	0.00274321	ENSG00000198729	PPP1R14C	NR3C1_vs_hNTO
1615.2504770803962	0.5359962788286607	0.12166465804826021	4.405521598688498	1.0552963591624166e-5	4.0881008402441835e-4	ENSG00000198768	APCDD1L	NR3C1_vs_hNTO
27.441321854130617	-1.09063	0.2996734957109924	-3.63939	2.732848484613992e-4	0.00571399	ENSG00000205464	ATP6AP1L	NR3C1_vs_hNTO
1993.9661635326547	-0.696231	0.0973601	-7.15109	8.609173575756076e-13	4.287983381696223e-10	ENSG00000221955	SLC12A8	NR3C1_vs_hNTO
37.644626242491924	1.1823188983192459	0.3335316067874681	3.5448481470982123	3.928393343976444e-4	0.007588	ENSG00000224543	NA	NR3C1_vs_hNTO
21.019405993593303	46.04201095190494	3.8834236074081416	11.856036221254294	2.002317463650601e-32	9.308106449357094e-29	ENSG00000224831	TMEM183BP	NR3C1_vs_hNTO
83.33414184352601	-0.909839	0.1868099465669091	-4.8704	1.1137454935793023e-6	6.934060113150424e-5	ENSG00000233901	LINC01503	NR3C1_vs_hNTO
80.1413	-0.843471	0.20665336981176888	-4.08157	4.473189072287868e-5	0.00129008	ENSG00000236255	NA	NR3C1_vs_hNTO
264.4595395405961	0.5681532425322312	0.1143949027907578	4.966595789424749	6.81384040333637e-7	4.85547010596916e-5	ENSG00000237807	LOC100507516	NR3C1_vs_hNTO
187.0209387464921	-1.23101	0.19361297776787487	-6.3581	2.0425918801979988e-10	5.356471668448087e-8	ENSG00000241644	INMT	NR3C1_vs_hNTO
1108.1162580256062	-1.11258	0.16766425471843432	-6.63574	3.228827691950019e-11	1.1257307747983741e-8	ENSG00000243649	CFB	NR3C1_vs_hNTO
34.79545885346331	1.2145450527494552	0.330226	3.6779226390628614	2.3514124917416016e-4	0.00511588	ENSG00000247092	NA	NR3C1_vs_hNTO
50.380820212199836	-0.903022	0.24337051042335592	-3.71048	2.0686341716590737e-4	0.00463813	ENSG00000250056	LINC01018	NR3C1_vs_hNTO
31.36794993852621	-1.31497	0.35996357769957404	-3.65306	2.591331652797439e-4	0.00549345	ENSG00000255532	NA	NR3C1_vs_hNTO
64.22546561443542	-22.9974	2.6606626163187674	-8.64349	5.452002881271836e-18	5.8487409370936174e-15	ENSG00000256514	NA	NR3C1_vs_hNTO
383.0641401993773	-0.621891	0.12343074791670466	-5.03838	4.694871508786984e-7	3.520143981803403e-5	ENSG00000258624	NA	NR3C1_vs_hNTO
43.57207565598277	21.8011	3.40243	6.407488756599207	1.4793599281341627e-10	4.1262307115518067e-8	ENSG00000259024	TVP23C-CDRT4	NR3C1_vs_hNTO
27.01358775035427	-1.49712	0.40133002718082406	-3.7304	1.911759206793264e-4	0.00435644	ENSG00000262655	SPON1	NR3C1_vs_hNTO
259.83022107107564	-1.33059	0.30490573308770974	-4.36394	1.2773912810101951e-5	4.7365103695294625e-4	ENSG00000272398	CD24	NR3C1_vs_hNTO
103.96693593687569	1.4072712279820268	0.3045390293563152	4.620988091268585	3.819167001017138e-6	1.8303128177383162e-4	ENSG00000275740	RBM27	NR3C1_vs_hNTO
115.05506946511255	-0.745813	0.17564324204403509	-4.24618	2.1744444842454787e-5	7.254737506528098e-4	ENSG00000276107	NA	NR3C1_vs_hNTO
85.79504782932652	0.7886516095443028	0.1866547642440363	4.225188747463222	2.3874059185653285e-5	0.00164826	ENSG00000066248	NGEF	RARG_vs_hNTO
150.182	-0.76516	0.13778280889565098	-5.55338	2.801982988889765e-8	8.683656614012592e-6	ENSG00000067445	TRO	RARG_vs_hNTO
643.3973597446181	0.7557459359987492	0.12466357557520381	6.062283489878263	1.342023984537988e-9	6.453747064954062e-7	ENSG00000075213	SEMA3A	RARG_vs_hNTO
2531.712612764475	-0.577207	0.11355651561965911	-5.083	3.715278081744858e-7	6.55864153519162e-5	ENSG00000077942	FBLN1	RARG_vs_hNTO
115.2717852307611	-0.912477	0.2351073542036835	-3.88111	1.0398209349249213e-4	0.00503519	ENSG00000086991	NOX4	RARG_vs_hNTO
4223.321610159938	-0.728291	0.0932324	-7.81156	5.6483597491017306e-15	7.161093187361157e-12	ENSG00000090339	ICAM1	RARG_vs_hNTO
1494.2376621339472	-0.544535	0.0678513	-8.02542	1.0118172654681772e-15	1.4110803584219197e-12	ENSG00000095739	BAMBI	RARG_vs_hNTO
88.35432104618269	-0.969961	0.17517524593358663	-5.53709	3.07539321463888e-8	9.323789950294307e-6	ENSG00000099864	PALM	RARG_vs_hNTO
76140.8	-0.538602	0.13413140949753866	-4.01548	5.932545918569351e-5	0.0033227	ENSG00000100234	TIMP3	RARG_vs_hNTO
300.87423981012495	-0.572317	0.15583202027672066	-3.67265	2.4004427427069182e-4	0.00937719	ENSG00000102468	HTR2A	RARG_vs_hNTO
859.4057039488221	-0.763085	0.17535561342686018	-4.35164	1.351218000439092e-5	0.0010506	ENSG00000103196	CRISPLD2	RARG_vs_hNTO
696.6107551839491	0.5867388414812539	0.0882042	6.652048263517084	2.890418788126785e-11	2.2394322455120082e-8	ENSG00000106034	CPED1	RARG_vs_hNTO
990.7969978209396	-1.4137	0.17366188840962088	-8.14056	3.9346954054885825e-16	6.859157765617971e-13	ENSG00000106483	SFRP4	RARG_vs_hNTO
133.38369155795962	-0.867681	0.2255455041596217	-3.84703	1.1955678856618406e-4	0.00558837	ENSG00000106809	OGN	RARG_vs_hNTO
8683.96	-0.613199	0.12299747333926238	-4.98546	6.181350432384045e-7	9.269367003228806e-5	ENSG00000108691	CCL2	RARG_vs_hNTO
1385.935596415597	-0.566617	0.13210065410988137	-4.28929	1.792489331846904e-5	0.00129591	ENSG00000109472	CPE	RARG_vs_hNTO
510.9811993672655	-0.54823	0.10445428351652618	-5.24852	1.5332872936868534e-7	3.62427535555201e-5	ENSG00000111452	ADGRD1	RARG_vs_hNTO
154.50866796367555	1.3353335015712198	0.20586371089684827	6.486492912003868	8.78574108196786e-11	6.126297256456189e-8	ENSG00000112297	CRYBG1	RARG_vs_hNTO
2102.3523152005214	0.558446	0.10338114609577236	5.401818746561662	6.59685900934492e-8	1.7036999211911896e-5	ENSG00000112984	KIF20A	RARG_vs_hNTO
63.956375058919136	-1.27315	0.2779898612189079	-4.57983	4.653577788460924e-6	4.538377331320003e-4	ENSG00000114115	RBP1	RARG_vs_hNTO
276.54825197287175	0.5139816368887528	0.12491654948833134	4.1146000189251515	3.878513599378861e-5	0.00239335	ENSG00000118526	TCF21	RARG_vs_hNTO
170.18506733713699	-0.987563	0.19500410780830638	-5.06432	4.0986839852726913e-7	6.970761812025969e-5	ENSG00000119508	NR4A3	RARG_vs_hNTO
2720.2710165192766	-0.508855	0.0984049	-5.17104	2.3279914518088319e-7	4.994795197988611e-5	ENSG00000119927	GPAM	RARG_vs_hNTO
590.1449220051393	-0.668638	0.1305403840202587	-5.12208	3.021873636726054e-7	5.706386236797105e-5	ENSG00000122176	FMOD	RARG_vs_hNTO
15498.956262494148	-0.537151	0.088138	-6.09443	1.0982890156665227e-9	5.47026379017333e-7	ENSG00000122641	INHBA	RARG_vs_hNTO
452.85922284307804	-0.623305	0.1229604066426484	-5.06915	3.995912405901077e-7	6.951600953211452e-5	ENSG00000124225	PMEPA1	RARG_vs_hNTO
1058.2316241694368	-0.510899	0.12706281068697228	-4.02084	5.799075404363803e-5	0.00327425	ENSG00000124766	SOX4	RARG_vs_hNTO
69.65567923763555	1.3288610994250025	0.3258297563104832	4.0783908580735355	4.534848209777721e-5	0.00265727	ENSG00000124882	EREG	RARG_vs_hNTO
6206.34	-0.679867	0.1438676340684691	-4.72564	2.2938804508069503e-6	2.5873686983651735e-4	ENSG00000125730	C3	RARG_vs_hNTO
654.0105442381431	0.524629	0.10419369758159845	5.03513	4.775200865003959e-7	7.654592099235083e-5	ENSG00000129195	PIMREG	RARG_vs_hNTO
38.617160488809624	-1.08636	0.2971788559755813	-3.65558	2.5659862311617766e-4	0.00983111	ENSG00000130203	APOE	RARG_vs_hNTO
328.5442281605424	-0.559306	0.13548836834240674	-4.12807	3.6581846958345364e-5	0.00227755	ENSG00000132003	ZSWIM4	RARG_vs_hNTO
46.387168064890794	-1.01335	0.24295981708464892	-4.17085	3.034658200934524e-5	0.00197987	ENSG00000132321	IQCA1	RARG_vs_hNTO
14567.030375424825	-0.574126	0.0991781	-5.78885	7.0871863417848846e-9	2.6009973874350528e-6	ENSG00000133026	MYH10	RARG_vs_hNTO
52.66944843812613	-1.20522	0.3106533514098976	-3.87964	1.0461156096777309e-4	0.00504814	ENSG00000134339	SAA2	RARG_vs_hNTO
106.34973008272316	0.6407268093870787	0.1542437994155312	4.1539874653953985	3.267310806868796e-5	0.00208064	ENSG00000136999	CCN3	RARG_vs_hNTO
1821.463634395464	-1.27885	0.2376307834364607	-5.38168	7.379438350502525e-8	1.861536502277102e-5	ENSG00000137033	IL33	RARG_vs_hNTO
18463.08570166326	-0.641405	0.11063948051691008	-5.79726	6.7408634069535376e-9	2.540758947929028e-6	ENSG00000137573	SULF1	RARG_vs_hNTO
4890.561207245011	-0.518544	0.13729964393609423	-3.77673	1.58898654122821e-4	0.00694671	ENSG00000137809	ITGA11	RARG_vs_hNTO
705.6267751382426	0.527698	0.10302750060651486	5.1219129927018185	3.02451450717648e-7	5.706386236797105e-5	ENSG00000138356	AOX1	RARG_vs_hNTO
1657.1872136441891	0.5184429119566054	0.0949382	5.460848408542184	4.738645467112381e-8	1.2957872487127306e-5	ENSG00000138675	FGF5	RARG_vs_hNTO
1326.2162178725928	-0.504779	0.0799953	-6.31011	2.788351268855937e-10	1.7675612179756772e-7	ENSG00000139112	GABARAPL1	RARG_vs_hNTO
315.5059434826089	0.6779497033438344	0.15014455478765232	4.515313287935421	6.322322929369648e-6	5.800731287696651e-4	ENSG00000139874	SSTR1	RARG_vs_hNTO
10880.673933479866	-0.572973	0.0845715	-6.77502	1.2439105315421884e-11	1.0204456631110211e-8	ENSG00000140545	MFGE8	RARG_vs_hNTO
161.68509364030132	-0.83539	0.1514216835520921	-5.51698	3.4487355135678605e-8	1.002001364004529e-5	ENSG00000142583	SLC2A5	RARG_vs_hNTO
214.87863316972076	-0.907899	0.21644662986080976	-4.19456	2.7339734188656584e-5	0.00183308	ENSG00000144476	ACKR3	RARG_vs_hNTO
161.97737366369472	-1.31676	0.22268968839285475	-5.91298	3.359694842742628e-9	1.4198274023299602e-6	ENSG00000146374	RSPO3	RARG_vs_hNTO
280.61909286814995	-1.12059	0.1733031266236668	-6.46604	1.006036321515457e-10	6.68103930469265e-8	ENSG00000146477	SLC22A3	RARG_vs_hNTO
1512.6109165742776	-1.01787	0.11775056491338946	-8.64428	5.41441983385449e-18	1.258491650048912e-14	ENSG00000147883	CDKN2B	RARG_vs_hNTO
318.8990507235764	-0.608822	0.13192836149084558	-4.61479	3.934888988328925e-6	4.0349971934731753e-4	ENSG00000148344	PTGES	RARG_vs_hNTO
813.9794654673633	-0.972352	0.10427788652428661	-9.32462	1.1138115384121845e-20	3.8833039286740814e-17	ENSG00000149131	SERPING1	RARG_vs_hNTO
2238.931062236089	0.7453936970450284	0.19004733432249193	3.922147604449781	8.776319786245132e-5	0.00445071	ENSG00000151012	SLC7A11	RARG_vs_hNTO
401.74347161464715	-0.593983	0.1559491227717428	-3.80883	1.3962855751107467e-4	0.00629598	ENSG00000153162	BMP6	RARG_vs_hNTO
123.67743817912057	1.4813641768887413	0.2886440896272964	5.132147963956274	2.864541625291113e-7	5.687422533865515e-5	ENSG00000153253	SCN3A	RARG_vs_hNTO
3596.1864778365375	-0.552322	0.11324660793974484	-4.87716	1.076238681675205e-6	1.4572062771497484e-4	ENSG00000154553	PDLIM3	RARG_vs_hNTO
81.76069772723731	-1.04123	0.26227954184147373	-3.96993	7.1894258877049e-5	0.00381231	ENSG00000154556	SORBS2	RARG_vs_hNTO
4173.084043097593	0.507645	0.0626019	8.109098036852378	5.099688932656568e-16	7.902251317203168e-13	ENSG00000154734	ADAMTS1	RARG_vs_hNTO
956.0862286523867	-0.717733	0.12269459167645776	-5.84975	4.923061225752877e-9	1.961628910124275e-6	ENSG00000156804	FBXO32	RARG_vs_hNTO
448.8505268232905	0.652625	0.14089230047863546	4.632083745244492	3.620036564425638e-6	3.7396318464799963e-4	ENSG00000157680	DGKI	RARG_vs_hNTO
65.17088655580989	-1.34988	0.24155936895812058	-5.58817	2.2947167568281118e-8	7.4423534629592666e-6	ENSG00000158258	CLSTN2	RARG_vs_hNTO
3629.8540052080107	-0.846408	0.1003533136142209	-8.43428	3.3323545996837274e-17	6.63900246388418e-14	ENSG00000162496	DHRS3	RARG_vs_hNTO
428.4204439714429	-0.548625	0.12285981434393094	-4.46545	7.989957085113327e-6	6.878267994382127e-4	ENSG00000162946	DISC1	RARG_vs_hNTO
193.43450251618083	-0.669698	0.13409514906153752	-4.9942	5.907977635932561e-7	9.05413803414456e-5	ENSG00000163975	MELTF	RARG_vs_hNTO
746.9625815991884	0.5045651460262944	0.0816423	6.180194128021904	6.402282570186338e-10	3.4405796866447507e-7	ENSG00000164619	BMPER	RARG_vs_hNTO
935.9829146460285	-0.939264	0.1651719666761458	-5.68659	1.296045735220348e-8	4.518663455845743e-6	ENSG00000164694	FNDC1	RARG_vs_hNTO
191.13136872368034	0.58355	0.14339418363771275	4.069552291120349	4.71035670360956e-5	0.00273711	ENSG00000165244	ZNF367	RARG_vs_hNTO
150.40865337110696	-0.648597	0.14086457258104543	-4.6044	4.136503316014224e-6	4.150192463678732e-4	ENSG00000166387	PPFIBP2	RARG_vs_hNTO
88.27082365577306	-0.838153	0.19520175035429022	-4.29378	1.7565624737447107e-5	0.00128932	ENSG00000166592	RRAD	RARG_vs_hNTO
8639.183999597444	-0.813586	0.052568981440218314	-15.4765	4.996501900657574e-54	3.4840607753285263e-50	ENSG00000166710	B2M	RARG_vs_hNTO
1448.4099588071601	-0.626	0.11194285911818419	-5.59214	2.2428447163318465e-8	7.4423534629592666e-6	ENSG00000168386	FILIP1L	RARG_vs_hNTO
152.87722464594006	-0.5153	0.14020834393035916	-3.67524	2.376245477322339e-4	0.00933496	ENSG00000170681	CAVIN4	RARG_vs_hNTO
2124.1210274815194	0.6743994091874577	0.15003273420336793	4.495015122988532	6.956500294898199e-6	6.140212222319638e-4	ENSG00000170961	HAS2	RARG_vs_hNTO
89.21370249921623	-0.918727	0.1939900174164361	-4.73595	2.180291472735608e-6	2.5129210643612225e-4	ENSG00000171631	P2RY6	RARG_vs_hNTO
237.81670210259685	0.7886789728140362	0.19754185863560178	3.992465081888712	6.538996422722556e-5	0.00359027	ENSG00000171724	VAT1L	RARG_vs_hNTO
278.96475913615114	-0.84252	0.1723747387910843	-4.88772	1.02009005336604e-6	1.3947231259061563e-4	ENSG00000172572	PDE3A	RARG_vs_hNTO
30.750243208708287	-1.34391	0.33167139837481513	-4.05193	5.0797063017065126e-5	0.00292318	ENSG00000172602	RND1	RARG_vs_hNTO
938.4047360201926	-2.04678	0.0822004	-24.8999	7.463030798502473e-137	1.040794275159155e-132	ENSG00000172819	RARG	RARG_vs_hNTO
260.2624987397765	-1.12349	0.16377111323596444	-6.86011	6.880779268777904e-12	5.997459230148541e-9	ENSG00000173432	SAA1	RARG_vs_hNTO
413.99015718108296	-0.525649	0.10140791005211158	-5.18351	2.1775201723795385e-7	4.815227657152766e-5	ENSG00000174080	CTSF	RARG_vs_hNTO
1347.9521647773417	0.5141771203932374	0.0823331	6.245080475668259	4.235819692245349e-10	2.530190053411751e-7	ENSG00000174136	RGMB	RARG_vs_hNTO
294.9195855334168	-0.852507	0.17138438519249014	-4.97424	6.550332210289081e-7	9.718184362201226e-5	ENSG00000180447	GAS1	RARG_vs_hNTO
1257.0093547087833	0.5375075578410102	0.12859845839532508	4.179735624735531	2.918481877142665e-5	0.00192896	ENSG00000181072	CHRM2	RARG_vs_hNTO
80.55414726416333	-0.722231	0.1879468001024783	-3.84274	1.2166650672952276e-4	0.00565587	ENSG00000182568	SATB1	RARG_vs_hNTO
634.0691527738571	0.5115961095911103	0.10505730636625116	4.869686148315874	1.1177564188012773e-6	1.47749870325308e-4	ENSG00000183023	SLC8A1	RARG_vs_hNTO
1210.8750371502902	0.5575190132232875	0.0929371	5.998888432024042	1.986727944746715e-9	8.937712231431511e-7	ENSG00000183287	CCBE1	RARG_vs_hNTO
1259.1154906679603	-0.507966	0.11713500621605374	-4.33659	1.447109384637746e-5	0.00109089	ENSG00000185215	TNFAIP2	RARG_vs_hNTO
363.59572498314157	0.544002	0.10680347603971274	5.093484439750367	3.51541914991865e-7	6.367017592826687e-5	ENSG00000185697	MYBL1	RARG_vs_hNTO
344.05067479864334	0.5498495479015202	0.13505879560259434	4.0711865187916585	4.677427740151349e-5	0.00272935	ENSG00000185760	KCNQ5	RARG_vs_hNTO
2762.9325845948006	0.5879433699093218	0.15351248371574086	3.829938488898511	1.2817529462925888e-4	0.00588004	ENSG00000187134	AKR1C1	RARG_vs_hNTO
53.05379629752706	48.13360715589887	5.398392557043577	8.91629	4.821911216565195e-19	1.344927476524364e-15	ENSG00000198406	NA	RARG_vs_hNTO
570.4937748796744	0.518618	0.12159892924926902	4.264987724820444	1.9991319242287257e-5	0.00142974	ENSG00000204767	INSYN2B	RARG_vs_hNTO
1993.9661635326547	-0.671911	0.0972728	-6.90749	4.933198074708091e-12	4.586558689991936e-9	ENSG00000221955	SLC12A8	RARG_vs_hNTO
21.019405993593303	45.73124728106556	3.884799009157389	11.771843838835988	5.451969447142541e-32	2.534438863661663e-28	ENSG00000224831	TMEM183BP	RARG_vs_hNTO
149.5209107060427	-0.695696	0.135148	-5.14766	2.637617131535179e-7	5.4094424288808244e-5	ENSG00000254726	MEX3A	RARG_vs_hNTO
36.072149125720536	1.1501435996641827	0.3064455160009217	3.7531748373199347	1.7460898111013905e-4	0.00746962	ENSG00000255364	NA	RARG_vs_hNTO
31.36794993852621	-1.34202	0.3596773184450012	-3.73119	1.9057657983564133e-4	0.00805388	ENSG00000255532	NA	RARG_vs_hNTO
43.57207565598277	21.239885544975287	3.403408676633486	6.2407684656856794	4.354263680043168e-10	2.530190053411751e-7	ENSG00000259024	TVP23C-CDRT4	RARG_vs_hNTO
43.45249330705163	-1.04	0.281814	-3.69037	2.2392576973047712e-4	0.00905179	ENSG00000272482	NA	RARG_vs_hNTO
956.3049130718302	-0.583879	0.0998106	-5.84987	4.919525286966251e-9	1.961628910124275e-6	ENSG00000275993	LOC102724428	RARG_vs_hNTO
1171.874729772364	-0.522142	0.12260876101992631	-4.25861	2.0570546405343373e-5	9.773663806590404e-4	ENSG00000000971	CFH	RFX5_vs_hNTO
447.17746773988796	0.540487	0.13274220436292755	4.0717	4.6671048151020146e-5	0.00192697	ENSG00000010438	PRSS3	RFX5_vs_hNTO
71.09162630511378	1.0028965812585193	0.278476	3.601379453311216	3.165331854095794e-4	0.00861778	ENSG00000010610	CD4	RFX5_vs_hNTO
5807.220958458267	0.5155105434561127	0.0641104	8.040982389160586	8.912106684862495e-16	9.376172811524265e-13	ENSG00000011426	ANLN	RFX5_vs_hNTO
65.87539511836823	-0.754114	0.20672109595725155	-3.64798	2.643137611235992e-4	0.00751559	ENSG00000012171	SEMA3B	RFX5_vs_hNTO
45.50391252459177	-1.18446	0.3130774816380523	-3.78329	1.5477064030211646e-4	0.00495569	ENSG00000017427	IGF1	RFX5_vs_hNTO
34.88865505539734	1.8939876029065357	0.30106127899358753	6.29104	3.153524382359571e-10	8.108820416999717e-8	ENSG00000019582	CD74	RFX5_vs_hNTO
1151.1733739167846	0.5028810695853345	0.079797	6.302008390876917	2.938132571625574e-10	7.727813329905907e-8	ENSG00000024526	DEPDC1	RFX5_vs_hNTO
175.72123934466606	0.6465143529259458	0.13968930598154888	4.628230832583146	3.688028083971853e-6	2.301735832577179e-4	ENSG00000035499	DEPDC1B	RFX5_vs_hNTO
94.22916867996223	-0.943951	0.22310575160203097	-4.23096	2.3269984358679417e-5	0.00107443	ENSG00000060718	COL11A1	RFX5_vs_hNTO
104.9590526801119	-0.936706	0.2057152056410932	-4.55341	5.278276224957784e-6	3.1348278434436774e-4	ENSG00000065361	ERBB3	RFX5_vs_hNTO
1188.2142382094773	-0.518363	0.10919281030279082	-4.74723	2.0622402423357825e-6	1.4035961607120566e-4	ENSG00000067141	NEO1	RFX5_vs_hNTO
738.5609001140741	-0.553019	0.0938854	-5.89036	3.853539115224678e-9	6.756997336683844e-7	ENSG00000071282	LMCD1	RFX5_vs_hNTO
1220.9218463220577	0.5304137641908095	0.0659621	8.041193858978318	8.896737751651629e-16	9.376172811524265e-13	ENSG00000071539	TRIP13	RFX5_vs_hNTO
1259.7114746610032	-0.793598	0.11342001347727823	-6.99699	2.615233283092709e-12	1.2425732589249196e-9	ENSG00000072952	IRAG1	RFX5_vs_hNTO
1003.4718727786579	0.5686424792294194	0.0853504	6.662446159238358	2.6930699250541476e-11	9.224703936307567e-9	ENSG00000076382	SPAG5	RFX5_vs_hNTO
2429.4375876450545	0.5016047799501228	0.0816809	6.1410285231487896	8.198885855618698e-10	1.76358045854255e-7	ENSG00000089685	BIRC5	RFX5_vs_hNTO
42021.08425283415	-0.627725	0.0851863	-7.36885	1.7210207095622199e-13	1.0562047512975808e-10	ENSG00000091986	CCDC80	RFX5_vs_hNTO
113.02925100147837	-0.551872	0.15030368714294987	-3.67171	2.4093304949164158e-4	0.00701325	ENSG00000095539	SEMA4G	RFX5_vs_hNTO
1494.2376621339472	-0.531389	0.0674795	-7.87482	3.4123865593399664e-15	3.141315102032398e-12	ENSG00000095739	BAMBI	RFX5_vs_hNTO
88.35432104618269	-0.638089	0.16763843881245977	-3.80634	1.410366865178193e-4	0.00459586	ENSG00000099864	PALM	RFX5_vs_hNTO
1056.019714484488	0.5115676104215531	0.0753604	6.788283780814285	1.1347528184961864e-11	4.435476629577198e-9	ENSG00000101447	FAM83D	RFX5_vs_hNTO
300.87423981012495	-0.630888	0.15530998507252017	-4.06212	4.8628961455638875e-5	0.0019896	ENSG00000102468	HTR2A	RFX5_vs_hNTO
242.98362046744916	-0.689341	0.13094128747766956	-5.26451	1.4056572004435338e-7	1.3989138449549196e-5	ENSG00000102554	KLF5	RFX5_vs_hNTO
91768.74339567068	-0.547678	0.0780987	-7.01263	2.3387369600050476e-12	1.1482418894638115e-9	ENSG00000103888	CEMIP	RFX5_vs_hNTO
636.4544082774538	-0.592744	0.0894415	-6.62718	3.421686247102684e-11	1.1454094712176236e-8	ENSG00000104936	DMPK	RFX5_vs_hNTO
990.7969978209396	-1.08234	0.17271002134863409	-6.26683	3.6847698269457873e-10	9.142648063358547e-8	ENSG00000106483	SFRP4	RFX5_vs_hNTO
133.38369155795962	-0.879416	0.2242738297643933	-3.92117	8.811915280297022e-5	0.00319682	ENSG00000106809	OGN	RFX5_vs_hNTO
183.36623906025426	-0.774626	0.16203390574098223	-4.78064	1.747377953411544e-6	1.261624013519541e-4	ENSG00000106819	ASPN	RFX5_vs_hNTO
961.6192544289277	0.5206840064180707	0.0902155	5.7715566858558685	7.854252751988765e-9	1.2050550915004429e-6	ENSG00000107984	DKK1	RFX5_vs_hNTO
99.66901029587325	-2.08051	0.5127625762329852	-4.05745	4.961129403906843e-5	0.00201858	ENSG00000109063	MYH3	RFX5_vs_hNTO
553.7508223902475	-0.611961	0.10918467683922857	-5.60482	2.0846793814784902e-8	2.741539518731847e-6	ENSG00000109610	SOD3	RFX5_vs_hNTO
69.66168265522421	-0.764368	0.20975270317765332	-3.64414	2.6829047164419085e-4	0.00758474	ENSG00000109625	CPZ	RFX5_vs_hNTO
1531.78	0.5146555086461669	0.0808734	6.363719601985357	1.9692550047670538e-10	5.687285679453713e-8	ENSG00000110031	LPXN	RFX5_vs_hNTO
13212.810564017453	-0.587318	0.12930601415820223	-4.54208	5.570163365519591e-6	3.2556720718546846e-4	ENSG00000111057	KRT18	RFX5_vs_hNTO
510.9811993672655	-0.805194	0.10493143930995562	-7.67353	1.6733288392592956e-14	1.2971821301815876e-11	ENSG00000111452	ADGRD1	RFX5_vs_hNTO
500.89395420221496	0.5220062018391817	0.0972672	5.366724780070712	8.017925980451137e-8	8.551874855682401e-6	ENSG00000111665	CDCA3	RFX5_vs_hNTO
366.823	-1.225	0.11686357131108469	-10.4823	1.041451934504035e-25	1.9174431929137413e-22	ENSG00000111801	BTN3A3	RFX5_vs_hNTO
47.926123799841726	1.320015759979927	0.23969993998058914	5.506950732181333	3.651023845667259e-8	4.3020744178266446e-6	ENSG00000111863	ADTRP	RFX5_vs_hNTO
198.19647463097274	-0.732289	0.1472196938735993	-4.97412	6.554344056035622e-7	5.3701390483627495e-5	ENSG00000111907	TPD52L1	RFX5_vs_hNTO
5986.9273919556745	-0.512476	0.1249742800305171	-4.10065	4.119840452758025e-5	0.00173829	ENSG00000112078	KCTD20	RFX5_vs_hNTO
1841.847688435171	0.6358562399598462	0.0538942	11.798241838340578	3.9855150401426e-32	8.386093003751479e-29	ENSG00000112640	PPP2R5D	RFX5_vs_hNTO
2102.3523152005214	0.5438665681976272	0.10324928291277893	5.267509399140961	1.3828708297325788e-7	1.3855989422538199e-5	ENSG00000112984	KIF20A	RFX5_vs_hNTO
10152.616482751386	-0.55237	0.1000383308311384	-5.52158	3.359641374000705e-8	4.056078508004622e-6	ENSG00000115380	EFEMP1	RFX5_vs_hNTO
3440.497553393592	0.5118131022638972	0.0861418	5.941518055175818	2.823946267085617e-9	5.249534450746096e-7	ENSG00000117399	CDC20	RFX5_vs_hNTO
542.6719382957643	0.5756375535825676	0.0985509	5.841015095522901	5.188370247513725e-9	8.491056152847739e-7	ENSG00000117650	NEK2	RFX5_vs_hNTO
4567.656914615519	-0.540483	0.0955978	-5.65371	1.5702027148659595e-8	2.1614500735757677e-6	ENSG00000119280	C1orf198	RFX5_vs_hNTO
170.18506733713699	-0.715194	0.1912899436892249	-3.7388	1.8490280491296294e-4	0.00567382	ENSG00000119508	NR4A3	RFX5_vs_hNTO
181.05964512278518	-0.525599	0.14349835990240548	-3.66275	2.495201142389658e-4	0.00717809	ENSG00000119699	TGFB3	RFX5_vs_hNTO
275.59489092707605	-0.617359	0.11317245880289697	-5.45503	4.896550936427009e-8	5.678842420679796e-6	ENSG00000120833	SOCS2	RFX5_vs_hNTO
76.33436962925056	0.9832971113059928	0.24727681426453874	3.9765034753887343	6.993597728915521e-5	0.0026879	ENSG00000120875	DUSP4	RFX5_vs_hNTO
369.1051737729911	-0.501406	0.10510275879848491	-4.77063	1.8365013385574371e-6	0.000130047	ENSG00000120899	PTK2B	RFX5_vs_hNTO
55.97064849891892	-1.10574	0.2471464787037877	-4.47402	7.676244402528039e-6	4.365382386287084e-4	ENSG00000120949	TNFRSF8	RFX5_vs_hNTO
2669.666032205035	-0.700225	0.0924264	-7.57602	3.563053942712146e-14	2.62401107611036e-11	ENSG00000121039	RDH10	RFX5_vs_hNTO
380.59355312769736	-0.550996	0.0966121	-5.70318	1.1759503170850651e-8	1.6654396365717235e-6	ENSG00000121989	ACVR2A	RFX5_vs_hNTO
590.1449220051393	-0.607426	0.12994186290077997	-4.6746	2.9453241315752353e-6	1.9280746281765174e-4	ENSG00000122176	FMOD	RFX5_vs_hNTO
72.46068699765107	-0.86403	0.21425933567636635	-4.03264	5.515448003345752e-5	0.00221354	ENSG00000125966	MMP24	RFX5_vs_hNTO
1964.0613996648963	0.7894053574616227	0.19735931183210373	3.999838417217327	6.338574696632407e-5	0.00248962	ENSG00000128567	PODXL	RFX5_vs_hNTO
654.0105442381431	0.5209932621362391	0.10377427725255382	5.020447031091394	5.155136563646952e-7	4.338857511197483e-5	ENSG00000129195	PIMREG	RFX5_vs_hNTO
121.38496952733327	0.5492262527234473	0.14248062411493412	3.8547434511544933	1.1585105030902306e-4	0.00389582	ENSG00000129355	CDKN2D	RFX5_vs_hNTO
583.2363793007861	-0.720775	0.0967313	-7.45131	9.241475358526692e-14	6.481794788368554e-11	ENSG00000130707	ASS1	RFX5_vs_hNTO
391.2884483076988	-0.674194	0.17393898858911508	-3.87604	1.061702698687388e-4	0.00364518	ENSG00000131737	KRT34	RFX5_vs_hNTO
46.387168064890794	-1.01556	0.2390063585222121	-4.24908	2.146537096885423e-5	0.00101011	ENSG00000132321	IQCA1	RFX5_vs_hNTO
14567.030375424825	-0.701029	0.0991752	-7.06859	1.5651340190890828e-12	7.949261712814862e-10	ENSG00000133026	MYH10	RFX5_vs_hNTO
3340.464639456712	0.5315766016507992	0.0836559	6.354326628089918	2.0934159926669456e-10	5.8177215388663104e-8	ENSG00000134057	CCNB1	RFX5_vs_hNTO
100.38865184953487	-1.03585	0.21415047309532653	-4.83702	1.318034123660248e-6	9.787262941568053e-5	ENSG00000135205	CCDC146	RFX5_vs_hNTO
284.8442090392527	-0.94282	0.14991327863235557	-6.2891	3.193099220490078e-10	8.108820416999717e-8	ENSG00000135424	ITGA7	RFX5_vs_hNTO
499.4414228591183	0.6621842315349705	0.13868217846183437	4.7748329228705115	1.7985651225070199e-6	1.2859740625925192e-4	ENSG00000136928	GABBR2	RFX5_vs_hNTO
106.34973008272316	0.6009633587776001	0.1529849245693034	3.9282521494812963	8.556547262940343e-5	0.00311954	ENSG00000136999	CCN3	RFX5_vs_hNTO
4890.561207245011	-0.666906	0.13730192731410557	-4.85722	1.1904473920581275e-6	9.132343561262584e-5	ENSG00000137809	ITGA11	RFX5_vs_hNTO
113.48853273135533	-0.830859	0.1905004853014906	-4.36145	1.2920110477330998e-5	6.724392481293578e-4	ENSG00000138028	CGREF1	RFX5_vs_hNTO
2176.7454416644623	-0.669511	0.0809333	-8.27238	1.3131203582689308e-16	1.6117458130785903e-13	ENSG00000138131	LOXL4	RFX5_vs_hNTO
183.24982052312825	-0.501622	0.1290656161457913	-3.88657	1.0167131848078197e-4	0.00354916	ENSG00000139174	PRICKLE1	RFX5_vs_hNTO
590.0829898618919	-0.530998	0.0989579	-5.3659	8.05465491417082e-8	8.551874855682401e-6	ENSG00000140511	HAPLN3	RFX5_vs_hNTO
10880.673933479866	-0.569227	0.0845304	-6.73399	1.6507125395636165e-11	6.0783362488081274e-09	ENSG00000140545	MFGE8	RFX5_vs_hNTO
161.68509364030132	-0.777436	0.1490764953626686	-5.21501	1.8380333257907853e-7	1.7466059906820954e-5	ENSG00000142583	SLC2A5	RFX5_vs_hNTO
684.792	-0.592516	0.12427550228899045	-4.76776	1.862841948366057e-6	1.3065618598801738e-4	ENSG00000142910	TINAGL1	RFX5_vs_hNTO
417.8251491697354	-0.600857	0.10124492839824394	-5.93469	2.9440747028366215e-9	5.353490900997604e-7	ENSG00000143382	ADAMTSL4	RFX5_vs_hNTO
165.4675506871032	0.6274688259053536	0.16133440265374369	3.889243804075866	1.0055705999532359e-4	0.00354331	ENSG00000143416	SELENBP1	RFX5_vs_hNTO
214.87863316972076	-1.00995	0.21621785708676886	-4.67097	2.9978583906849e-6	1.9366428173858723e-4	ENSG00000144476	ACKR3	RFX5_vs_hNTO
2157.610675502218	0.5346669572943384	0.0680279	7.859524258703305	3.85595143931573e-15	3.3408416911577283e-12	ENSG00000145386	CCNA2	RFX5_vs_hNTO
1203.3961556181712	-0.581502	0.15312746879833664	-3.7975	1.461602519503799e-4	0.00474184	ENSG00000145934	TENM2	RFX5_vs_hNTO
161.97737366369472	-0.833272	0.21642091396465885	-3.85024	1.1800242916239707e-4	0.00394117	ENSG00000146374	RSPO3	RFX5_vs_hNTO
19.412076945376523	-1.51335	0.3995562761882183	-3.78759	1.521182031731742e-4	0.00489203	ENSG00000147642	SYBU	RFX5_vs_hNTO
1512.6109165742776	-0.592368	0.11676037002984856	-5.07336	3.908434048622799e-7	3.3863132413038356e-5	ENSG00000147883	CDKN2B	RFX5_vs_hNTO
813.9794654673633	-0.54768	0.10259549872022354	-5.33824	9.38521083947906e-8	9.734842989766696e-6	ENSG00000149131	SERPING1	RFX5_vs_hNTO
2238.931062236089	0.7868791553097885	0.18990566451067126	4.143526510056112	3.4200551476066945e-5	0.00149923	ENSG00000151012	SLC7A11	RFX5_vs_hNTO
204.7357521292437	0.5711367549166613	0.12069092347176466	4.732226239451033	2.220706977559879e-6	1.4935521950903863e-4	ENSG00000152253	SPC25	RFX5_vs_hNTO
227.85535533693235	0.5150306163479434	0.12565654826158434	4.0987168872073685	4.154468289811865e-5	0.00174334	ENSG00000152495	CAMK4	RFX5_vs_hNTO
962.5857349625211	-2.09208	0.0781565	-26.7678	7.665597338075928e-158	5.645329159626018e-154	ENSG00000153029	MR1	RFX5_vs_hNTO
401.74347161464715	-0.653756	0.15555819656858447	-4.20264	2.638161691594492e-5	0.00120302	ENSG00000153162	BMP6	RFX5_vs_hNTO
399.0673886904085	0.6378848473251673	0.10867945851562248	5.869415030564147	4.373354143235606e-9	7.578250961849086e-7	ENSG00000154188	ANGPT1	RFX5_vs_hNTO
3596.1864778365375	-0.670238	0.11323278240194341	-5.91912	3.2366986151794795e-9	5.743775169033561e-7	ENSG00000154553	PDLIM3	RFX5_vs_hNTO
59.83972007843919	-1.10395	0.24193813747351695	-4.56294	5.044110097226276e-6	3.020109659432757e-4	ENSG00000157734	SNX22	RFX5_vs_hNTO
65.17088655580989	-0.871582	0.2283312681226456	-3.81718	1.349842494278784e-4	0.00441818	ENSG00000158258	CLSTN2	RFX5_vs_hNTO
64.40009863899856	-1.20464	0.3042372125732276	-3.95954	7.509280545196172e-5	0.00282154	ENSG00000159251	ACTC1	RFX5_vs_hNTO
492.2272515323225	-0.647736	0.14913049767305597	-4.34342	1.4028193654291198e-5	7.174349456043579e-4	ENSG00000162433	AK4	RFX5_vs_hNTO
51.869847232234925	-1.94275	0.3593016267091246	-5.40701	6.408639358850524e-8	7.070941211044958e-6	ENSG00000162552	WNT4	RFX5_vs_hNTO
1365.6055481529947	-0.600008	0.10492561915138902	-5.71841	1.0752270140374434e-8	1.568021652451238e-6	ENSG00000163431	LMOD1	RFX5_vs_hNTO
193.43450251618083	-0.723025	0.13330758428790115	-5.42373	5.836756251583765e-8	6.664308746478858e-6	ENSG00000163975	MELTF	RFX5_vs_hNTO
148.56524569197393	-0.909894	0.1614202780809549	-5.6368	1.732381101850649e-8	2.3409395641429553e-6	ENSG00000164056	SPRY1	RFX5_vs_hNTO
360.5870340542124	1.070731900279788	0.26744937983559813	4.0034936739728835	6.241387086210258e-5	0.00246397	ENSG00000164283	ESM1	RFX5_vs_hNTO
1130.4569754236504	0.5085395059502781	0.0970428	5.24036	1.6026007889453754e-7	1.5632256304885056e-5	ENSG00000164611	PTTG1	RFX5_vs_hNTO
935.9829146460285	-0.88443	0.164845	-5.36522	8.085148115979296e-8	8.551874855682401e-6	ENSG00000164694	FNDC1	RFX5_vs_hNTO
516.2198912328452	-0.873756	0.1231947418073203	-7.09247	1.3173498890185463e-12	6.929730898340774e-10	ENSG00000165507	DEPP1	RFX5_vs_hNTO
239.2827086596273	-0.531378	0.14898630680844938	-3.56662	3.616131020286729e-4	0.00963146	ENSG00000165804	ZNF219	RFX5_vs_hNTO
150.40865337110696	-0.73246	0.1401358471488575	-5.22678	1.7248400726136506e-7	1.660468590165128e-5	ENSG00000166387	PPFIBP2	RFX5_vs_hNTO
8639.183999597444	-1.72767	0.053169081172841484	-32.494	1.2972286992399815e-231	1.9106881511105688e-227	ENSG00000166710	B2M	RFX5_vs_hNTO
309.46487506673526	0.573961	0.12880652446061489	4.455995967941492	8.350460128781559e-6	4.694424703695557e-4	ENSG00000166803	PCLAF	RFX5_vs_hNTO
2427.162706752556	0.518545	0.0859564	6.032653958607795	1.6128855462140244e-9	3.25427276851868e-7	ENSG00000166851	PLK1	RFX5_vs_hNTO
256.0367099491765	-1.35423	0.22523992909943968	-6.0124	1.8279683971886782e-9	3.5898862029589384e-7	ENSG00000167995	BEST1	RFX5_vs_hNTO
1448.4099588071601	-0.725364	0.1118667532413949	-6.48418	8.921502637048525e-11	2.7958470710869733e-8	ENSG00000168386	FILIP1L	RFX5_vs_hNTO
125.17742322140771	-0.76156	0.18425850547163256	-4.13311	3.578927715719612e-5	0.00155959	ENSG00000170458	CD14	RFX5_vs_hNTO
457.57906327208417	-0.931212	0.2390528520839844	-3.89542	9.802762775058733e-5	0.00347079	ENSG00000171345	KRT19	RFX5_vs_hNTO
511.11014291422197	0.5924487503764123	0.14424725474440886	4.10718	4.005273860681876e-5	0.00170502	ENSG00000172061	LRRC15	RFX5_vs_hNTO
185.3570705422906	-1.05942	0.14249332577583576	-7.4349	1.0464866497969153e-13	7.006228120390348e-11	ENSG00000172201	ID4	RFX5_vs_hNTO
220.7687206242742	-0.6844	0.13667835236035775	-5.00737	5.517779561080215e-7	4.617691770179005e-5	ENSG00000172345	STARD5	RFX5_vs_hNTO
125.38022662939724	-0.540832	0.14574343317875763	-3.71085	2.0656431253402642e-4	0.0062346	ENSG00000172346	CSDC2	RFX5_vs_hNTO
1011.5319517545666	0.5024770283193766	0.11006956078590507	4.565086157622981	4.992892391414864e-6	3.001645389108144e-4	ENSG00000173210	ABLIM3	RFX5_vs_hNTO
260.2624987397765	-0.80206	0.16107980043723366	-4.97927	6.3823425693943e-7	5.311046536983539e-5	ENSG00000173432	SAA1	RFX5_vs_hNTO
1599.3811926892047	-0.917768	0.1450718580878243	-6.3263	2.511077519284805e-10	6.724665596644708e-8	ENSG00000173641	HSPB7	RFX5_vs_hNTO
1347.9521647773417	0.5293363043368225	0.0819827	6.4566860320261705	1.0702060426281329e-10	3.283971833722869e-8	ENSG00000174136	RGMB	RFX5_vs_hNTO
639.2672022437737	-0.651803	0.12819672987532477	-5.08439	3.688038182697508e-7	3.2142671238432904e-5	ENSG00000174348	PODN	RFX5_vs_hNTO
171.38929565559627	-0.637289	0.15421756229788094	-4.1324	3.589880340410143e-5	0.00155974	ENSG00000174939	ASPHD1	RFX5_vs_hNTO
4490.457408905949	-0.551415	0.13073785442343372	-4.21772	2.467895984522284e-5	0.00113239	ENSG00000175274	TP53I11	RFX5_vs_hNTO
163.88476320021334	0.5777946680717513	0.13170503936688868	4.387035384896683	1.1490610190088163e-5	6.109934927429912e-4	ENSG00000175832	ETV4	RFX5_vs_hNTO
34.131884301762874	-0.978045	0.2696123608755618	-3.6276	2.8607107139638077e-4	0.00795008	ENSG00000176928	GCNT4	RFX5_vs_hNTO
77.86832733599411	-0.818657	0.20380836832163485	-4.0168	5.8994147773702134e-5	0.00235481	ENSG00000177363	LRRN4CL	RFX5_vs_hNTO
676.6063994704297	0.7817573108147459	0.0903897	8.648746973738728	5.2067964704408504e-18	7.669090521312329e-15	ENSG00000177732	SOX12	RFX5_vs_hNTO
346.07936011793805	0.5303613865526874	0.11364132186114081	4.6669765703776305	3.0566416942623442e-6	1.9574467615126115e-4	ENSG00000179750	APOBEC3B	RFX5_vs_hNTO
44.2688	-1.88721	0.33260909224283525	-5.67397	1.3952660427670844e-8	1.938761655086452e-6	ENSG00000180139	ACTA2-AS1	RFX5_vs_hNTO
294.9195855334168	-1.19894	0.17243362126077613	-6.95305	3.57474042077373e-12	1.5955258078053415e-9	ENSG00000180447	GAS1	RFX5_vs_hNTO
301.0575718975916	-0.928009	0.1445422589008976	-6.42033	1.359762017299694e-10	4.087333623021876e-8	ENSG00000180875	GREM2	RFX5_vs_hNTO
115.55455832650715	0.579382	0.1529010069417858	3.7892630599834045	1.5109484769133664e-4	0.00486975	ENSG00000181544	FANCB	RFX5_vs_hNTO
188.38658179202238	-0.683058	0.1262343063515455	-5.41103	6.266213566526162e-8	7.045424398577392e-6	ENSG00000183044	ABAT	RFX5_vs_hNTO
182.6305405980097	1.1056845939907516	0.18596799821965368	5.945563777509648	2.7550695160151455e-9	5.202489602741933e-7	ENSG00000183160	TMEM119	RFX5_vs_hNTO
436.5696718661689	0.5555396056106265	0.15006257098459383	3.7020530966889873	2.138618464800054e-4	0.00638939	ENSG00000184226	PCDH9	RFX5_vs_hNTO
2904.059204448056	-0.558582	0.0784791	-7.11758	1.0983720970480173e-12	6.222277929777017e-10	ENSG00000184347	SLIT3	RFX5_vs_hNTO
1064.5412766078477	-0.502457	0.13940367140736246	-3.60433	3.1295630676497077e-4	0.00853617	ENSG00000185483	ROR1	RFX5_vs_hNTO
326.7895201991833	0.7458103561752635	0.11730984562560677	6.357610925135048	2.0491569201271914e-10	5.8042369762602695e-8	ENSG00000185880	TRIM69	RFX5_vs_hNTO
204.6004026805023	0.6024132960934317	0.1467401633747404	4.105306156399783	4.037797532569937e-5	0.00170928	ENSG00000186193	SAPCD2	RFX5_vs_hNTO
2762.9325845948006	0.5868108729926466	0.15341873050827629	3.8248972015903275	1.3082666377833973e-4	0.00429164	ENSG00000187134	AKR1C1	RFX5_vs_hNTO
53.05379629752706	48.54521252646826	5.398115801959387	8.992992056385214	2.4058964483479466e-19	3.937383198635212e-16	ENSG00000198406	NA	RFX5_vs_hNTO
1615.2504770803962	0.5765835382243495	0.12140139425673628	4.749397992950614	2.0402307488069693e-6	1.3977004046129233e-4	ENSG00000198768	APCDD1L	RFX5_vs_hNTO
93.39182171649828	-0.661337	0.1818931789234819	-3.63585	2.7706106916832097e-4	0.00772885	ENSG00000204622	HLA-J	RFX5_vs_hNTO
130.06962694041582	-0.992973	0.14529103896563722	-6.83437	8.236696457665714e-12	3.369952836804397e-9	ENSG00000204632	HLA-G	RFX5_vs_hNTO
105.04623870831983	-1.11189	0.16223561082353152	-6.85353	7.204859446932238e-12	3.032010708396141e-9	ENSG00000204642	HLA-F	RFX5_vs_hNTO
20.84061771044337	-3.77672	0.6465671366838104	-5.84118	5.183119098582191e-9	8.491056152847739e-7	ENSG00000206337	HCP5	RFX5_vs_hNTO
857.8047248605644	-1.00289	0.0845249	-11.865	1.7991331141128625e-32	4.416571939628059e-29	ENSG00000206341	NA	RFX5_vs_hNTO
6684.7698464184605	-0.859103	0.0517293	-16.6077	6.133521483214276e-62	2.2585159481565765e-58	ENSG00000206503	HLA-A	RFX5_vs_hNTO
124.04566882762968	0.6366169239971455	0.16976336935184747	3.750025264152885	1.7681675518308322e-4	0.00549438	ENSG00000213033	NA	RFX5_vs_hNTO
21.019405993593303	48.04536504365908	3.87838	12.38801010132729	3.034805518800073e-35	8.939930097281256e-32	ENSG00000224831	TMEM183BP	RFX5_vs_hNTO
77.4867	-1.44479	0.24754007587231416	-5.83658	5.328336699487154e-9	8.624293543598494e-7	ENSG00000226445	NA	RFX5_vs_hNTO
62.834681710662906	-0.94623	0.24325331718200804	-3.88989	1.002879050869635e-4	0.0035423	ENSG00000228960	NA	RFX5_vs_hNTO
104.34310848559073	-0.827327	0.1481311190587847	-5.5851	2.335698881512175e-8	3.0177639320870896e-6	ENSG00000231389	HLA-DPA1	RFX5_vs_hNTO
83.33414184352601	-0.840342	0.18235777060676447	-4.60821	4.061596951402774e-6	2.492635895717144e-4	ENSG00000233901	LINC01503	RFX5_vs_hNTO
2922.7988355177067	-1.66363	0.0769065	-21.6318	9.010399984620013e-104	4.4238060457822725e-100	ENSG00000234745	HLA-B	RFX5_vs_hNTO
264.4595395405961	0.5247937724948103	0.11332915968095035	4.6307038186132745	3.644248530532142e-6	2.284090919413103e-4	ENSG00000237807	LOC100507516	RFX5_vs_hNTO
187.0209387464921	-1.43646	0.1938632556942747	-7.40968	1.2660468988289728e-13	8.107654249066061e-11	ENSG00000241644	INMT	RFX5_vs_hNTO
17.37004728532854	-2.04063	0.5151431206183291	-3.96129	7.454638694749268e-5	0.00280817	ENSG00000243004	NA	RFX5_vs_hNTO
1108.1162580256062	-0.678214	0.16675625415359227	-4.0671	4.7602073149115484e-5	0.00195847	ENSG00000243649	CFB	RFX5_vs_hNTO
301.9148603633819	-0.834991	0.0980406	-8.51679	1.6404272432106705e-17	2.196532078659088e-14	ENSG00000243753	HLA-L	RFX5_vs_hNTO
242.54186988826027	0.524181	0.11896695689979299	4.406108846977451	1.0524409278084501e-5	5.720074695826813e-4	ENSG00000249115	HAUS5	RFX5_vs_hNTO
114.21815009914913	-0.549187	0.15327655108559535	-3.58298	3.3969766753893984e-4	0.00919744	ENSG00000249406	NA	RFX5_vs_hNTO
50.380820212199836	-0.963707	0.2405926051321441	-4.00556	6.187144398178754e-5	0.00245635	ENSG00000250056	LINC01018	RFX5_vs_hNTO
207.69931553592838	-1.15659	0.20630439805754675	-5.60622	2.067935203439166e-8	2.741539518731847e-6	ENSG00000258017	LOC105369760	RFX5_vs_hNTO
16.88142140644834	47.64525153761461	6.096814112294585	7.814778449868621	5.505978812492544e-15	4.505420107177927e-12	ENSG00000258555	SPECC1L-ADORA2A	RFX5_vs_hNTO
43.57207565598277	21.540246228987353	3.402569564741198	6.330582173013036	2.4423790285741103e-10	6.661814946642235e-8	ENSG00000259024	TVP23C-CDRT4	RFX5_vs_hNTO
104.69981381955515	0.6866251762632161	0.18161312109333222	3.7807024741915796	1.5638647577462657e-4	0.00498575	ENSG00000259358	NA	RFX5_vs_hNTO
17.23707554681023	-1.84523	0.500935	-3.68357	2.2998927046398332e-4	0.0067886	ENSG00000259627	NA	RFX5_vs_hNTO
26.92896722979648	-1.36401	0.34305795787064713	-3.97603	7.00763717336017e-5	0.0026879	ENSG00000263873	NA	RFX5_vs_hNTO
124.75029896247453	-0.510927	0.1429766008323011	-3.5735	3.5224175022308276e-4	0.0094216	ENSG00000266094	RASSF5	RFX5_vs_hNTO
118.25466226406236	-1.01479	0.21101934429721964	-4.80898	1.5170611430532492e-6	1.10617789980353e-4	ENSG00000269968	NA	RFX5_vs_hNTO
51.93598350053766	-1.1823	0.3317125912643174	-3.56422	3.649385313077209e-4	0.00970249	ENSG00000272540	NA	RFX5_vs_hNTO
44.585118374707456	-0.976332	0.22749264713354497	-4.29171	1.773036555489386e-5	8.590478758487883e-4	ENSG00000272970	LOC107986163	RFX5_vs_hNTO
103.96693593687569	1.193043696444682	0.3048157597907101	3.913982981929278	9.078603687496118e-5	0.00326941	ENSG00000275740	RBM27	RFX5_vs_hNTO
286.20385015462267	-0.540631	0.0940109	-5.75073	8.886124059824724e-9	1.322057790678367e-6	ENSG00000276600	RAB7B	RFX5_vs_hNTO
148.40647323992664	-1.85635	0.4798449577503394	-3.86865	1.0943964630455171e-4	0.00374869	ENSG00000280614	NA	RFX5_vs_hNTO
1171.874729772364	-2.1926	0.12907820125058417	-16.9866	1.0320166838070542e-64	3.0546055718968476e-62	ENSG00000000971	CFH	RUNX1_vs_hNTO
363.43225030196544	0.737954	0.0886102	8.328091489725463	8.215601450055388e-17	2.1130526929542456e-15	ENSG00000001084	GCLC	RUNX1_vs_hNTO
37.17610538577947	1.9005902344877057	0.26755843100068216	7.103458588015341	1.2167281898715603e-12	2.1546372798228854e-11	ENSG00000003137	CYP26B1	RUNX1_vs_hNTO
352.30832366436755	0.6903837947956873	0.14508181866585018	4.758582440889901	1.9495726526953144e-6	1.5293934057555546e-5	ENSG00000003249	DBNDD1	RUNX1_vs_hNTO
1203.4263461708613	0.7344730271560644	0.160121	4.586991105482038	4.496798312193401e-6	3.302552112149285e-5	ENSG00000003436	TFPI	RUNX1_vs_hNTO
699.9295778934031	1.1403688851501024	0.12983525030916032	8.783199342510494	1.5888921577261014e-18	4.8019565745735186e-17	ENSG00000003989	SLC7A2	RUNX1_vs_hNTO
5370.209622775186	-0.597951	0.0891247	-6.70915	1.9575830801112815e-11	3.0934789571894124e-10	ENSG00000004399	PLXND1	RUNX1_vs_hNTO
628.5428400011284	-0.624007	0.0900587	-6.9289	4.241287635702815e-12	7.08033039775742e-11	ENSG00000005206	SPPL2B	RUNX1_vs_hNTO
1081.284434321066	-0.82207	0.0766292	-10.7279	7.529951247887792e-27	3.98894888975465e-25	ENSG00000005243	COPZ2	RUNX1_vs_hNTO
85.20448215641382	1.1838105046324154	0.18284470727649565	6.4744040025302505	9.518690467162777e-11	1.3964989861619536e-9	ENSG00000005249	PRKAR2B	RUNX1_vs_hNTO
369.96550715631764	-0.942303	0.0991676	-9.50212	2.056562962354558e-21	7.578800308107795e-20	ENSG00000005882	PDK2	RUNX1_vs_hNTO
606.3124210069813	-1.7929	0.11542532926765678	-15.533	2.074515337684419e-54	4.0719460528211965e-52	ENSG00000006534	ALDH3B1	RUNX1_vs_hNTO
30.422265033523257	1.4970919244739125	0.25529367159684346	5.864195203546217	4.513162911295537e-9	5.312938687306053e-8	ENSG00000006606	CCL26	RUNX1_vs_hNTO
135.76433984068169	-0.699964	0.16257550558851053	-4.30547	1.6662923961564235e-5	1.1033861616167908e-4	ENSG00000006638	TBXA2R	RUNX1_vs_hNTO
518.2138085987436	0.5676616736749192	0.15089424178610342	3.7619836711833883	1.6857105566940765e-4	9.140286347971632e-4	ENSG00000006652	IFRD1	RUNX1_vs_hNTO
48.468168767317124	1.2557055231962984	0.20111528608727994	6.243710001493112	4.273119321830904e-10	5.790759883298028e-9	ENSG00000006740	ARHGAP44	RUNX1_vs_hNTO
313.89082803707316	-0.517615	0.1085338523480971	-4.76916	1.8499981789360182e-6	1.4543387876315318e-5	ENSG00000006756	ARSD	RUNX1_vs_hNTO
41.06708660957729	1.0605622198501397	0.3247050694573904	3.2662324047555793	0.00108989	0.00487132	ENSG00000007038	PRSS21	RUNX1_vs_hNTO
68.76960172631756	-1.17437	0.22490413861576977	-5.22163	1.7735300332039632e-7	1.6494271585613119e-6	ENSG00000007237	GAS7	RUNX1_vs_hNTO
20.992089047815714	-1.87249	0.39771425790440423	-4.70813	2.4999855190229426e-6	1.91402820948625e-5	ENSG00000007255	TRAPPC6A	RUNX1_vs_hNTO
933.8892969524978	-0.511267	0.0873704	-5.85172	4.865206480213638e-9	5.6878686668679435e-8	ENSG00000007384	RHBDF1	RUNX1_vs_hNTO
1202.0607123122481	-0.706455	0.056890152384573324	-12.4179	2.0903370295437345e-35	1.8299772107935218e-33	ENSG00000007866	TEAD3	RUNX1_vs_hNTO
80.25993050865023	-0.982538	0.1990970710350216	-4.93497	8.01635751771023e-7	6.691182570847925e-6	ENSG00000007944	MYLIP	RUNX1_vs_hNTO
32.5692	-1.06447	0.31758001308816175	-3.3518	8.028694891284515e-4	0.00370389	ENSG00000008300	CELSR3	RUNX1_vs_hNTO
3457.7741558430703	0.6688776522134204	0.0662232	10.100345189142041	5.504807837338945e-24	2.4324206574137273e-22	ENSG00000008394	MGST1	RUNX1_vs_hNTO
14.63054727640203	-1.67144	0.4995288838102883	-3.34604	8.197579396216186e-4	0.0037734	ENSG00000010030	ETV7	RUNX1_vs_hNTO
447.17746773988796	1.6104318731272973	0.1301187942703892	12.376627697462297	3.49731498266839e-35	3.019186688973031e-33	ENSG00000010438	PRSS3	RUNX1_vs_hNTO
71.09162630511378	-1.59466	0.3297362201526826	-4.83616	1.3237082078112676e-6	1.0713188780840583e-5	ENSG00000010610	CD4	RUNX1_vs_hNTO
16492.869005023626	-0.523628	0.0971046	-5.39241	6.951738719925565e-8	6.932035931040214e-7	ENSG00000011028	MRC2	RUNX1_vs_hNTO
1400.7891014871423	-0.901796	0.0691759	-13.0363	7.608135131436596e-39	8.015191852875604e-37	ENSG00000011105	TSPAN9	RUNX1_vs_hNTO
58.48555696210818	-1.03284	0.31675383957535486	-3.26069	0.00111142	0.00495568	ENSG00000011201	ANOS1	RUNX1_vs_hNTO
5946.942431836597	-0.761232	0.11949805117982774	-6.37025	1.887248731887465e-10	2.664006593755152e-9	ENSG00000011465	DCN	RUNX1_vs_hNTO
65.87539511836823	-2.68243	0.26555725695269966	-10.1011	5.460407159475574e-24	2.418532358734941e-22	ENSG00000012171	SEMA3B	RUNX1_vs_hNTO
123.87679008173421	-0.515856	0.1475312652175283	-3.49659	4.7125304216339233e-4	0.00229797	ENSG00000012211	PRICKLE3	RUNX1_vs_hNTO
4895.909010302464	-0.562743	0.0666804	-8.43941	3.189502777489972e-17	8.472173545848364e-16	ENSG00000012660	ELOVL5	RUNX1_vs_hNTO
1083.8985691181842	-1.04227	0.0675028	-15.4403	8.765422675820155e-54	1.6678452717961064e-51	ENSG00000013016	EHD3	RUNX1_vs_hNTO
8856.59	-0.655683	0.0878661	-7.4623	8.502330992316915e-14	1.688423493223999e-12	ENSG00000013297	CLDN11	RUNX1_vs_hNTO
246.90264836737708	0.7309216781357013	0.14645949355433086	4.990606347171052	6.019005094158189e-7	5.12729045183955e-6	ENSG00000013573	DDX11	RUNX1_vs_hNTO
28.163025161860396	-2.63025	0.4284804117977591	-6.13854	8.328142198558965e-10	1.0761945084998545e-8	ENSG00000016402	IL20RA	RUNX1_vs_hNTO
45.50391252459177	-1.53802	0.32635319075252733	-4.71276	2.4438978709544208e-6	1.8738225164345017e-5	ENSG00000017427	IGF1	RUNX1_vs_hNTO
1072.4751866170361	-1.03924	0.11511004432616015	-9.02823	1.7446577306039637e-19	5.609074603891743e-18	ENSG00000017483	SLC38A5	RUNX1_vs_hNTO
192.63334493198948	1.8195768062766218	0.20706937276274165	8.787281199530543	1.5322291297252574e-18	4.638226717855012e-17	ENSG00000018236	CNTN1	RUNX1_vs_hNTO
138.55141255255944	4.622980284822988	0.36752023982865767	12.578845418087116	2.760346892983469e-36	2.5355757888405298e-34	ENSG00000019186	CYP24A1	RUNX1_vs_hNTO
34.88865505539734	-1.47188	0.37487262686689665	-3.92634	8.624828339031498e-5	4.963801667837047e-4	ENSG00000019582	CD74	RUNX1_vs_hNTO
256.6715272687271	1.6247941660130718	0.36756780479000273	4.420393039976236	9.852154181222748e-6	6.784088590002237e-5	ENSG00000019991	HGF	RUNX1_vs_hNTO
3803.785033385796	-1.45125	0.0715032	-20.2962	1.388460319114145e-91	9.957930604046716e-89	ENSG00000020181	ADGRA2	RUNX1_vs_hNTO
595.0343764380442	-0.536873	0.0840937	-6.38422	1.7227329475720345e-10	2.4484604629097352e-9	ENSG00000021762	OSBPL5	RUNX1_vs_hNTO
499.9483908503284	0.9156735629527665	0.26235245105140464	3.490242074290176	4.825831960860069e-4	0.00234831	ENSG00000022267	FHL1	RUNX1_vs_hNTO
253.99768383368107	1.1739850264537424	0.18126407446578532	6.476655839904664	9.377775599568237e-11	1.3779935508679978e-9	ENSG00000023171	GRAMD1B	RUNX1_vs_hNTO
1203.9713266202834	0.5098949481599332	0.0462881	11.015681668176503	3.2109678091240257e-28	1.8479912573066576e-26	ENSG00000023330	ALAS1	RUNX1_vs_hNTO
41.629333351360266	-0.986842	0.2801810518605082	-3.52216	4.2804950639155494e-4	0.00211216	ENSG00000023892	DEF6	RUNX1_vs_hNTO
822.0609856939592	1.4287920862466523	0.0640532	22.30633295598834	3.207377161438929e-110	3.491239742637339e-107	ENSG00000023909	GCLM	RUNX1_vs_hNTO
48.975811156922276	-0.781245	0.24384810072619684	-3.20382	0.00135618	0.00589753	ENSG00000025423	HSD17B6	RUNX1_vs_hNTO
100.4376590656441	-1.18915	0.21415997335360448	-5.5526	2.8144808349152936e-8	2.993817691310067e-7	ENSG00000025708	TYMP	RUNX1_vs_hNTO
1231.6845773775094	0.5143248314140045	0.0599084	8.585184928469658	9.06904247000515e-18	2.5430140592208423e-16	ENSG00000025772	TOMM34	RUNX1_vs_hNTO
17879.982645854856	0.5732780974955024	0.059636961157341205	9.612798612977832	7.060339496464294e-22	2.7033706486769962e-20	ENSG00000026508	CD44	RUNX1_vs_hNTO
129.63599193927354	-1.02478	0.20198491509172178	-5.07356	3.904453227475673e-7	3.448902858017e-6	ENSG00000026559	KCNG1	RUNX1_vs_hNTO
841.4215193196163	-0.52456	0.0680685	-7.70636	1.2945880989719774e-14	2.7715481379483885e-13	ENSG00000027697	IFNGR1	RUNX1_vs_hNTO
466.225	0.5759491427509706	0.087424	6.587999227844309	4.457929650503519e-11	6.785878709627684e-10	ENSG00000028116	VRK2	RUNX1_vs_hNTO
114.69623880800732	-0.600656	0.19697179592152422	-3.04945	0.0022926	0.00933817	ENSG00000028137	TNFRSF1B	RUNX1_vs_hNTO
1412.2996656103232	0.5945426170688964	0.072045	8.25238	1.552694848836325e-16	3.907301058873272e-15	ENSG00000029153	ARNTL2	RUNX1_vs_hNTO
44.342428702103284	-1.50768	0.27842176627711557	-5.4151	6.125453067065278e-8	6.174125586030607e-7	ENSG00000029534	ANK1	RUNX1_vs_hNTO
19.83909619555904	-2.78169	0.6628935662168266	-4.19629	2.713253688859909e-5	1.7238174288303483e-4	ENSG00000029559	IBSP	RUNX1_vs_hNTO
35.13737289442364	1.1308663743793992	0.29626961419487713	3.817017743964623	1.350744594169628e-4	7.480645811547684e-4	ENSG00000030419	IKZF2	RUNX1_vs_hNTO
1522.362308886408	0.8147579003945767	0.0851138	9.57257	1.0427617409780918e-21	3.943926317309669e-20	ENSG00000033867	SLC4A7	RUNX1_vs_hNTO
767.2243223677727	0.5421491517949533	0.058376864915354994	9.28705	1.5861636108095203e-20	5.518132994545732e-19	ENSG00000035141	FAM136A	RUNX1_vs_hNTO
175.72123934466606	0.5497865437308901	0.14165177755730865	3.8812541092783723	1.0391918847516955e-4	5.877407059437327e-4	ENSG00000035499	DEPDC1B	RUNX1_vs_hNTO
45.19619307276439	3.4049831144893092	0.3148637350567381	10.814148265997463	2.9502032074916076e-27	1.599198814246977e-25	ENSG00000038295	TLL1	RUNX1_vs_hNTO
47437.078532200976	-0.706863	0.0858465	-8.23403	1.8101832883649595e-16	4.530803728609584e-15	ENSG00000038427	VCAN	RUNX1_vs_hNTO
29.269903898523477	-1.96465	0.4189949820741414	-4.68897	2.74586462882317e-6	2.08988317280268e-5	ENSG00000039068	CDH1	RUNX1_vs_hNTO
72.05731230663238	2.218911344206473	0.24732235423834412	8.971737920900235	2.9187220598255592e-19	9.22464580501139e-18	ENSG00000040731	CDH10	RUNX1_vs_hNTO
989.7416734771859	0.739426	0.0678062	10.904986662261646	1.0910927142832763e-27	6.091498755461154e-26	ENSG00000043143	JADE2	RUNX1_vs_hNTO
21315.703970801274	0.5319025723518976	0.0506923	10.49275955874882	9.326397061159792e-26	4.625248031900177e-24	ENSG00000044574	HSPA5	RUNX1_vs_hNTO
145.25245533497935	-0.669008	0.15068940327175465	-4.43965	9.010474278761179e-6	6.255335587343995e-5	ENSG00000046647	GEMIN8	RUNX1_vs_hNTO
823.5796054460202	-0.604034	0.0824338	-7.3275	2.3448300589497614e-13	4.457089307771274e-12	ENSG00000047644	WWC3	RUNX1_vs_hNTO
29.124968851153884	-1.18143	0.34285520836551364	-3.44586	5.692471871248671e-4	0.00273224	ENSG00000047648	ARHGAP6	RUNX1_vs_hNTO
451.26920059153474	0.6769841110167412	0.0908077	7.455141075531435	8.977172113179902e-14	1.7732767838396784e-12	ENSG00000048162	NOP16	RUNX1_vs_hNTO
775.9466544299556	-0.879894	0.13921416711291476	-6.32043	2.608295645747558e-10	3.6323292685776483e-9	ENSG00000048740	CELF2	RUNX1_vs_hNTO
447.5885005787683	2.1571786412990464	0.0965716	22.337618342425394	1.5931383949845215e-110	1.8567032282047732e-107	ENSG00000049130	KITLG	RUNX1_vs_hNTO
526.9792580305335	-0.588911	0.0882195	-6.67552	2.463537376469119e-11	3.853823947904334e-10	ENSG00000049246	PER3	RUNX1_vs_hNTO
7179.126115487119	0.5852209968832878	0.0380846	15.366347477556355	2.7525566317384693e-53	5.132692351202724e-51	ENSG00000049449	RCN1	RUNX1_vs_hNTO
6770.292389758738	-1.01059	0.050303	-20.0901	9.016005465702535e-90	6.226720515516858e-87	ENSG00000050165	DKK3	RUNX1_vs_hNTO
173.51886368435922	-1.14674	0.24107750817630796	-4.75675	1.96736607813329e-6	1.5409727255898245e-5	ENSG00000050344	NFE2L3	RUNX1_vs_hNTO
24.126737148752643	1.6130841320870442	0.3641050169433087	4.4302716442333505	9.411446046647541e-6	6.509467152516199e-5	ENSG00000050628	PTGER3	RUNX1_vs_hNTO
2103.7693820436116	-0.636354	0.0905327	-7.02899	2.080284318547303e-12	3.6041827195318255e-11	ENSG00000050820	BCAR1	RUNX1_vs_hNTO
358.2381990830889	0.7644645808099475	0.11612465964403948	6.583137321162313	4.606233370644155e-11	6.994497855244427e-10	ENSG00000051341	POLQ	RUNX1_vs_hNTO
1008.8898881878795	-0.706905	0.10590508527536163	-6.67489	2.4741756269599787e-11	3.867221535282709e-10	ENSG00000052795	FNIP2	RUNX1_vs_hNTO
1098.234844880762	0.5633977607233087	0.0634995	8.872470013028641	7.154111243107316e-19	2.2050035099210265e-17	ENSG00000053372	MRTO4	RUNX1_vs_hNTO
50.91449705337842	1.287671792526336	0.2082591103690035	6.183027432724442	6.288378127600338e-10	8.281030151508723e-9	ENSG00000053747	LAMA3	RUNX1_vs_hNTO
194.65530948982587	-1.11886	0.15554733322779513	-7.19308	6.334430510424059e-13	1.1546248849254881e-11	ENSG00000054277	OPN3	RUNX1_vs_hNTO
111.45323289419966	-2.72685	0.2572172963746342	-10.6013	2.9372693949920427e-26	1.4964825794649351e-24	ENSG00000054356	PTPRN	RUNX1_vs_hNTO
12.21162259745169	2.174931546321718	0.5797723156524333	3.7513546052543223	1.758817369016925e-4	9.511794512778015e-4	ENSG00000054392	HHAT	RUNX1_vs_hNTO
244.89989534453002	1.3024790816578902	0.14420630612793592	9.032053567077476	1.6847991610540114e-19	5.425984448389318e-18	ENSG00000055813	CCDC85A	RUNX1_vs_hNTO
76.4421	0.6153805739950604	0.1872774836246254	3.2859293177417674	0.00101647	0.00456944	ENSG00000056277	ZNF280C	RUNX1_vs_hNTO
135.90634123315627	-2.02473	0.1962362736862845	-10.3178	5.852601423331181e-25	2.7558954227489023e-23	ENSG00000056998	GYG2	RUNX1_vs_hNTO
686.4656633005283	1.2598047089035729	0.15428990007567944	8.16518	3.209579466785227e-16	7.833642449887976e-15	ENSG00000058085	LAMC2	RUNX1_vs_hNTO
2262.07	-0.654338	0.0619928	-10.5551	4.812916952708714e-26	2.412539312289231e-24	ENSG00000058091	CDK14	RUNX1_vs_hNTO
33.357736970536216	1.3896775972432471	0.27032868313523123	5.140696063495654	2.737225265932882e-7	2.4681353739772944e-6	ENSG00000058866	DGKG	RUNX1_vs_hNTO
449.25657752158855	0.7293517781367982	0.13282179077811895	5.491205726590396	3.991990240036168e-8	4.140080200553639e-7	ENSG00000059378	PARP12	RUNX1_vs_hNTO
234.2771134554415	-0.564766	0.11326267308547164	-4.98634	6.153311641426616e-7	5.234525646792067e-6	ENSG00000060642	PIGV	RUNX1_vs_hNTO
48.10215434132019	-1.60602	0.27122261016719307	-5.9214	3.1920450514170783e-9	3.8351845408359704e-8	ENSG00000060656	PTPRU	RUNX1_vs_hNTO
94.22916867996223	-0.961002	0.22580075181173614	-4.25597	2.0814145667202327e-5	1.3495179911555e-4	ENSG00000060718	COL11A1	RUNX1_vs_hNTO
140.6561341897087	-1.48698	0.18308229069083934	-8.12193	4.588341466889651e-16	1.1025618986223109e-14	ENSG00000061337	LZTS1	RUNX1_vs_hNTO
220.25945731993102	-0.506737	0.1344208187516285	-3.76978	1.6339199915293217e-4	8.885303610979079e-4	ENSG00000061455	PRDM6	RUNX1_vs_hNTO
286.63892666037333	0.8180828694802499	0.11032045161980965	7.415514145097564	1.2115387313792762e-13	2.3508389931352095e-12	ENSG00000064012	CASP8	RUNX1_vs_hNTO
384.09031191674075	0.9326487085295502	0.18137695650040808	5.142046302488551	2.717621160242974e-7	2.452830676430336e-6	ENSG00000064042	LIMCH1	RUNX1_vs_hNTO
56.158163115842875	-1.2469	0.23885808374936401	-5.22023	1.7869711812989232e-7	1.6610992830349462e-6	ENSG00000064309	CDON	RUNX1_vs_hNTO
2709.1543297994426	0.8036269633807476	0.10112413776516825	7.946935134783945	1.911824517305768e-15	4.3422401673813225e-14	ENSG00000064393	HIPK2	RUNX1_vs_hNTO
311.3316425957741	-0.505994	0.11584535581058657	-4.36784	1.2548350117944581e-5	8.477865385844659e-5	ENSG00000064545	TMEM161A	RUNX1_vs_hNTO
5111.206463243421	-0.520257	0.0685252	-7.5922	3.1451621575560956e-14	6.523675055834095e-13	ENSG00000064601	CTSA	RUNX1_vs_hNTO
12685.993947901732	-0.904685	0.069719	-12.9762	1.6704138604665235e-38	1.711439959127432e-36	ENSG00000064666	CNN2	RUNX1_vs_hNTO
1461.3024284927271	-0.584199	0.0798151	-7.3194	2.4908019253526553e-13	4.715328274319895e-12	ENSG00000064932	SBNO2	RUNX1_vs_hNTO
377.1099425669389	0.6722670623731795	0.1047833422065647	6.415781823869537	1.4010197296869908e-10	2.012697603965587e-9	ENSG00000065328	MCM10	RUNX1_vs_hNTO
104.9590526801119	-1.78691	0.21916622630207164	-8.15322	3.543487764738966e-16	8.614787007703715e-15	ENSG00000065361	ERBB3	RUNX1_vs_hNTO
4774.250548668393	-1.66493	0.0793048	-20.994	7.435107416102211e-98	6.301929454002633e-95	ENSG00000065534	MYLK	RUNX1_vs_hNTO
23.861646886502722	-2.12185	0.47056011302623885	-4.5092	6.507241040599467e-6	4.649062210117175e-5	ENSG00000065717	TLE2	RUNX1_vs_hNTO
1115.7428946889793	0.8926247509952023	0.0657381	13.578501243550193	5.3714330208898394e-42	6.4620071961634086e-40	ENSG00000065833	ME1	RUNX1_vs_hNTO
5.555552977350015	2.314446065552354	0.700801	3.3025747011971305	9.580156702800424e-4	0.00433595	ENSG00000066032	CTNNA2	RUNX1_vs_hNTO
14.550385448328843	-2.0863	0.6761366479998249	-3.08562	0.00203131	0.00840609	ENSG00000066468	FGFR2	RUNX1_vs_hNTO
735.1719737447982	0.8436653744410162	0.0820669	10.280210952070204	8.653798335670507e-25	4.004153289460247e-23	ENSG00000066629	EML1	RUNX1_vs_hNTO
1391.668413724962	0.506235	0.051538107490421786	9.822539510498467	9.004604317230562e-23	3.6422745488806575e-21	ENSG00000066697	MSANTD3	RUNX1_vs_hNTO
1188.2142382094773	-1.1838	0.11106976666038396	-10.6581	1.5975165579237817e-26	8.251770430915445e-25	ENSG00000067141	NEO1	RUNX1_vs_hNTO
150.182	-1.69423	0.15571021917806127	-10.8807	1.4249510881514552e-27	7.861261225076979e-26	ENSG00000067445	TRO	RUNX1_vs_hNTO
550.3407834204284	0.522798	0.0769299	6.7957746217202475	1.0773208601971806e-11	1.7392902233850066e-10	ENSG00000067533	RRP15	RUNX1_vs_hNTO
334.4437636082341	-0.552426	0.10636633127047605	-5.19361	2.0625094922677323e-7	1.9020580861679723e-6	ENSG00000067836	ROGDI	RUNX1_vs_hNTO
45.37563112555712	0.9265611933649496	0.21807324146104368	4.24885	2.1486764581720233e-5	1.3892638666967308e-4	ENSG00000067992	PDK3	RUNX1_vs_hNTO
315.276	-0.605439	0.11291195786936166	-5.36205	8.228338804978013e-8	8.11389919071523e-7	ENSG00000068137	PLEKHH3	RUNX1_vs_hNTO
1666.4112757300584	-0.525748	0.0618575	-8.49934	1.9067210183114077e-17	5.175345972118314e-16	ENSG00000068438	FTSJ1	RUNX1_vs_hNTO
680.3	-0.582697	0.0732922	-7.95033	1.86020661895875e-15	4.2404979002107345e-14	ENSG00000068971	PPP2R5B	RUNX1_vs_hNTO
12.812670152978693	-2.71461	0.5579058989026145	-4.86571	1.1404629634624928e-6	9.298737594965066e-6	ENSG00000068976	PYGM	RUNX1_vs_hNTO
820.7376834061985	-0.682545	0.12373824868741887	-5.51604	3.467221907764943e-8	3.6220328803413386e-7	ENSG00000069399	BCL3	RUNX1_vs_hNTO
566.8917402957683	1.8172560387223942	0.099065	18.344077530228105	3.68121798203633e-75	1.59636445839608e-72	ENSG00000069431	ABCC9	RUNX1_vs_hNTO
223.3474717714913	1.3349575991697937	0.1502029460101132	8.88769	6.239105648850149e-19	1.9293632343964962e-17	ENSG00000069702	TGFBR3	RUNX1_vs_hNTO
1270.2166547206218	0.9305204788649963	0.0712496	13.060002696447055	5.572581228146826e-39	5.9378241235002206e-37	ENSG00000069869	NEDD4	RUNX1_vs_hNTO
4137.241893523485	-0.755724	0.0940859	-8.03228	9.56775288069998e-16	2.24697591897245e-14	ENSG00000070404	FSTL3	RUNX1_vs_hNTO
2254.9745699023124	-0.579011	0.0582432	-9.94126	2.753283895262942e-23	1.1459929641733946e-21	ENSG00000071242	RPS6KA2	RUNX1_vs_hNTO
307.7906009598323	-1.36629	0.1341202990764531	-10.187	2.2658792733408275e-24	1.0181168869876244e-22	ENSG00000071246	VASH1	RUNX1_vs_hNTO
738.5609001140741	-2.48931	0.10884350048314737	-22.8706	9.121205173101363e-116	1.3083316374063163e-112	ENSG00000071282	LMCD1	RUNX1_vs_hNTO
1220.9218463220577	0.5253623109308099	0.0663251	7.921015522626095	2.355785253845376e-15	5.279847070727732e-14	ENSG00000071539	TRIP13	RUNX1_vs_hNTO
993.4760133491261	-1.31883	0.0758187	-17.3945	9.076908698317939e-68	3.0224485088845465e-65	ENSG00000071575	TRIB2	RUNX1_vs_hNTO
74.72702936928243	2.3550986185620375	0.2861066666152546	8.231540517471007	1.848209869898295e-16	4.613596980454285e-15	ENSG00000072041	SLC6A15	RUNX1_vs_hNTO
125.17819384496111	-0.885128	0.15582796116158018	-5.68016	1.3456933689412195e-8	1.4883240955306597e-7	ENSG00000072071	ADGRL1	RUNX1_vs_hNTO
200.91519903548115	0.5450018043444499	0.11743694636502389	4.6408036074988335	3.4705685230239745e-6	2.588627649953122e-5	ENSG00000072133	RPS6KA6	RUNX1_vs_hNTO
1541.7529343106366	-1.04804	0.10213026718907176	-10.2618	1.0473765460638968e-24	4.810450850850612e-23	ENSG00000072163	LIMS2	RUNX1_vs_hNTO
791.6772324351289	-0.89091	0.0763803	-11.6641	1.9437849710612217e-31	1.3575190395272885e-29	ENSG00000072422	RHOBTB1	RUNX1_vs_hNTO
277.27961664561286	1.5508326321993429	0.15234555329692345	10.179703960093605	2.4430346302518944e-24	1.0950785276516124e-22	ENSG00000072657	TRHDE	RUNX1_vs_hNTO
24.84659971535859	1.191882798167186	0.2984403305504483	3.9937055289037433	6.504864204537771e-5	3.8433524341576625e-4	ENSG00000072954	TMEM38A	RUNX1_vs_hNTO
34.89055692772933	-1.15127	0.3508163814696014	-3.2817	0.00103184	0.00463072	ENSG00000073146	MOV10L1	RUNX1_vs_hNTO
243.82461331929508	0.5453575841601287	0.13579387176034746	4.016069186999763	5.91768894523039e-5	3.527722051205597e-4	ENSG00000073150	PANX2	RUNX1_vs_hNTO
240.5849389994964	-0.513903	0.10347958853842838	-4.96623	6.82672512506981e-7	5.765305407933729e-6	ENSG00000073331	ALPK1	RUNX1_vs_hNTO
186.03441757550982	-1.0074	0.1528515088053502	-6.5907	4.3774925853650884e-11	6.674333952518626e-10	ENSG00000073464	CLCN4	RUNX1_vs_hNTO
3.8177532366527003	4.540721325310937	1.0574629942953204	4.293976573938471	1.7550100058790012e-5	1.1584308523761323e-4	ENSG00000073737	DHRS9	RUNX1_vs_hNTO
975.9494915279181	-0.85122	0.10908616259160353	-7.80319	6.036305132328365e-15	1.321114809888815e-13	ENSG00000073849	ST6GAL1	RUNX1_vs_hNTO
1125.0613632689349	-0.507611	0.0756001	-6.71443	1.8880833724149335e-11	2.9887173722768476e-10	ENSG00000074047	GLI2	RUNX1_vs_hNTO
2620.8690829714637	-0.63348	0.0978635	-6.4731	9.60127783544971e-11	1.4075080801700532e-9	ENSG00000074181	NOTCH3	RUNX1_vs_hNTO
1287.3140627391674	-0.789433	0.11542139362245954	-6.83957	7.942958940941926e-12	1.2992311874714394e-10	ENSG00000074527	NTN4	RUNX1_vs_hNTO
2826.9863337834745	-1.80556	0.0935244	-19.3057	4.80576031121194e-83	2.4892503478658065e-80	ENSG00000074590	NUAK1	RUNX1_vs_hNTO
24890.25062322455	0.5458634818575916	0.0529418	10.310632800915156	6.308456097281775e-25	2.963067527607387e-23	ENSG00000074800	ENO1	RUNX1_vs_hNTO
112.28010122913825	-0.602849	0.18940118509922485	-3.18292	0.00145796	0.00629394	ENSG00000074855	ANO8	RUNX1_vs_hNTO
643.3973597446181	1.8170007524734864	0.12247158535004476	14.836100531239039	8.558865704378584e-50	1.3878014677351952e-47	ENSG00000075213	SEMA3A	RUNX1_vs_hNTO
1034.2047583965932	-3.13955	0.11823826180291767	-26.5527	2.389718507133101e-155	8.912216200502187e-152	ENSG00000075275	CELSR1	RUNX1_vs_hNTO
155.58003345442344	-0.546278	0.15539720347857344	-3.51536	4.391537252826131e-4	0.00215666	ENSG00000075643	MOCOS	RUNX1_vs_hNTO
30.787341527805957	-1.284	0.3239430764308898	-3.96365	7.381268702880233e-5	4.302548218274702e-4	ENSG00000076258	FMO4	RUNX1_vs_hNTO
84.58912464072452	-0.947309	0.3090830074802443	-3.0649	0.00217741	0.00894123	ENSG00000076716	GPC4	RUNX1_vs_hNTO
55.33910253207349	0.7944544387216228	0.23897494700706204	3.3244256298470716	8.860086086350659e-4	0.00404738	ENSG00000076770	MBNL3	RUNX1_vs_hNTO
401.4649443521574	-0.7308	0.0891336	-8.19893	2.425454657689599e-16	5.966682454081524e-15	ENSG00000076944	STXBP2	RUNX1_vs_hNTO
85.4557	1.3802029595087257	0.19973160302819504	6.910288299813475	4.836697300338061e-12	8.038315023119771e-11	ENSG00000077063	CTTNBP2	RUNX1_vs_hNTO
1423.2326814242067	-0.708347	0.0731438	-9.6843	3.516028617957977e-22	1.3744944578419788e-20	ENSG00000077238	IL4R	RUNX1_vs_hNTO
26.319633028965384	-1.38583	0.44460016849779266	-3.11702	0.00182692	0.00767091	ENSG00000077264	PAK3	RUNX1_vs_hNTO
115.11031928148502	0.7601045767681236	0.18385656866612102	4.134225838558179	3.5615312560419465e-5	2.217550018040907e-4	ENSG00000077420	APBB1IP	RUNX1_vs_hNTO
2531.712612764475	-0.973681	0.11401474357912315	-8.53996	1.3427147130766767e-17	3.7092742599615986e-16	ENSG00000077942	FBLN1	RUNX1_vs_hNTO
126.93305976330156	1.8972527063035496	0.19729596401627092	9.616277331182932	6.825683526277985e-22	2.6242993961753733e-20	ENSG00000078018	MAP2	RUNX1_vs_hNTO
3957.0979265713227	-0.616313	0.1023812586007547	-6.01978	1.746502757019409e-9	2.1620383861568735e-8	ENSG00000078098	FAP	RUNX1_vs_hNTO
157.57382581386105	-1.78314	0.20419844498110493	-8.73241	2.4929888388323252e-18	7.461759691445645e-17	ENSG00000078295	ADCY2	RUNX1_vs_hNTO
11.94672089432845	1.6238245608211326	0.46976	3.4567080295019936	5.468169617087312e-4	0.00263067	ENSG00000078596	ITM2A	RUNX1_vs_hNTO
727.5771585991894	-0.576957	0.0742924	-7.76603	8.0984791096069792e-15	1.76829437888573e-13	ENSG00000078804	TP53INP2	RUNX1_vs_hNTO
73.36312700043634	-0.704151	0.2095446500234799	-3.36039	7.78337573338385e-4	0.00360857	ENSG00000079102	RUNX1T1	RUNX1_vs_hNTO
14260.260597072549	-0.59961	0.0874429	-6.85716	7.024060363452781e-12	1.1529723027931692e-10	ENSG00000079308	TNS1	RUNX1_vs_hNTO
2357.588599451375	-0.605101	0.0791318	-7.64675	2.0612038664397652e-14	4.3282960019709795e-13	ENSG00000079432	CIC	RUNX1_vs_hNTO
2114.702680966508	-0.701259	0.0697789	-10.0497	9.212894798636021e-24	3.9681864318602106e-22	ENSG00000079739	PGM1	RUNX1_vs_hNTO
35.59941093079836	-1.64888	0.32041773333171303	-5.14602	2.660747442883108e-7	2.4049906721978337e-06	ENSG00000080031	PTPRH	RUNX1_vs_hNTO
1082.820492859815	0.5265722225788289	0.0873189	6.030451074036341	1.6350266643659028e-9	2.028499149063938e-8	ENSG00000080493	SLC4A4	RUNX1_vs_hNTO
102.69400996696145	-0.94965	0.21106920909904733	-4.49924	6.8197962683359866e-6	4.838993189332616e-5	ENSG00000080573	COL5A3	RUNX1_vs_hNTO
17958.38043327771	0.5240533794511374	0.0582118	9.002532727141887	2.205694135404172e-19	7.054816216617769e-18	ENSG00000080824	HSP90AA1	RUNX1_vs_hNTO
348.6093261847704	0.5618660378898186	0.0950594	5.910681594866076	3.406950264873101e-9	4.0671832003257816e-8	ENSG00000080839	RBL1	RUNX1_vs_hNTO
38.763	2.044884400545075	0.3736266461672039	5.4730689620834925	4.4230788661162684e-8	4.559267640490329e-7	ENSG00000081041	CXCL2	RUNX1_vs_hNTO
23.22430460797492	1.3112674199365346	0.31763974780772886	4.1281591141744025	3.656790487935091e-5	2.268430705680007e-4	ENSG00000081051	AFP	RUNX1_vs_hNTO
417.1592059708473	0.6028763944512672	0.1291080686495444	4.669548547641407	3.0186235987960924e-6	2.2783840142541435e-5	ENSG00000081052	COL4A4	RUNX1_vs_hNTO
62.01767092260591	0.8597600762118052	0.28315168577363187	3.0363939874232218	0.00239426	0.00969467	ENSG00000081059	TCF7	RUNX1_vs_hNTO
72.55134149265405	0.9200912324449313	0.19639961363511638	4.684791458675346	2.802451202126456e-6	2.1286072328330766e-5	ENSG00000081181	ARG2	RUNX1_vs_hNTO
21.493802960292523	1.194306024577949	0.3572892762350671	3.342686456092215	8.297159233772324e-4	0.00381358	ENSG00000081277	PKP1	RUNX1_vs_hNTO
138.97617993661964	-0.719185	0.20153033155266922	-3.56862	3.588655716875338e-4	0.00179693	ENSG00000081853	PCDHGA2	RUNX1_vs_hNTO
3386.2875986298495	0.8780849813891121	0.10320759226568815	8.5079494842651755	1.7703628942928947e-17	4.833375825751041e-16	ENSG00000081923	ATP8B1	RUNX1_vs_hNTO
637.7169758783423	-0.5791	0.0864227	-6.70079	2.0729051112130866e-11	3.267410110633172e-10	ENSG00000082014	SMARCD3	RUNX1_vs_hNTO
38.99121660065716	1.0713813153999063	0.2689619009164483	3.9833943459996806	6.793788262835273e-5	4.0064443307112374e-4	ENSG00000082126	MPP4	RUNX1_vs_hNTO
610.9860599571831	0.7965286346939453	0.0873135	9.12262	7.332737592933495e-20	2.4286599981426446e-18	ENSG00000082438	COBLL1	RUNX1_vs_hNTO
1775.6200989612503	1.1434564822993378	0.10377434625032772	11.018681626199372	3.1057440666261977e-28	1.8041373710398352e-26	ENSG00000082482	KCNK2	RUNX1_vs_hNTO
582.4164246564208	-0.987491	0.10237458644722815	-9.64586	5.118019541729757e-22	1.975894625147718e-20	ENSG00000082512	TRAF5	RUNX1_vs_hNTO
9743.590235471533	-0.866313	0.0546352	-15.8563	1.2715262421776333e-56	2.7253045790673943e-54	ENSG00000082781	ITGB5	RUNX1_vs_hNTO
46.68033916276153	0.900318	0.21642224359416729	4.160008700088525	3.1823547187080453e-05	1.9980258733922197e-4	ENSG00000083454	P2RX5	RUNX1_vs_hNTO
1136.1474124264703	0.5467600716804383	0.0636516	8.5898833594371915	8.705765875852825e-18	2.44482554649138e-16	ENSG00000084070	SMAP2	RUNX1_vs_hNTO
5142.061775069477	-0.57782	0.0553981	-10.4303	1.802650715229884e-25	8.799483740023992e-24	ENSG00000084112	SSH1	RUNX1_vs_hNTO
8405.143104735076	0.9037623429833129	0.11739302729109556	7.698603263226901	1.3756154363060677e-14	2.9349085859038035e-13	ENSG00000084234	APLP2	RUNX1_vs_hNTO
6787.723060347644	-1.14096	0.13198275375392782	-8.64476	5.391893984887107e-18	1.5563877265664068e-16	ENSG00000084636	COL16A1	RUNX1_vs_hNTO
75.46906760041665	1.2881443315683934	0.1943960442716742	6.6263916860786205	3.439916681405983e-11	5.309944234948457e-10	ENSG00000084710	EFR3B	RUNX1_vs_hNTO
20017.819488745594	0.5238736727390638	0.0573993	9.12683	7.053180575085839e-20	2.3443967590664108e-18	ENSG00000085063	CD59	RUNX1_vs_hNTO
3338.6678221237826	1.8263075134321374	0.0956377	19.096106546633006	2.7203223137320357e-81	1.3348907943200334e-78	ENSG00000085662	AKR1B1	RUNX1_vs_hNTO
218.7025593247821	0.7435603521473475	0.11569787380924405	6.426741716734456	1.3036805014458834e-10	1.8801028855731932e-9	ENSG00000085840	ORC1	RUNX1_vs_hNTO
115.2717852307611	-1.04133	0.2370619429734624	-4.39267	1.1196946836403557e-5	7.639570715639119e-5	ENSG00000086991	NOX4	RUNX1_vs_hNTO
85.3699	-0.995	0.1770877036633185	-5.61869	1.924154546489991e-8	2.0836068425318735e-7	ENSG00000087076	HSD17B14	RUNX1_vs_hNTO
5408.089880049151	-1.19026	0.0504807	-23.5785	6.399935140636398e-123	1.1933959056744692e-119	ENSG00000087116	ADAMTS2	RUNX1_vs_hNTO
10.330252550708833	-4.20417	1.106512589837649	-3.79948	1.4500092357220455e-4	7.978259728093533e-4	ENSG00000087237	CETP	RUNX1_vs_hNTO
57267.563886035794	-1.12706	0.0660937	-17.0525	3.3480468355285726e-65	1.0234594974114966e-62	ENSG00000087245	MMP2	RUNX1_vs_hNTO
39.35341734518983	1.3133580665221944	0.2931547698425635	4.4800842477423215	7.461358248990031e-6	5.250262161091212e-5	ENSG00000087494	PTHLH	RUNX1_vs_hNTO
116.521	0.9013677388974661	0.15630464426480456	5.76674	8.082113776429547e-9	9.178268915291216e-8	ENSG00000087842	PIR	RUNX1_vs_hNTO
207.57766031159215	-0.689608	0.12126842839671109	-5.68662	1.2957627914935814e-8	1.435655898572835e-7	ENSG00000087903	RFX2	RUNX1_vs_hNTO
528.0651136840137	-1.17898	0.0954243	-12.3552	4.568377872713298e-35	3.925647105644464e-33	ENSG00000088280	ASAP3	RUNX1_vs_hNTO
375.0766225831584	-1.01453	0.12550795677062684	-8.08341	6.298037197659865e-16	1.4960445812071783e-14	ENSG00000088448	ANKRD10	RUNX1_vs_hNTO
32.74579096834533	-1.25371	0.34623927731125254	-3.62092	2.935524941112831e-4	0.00150505	ENSG00000088836	SLC4A11	RUNX1_vs_hNTO
7.5647228128934545	-4.30301	1.3005443825378484	-3.30863	9.375501607802444e-4	0.00425158	ENSG00000088881	EBF4	RUNX1_vs_hNTO
160.79255843849933	-0.588217	0.13172736081139058	-4.46542	7.991340139097596e-6	5.602049608035822e-5	ENSG00000088970	KIZ	RUNX1_vs_hNTO
312.7196561243849	0.5443406030729909	0.13806712891401238	3.942579289904724	8.060998756340071e-5	4.668119372965009e-4	ENSG00000089048	ESF1	RUNX1_vs_hNTO
613.1957655836006	-1.28655	0.1145030637665895	-11.236	2.714727084463609e-29	1.6706770938611525e-27	ENSG00000089472	HEPH	RUNX1_vs_hNTO
213.50763512938985	-1.18419	0.1282512083658509	-9.23333	2.6235753706464156e-20	8.992979767728624e-19	ENSG00000090238	YPEL3	RUNX1_vs_hNTO
4223.321610159938	-0.623744	0.093139	-6.69692	2.128568633393089e-11	3.349486861340163e-10	ENSG00000090339	ICAM1	RUNX1_vs_hNTO
491.2308335861575	-0.595064	0.15240558203354473	-3.90448	9.442985281670383e-5	5.398017981217278e-4	ENSG00000090376	IRAK3	RUNX1_vs_hNTO
318.1410157828324	1.2373378448172607	0.13144100052831512	9.413636839676311	4.79260601399758e-21	1.731932642306451e-19	ENSG00000090530	P3H2	RUNX1_vs_hNTO
35.839262474581524	-1.1277	0.306924	-3.6742	2.385953712374577e-4	0.00125362	ENSG00000090539	CHRD	RUNX1_vs_hNTO
269.2670357065449	0.6365017368336303	0.10919488312910076	5.82904	5.574593200706079e-9	6.480638367429318e-8	ENSG00000090975	PITPNM2	RUNX1_vs_hNTO
27.22360568499858	2.592925843109783	0.3224649531915985	8.040953962426881	8.914174640048881e-16	2.0987703852650442e-14	ENSG00000091129	NRCAM	RUNX1_vs_hNTO
181.39515890444488	1.8699411587316723	0.17958152306630779	10.412770349660219	2.168185176552341e-25	1.047413186196153e-23	ENSG00000091409	ITGA6	RUNX1_vs_hNTO
1477.2379086026417	-1.31018	0.0939947	-13.9389	3.6774965213106674e-44	4.8634239455943276e-42	ENSG00000091972	CD200	RUNX1_vs_hNTO
334.7773853520853	-0.774932	0.11379394474666926	-6.80996	9.762801498979143e-12	1.5843947741641784e-10	ENSG00000092096	SLC22A17	RUNX1_vs_hNTO
22.396702366842135	-1.85549	0.3575533115182528	-5.18941	2.1096703897100693e-7	1.9409071023814927e-6	ENSG00000092295	TGM1	RUNX1_vs_hNTO
314.34386992027464	0.6435590539619391	0.10598987444595677	6.071891841801207	1.2641206647769604e-9	1.5970229021745245e-8	ENSG00000092470	WDR76	RUNX1_vs_hNTO
505.7253276256362	0.6576218345088866	0.11926825072599292	5.513804642106373	3.51158375935789e-8	3.6642698579041165e-7	ENSG00000092853	CLSPN	RUNX1_vs_hNTO
282.68366143267895	0.5625146311596798	0.11995799179243237	4.68926	2.741901413044907e-6	2.087718891345381e-5	ENSG00000093009	CDC45	RUNX1_vs_hNTO
648.9122945544839	1.024292587501683	0.0864869	11.84333050759415	2.3301238268893787e-32	1.7106227952758367e-30	ENSG00000094804	CDC6	RUNX1_vs_hNTO
16.131544370838263	3.397761904614879	0.4487892656457916	7.570951813487834	3.704994752802797e-14	7.625500789791806e-13	ENSG00000095203	EPB41L4B	RUNX1_vs_hNTO
197.86200577123253	0.7191201047203559	0.11767560201206713	6.111038247729663	9.898503721132463e-10	1.2668318386270217e-8	ENSG00000095209	TMEM38B	RUNX1_vs_hNTO
10328.370996196678	-1.20798	0.0971321	-12.4365	1.6567559676872624e-35	1.4641482715385963e-33	ENSG00000095303	PTGS1	RUNX1_vs_hNTO
113.02925100147837	-1.06719	0.16190927432707536	-6.59126	4.3611999599018895e-11	6.660384574307169e-10	ENSG00000095539	SEMA4G	RUNX1_vs_hNTO
193.45739331874847	-2.20587	0.19875774688715644	-11.0983	1.278706267458159e-28	7.593641964742768e-27	ENSG00000095637	SORBS1	RUNX1_vs_hNTO
1494.2376621339472	-1.64661	0.071797	-22.9342	2.117889106641632e-116	3.2910231809622093e-113	ENSG00000095739	BAMBI	RUNX1_vs_hNTO
315.03	-0.803241	0.16237748480358818	-4.94675	7.546165235751742e-7	6.32135413976023e-6	ENSG00000095752	IL11	RUNX1_vs_hNTO
1017.4850584064832	-0.59045	0.0998719	-5.91207	3.3783556378020474e-9	4.0382177934676145e-8	ENSG00000095951	HIVEP1	RUNX1_vs_hNTO
1028.3665546446882	0.736735	0.10079962850071139	7.308904740528906	2.6932861125702283e-13	5.0934793246548725e-12	ENSG00000096433	ITPR3	RUNX1_vs_hNTO
5057.07	0.8473397576529804	0.12140340141928162	6.97954	2.9615051478916127e-12	5.043213378331955e-11	ENSG00000096696	DSP	RUNX1_vs_hNTO
5200.009161125229	-0.578811	0.0470987	-12.2893	1.0338034470668548e-34	8.722775057672235e-33	ENSG00000097007	ABL1	RUNX1_vs_hNTO
110.38326798396321	1.3958329157515874	0.15109329580713576	9.238218732969525	2.5063473206137418e-20	8.622852119462074e-19	ENSG00000099204	ABLIM1	RUNX1_vs_hNTO
264.552	-0.721116	0.13198034648652873	-5.46381	4.6601133979361325e-8	4.790360227746145e-7	ENSG00000099308	MAST3	RUNX1_vs_hNTO
1360.3204608969145	-1.15342	0.0978903	-11.7828	4.7872346449721045e-32	3.473446086567892e-30	ENSG00000099337	KCNK6	RUNX1_vs_hNTO
33.64162628918105	-1.06462	0.33174288645520783	-3.20916	0.00133122	0.00579598	ENSG00000099365	STX1B	RUNX1_vs_hNTO
572.2878835363875	-0.661541	0.0945937	-6.9935	2.681034268829534e-12	4.607672443397633e-11	ENSG00000099377	HSD3B7	RUNX1_vs_hNTO
1035.3949547786478	0.5483870715815244	0.0626372	8.754973002668194	2.0415234739995286e-18	6.14004648704342e-17	ENSG00000099810	MTAP	RUNX1_vs_hNTO
35.758596841802216	-1.5361	0.3184671251121078	-4.82341	1.4112576650959275e-6	1.1372394849197821e-5	ENSG00000099822	HCN2	RUNX1_vs_hNTO
777.5901612995668	-0.824092	0.081702	-10.0866	6.3350001951907395e-24	2.772975320181261e-22	ENSG00000099860	GADD45B	RUNX1_vs_hNTO
88.35432104618269	-1.52434	0.1867300668341413	-8.16333	3.259208013386603e-16	7.93400154381462e-15	ENSG00000099864	PALM	RUNX1_vs_hNTO
75.96384586589822	-0.727658	0.1920267291270163	-3.78936	1.5103870397808672e-4	8.28358445023348e-4	ENSG00000099889	ARVCF	RUNX1_vs_hNTO
746.4657119958702	0.5649261201731114	0.0944985	5.978147540496686	2.2568928761811988e-9	2.750606631513125e-8	ENSG00000100003	SEC14L2	RUNX1_vs_hNTO
340.7935306315158	-0.531482	0.154286	-3.4448	5.71489339083201e-4	0.0027423	ENSG00000100092	SH3BP1	RUNX1_vs_hNTO
278.32296657836764	-0.553891	0.11774721159402705	-4.70407	2.5502233554677124e-6	1.9473388578790514e-5	ENSG00000100100	PIK3IP1	RUNX1_vs_hNTO
306.84462714815606	-0.51763	0.11426441261501903	-4.5301	5.8954835181551166e-6	4.24288232971974e-5	ENSG00000100105	PATZ1	RUNX1_vs_hNTO
1061.988363283714	1.7307956834771314	0.0881923	19.62524415353432	9.412382869667795e-86	5.484771980334231e-83	ENSG00000100292	HMOX1	RUNX1_vs_hNTO
1349.123427357081	0.5751244492318818	0.0753191	7.6358351881477935	2.2436118388998522e-14	4.695469131309264e-13	ENSG00000100297	MCM5	RUNX1_vs_hNTO
792.1240689168018	-0.549212	0.0736677	-7.45527	8.968266289029635e-14	1.7732767838396784e-12	ENSG00000100299	ARSA	RUNX1_vs_hNTO
78.34124597142545	-2.26494	0.3122019594410948	-7.25473	4.0247335753712203e-13	7.482473278160234e-12	ENSG00000100311	PDGFB	RUNX1_vs_hNTO
251.02622742609088	-0.821798	0.1192938388661906	-6.88885	5.624362010778654e-12	9.305898705855329e-11	ENSG00000100321	SYNGR1	RUNX1_vs_hNTO
165.42350667736636	-0.57327	0.13606898563634062	-4.21308	2.5190691578550843e-5	1.608667211867252e-4	ENSG00000100360	IFT27	RUNX1_vs_hNTO
429.9464346499561	-4.44716	0.3049251867103312	-14.5844	3.529410651605501e-48	5.439084332271717e-46	ENSG00000100368	CSF2RB	RUNX1_vs_hNTO
108.36883629783298	0.5184021834595045	0.15925021990256982	3.255268242497033	0.00113285	0.0050392	ENSG00000100479	POLE2	RUNX1_vs_hNTO
1689.3187265750541	0.6142656040610764	0.11443001332226528	5.368046251389847	7.959414467991565e-8	7.857024964777063e-7	ENSG00000100503	NIN	RUNX1_vs_hNTO
1899.5745048912531	0.7750804984501481	0.052235	14.838334794391098	8.278552832555837e-50	1.3541243391988483e-47	ENSG00000100522	GNPNAT1	RUNX1_vs_hNTO
443.7548452793254	0.9149425806802864	0.0924868	9.892678564409291	4.478807609740541e-23	1.8436274944554497e-21	ENSG00000100558	PLEK2	RUNX1_vs_hNTO
875.6147824713034	0.573465	0.0660872	8.677401529949462	4.049135325588533e-18	1.1853096768641974e-16	ENSG00000100580	TMED8	RUNX1_vs_hNTO
29.565385819595598	-1.52334	0.3668155154942396	-4.15289	3.2830104173288725e-5	2.0577578235943356e-4	ENSG00000100628	ASB2	RUNX1_vs_hNTO
1345.0907033962048	-0.661198	0.0705345	-9.37412	6.97568588211517e-21	2.4871054425201063e-19	ENSG00000100647	SUSD6	RUNX1_vs_hNTO
878.4159680120935	-1.23114	0.0990578	-12.4285	1.8312949138705008e-35	1.6107620876860014e-33	ENSG00000100968	NFATC4	RUNX1_vs_hNTO
740.0127672790801	-0.653424	0.0879758	-7.42731	1.1083060699312629e-13	2.1572633910238265e-12	ENSG00000100979	PLTP	RUNX1_vs_hNTO
118.91173133789695	-2.20407	0.24719649813405664	-8.91625	4.823435697094777e-19	1.5040569472195034e-17	ENSG00000101096	NFATC2	RUNX1_vs_hNTO
667.9521487096742	0.6653650058361624	0.0930387	7.1514843325061825	8.584452001934352e-13	1.5438573440243485e-11	ENSG00000101134	DOK5	RUNX1_vs_hNTO
2457.9374170604765	-0.803829	0.0577669	-13.9151	5.131690562597945e-44	6.691652721731739e-42	ENSG00000101160	CTSZ	RUNX1_vs_hNTO
41.436736260190855	-1.1275	0.3011758573504903	-3.74367	1.8135280722697227e-4	9.782139995259914e-4	ENSG00000101210	EEF1A2	RUNX1_vs_hNTO
402.24119401255797	0.8041644634487466	0.112373	7.156178089259274	8.295735947194921e-13	1.4945950551434174e-11	ENSG00000101333	PLCB4	RUNX1_vs_hNTO
27388.539887772633	-1.15945	0.0683115	-16.973	1.3007290586692104e-64	3.789796055781995e-62	ENSG00000101335	MYL9	RUNX1_vs_hNTO
690.9439800987427	0.5257290619551153	0.1212088640522086	4.337381313372153	1.4419034989901928e-5	9.63007684300506e-5	ENSG00000101384	JAG1	RUNX1_vs_hNTO
485.2618382061398	-0.693348	0.11089224852533505	-6.25244	4.0407679248321247e-10	5.491851275098005e-9	ENSG00000101400	SNTA1	RUNX1_vs_hNTO
269.2458632312007	-0.585489	0.13248377646878934	-4.41933	9.900851604422079e-6	6.812589663013229e-5	ENSG00000101460	MAP1LC3A	RUNX1_vs_hNTO
998.6273670210858	-0.633828	0.0557888	-11.3612	6.524332154669572e-30	4.096270090509209e-28	ENSG00000101665	SMAD7	RUNX1_vs_hNTO
340.9828637367635	1.5918880866984217	0.2567116598181042	6.201074340863096	5.60790145470714e-10	7.469324173280287e-9	ENSG00000101670	LIPG	RUNX1_vs_hNTO
3716.5301129716113	-2.39459	0.1520358665577025	-15.7502	6.850113116500309e-56	1.4192673253709029e-53	ENSG00000101825	MXRA5	RUNX1_vs_hNTO
2740.599313854844	0.771813	0.0473522	16.299429304916096	9.961792546026544e-60	2.3815069949456023e-57	ENSG00000101856	PGRMC1	RUNX1_vs_hNTO
624.4783962787667	0.5958270458236721	0.0724567	8.22321	1.981230979967557e-16	4.9258685444606716e-15	ENSG00000101911	PRPS2	RUNX1_vs_hNTO
25.0185	1.7300662323490765	0.3531271742864389	4.899272438732608	9.619218732918582e-7	7.9472561680431e-6	ENSG00000101938	CHRDL1	RUNX1_vs_hNTO
829.7283597869421	1.3043546723518769	0.15280725533514905	8.535947259121055	1.3901176638836266e-17	3.8345449820174535e-16	ENSG00000101955	SRPX	RUNX1_vs_hNTO
515.4007348796833	-0.55304	0.10700607765210819	-5.1683	2.3622796487822374e-7	2.155060108162543e-6	ENSG00000101986	ABCD1	RUNX1_vs_hNTO
67.78599732930087	-1.26159	0.20138110255995853	-6.26468	3.736024602518043e-10	5.092518330639909e-9	ENSG00000102057	KCND1	RUNX1_vs_hNTO
3707.338640850822	0.7947770659635345	0.0602972	13.18099187126266	1.1289668522692338e-39	1.260246882071002e-37	ENSG00000102172	SMS	RUNX1_vs_hNTO
10.697519843841626	1.5553914496863648	0.49893485758437656	3.1174239002199347	0.00182439	0.00766203	ENSG00000102174	PHEX	RUNX1_vs_hNTO
96.55644897485264	-1.42353	0.2616003160229493	-5.44161	5.280094608487598e-8	5.371408846943167e-7	ENSG00000102271	KLHL4	RUNX1_vs_hNTO
115.4771968418877	1.5758172812549278	0.24963921664781027	6.312378729653213	2.747787663248385e-10	3.815189617021045e-9	ENSG00000102287	GABRE	RUNX1_vs_hNTO
323.9632624892226	-1.13448	0.1204308184727928	-9.42018	4.503038964569604e-21	1.6336219372048522e-19	ENSG00000102312	PORCN	RUNX1_vs_hNTO
163.61343017135428	-0.535303	0.13731020795076293	-3.89849	9.679330147959107e-5	5.516212385971683e-4	ENSG00000102362	SYTL4	RUNX1_vs_hNTO
213.1183889789429	-1.18385	0.12996394952383108	-9.10905	8.310840382165707e-20	2.74287151515476e-18	ENSG00000102452	NALCN	RUNX1_vs_hNTO
300.87423981012495	0.9356609333085577	0.14978312558230847	6.246771321342173	4.19023838320208e-10	5.6908503373320595e-9	ENSG00000102468	HTR2A	RUNX1_vs_hNTO
165.47401502473534	0.7042004511332622	0.1305788241975737	5.392914628085211	6.932389442516531e-8	6.920142715985318e-7	ENSG00000102547	CAB39L	RUNX1_vs_hNTO
2342.0189507677064	-0.537624	0.0910327	-5.90583	3.508663019260383e-9	4.172579038274768e-8	ENSG00000102802	MEDAG	RUNX1_vs_hNTO
111.0760059854097	0.630372	0.15778868798334048	3.9950412329857734	6.468299463153112e-5	3.8241718481108464e-4	ENSG00000102967	DHODH	RUNX1_vs_hNTO
266.90711549246504	-0.58746	0.11302914848519675	-5.19742	2.0207148764875686e-7	1.8672086373569716e-6	ENSG00000103145	HCFC1R1	RUNX1_vs_hNTO
859.4057039488221	-2.93227	0.18587564694560108	-15.7754	4.592148726824398e-56	9.621325540347702e-54	ENSG00000103196	CRISPLD2	RUNX1_vs_hNTO
255.04059109553322	-0.674493	0.10711315098632387	-6.29702	3.034267799280585e-10	4.178729073351925e-9	ENSG00000103227	LMF1	RUNX1_vs_hNTO
550.5174512284365	0.5589924880816897	0.12157667049085043	4.59786	4.26853027347012e-6	3.1510405387726576e-5	ENSG00000103241	FOXF1	RUNX1_vs_hNTO
3972.268601566208	-1.16728	0.14888363083231584	-7.84025	4.4966689615567254e-15	9.911274955809487e-14	ENSG00000103257	SLC7A5	RUNX1_vs_hNTO
5493.57	0.5623661205681131	0.10492008020221148	5.359947490359044	8.3246144739697e-8	8.204497150957346e-7	ENSG00000103489	XYLT1	RUNX1_vs_hNTO
35.142297577331405	-2.2407	0.3451106279195996	-6.49269	8.431756973558385e-11	1.2419192123692198e-9	ENSG00000103522	IL21R	RUNX1_vs_hNTO
457.3905287969691	1.0171828552060052	0.0993478	10.23860780367079	1.3313832955981608e-24	6.05519617390705e-23	ENSG00000103647	CORO2B	RUNX1_vs_hNTO
64.45431105185384	-0.937876	0.22463727128711974	-4.17507	2.978944804401421e-5	1.879809941376423e-4	ENSG00000103811	CTSH	RUNX1_vs_hNTO
91768.74339567068	-1.9479	0.07819	-24.9124	5.465566162064195e-137	1.1324045802667892e-133	ENSG00000103888	CEMIP	RUNX1_vs_hNTO
40.53045244099966	-1.96678	0.32752279971738363	-6.00502	1.9130683463184745e-9	2.3562077578468027e-8	ENSG00000104081	BMF	RUNX1_vs_hNTO
85.36273815634392	2.2312741706135912	0.1712390541272204	13.030171078589863	8.242264304266459e-39	8.634466431553745e-37	ENSG00000104213	PDGFRL	RUNX1_vs_hNTO
255.79871617659464	0.7445556932606193	0.11693142245358049	6.367456049345449	1.9218909482414974e-10	2.710854804225356e-9	ENSG00000104231	ZFAND1	RUNX1_vs_hNTO
20.75654368619251	4.6906318923802885	0.9754957722523068	4.808459478558439	1.5209785094226548e-6	1.2188090358918885e-5	ENSG00000104267	CA2	RUNX1_vs_hNTO
552.0191278580086	0.8180535343316513	0.0796374	10.272230122412338	9.400601511401309e-25	4.338936049086639e-23	ENSG00000104312	RIPK2	RUNX1_vs_hNTO
572.4721903908095	-0.531277	0.0802093	-6.62363	3.5048377159889325e-11	5.401215610747572e-10	ENSG00000104324	CPQ	RUNX1_vs_hNTO
1773.0648348483262	1.1525302618423838	0.10906878412906258	10.567003850327872	4.238189269522247e-26	2.1381327491065973e-24	ENSG00000104332	SFRP1	RUNX1_vs_hNTO
740.5510062357229	0.5882537127734644	0.0740017	7.949192498588075	1.8773114953922e-15	4.274264646468663e-14	ENSG00000104356	POP1	RUNX1_vs_hNTO
6447.425842339623	1.302620568299857	0.13315880431889707	9.782459184450616	1.3391647774444083e-22	5.3357704284200605e-21	ENSG00000104368	PLAT	RUNX1_vs_hNTO
255.2051995482559	-2.76525	0.2172387858645712	-12.7291	4.075414699492209e-37	3.897141430842627e-35	ENSG00000104415	CCN4	RUNX1_vs_hNTO
6.407049188944856	-4.65158	1.3785394127061334	-3.37428	7.400933799615884e-4	0.00345272	ENSG00000104435	STMN2	RUNX1_vs_hNTO
68.31569061065602	0.6156335624296873	0.1857734010130356	3.313895095167519	9.20060192728171e-4	0.00417836	ENSG00000104450	SPAG1	RUNX1_vs_hNTO
57.46144512581725	0.8703881631957795	0.21781283203547977	3.996037125370102	6.441163714706813e-5	3.809336498196573e-4	ENSG00000104689	TNFRSF10A	RUNX1_vs_hNTO
74.73754584863504	3.359836107199068	0.38295761382534355	8.773388975447807	1.7336787419538534e-18	5.231052993723868e-17	ENSG00000104722	NEFM	RUNX1_vs_hNTO
1931.5134260044993	0.5853640931979749	0.0592466	9.880123931644624	5.077008099710972e-23	2.076117763932248e-21	ENSG00000104738	MCM4	RUNX1_vs_hNTO
913.8551502668101	0.5345192785605013	0.062000167478922064	8.621255398095812	6.622401960162761e-18	1.8910862075215162e-16	ENSG00000104756	KCTD9	RUNX1_vs_hNTO
66.07139274077632	-2.0446	0.3074901040036909	-6.64932	2.944526176293789e-11	4.5755483007791907e-10	ENSG00000104783	KCNN4	RUNX1_vs_hNTO
642.7294671705412	-0.513022	0.0823139	-6.23251	4.590171791531506e-10	6.188932277417787e-9	ENSG00000104823	ECH1	RUNX1_vs_hNTO
586.406	-1.03359	0.0960828	-10.7572	5.478906262122776e-27	2.9106884635271624e-25	ENSG00000104870	FCGRT	RUNX1_vs_hNTO
455.40105910565353	-0.591093	0.1052884235287875	-5.61403	1.9766559453817723e-8	2.1354984596485462e-7	ENSG00000104881	PPP1R13L	RUNX1_vs_hNTO
184.72164099869914	-0.963473	0.1664849718151834	-5.78715	7.159119679042131e-9	8.194972661454795e-8	ENSG00000104998	IL27RA	RUNX1_vs_hNTO
233.50887431707085	-0.629225	0.124638	-5.0484	4.4552588226232746e-7	3.896679702882561e-6	ENSG00000105204	DYRK1B	RUNX1_vs_hNTO
3508.0192406542014	-0.697617	0.0663981	-10.5066	8.05548008134153e-26	4.016324520769399e-24	ENSG00000105223	PLD3	RUNX1_vs_hNTO
52.3116	-0.770305	0.2445704793410071	-3.14962	0.00163481	0.00695512	ENSG00000105227	PRX	RUNX1_vs_hNTO
110.65846030263633	-0.513216	0.16840474616334297	-3.04751	0.00230743	0.00939447	ENSG00000105255	FSD1	RUNX1_vs_hNTO
1655.8513094830525	-0.696221	0.057887790211621507	-12.0271	2.560529629648605e-33	2.031753021449257e-31	ENSG00000105270	CLIP3	RUNX1_vs_hNTO
504.22012301537234	-0.785469	0.1234991760283289	-6.36012	2.0160026033645556e-10	2.832886250560578e-9	ENSG00000105290	APLP1	RUNX1_vs_hNTO
23.275084212764217	-1.70798	0.4225842992347475	-4.04175	5.305300855994991e-5	3.1891665074706185e-4	ENSG00000105376	ICAM5	RUNX1_vs_hNTO
2059.645323497383	-0.701247	0.10120151227278745	-6.92921	4.231905532708068e-12	7.070998429068759e-11	ENSG00000105429	MEGF8	RUNX1_vs_hNTO
804.7787881237762	-1.00967	0.0942432	-10.7134	8.806575625188913e-27	4.638876149234398e-25	ENSG00000105472	CLEC11A	RUNX1_vs_hNTO
112.6802700317879	-2.16029	0.23999339991185778	-9.00147	2.2270770154617323e-19	7.111011148512828e-18	ENSG00000105509	HAS1	RUNX1_vs_hNTO
171.2950138535082	0.7592292610001321	0.12245995516526957	6.199816584739812	5.652899963700195e-10	7.518518232747329e-9	ENSG00000105514	RAB3D	RUNX1_vs_hNTO
31.36646611650602	-1.24621	0.31599658578115203	-3.94375	8.021604316307136e-5	4.648890639456984e-4	ENSG00000105516	DBP	RUNX1_vs_hNTO
1792.8723923665943	-0.530949	0.085619	-6.20131	5.599654871208453e-10	7.463671507035313e-9	ENSG00000105520	PLPPR2	RUNX1_vs_hNTO
511.84963517915423	-0.572514	0.10491768520661032	-5.4568	4.8480404234930297e-8	4.961658055810895e-7	ENSG00000105559	PLEKHA4	RUNX1_vs_hNTO
122.02520060309826	-1.08633	0.19240403055441108	-5.64606	1.6416346319880627e-8	1.7943470681524855e-7	ENSG00000105605	CACNG7	RUNX1_vs_hNTO
48.15847400443292	-1.0537	0.25866702961101307	-4.07358	4.6295154903022426e-5	2.816527743806392e-4	ENSG00000105639	JAK3	RUNX1_vs_hNTO
105.27162010774259	-0.899882	0.1818468119904626	-4.94857	7.476026069692472e-7	6.2710507477083e-6	ENSG00000105655	ISYNA1	RUNX1_vs_hNTO
63.26790359888672	-0.759773	0.22729303700431258	-3.3427	8.296682053186336e-4	0.00381358	ENSG00000105664	COMP	RUNX1_vs_hNTO
295.82490468767367	-0.691817	0.1305556422465213	-5.29902	1.1642766349359618e-7	1.1144900621997372e-6	ENSG00000105711	SCN1B	RUNX1_vs_hNTO
24.391196339751563	-1.50979	0.325387	-4.63998	3.484465580922316e-6	2.597954005895979e-5	ENSG00000105767	CADM4	RUNX1_vs_hNTO
852.2045525724127	0.5677227331663994	0.11760310645446671	4.827446742541694	1.3829465574011581e-6	1.1168386511849023e-5	ENSG00000105835	NAMPT	RUNX1_vs_hNTO
1308.655054312631	-2.14898	0.11062995519949026	-19.4249	4.749108573348381e-84	2.604606693153743e-81	ENSG00000105855	ITGB8	RUNX1_vs_hNTO
152.70234269700555	-0.595564	0.13045932055182205	-4.56513	4.9917316390356416e-6	3.6359695262928754e-5	ENSG00000105875	WDR91	RUNX1_vs_hNTO
16.717613128226915	1.3560903121357613	0.41839809117661203	3.2411484199705285	0.00119049	0.00525719	ENSG00000105877	DNAH11	RUNX1_vs_hNTO
92.82702348076015	1.3871775180314054	0.23920602962044626	5.799090935259751	6.6675371249348395e-9	7.684151098186647e-8	ENSG00000105889	STEAP1B	RUNX1_vs_hNTO
92.82702348076015	1.3871775180314054	0.23920602962044626	5.799090935259751	6.6675371249348395e-9	7.684151098186647e-8	ENSG00000105889	LOC401312	RUNX1_vs_hNTO
425.3780836841401	-0.627371	0.1405440931114049	-4.46388	8.049044207362489e-6	5.6403805837913686e-5	ENSG00000105894	PTN	RUNX1_vs_hNTO
4.544327401000228	5.097431152833992	1.1483716902068208	4.4388338691246805	9.044759561864028e-6	6.274465459452326e-5	ENSG00000105967	TFEC	RUNX1_vs_hNTO
1503.5624551720223	1.4643223193754895	0.0907162	16.141793697828273	1.2971617132052867e-58	2.9142378874866243e-56	ENSG00000105976	MET	RUNX1_vs_hNTO
52.281199127046094	-1.23404	0.24530759011652672	-5.03058	4.890101100297181e-7	4.2491013614744425e-6	ENSG00000105991	HOXA1	RUNX1_vs_hNTO
628.5769781648205	-0.598567	0.14332899247341824	-4.17617	2.9645264744065905e-5	1.872612641201209e-4	ENSG00000105997	HOXA3	RUNX1_vs_hNTO
33.849790246413825	-1.52702	0.3652015734027487	-4.1813	2.898511630456779e-5	1.8346417641930605e-4	ENSG00000106003	LFNG	RUNX1_vs_hNTO
52.78635444813845	1.0120392090451795	0.21648610961423173	4.674845932834152	2.9417437826407922e-6	2.2235385616093578e-5	ENSG00000106025	TSPAN12	RUNX1_vs_hNTO
696.6107551839491	1.4947649224187494	0.0854749	17.487769717236294	1.7757179143192083e-68	6.131817027464866e-66	ENSG00000106034	CPED1	RUNX1_vs_hNTO
115.35243415032576	0.7302003353230899	0.17572796235543683	4.1552882394786295	3.248777176265946e-5	2.0376706359176284e-4	ENSG00000106089	STX1A	RUNX1_vs_hNTO
157.7033985882199	-0.743579	0.14677984018485102	-5.06595	4.0637696933646047e-7	3.577767397175155e-6	ENSG00000106100	NOD1	RUNX1_vs_hNTO
9752.592396478403	-0.635139	0.0933956	-6.80052	1.0424020912770022e-11	1.684373639171773e-10	ENSG00000106211	HSPB1	RUNX1_vs_hNTO
135.08144123919473	1.0385984837295688	0.1952505317309345	5.319311934887901	1.0416041862519577e-7	1.0066001695796557e-6	ENSG00000106278	PTPRZ1	RUNX1_vs_hNTO
5163.251248614319	-0.731243	0.088525	-8.2603	1.4531078351233916e-16	3.676540271580174e-15	ENSG00000106333	PCOLCE	RUNX1_vs_hNTO
389.4280733609579	0.7356685018791081	0.0788272	9.332676424419148	1.0323059750100178e-20	3.638829776183705e-19	ENSG00000106351	AGFG2	RUNX1_vs_hNTO
224.33229319247386	0.6239107161854557	0.129277	4.82614	1.3920211653899388e-6	1.1236804619491857e-5	ENSG00000106462	EZH2	RUNX1_vs_hNTO
990.7969978209396	-1.07541	0.17292522825423118	-6.21893	5.005622596500686e-10	6.729621092786466e-9	ENSG00000106483	SFRP4	RUNX1_vs_hNTO
37.41575179841251	-2.19719	0.34736448013823257	-6.32531	2.5271888411367947e-10	3.524644003042469e-9	ENSG00000106511	MEOX2	RUNX1_vs_hNTO
1453.0098790020895	0.7674669702719942	0.07255	10.578458210682541	3.750793547800773e-26	1.900571937115245e-24	ENSG00000106537	TSPAN13	RUNX1_vs_hNTO
10.97328116846318	-6.68466	1.2643879015407897	-5.28687	1.244257233137732e-7	1.188001260948248e-6	ENSG00000106538	RARRES2	RUNX1_vs_hNTO
53.637526410526426	-1.76261	0.3415382506369781	-5.16081	2.4588942243734085e-7	2.23336583545499e-6	ENSG00000106631	MYL7	RUNX1_vs_hNTO
648.7184793757152	0.7273326448679449	0.1599138065248257	4.548279230380466	5.408634173043479e-6	3.912133492038082e-5	ENSG00000106772	PRUNE2	RUNX1_vs_hNTO
2033.2124161947154	-0.801731	0.0974004	-8.23129	1.8520056003479345e-16	4.616891501295178e-15	ENSG00000106799	TGFBR1	RUNX1_vs_hNTO
133.38369155795962	-2.06828	0.24335527786764122	-8.49902	1.911964795936914e-17	5.182035981080761e-16	ENSG00000106809	OGN	RUNX1_vs_hNTO
860.8396151584674	0.6942334957144863	0.0599774	11.574925722747974	5.5219062917471804e-31	3.7038484396478295e-29	ENSG00000106853	PTGR1	RUNX1_vs_hNTO
21.344944480620644	1.6339127617190508	0.39630130442410977	4.122905333590541	3.7412348094533755e-5	2.313857561919638e-4	ENSG00000107165	TYRP1	RUNX1_vs_hNTO
77.42383148307758	0.7729438545266061	0.20206814992224928	3.825164207342995	1.3068495073017113e-4	7.256945432595298e-4	ENSG00000107282	APBA1	RUNX1_vs_hNTO
52.578593975943086	-2.29924	0.3071782190027313	-7.48502	7.153374827815033e-14	1.4373812544640831e-12	ENSG00000107317	PTGDS	RUNX1_vs_hNTO
1098.916243231769	0.9062067323803041	0.2211842110500817	4.097067905878308	4.184161920732901e-5	2.565671402035725e-4	ENSG00000107562	CXCL12	RUNX1_vs_hNTO
609.4995317007805	-3.44265	0.15850152256646163	-21.72	1.3286822198863873e-104	1.1798065406772127e-101	ENSG00000107731	UNC5B	RUNX1_vs_hNTO
1382.9628618050288	-0.721017	0.0962022	-7.49481	6.63926417382004e-14	1.3369585210499169e-12	ENSG00000107738	VSIR	RUNX1_vs_hNTO
853.2194699872695	0.5294023737309783	0.0694274	7.625263586778208	2.4353624682163545e-14	5.091054253904749e-13	ENSG00000107789	MINPP1	RUNX1_vs_hNTO
34842.22246589437	-1.60579	0.11113751842776404	-14.4487	2.554798074446914e-47	3.721821851110282e-45	ENSG00000107796	ACTA2	RUNX1_vs_hNTO
2358.5748414646673	0.5239441188515908	0.054427184506450184	9.626515198292095	6.178945802362248e-22	2.3805537681125793e-20	ENSG00000107798	LIPA	RUNX1_vs_hNTO
364.4663159001526	-0.513645	0.0941821	-5.45374	4.932025132772902e-8	5.042076351470192e-7	ENSG00000107829	FBXW4	RUNX1_vs_hNTO
155.47358572712488	-0.799301	0.16045897660372554	-4.98134	6.314469601397209e-7	5.361835822279316e-6	ENSG00000107902	LHPP	RUNX1_vs_hNTO
962.6980430850896	0.7695973992024068	0.0627771	12.259205456935053	1.4996305834882436e-34	1.2596221392029405e-32	ENSG00000107949	BCCIP	RUNX1_vs_hNTO
8.69427	2.5247229757732423	0.5589915103934464	4.516567655913441	6.285004281434928e-6	4.49372986334038e-5	ENSG00000107954	NEURL1	RUNX1_vs_hNTO
12526.42095219521	-1.02884	0.0885413	-11.6199	3.2638792464709576e-31	2.2375572172405864e-29	ENSG00000107957	SH3PXD2A	RUNX1_vs_hNTO
2142.516024182201	0.7882334849406576	0.0569648	13.837205651835035	1.5200149895477573e-43	1.9281441843603424e-41	ENSG00000108219	TSPAN14	RUNX1_vs_hNTO
7.166897791680407	-2.35156	0.7594226715090286	-3.09652	0.00195809	0.00815194	ENSG00000108244	KRT23	RUNX1_vs_hNTO
16.575142160669596	1.7104468051109005	0.5356375015837616	3.193291731914752	0.00140661	0.00608986	ENSG00000108342	CSF3	RUNX1_vs_hNTO
9.994516974514246	-2.19223	0.5931242693691823	-3.69607	2.1896599786588224e-4	0.00116095	ENSG00000108405	P2RX1	RUNX1_vs_hNTO
320.4455412390531	0.889513	0.12438653199804728	7.151199544432514	8.602283372345675e-13	1.5438573440243485e-11	ENSG00000108448	TRIM16L	RUNX1_vs_hNTO
75.15812113694211	-1.31143	0.22485636377069146	-5.83231	5.466628085832367e-9	6.359090075889966e-8	ENSG00000108511	HOXB6	RUNX1_vs_hNTO
1691.5974055887646	0.6198589967137903	0.0578347	10.717771965440726	8.400248270309657e-27	4.437377606132129e-25	ENSG00000108561	C1QBP	RUNX1_vs_hNTO
94.2318	-4.47208	0.4030757971529956	-11.0949	1.328298089334229e-28	7.863103006925514e-27	ENSG00000108576	SLC6A4	RUNX1_vs_hNTO
30.409604471038914	-1.51554	0.44792983254271157	-3.38344	7.158480005078189e-4	0.00334883	ENSG00000108688	CCL7	RUNX1_vs_hNTO
28.74201887983142	-2.9774	0.4163411816399837	-7.15135	8.592748466595112e-13	1.5438573440243485e-11	ENSG00000108759	KRT32	RUNX1_vs_hNTO
1217.7865693226895	-0.638043	0.0788641	-8.09041	5.946563286483291e-16	1.4197895723822526e-14	ENSG00000108784	NAGLU	RUNX1_vs_hNTO
652896.5146473941	-1.24914	0.0715724	-17.4528	3.2788852904790675e-68	1.111661345664785e-65	ENSG00000108821	COL1A1	RUNX1_vs_hNTO
41.92317126461902	-1.33448	0.294618	-4.52952	5.911880663384093e-6	4.2514014165107286e-5	ENSG00000108823	SGCA	RUNX1_vs_hNTO
35.982434045162044	-1.05335	0.29944662106956865	-3.51765	4.353802885837426e-4	0.00214153	ENSG00000108830	RND2	RUNX1_vs_hNTO
692.6439906870305	-0.576853	0.0843356	-6.83997	7.921054900506207e-12	1.29678587120052e-10	ENSG00000108840	HDAC5	RUNX1_vs_hNTO
88.23407794027962	-1.08742	0.1850334707605185	-5.87688	4.180816029813344e-9	4.943543215467941e-8	ENSG00000108852	MPP2	RUNX1_vs_hNTO
2763.4234910168598	1.1465562787462187	0.0707787	16.199164609110603	5.111675806028412e-59	1.2065496044938202e-56	ENSG00000108854	SMURF2	RUNX1_vs_hNTO
56.138250810270605	-2.03618	0.2941977573966263	-6.92111	4.481101780250977e-12	7.46063436574464e-11	ENSG00000108947	EFNB3	RUNX1_vs_hNTO
15.728407974361332	-2.65509	0.5629602598678455	-4.71631	2.4016399061497738e-6	1.8436961436794908e-5	ENSG00000108950	FAM20A	RUNX1_vs_hNTO
99.66901029587325	-3.31012	0.5265906389097355	-6.28594	3.2586898639651844e-10	4.471286967870405e-9	ENSG00000109063	MYH3	RUNX1_vs_hNTO
17.386483181972896	-2.50667	0.4590880429226328	-5.4601	4.758696337987948e-8	4.878263779760575e-7	ENSG00000109072	VTN	RUNX1_vs_hNTO
2684.7349713217777	-0.642415	0.0553978	-11.5964	4.298256091030806e-31	2.903970338023603e-29	ENSG00000109079	TNFAIP1	RUNX1_vs_hNTO
127.979	-0.974444	0.15777553268440758	-6.17614	6.568626191003627e-10	8.625716379129903e-9	ENSG00000109107	ALDOC	RUNX1_vs_hNTO
653.6298262187785	-1.25264	0.2328492635557019	-5.37963	7.46382492792616e-8	7.407022002716292e-7	ENSG00000109193	SULT1E1	RUNX1_vs_hNTO
155.5457337880028	0.5866934051985723	0.15098852184283656	3.885682156748706	1.0204294468224841e-4	5.774794505280383e-4	ENSG00000109452	INPP4B	RUNX1_vs_hNTO
1385.935596415597	-0.612567	0.1321544880366521	-4.63524	3.565277681572562e-6	2.6571436022495426e-5	ENSG00000109472	CPE	RUNX1_vs_hNTO
1612.1925195091756	0.5244323206225019	0.0629889	8.325785689049505	8.377124072893911e-17	2.1516285480337844e-15	ENSG00000109586	GALNT7	RUNX1_vs_hNTO
553.7508223902475	-1.09432	0.11181632444559543	-9.78674	1.2836392611948195e-22	5.13648525826176e-21	ENSG00000109610	SOD3	RUNX1_vs_hNTO
815.385	0.5443123461612419	0.0792775	6.865911489423353	6.606802986233752e-12	1.0863937855758445e-10	ENSG00000109654	TRIM2	RUNX1_vs_hNTO
2679.957596145397	0.5752828130277774	0.0789068	7.290657693471896	3.084455418394208e-13	5.792128921127573e-12	ENSG00000109685	NSD2	RUNX1_vs_hNTO
149.89699412825325	0.549486	0.14000427329447038	3.9247829141724817	8.680798494411524e-5	4.98985356119888e-4	ENSG00000109738	GLRB	RUNX1_vs_hNTO
1791.4682007838194	-0.692952	0.0767615	-9.02734	1.7589351858793583e-19	5.645243444249982e-18	ENSG00000109743	BST1	RUNX1_vs_hNTO
523.4220638514978	0.645329	0.0794707	8.120332123636386	4.649096460973912e-16	1.1157233167024522e-14	ENSG00000109762	SNX25	RUNX1_vs_hNTO
3310.8368365074334	0.564361	0.0533432	10.579817026804978	3.696794466002813e-26	1.87831407105053e-24	ENSG00000109814	UGDH	RUNX1_vs_hNTO
1961.7279937661863	1.096757704672938	0.0631063	17.379539530508293	1.1789631240030986e-67	3.856864100576453e-65	ENSG00000109861	CTSC	RUNX1_vs_hNTO
31852.613775568414	0.511672	0.046601793740358124	10.979667720220524	4.786812426079788e-28	2.721332052107006e-26	ENSG00000109971	HSPA8	RUNX1_vs_hNTO
41.4528	-0.834057	0.2473364548695981	-3.37216	7.458229888328468e-4	0.00347597	ENSG00000110002	VWA5A	RUNX1_vs_hNTO
284.4260976740638	-1.05826	0.12311678736847685	-8.5956	8.283443632313954e-18	2.3403238395720955e-16	ENSG00000110057	UNC93B1	RUNX1_vs_hNTO
940.2292237681982	0.6457961602908946	0.0762019	8.474809330235795	2.3546487022674206e-17	6.299445387543844e-16	ENSG00000110104	CCDC86	RUNX1_vs_hNTO
5.1853321234225715	3.092677844961278	0.674242	4.586893313507971	4.498904305060196e-6	3.3026950117651695e-5	ENSG00000110203	FOLR3	RUNX1_vs_hNTO
2164.488173265416	-0.772211	0.0747749	-10.3272	5.311295845126983e-25	2.5073350284577936e-23	ENSG00000110237	ARHGEF17	RUNX1_vs_hNTO
1650.9744840859971	0.6488656291377674	0.0942684	6.883172931643581	5.853389698796342e-12	9.659129001190743e-11	ENSG00000110427	KIAA1549L	RUNX1_vs_hNTO
115.06654955082001	-0.89407	0.1759995637822345	-5.07996	3.7751943197293175e-7	3.3410559316560317e-6	ENSG00000110628	SLC22A18	RUNX1_vs_hNTO
232.81773528749343	1.8696642486218336	0.11872902886071017	15.7473	7.165197686415887e-56	1.4615523727868826e-53	ENSG00000110660	SLC35F2	RUNX1_vs_hNTO
168.56398048819247	-0.737544	0.13643511508658354	-5.40582	6.451253177990675e-8	6.488485329557288e-7	ENSG00000110721	CHKA	RUNX1_vs_hNTO
81.35285859222964	0.830129	0.1756537138800849	4.725941971262377	2.2905105730392007e-6	1.76490569438482e-5	ENSG00000110876	SELPLG	RUNX1_vs_hNTO
190.61011492312818	-0.913264	0.1260219944203814	-7.24687	4.2652858839180626e-13	7.898191248999019e-12	ENSG00000110881	ASIC1	RUNX1_vs_hNTO
614.8522240185051	0.6157844427882226	0.12105860943413228	5.086663771098986	3.6441704827258115e-7	3.2358498567327716e-6	ENSG00000110888	CAPRIN2	RUNX1_vs_hNTO
30.55628140979429	-1.77077	0.4296165059062196	-4.12174	3.760242935284761e-5	2.3240719262265476e-4	ENSG00000111052	LIN7A	RUNX1_vs_hNTO
1113.8643294884475	-0.590014	0.1007066786314075	-5.85874	4.6639176401814305e-9	5.4765788562004495e-8	ENSG00000111077	TNS2	RUNX1_vs_hNTO
517.3536244267324	1.0227697700916578	0.13226855823872594	7.732523766122133	1.054351280792129e-14	2.2728888246162807e-13	ENSG00000111186	WNT5B	RUNX1_vs_hNTO
132.5358544420831	-0.915346	0.15684863006145705	-5.83586	5.351477808722102e-9	6.229026635408305e-8	ENSG00000111199	TRPV4	RUNX1_vs_hNTO
4.672529196621047	-5.32034	1.5484102998389857	-3.436	5.903711414927146e-4	0.00282201	ENSG00000111215	PRH1	RUNX1_vs_hNTO
4.672529196621047	-5.32034	1.5484102998389857	-3.436	5.903711414927146e-4	0.00282201	ENSG00000111215	PRR4	RUNX1_vs_hNTO
245.84666690512677	1.0953346585571873	0.0919362	11.914077664308838	9.996626874422115e-33	7.608453115402008e-31	ENSG00000111261	MANSC1	RUNX1_vs_hNTO
504.824	0.7952840101197761	0.11881443115408298	6.693496761251351	2.1789985648887962e-11	3.4230653950700405e-10	ENSG00000111275	ALDH2	RUNX1_vs_hNTO
679.4329238749146	1.1143731899134175	0.11363645752664685	9.806475968789382	1.0559185696176387e-22	4.243472751650886e-21	ENSG00000111348	ARHGDIB	RUNX1_vs_hNTO
768.5408951118709	-1.28849	0.0845737	-15.2351	2.0685308442227686e-52	3.60484996749738e-50	ENSG00000111424	VDR	RUNX1_vs_hNTO
510.9811993672655	-0.510243	0.1042479032612242	-4.89452	9.854633324033362e-7	8.123755419683912e-6	ENSG00000111452	ADGRD1	RUNX1_vs_hNTO
365.03966986624795	0.6485948090379438	0.17500468346831813	3.7061568649696266	2.104279979856401e-4	0.00111982	ENSG00000111641	NOP2	RUNX1_vs_hNTO
497.7372686621768	-0.71684	0.0778368	-9.20953	3.275565225319219e-20	1.1145887729293336e-18	ENSG00000111684	LPCAT3	RUNX1_vs_hNTO
11992.966762029391	-0.528098	0.13608177084867815	-3.88074	1.0413915600790963e-4	5.88806198326104e-4	ENSG00000111799	COL12A1	RUNX1_vs_hNTO
47.926123799841726	1.4745988208505205	0.23938911437230495	6.159840745962999	7.281813589048612e-10	9.482121368365186e-9	ENSG00000111863	ADTRP	RUNX1_vs_hNTO
198.19647463097274	-0.545697	0.14673345877659316	-3.71897	2.0004042059796291e-4	0.00106973	ENSG00000111907	TPD52L1	RUNX1_vs_hNTO
5986.9273919556745	-0.638662	0.12506912500460818	-5.10647	3.2822421124298584e-7	2.9298213820239144e-6	ENSG00000112078	KCTD20	RUNX1_vs_hNTO
2292.508212017691	-0.552801	0.0500416	-11.0468	2.2710015656124033e-28	1.3316781822004555e-26	ENSG00000112079	STK38	RUNX1_vs_hNTO
721.768	-0.719544	0.0910652	-7.90142	2.7575211838694026e-15	6.158023654564402e-14	ENSG00000112144	CILK1	RUNX1_vs_hNTO
884.644	0.797711	0.0671135	11.885996995237086	1.3995505463662026e-32	1.0438967615236231e-30	ENSG00000112208	BAG2	RUNX1_vs_hNTO
154.50866796367555	1.8637381361433123	0.20334390636837096	9.165448669836346	4.9341285941286635e-20	1.660770684020166e-18	ENSG00000112297	CRYBG1	RUNX1_vs_hNTO
158.7196749253649	0.7838054733303261	0.1444293950141422	5.426911005571807	5.733769870326775e-8	5.810739498477356e-7	ENSG00000112320	SOBP	RUNX1_vs_hNTO
2545.7138065811387	0.6185663687546006	0.061286732636118856	10.09298982256485	5.933423766251786e-24	2.6156159094396464e-22	ENSG00000112378	PERP	RUNX1_vs_hNTO
1076.7142185448756	1.0805132339536114	0.0837057	12.90848419554732	4.0315922971109627e-38	4.085712041534137e-36	ENSG00000112414	ADGRG6	RUNX1_vs_hNTO
140.16813430481096	-1.24265	0.16119955756723992	-7.70877	1.2703453182297823e-14	2.7259066914880035e-13	ENSG00000112561	TFEB	RUNX1_vs_hNTO
3388.244179351959	-1.26245	0.064627	-19.5344	5.600944851002775e-85	3.164873292019658e-82	ENSG00000112655	PTK7	RUNX1_vs_hNTO
2500.0554528860926	-1.49201	0.10297426774316078	-14.4891	1.419058257535567e-47	2.1000935974814062e-45	ENSG00000112715	VEGFA	RUNX1_vs_hNTO
3875.2563814286464	1.7095749471379784	0.14455832997323886	11.826194640284381	2.858074895300295e-32	2.0899812773593962e-30	ENSG00000112769	LAMA4	RUNX1_vs_hNTO
260.8897146505605	-0.695221	0.15817130154804038	-4.39537	1.1058596988667661e-5	7.553467327754061e-5	ENSG00000112837	TBX18	RUNX1_vs_hNTO
67.49924499960866	0.6177203618032912	0.19758458950577806	3.1263590108338226	0.00176985	0.00746493	ENSG00000112877	CEP72	RUNX1_vs_hNTO
6316.640811319529	-1.63878	0.12056700416407654	-13.5923	4.4483792701089764e-42	5.4214985784132085e-40	ENSG00000112902	SEMA5A	RUNX1_vs_hNTO
511.017	0.5328418151717856	0.1338643242289236	3.980461696878729	6.878154745957183e-5	4.0446846908818545e-4	ENSG00000113070	HBEGF	RUNX1_vs_hNTO
216463.60171805375	-0.701254	0.0463333	-15.135	9.521060168296777e-52	1.6288000821855964e-49	ENSG00000113140	SPARC	RUNX1_vs_hNTO
17.090144000526326	-2.18046	0.49421236739997093	-4.41198	1.0242784235094002e-5	7.037479647450179e-5	ENSG00000113212	PCDHB7	RUNX1_vs_hNTO
317.6835508865059	-0.663908	0.1390264757046977	-4.77541	1.793410274005333e-6	1.4152775857044702e-5	ENSG00000113319	RASGRF2	RUNX1_vs_hNTO
219.11846775367903	0.9216276907040292	0.12328120775758364	7.475816529282301	7.672594067312288e-14	1.535095081257213e-12	ENSG00000113356	POLR3G	RUNX1_vs_hNTO
4258.508184589217	0.6039247395039449	0.0914949	6.600634802086709	4.094009301954256e-11	6.269039314710891e-10	ENSG00000113361	CDH6	RUNX1_vs_hNTO
1548.9620823530956	1.3798726973364095	0.13081363245207106	10.548386062454021	5.1677126796749076e-26	2.583440706109866e-24	ENSG00000113389	NPR3	RUNX1_vs_hNTO
1038.3889579266256	-0.672277	0.0892147	-7.5355	4.864683904834181e-14	9.946464997088046e-13	ENSG00000113594	LIFR	RUNX1_vs_hNTO
65.24671693558123	2.7881580174235983	0.23209549220624973	12.012977895089513	3.0370810956859072e-33	2.389554902584604e-31	ENSG00000113645	WWC1	RUNX1_vs_hNTO
26239.313454927236	-0.630184	0.0501232	-12.5727	2.9829104852444653e-36	2.7265848930565465e-34	ENSG00000113657	DPYSL3	RUNX1_vs_hNTO
2237.7841140043006	-1.65009	0.0711394	-23.1951	5.09729621628872e-119	8.640843867739614e-116	ENSG00000113721	PDGFRB	RUNX1_vs_hNTO
25031.768318322942	-0.741895	0.0682537	-10.8697	1.6078799748642042e-27	8.792415803898186e-26	ENSG00000113739	STC2	RUNX1_vs_hNTO
647.4698967476344	0.5201742395249079	0.0976034	5.32947	9.8500718707439e-8	9.586807515789142e-7	ENSG00000113742	CPEB4	RUNX1_vs_hNTO
72.031943375582145	2.123642237193719	0.22153653992337646	9.585968246720066	9.159444293130429e-22	3.471466620609819e-20	ENSG00000113805	CNTN3	RUNX1_vs_hNTO
954.011	-0.974376	0.18920930567615993	-5.14972	2.608695162401908e-7	2.360229922043104e-6	ENSG00000114270	COL7A1	RUNX1_vs_hNTO
6.228739553500533	3.0367704496978574	0.6656660048796116	4.562003207970744	5.066787293300567e-6	3.686320041286605e-5	ENSG00000114541	FRMD4B	RUNX1_vs_hNTO
21.5693	-1.09432	0.3495518382927992	-3.13064	0.00174426	0.00737033	ENSG00000114631	PODXL2	RUNX1_vs_hNTO
20.54141517170159	1.5356110550651554	0.39514562794073016	3.8861901701098645	1.0182974655812866e-4	5.766229225840951e-4	ENSG00000114638	UPK1B	RUNX1_vs_hNTO
19.111522384558064	3.5127578198414366	0.4373866138648554	8.031242174518892	9.64906718877998e-16	2.2603788425776417e-14	ENSG00000114771	AADAC	RUNX1_vs_hNTO
347.78441420371234	-0.668788	0.17936106576126126	-3.72872	1.9245239122195703e-4	0.00103271	ENSG00000114812	VIPR1	RUNX1_vs_hNTO
319.29853660929894	0.6579375311730831	0.0993054	6.625393306022383	3.463248067813093e-11	5.341537363152254e-10	ENSG00000114904	NEK4	RUNX1_vs_hNTO
228.32076968104818	0.7297948247785799	0.1202386454903617	6.069552944498864	1.282668017142273e-9	1.6182618752132588e-8	ENSG00000114948	ADAM23	RUNX1_vs_hNTO
368.2840019269579	1.0203487273500689	0.22838721951171456	4.46763	7.90923500094006e-6	5.5465778511669544e-5	ENSG00000115008	IL1A	RUNX1_vs_hNTO
32.95988037443972	1.0471241299846652	0.27005027494323064	3.8775155115275823	1.0552860138967567e-4	5.957589555293014e-4	ENSG00000115252	PDE1A	RUNX1_vs_hNTO
68.39351158461247	0.80678	0.19085178945635617	4.2272597605725615	2.3655452445551154e-5	1.5189504881273842e-4	ENSG00000115290	GRB14	RUNX1_vs_hNTO
3607.0140876649225	-0.584905	0.0582012	-10.0497	9.21448342894552e-24	3.9681864318602106e-22	ENSG00000115318	LOXL3	RUNX1_vs_hNTO
9.880078649957895	3.6791403052948857	0.6508459921219302	5.652858510044618	1.5780120195152435e-8	1.7319123088817389e-7	ENSG00000115339	GALNT3	RUNX1_vs_hNTO
192554.2328479391	-0.714528	0.0787603	-9.07218	1.1665837790752588e-19	3.816366268143219e-18	ENSG00000115461	IGFBP5	RUNX1_vs_hNTO
7688.779283990648	-0.646881	0.10316697293736064	-6.27024	3.6050291159252754e-10	4.924760287520777e-9	ENSG00000115594	IL1R1	RUNX1_vs_hNTO
3996.6635297766197	1.067434712853913	0.0595178	17.934714671785095	6.318721112983132e-72	2.45469151237076e-69	ENSG00000115758	ODC1	RUNX1_vs_hNTO
26.717034463092073	1.1594277214112725	0.3350192282239023	3.460779632136207	5.386135203438096e-4	0.0025959	ENSG00000115844	DLX2	RUNX1_vs_hNTO
474.9842645581396	-1.0489	0.1120505285146848	-9.361	7.898857037701015e-21	2.8055235653716346e-19	ENSG00000115902	SLC1A4	RUNX1_vs_hNTO
1373.8049579765348	-0.574497	0.060016161153645615	-9.57237	1.0448327348908544e-21	3.943926317309669e-20	ENSG00000115935	WIPF1	RUNX1_vs_hNTO
3778.263882315783	0.9969410982031868	0.0610378	16.333162759737114	5.733348681078635e-60	1.3884383487801725e-57	ENSG00000115963	RND3	RUNX1_vs_hNTO
6364.778549723826	-1.01243	0.11703567004606956	-8.65064	5.121022301598847e-18	1.4874097018366617e-16	ENSG00000116016	EPAS1	RUNX1_vs_hNTO
184.02382598116523	0.6439622562165898	0.12459405315951175	5.168483084759719	2.3600164344260118e-7	2.1550144475910885e-6	ENSG00000116106	EPHA4	RUNX1_vs_hNTO
3972.283283151795	0.6154052269405301	0.0627132	9.813015681036546	9.8965853103308e-23	3.985780265264329e-21	ENSG00000116133	DHCR24	RUNX1_vs_hNTO
418.521	-0.744933	0.0839547	-8.87304	7.117584399365512e-19	2.1973774221021307e-17	ENSG00000116157	GPX7	RUNX1_vs_hNTO
155.1534007210373	-0.66559	0.16373299593694648	-4.0651	4.80125463697654e-5	2.9153043052979993e-4	ENSG00000116194	ANGPTL1	RUNX1_vs_hNTO
157.24989331867906	-0.651869	0.13560949151372304	-4.80695	1.5324698825163138e-6	1.2264608343890618e-5	ENSG00000116205	TCEANC2	RUNX1_vs_hNTO
21770.207652408342	-0.589003	0.0450706	-13.0685	4.986908323685747e-39	5.344303420216559e-37	ENSG00000116260	QSOX1	RUNX1_vs_hNTO
388.5930013321277	0.5613608812232428	0.0998123	5.624164402141945	1.8640806057717052e-8	2.0220774319851652e-7	ENSG00000116396	KCNC4	RUNX1_vs_hNTO
245.30269623279113	-0.573244	0.11355404009444113	-5.0482	4.459867949423808e-7	3.897144607962257e-6	ENSG00000116525	TRIM62	RUNX1_vs_hNTO
1165.1649786287023	0.7159268370141822	0.0633397	11.30296937611696	1.2685477322510157e-29	7.88486985442823e-28	ENSG00000116667	C1orf21	RUNX1_vs_hNTO
1202.754098797593	0.5251605435799797	0.056566	9.284030120896517	1.6318657363375846e-20	5.666555006608369e-19	ENSG00000116679	IVNS1ABP	RUNX1_vs_hNTO
12.687699455840251	1.6347253320474133	0.45235591614047344	3.6138033652681796	3.017379335786488e-4	0.0015432	ENSG00000116701	NCF2	RUNX1_vs_hNTO
397.7658022200035	1.466523250667108	0.12478018716702265	11.752853429399936	6.827377944592706e-32	4.8777822426367885e-30	ENSG00000116741	RGS2	RUNX1_vs_hNTO
84.69934476977645	-0.662616	0.17674102246607898	-3.74908	1.7748660214064854e-4	9.584687721160363e-4	ENSG00000116761	CTH	RUNX1_vs_hNTO
3952.4920752325042	-2.73716	0.0976879	-28.0194	9.43252757911965e-173	5.862944725594804e-169	ENSG00000116774	OLFML3	RUNX1_vs_hNTO
587.6898499291445	0.6579033362927103	0.0777984	8.456515208036734	2.754863520823285e-17	7.349061526865779e-16	ENSG00000116830	TTF2	RUNX1_vs_hNTO
4562.136209045075	-0.635826	0.0749182	-8.48694	2.1215196847484385e-17	5.708510470635517e-16	ENSG00000116962	NID1	RUNX1_vs_hNTO
139.78168859749164	-0.858387	0.26373869342039197	-3.25469	0.00113517	0.00504469	ENSG00000117069	ST6GALNAC5	RUNX1_vs_hNTO
39.27326716264455	-2.64068	0.39337721088865607	-6.71285	1.9085667822313348e-11	3.0185788624484904e-10	ENSG00000117115	PADI2	RUNX1_vs_hNTO
2396.1316212375477	-0.83138	0.0824768	-10.0802	6.760923646223727e-24	2.9455827857741556e-22	ENSG00000117122	MFAP2	RUNX1_vs_hNTO
3947.937718516461	0.511791	0.046668787548998884	10.966451893709818	5.540406907949787e-28	3.140181386399382e-26	ENSG00000117143	UAP1	RUNX1_vs_hNTO
2176.122880357116	0.6745869219817785	0.0776761	8.684613949525712	3.8003082250150594e-18	1.1159739759347374e-16	ENSG00000117335	CD46	RUNX1_vs_hNTO
4095.3388531989467	-0.669829	0.047804018893676685	-14.012	1.3166904356948076e-44	1.766354428374178e-42	ENSG00000117385	P3H1	RUNX1_vs_hNTO
1936.558664169056	-1.21443	0.0791848	-15.3367	4.34914833177919e-53	7.950840092420251e-51	ENSG00000117394	SLC2A1	RUNX1_vs_hNTO
9004.279796152507	0.5146859254063119	0.0422575	12.179756178893655	3.984713024756242e-34	3.258901042659195e-32	ENSG00000117450	PRDX1	RUNX1_vs_hNTO
1166.9247755847855	1.6591113650175515	0.11090383398400269	14.95990990948852	1.3420759709612776e-50	2.2344366634388342e-48	ENSG00000117525	F3	RUNX1_vs_hNTO
241.49061878771144	0.5411116910635544	0.16568009879270656	3.266002947889205	0.00109077	0.00487352	ENSG00000117586	TNFSF4	RUNX1_vs_hNTO
9.654994774084733	3.0277333634860986	0.5681720743674327	5.328902105681607	9.880823349339859e-8	9.606241553448403e-7	ENSG00000117594	HSD11B1	RUNX1_vs_hNTO
6271.320126349635	-0.532419	0.0658536	-8.08488	6.222335952168935e-16	1.47994768495018e-14	ENSG00000117984	CTSD	RUNX1_vs_hNTO
18.76138416286169	-2.36781	0.47829297450459923	-4.95053	7.401046272264978e-7	6.216545488239867e-6	ENSG00000118004	COLEC11	RUNX1_vs_hNTO
10.360988353206658	-4.67676	1.2711899722120492	-3.67904	2.341104142971438e-4	0.00123341	ENSG00000118113	MMP8	RUNX1_vs_hNTO
19.23750903261097	-3.08104	0.5950332354298719	-5.17793	2.2436359749886758e-7	2.052849854053672e-6	ENSG00000118137	APOA1	RUNX1_vs_hNTO
9.71086	-1.89759	0.5292793532322541	-3.58524	3.367667689693219e-4	0.00170135	ENSG00000118194	TNNT2	RUNX1_vs_hNTO
7448.362249492615	-0.5221	0.0779831	-6.69505	2.1560224555175653e-11	3.389827211470155e-10	ENSG00000118257	NRP2	RUNX1_vs_hNTO
242.49787468819179	0.5240377723597538	0.132379	3.9586248824533263	7.538252285078512e-5	4.3840420871377715e-4	ENSG00000118276	B4GALT6	RUNX1_vs_hNTO
766.2473884509791	0.511989	0.071255	7.185308013016467	6.705584091562198e-13	1.2198929420035153e-11	ENSG00000118496	FBXO30	RUNX1_vs_hNTO
43.277484609674936	1.3621949507790552	0.2881261250480553	4.727773125577768	2.2699561204771505e-6	1.7527069059435786e-5	ENSG00000118513	MYB	RUNX1_vs_hNTO
315.76	-0.569946	0.11316061273812089	-5.03661	4.738439894837259e-7	4.123083934625775e-6	ENSG00000118707	TGIF2	RUNX1_vs_hNTO
4203.055768265989	-0.746707	0.0653823	-11.4206	3.2989611542223316e-30	2.1139425650441174e-28	ENSG00000118762	PKD2	RUNX1_vs_hNTO
83.0745	2.544244034459173	0.30868278175790487	8.242260938462659	1.689865242719019e-16	4.241038651545296e-15	ENSG00000118785	SPP1	RUNX1_vs_hNTO
161.81939546146296	-0.598999	0.14489358389630813	-4.13406	3.564110797484098e-5	2.217550018040907e-4	ENSG00000118849	RARRES1	RUNX1_vs_hNTO
573.0013726655004	-0.508954	0.0868204	-5.86214	4.569348382747709e-9	5.3756870216464684e-8	ENSG00000118922	KLF12	RUNX1_vs_hNTO
2048.0162341873493	0.6657677113155996	0.0579643	11.485831869670914	1.5543209258009704e-30	1.0205430388524894e-28	ENSG00000118985	ELL2	RUNX1_vs_hNTO
1650.3058815095094	-1.25759	0.0748792	-16.7949	2.660351433925475e-63	7.404115401254974e-61	ENSG00000119138	KLF9	RUNX1_vs_hNTO
2791.3361894968443	0.7477984875105018	0.0718047	10.414342375526175	2.132663819417357e-25	1.0329294088487132e-23	ENSG00000119139	TJP2	RUNX1_vs_hNTO
4567.656914615519	-1.16382	0.0961391	-12.1055	9.871536430158287e-34	7.934247405739723e-32	ENSG00000119280	C1orf198	RUNX1_vs_hNTO
1355.0527879353674	0.5651065753455842	0.0722265	7.824085725873267	5.113595388048059e-15	1.124448268878917e-13	ENSG00000119326	CTNNAL1	RUNX1_vs_hNTO
170.18506733713699	-1.01457	0.1951430808701368	-5.1991	2.0025957744298155e-7	1.8513834112936424e-6	ENSG00000119508	NR4A3	RUNX1_vs_hNTO
41.881731214320965	1.1959170920603885	0.27370205989108554	4.369412099186541	1.2458147340225407e-5	8.426081735697611e-5	ENSG00000119630	PGF	RUNX1_vs_hNTO
1306.0060491444615	-0.856416	0.0776645	-11.0271	2.8276138099458914e-28	1.6528687998138254e-26	ENSG00000119669	IRF2BPL	RUNX1_vs_hNTO
427.02922205041517	-0.66444	0.0909886	-7.30245	2.825829479817346e-13	5.3279314772653245e-12	ENSG00000119673	ACOT2	RUNX1_vs_hNTO
258.4187677813739	-2.19022	0.1673179349408236	-13.0901	3.749114841939974e-39	4.041025691193913e-37	ENSG00000119714	GPR68	RUNX1_vs_hNTO
926.0185843767034	1.0749913883416067	0.0840187	12.794672646047259	1.7559080610603068e-37	1.7232851376100813e-35	ENSG00000119900	OGFRL1	RUNX1_vs_hNTO
27.66721021190095	-1.69082	0.3868464906915576	-4.37077	1.238094827921637e-5	8.38603496413177e-5	ENSG00000119913	TECTB	RUNX1_vs_hNTO
2720.2710165192766	-1.9966	0.10146903082611933	-19.6769	3.4009287550378634e-86	2.0457134998448723e-83	ENSG00000119927	GPAM	RUNX1_vs_hNTO
769.5860744230273	-1.84129	0.0839724	-21.9274	1.4241778696578645e-106	1.397718143974221e-103	ENSG00000119938	PPP1R3C	RUNX1_vs_hNTO
338.7885580187012	0.5952151148065677	0.10526374215231642	5.654512205592052	1.5628949223464084e-8	1.717342464171684e-7	ENSG00000119969	HELLS	RUNX1_vs_hNTO
294.62844011706824	-0.991812	0.10031176871708063	-9.8873	4.726075662687388e-23	1.9368600633435544e-21	ENSG00000119986	AVPI1	RUNX1_vs_hNTO
90.32024965259409	-1.29631	0.25881459272425467	-5.00863	5.48183157112947e-7	4.712757644391481e-6	ENSG00000120075	HOXB5	RUNX1_vs_hNTO
23.61486745361905	-1.78114	0.444596	-4.00621	6.170063433810373e-5	3.660616380854662e-4	ENSG00000120149	MSX2	RUNX1_vs_hNTO
31.267507779949995	2.4506150951669263	0.3071805641566257	7.977767414729413	1.4900383040599227e-15	3.430215340222886e-14	ENSG00000120162	MOB3B	RUNX1_vs_hNTO
153.78800092077716	1.6299382477566584	0.1960840660200506	8.312446191267723	9.374916495560065e-17	2.401292141383359e-15	ENSG00000120217	CD274	RUNX1_vs_hNTO
672.8116824981006	0.9467612921585499	0.1088931302012781	8.694407906252268	3.486430486905441e-18	1.0302926987214859e-16	ENSG00000120279	MYCT1	RUNX1_vs_hNTO
22.301026294291457	-1.24657	0.403959	-3.08587	0.00202957	0.00840195	ENSG00000120327	PCDHB14	RUNX1_vs_hNTO
804.098	-0.618848	0.10543518725619999	-5.86947	4.3720108898617026e-9	5.159802978686782e-8	ENSG00000120594	PLXDC2	RUNX1_vs_hNTO
83.67125325661996	0.6257965633092304	0.16831914666339434	3.71792	2.0087249272219608e-4	0.00107326	ENSG00000120658	ENOX1	RUNX1_vs_hNTO
114.10748574295717	0.5101263929144766	0.15673517012319674	3.2547	0.00113511	0.00504469	ENSG00000120756	PLS1	RUNX1_vs_hNTO
395.7593923666129	-0.571341	0.098561	-5.79683	6.757954492251018e-9	7.773940617952173e-8	ENSG00000120820	GLT8D2	RUNX1_vs_hNTO
275.59489092707605	-0.501669	0.11329785607449037	-4.42788	9.516468042508349e-6	6.572354799579747e-5	ENSG00000120833	SOCS2	RUNX1_vs_hNTO
76.33436962925056	2.0305653183752863	0.24101052527022804	8.425214276839393	3.6009065524322983e-17	9.537798932273447e-16	ENSG00000120875	DUSP4	RUNX1_vs_hNTO
1640.5148917920928	-0.577998	0.0920751	-6.27746	3.4414029677006403e-10	4.711588923547272e-9	ENSG00000120913	PDLIM2	RUNX1_vs_hNTO
433.26904700972506	-1.00231	0.13937147607810768	-7.19166	6.401034672460118e-13	1.1656259134508186e-11	ENSG00000121005	CRISPLD1	RUNX1_vs_hNTO
78.4224	-0.656822	0.1888	-3.47893	5.034174269148067e-4	0.00243887	ENSG00000121104	FAM117A	RUNX1_vs_hNTO
706.2798678171323	-0.576501	0.0767829	-7.50819	5.995171985109985e-14	1.2138107709700963e-12	ENSG00000121297	TSHZ3	RUNX1_vs_hNTO
304.32926950655207	1.1971206011690574	0.108616	11.021603959278236	3.006533669407619e-28	1.751963541670121e-26	ENSG00000121361	KCNJ8	RUNX1_vs_hNTO
258.03552964620457	-1.03886	0.1678748036198651	-6.18829	6.082225999284702e-10	8.032242790981716e-9	ENSG00000121440	PDZRN3	RUNX1_vs_hNTO
392.3635254584305	-0.556842	0.0922226	-6.03802	1.5601857797893646e-9	1.9434057605699588e-8	ENSG00000121671	CRY2	RUNX1_vs_hNTO
405.06825705674714	-0.968693	0.11388741864033299	-8.5057	1.8049850656840633e-17	4.913511900702296e-16	ENSG00000121753	ADGRB2	RUNX1_vs_hNTO
64.24768723721299	-1.12896	0.2649139350977632	-4.26162	2.029465145420109e-5	1.3195061564382415e-4	ENSG00000121769	FABP3	RUNX1_vs_hNTO
15.125765913587923	2.792545478352399	0.47691823115735865	5.855396786941034	4.758724855031316e-9	5.5773690994197954e-8	ENSG00000121895	TMEM156	RUNX1_vs_hNTO
144.02086513284897	0.9998432869171527	0.20405167304222638	4.899951429019872	9.586035068044933e-7	7.923350882705402e-6	ENSG00000121898	CPXM2	RUNX1_vs_hNTO
174.09626746157426	0.6731293017284073	0.15749532625097587	4.273963664520086	1.920283429415713e-5	1.252887512537257e-4	ENSG00000121904	CSMD2	RUNX1_vs_hNTO
380.59355312769736	-1.6678	0.10863775016547374	-15.3519	3.438148407853078e-53	6.347638946657064e-51	ENSG00000121989	ACVR2A	RUNX1_vs_hNTO
590.1449220051393	-3.06691	0.14841172698231025	-20.6649	7.173650785950835e-95	5.8159594002445746e-92	ENSG00000122176	FMOD	RUNX1_vs_hNTO
20.875328181049785	-2.35323	0.44592108981650425	-5.27724	1.3114484700036137e-7	1.2445078687102994e-6	ENSG00000122367	LDB3	RUNX1_vs_hNTO
211.02820103921843	0.9145052976167245	0.12920141105181276	7.078137074292375	1.4610517348414438e-12	2.579946183673144e-11	ENSG00000122420	PTGFR	RUNX1_vs_hNTO
15498.956262494148	-0.888453	0.0882348	-10.0692	7.559621207728256e-24	3.2782385269885767e-22	ENSG00000122641	INHBA	RUNX1_vs_hNTO
7746.446835863723	-0.56986	0.042638348701544315	-13.365	9.687627638024493e-41	1.1082527151303234e-38	ENSG00000122642	FKBP9	RUNX1_vs_hNTO
35109.23417400413	-0.720484	0.0828742	-8.6937	3.508209801735415e-18	1.0350884204582322e-16	ENSG00000122786	CALD1	RUNX1_vs_hNTO
14.593757914545321	-3.88487	0.9114917970394839	-4.2621	2.0251116446268914e-5	1.3171348739922443e-4	ENSG00000122877	EGR2	RUNX1_vs_hNTO
1478.321483866738	0.5022662506833969	0.0846994	5.929986586824425	3.029594276905982e-9	3.654129655980973e-8	ENSG00000123094	RASSF8	RUNX1_vs_hNTO
513.0975066873018	-1.17845	0.0917554	-12.8434	9.369662028074754e-38	9.244237451720103e-36	ENSG00000123095	BHLHE41	RUNX1_vs_hNTO
582.3158057809347	-1.27516	0.0787378	-16.195	5.4741566440543135e-59	1.2759574867710098e-56	ENSG00000123096	SSPN	RUNX1_vs_hNTO
2393.349195288123	-0.51114	0.059242534746223395	-8.62793	6.2473388092215175e-18	1.7922173350085176e-16	ENSG00000123146	ADGRE5	RUNX1_vs_hNTO
273.794	0.501561	0.0967145	5.1859941731892025	2.1486552699499291e-7	1.9717507292695045e-6	ENSG00000123178	SPRYD7	RUNX1_vs_hNTO
412.15844272112054	-0.851783	0.109484	-7.78001	7.252102851434347e-15	1.5853453912156655e-13	ENSG00000123358	NR4A1	RUNX1_vs_hNTO
52108.55344405197	-0.553508	0.1228841708017774	-4.50431	6.658908756554794e-6	4.746508852579405e-5	ENSG00000123384	LRP1	RUNX1_vs_hNTO
51.901631633586604	-1.01783	0.25696224255899375	-3.961	7.463721745249957e-5	4.343820829702745e-4	ENSG00000123453	SARDH	RUNX1_vs_hNTO
38.611369771245656	4.333150711728502	0.36146695803805995	11.987681350593189	4.122844922302927e-33	3.2301970279908687e-31	ENSG00000123496	IL13RA2	RUNX1_vs_hNTO
93.28711893490798	3.559195169338951	0.2583984174015118	13.774059474244007	3.651070048929703e-43	4.569228402845112e-41	ENSG00000123572	NRK	RUNX1_vs_hNTO
5.493325522939824	4.751271211089557	0.8573910865205167	5.541544909652923	2.9981465915358226e-8	3.1728966794760775e-7	ENSG00000123700	KCNJ2	RUNX1_vs_hNTO
196.08037132341155	-0.54962	0.13672381837627948	-4.01993	5.821665474541538e-5	3.478472768298872e-4	ENSG00000123836	PFKFB2	RUNX1_vs_hNTO
353.1888708162358	0.9208482701467453	0.1100425746336734	8.368109099702604	5.855017214137504e-17	1.526972111776532e-15	ENSG00000123977	DAW1	RUNX1_vs_hNTO
4009.822164441109	-1.03254	0.0843115	-12.2467	1.7500058225613004e-34	1.4568017220223466e-32	ENSG00000123989	CHPF	RUNX1_vs_hNTO
1131.2784448311722	-0.664524	0.0762833	-8.71127	3.005015611892656e-18	8.936926015145511e-17	ENSG00000124006	OBSL1	RUNX1_vs_hNTO
2477.5857094140947	-0.529005	0.0510093	-10.3708	3.36869355699427e-25	1.5983722330094696e-23	ENSG00000124067	SLC12A4	RUNX1_vs_hNTO
95.4844	-0.83668	0.1890876422128099	-4.42483	9.65199811379918e-6	6.656095001035994e-5	ENSG00000124074	ENKD1	RUNX1_vs_hNTO
1284.313795588693	0.5740571882785425	0.0575361	9.977347839670575	1.9151743492017003e-23	8.043300921072996e-22	ENSG00000124120	TTPAL	RUNX1_vs_hNTO
20519.736628000577	-1.14004	0.0689822	-16.5266	2.359646750649489e-61	6.027442871145346e-59	ENSG00000124212	PTGIS	RUNX1_vs_hNTO
559.8135189415322	-0.634843	0.12343387869122908	-5.14318	2.7012605750839255e-7	2.440426644553777e-6	ENSG00000124216	SNAI1	RUNX1_vs_hNTO
578.8572398130442	0.6419970480610089	0.0770615	8.330968739783893	8.018350288906677e-17	2.068024589726733e-15	ENSG00000124275	MTRR	RUNX1_vs_hNTO
6.008413256505375	2.065156634246525	0.6082575032051323	3.3952012484259644	6.857817165155114e-4	0.00322272	ENSG00000124406	ATP8A1	RUNX1_vs_hNTO
124.95793376694802	-0.809432	0.15412091482934834	-5.25193	1.5051740758570906e-7	1.4132417418180852e-6	ENSG00000124615	MOCS1	RUNX1_vs_hNTO
2278.192619628997	-0.579367	0.0646148	-8.96647	3.0616023892674403e-19	9.643530363626683e-18	ENSG00000124702	KLHDC3	RUNX1_vs_hNTO
1627.736099887389	-0.79464	0.0722524	-10.9981	3.901956275950165e-28	2.2318950514614333e-26	ENSG00000124788	ATXN1	RUNX1_vs_hNTO
311.60597901461387	0.6326328475192572	0.0883981	7.156634872928664	8.268153128710269e-13	1.4910662610354002e-11	ENSG00000124802	EEF1E1	RUNX1_vs_hNTO
232.0120040474493	-1.39027	0.1359961757663366	-10.2228	1.5669900815469376e-24	7.109407311582907e-23	ENSG00000124813	RUNX2	RUNX1_vs_hNTO
1629.4062777538797	1.9788828878885276	0.3435812782508875	5.759577174759568	8.43248987613767e-9	9.541300893224463e-8	ENSG00000124875	CXCL6	RUNX1_vs_hNTO
69.65567923763555	2.003911419021967	0.32114293246760395	6.239936229093618	4.377493189955075e-10	5.9192977166854445e-9	ENSG00000124882	EREG	RUNX1_vs_hNTO
1566.4022236439025	-1.81689	0.16364436488071474	-11.1027	1.217612138930006e-28	7.253934043012085e-27	ENSG00000124920	MYRF	RUNX1_vs_hNTO
49.06328629693711	-2.24724	0.36618737343367747	-6.13685	8.417148200084659e-10	1.0861907438545235e-8	ENSG00000125089	SH3TC1	RUNX1_vs_hNTO
42.18457629795654	1.2340618206907668	0.3011496709742541	4.097835527093334	4.1703142043296745e-5	2.559705364323089e-4	ENSG00000125398	SOX9	RUNX1_vs_hNTO
734.4826983795881	-0.537367	0.10256618272145746	-5.23922	1.6125505569599857e-7	1.5102576713025039e-6	ENSG00000125430	HS3ST3B1	RUNX1_vs_hNTO
64.75889038388617	-0.634222	0.20563715483945724	-3.08418	0.00204113	0.00844296	ENSG00000125434	SLC25A35	RUNX1_vs_hNTO
3561.8248820362014	0.8422355173823907	0.1826101952068615	4.612204244282764	3.98421211981341e-6	2.9528459220254633e-5	ENSG00000125538	IL1B	RUNX1_vs_hNTO
1225.3970014340473	-0.632068	0.0797549	-7.92513	2.27904541552544e-15	5.126340152388767e-14	ENSG00000125648	SLC25A23	RUNX1_vs_hNTO
6206.34	-1.24587	0.1440933677348426	-8.64625	5.322153226143104e-18	1.540929128280002e-16	ENSG00000125730	C3	RUNX1_vs_hNTO
205.82693661986644	-1.00652	0.16783217740641762	-5.99718	2.007786529906281e-9	2.4631049620501595e-8	ENSG00000125740	FOSB	RUNX1_vs_hNTO
193.29680824249732	-1.12213	0.1359952278940184	-8.25127	1.56724440616673e-16	3.9385992509152316e-15	ENSG00000125744	RTN2	RUNX1_vs_hNTO
363.07327515451425	-0.509721	0.10618176866662596	-4.80046	1.5830411962609845e-6	1.2630355321369769e-5	ENSG00000125848	FLRT3	RUNX1_vs_hNTO
69.92187726216522	-2.36091	0.35849666804080077	-6.5856	4.530669277543638e-11	6.890977978658745e-10	ENSG00000125872	LRRN4	RUNX1_vs_hNTO
133.0456713330202	-1.09394	0.18038133118558827	-6.06459	1.322890377133955e-9	1.6656270670099164e-8	ENSG00000125965	GDF5	RUNX1_vs_hNTO
72.46068699765107	-2.08488	0.24775022664290244	-8.41525	3.9206713313085265e-17	1.0326095807190691e-15	ENSG00000125966	MMP24	RUNX1_vs_hNTO
254.82305851484134	-0.626567	0.13348756031863768	-4.69382	2.6814793980234955e-6	2.0433815420900743e-5	ENSG00000126016	AMOT	RUNX1_vs_hNTO
147.74791352683388	0.7150923322407305	0.1614890830592256	4.428115626729224	9.50599402875333e-6	6.567553562584784e-5	ENSG00000126215	XRCC3	RUNX1_vs_hNTO
85.87176483873883	0.5613853606753432	0.18027405923748094	3.114066233654903	0.00184528	0.00773582	ENSG00000126249	PDCD2L	RUNX1_vs_hNTO
1436.1566457967706	-1.41142	0.0888633	-15.8831	8.298853676394776e-57	1.7994037732992256e-54	ENSG00000126603	GLIS2	RUNX1_vs_hNTO
708.1785084001717	-0.661674	0.0905791	-7.30493	2.774115469674016e-13	5.235721777632731e-12	ENSG00000126705	AHDC1	RUNX1_vs_hNTO
165.51551604127386	-1.68979	0.20285482757871898	-8.33005	8.080640216316319e-17	2.0812112999122983e-15	ENSG00000126803	HSPA2	RUNX1_vs_hNTO
2158.3666141982185	-1.39691	0.11025877798440847	-12.6693	8.745528151799044e-37	8.11332653963168e-35	ENSG00000127241	MASP1	RUNX1_vs_hNTO
431.24117141335563	-0.67154	0.1452394988338103	-4.62367	3.7700807428172605e-6	2.8019408374377626e-5	ENSG00000127329	PTPRB	RUNX1_vs_hNTO
155.57157779472996	-0.659465	0.1510224367062932	-4.36667	1.2615749124659297e-5	8.51722932395083e-5	ENSG00000127415	IDUA	RUNX1_vs_hNTO
43.911384683758314	-1.21523	0.2810763113694838	-4.32349	1.5357875157522032e-5	1.0209564993308853e-4	ENSG00000127472	PLA2G5	RUNX1_vs_hNTO
469.39359296806754	-1.73993	0.11049315073184827	-15.7469	7.2109625299722855e-56	1.4615523727868826e-53	ENSG00000127528	KLF2	RUNX1_vs_hNTO
20.855910581810708	-3.12504	0.7013235649659261	-4.45591	8.353708051432675e-6	5.831957844817113e-5	ENSG00000127533	F2RL3	RUNX1_vs_hNTO
53.62182140846329	1.0094730133715721	0.23015070950778482	4.3861390457170275	1.1538038045752421e-5	7.855049121546018e-5	ENSG00000127863	TNFRSF19	RUNX1_vs_hNTO
415.6435372128693	0.6276216174677779	0.0982712	6.386629849174051	1.6958144392965928e-10	2.412040568235207e-9	ENSG00000127946	HIP1	RUNX1_vs_hNTO
1878.2618225952162	0.5031543725288488	0.14812041964029385	3.396927808810862	6.814694255649506e-4	0.0032065	ENSG00000127951	FGL2	RUNX1_vs_hNTO
24.521725879142963	-1.62135	0.410106	-3.95349	7.701996020987102e-5	4.472722510225677e-4	ENSG00000128045	RASL11B	RUNX1_vs_hNTO
2995.1560974913405	0.6646608609187146	0.0679965	9.774926990587959	1.4426130247810472e-22	5.735694045435434e-21	ENSG00000128050	PAICS	RUNX1_vs_hNTO
380.0252055135406	1.024641194958149	0.303782	3.372950154909979	0.000743674	0.00346856	ENSG00000128052	KDR	RUNX1_vs_hNTO
300.01272838452735	0.5321194940126721	0.11259276339399207	4.726054126148803	2.2892465291851264e-6	1.7646787941180263e-5	ENSG00000128228	SDF2L1	RUNX1_vs_hNTO
249.43002708551566	-0.902552	0.13676407596075166	-6.59934	4.130028798780151e-11	6.317690484893641e-10	ENSG00000128274	A4GALT	RUNX1_vs_hNTO
2486.083022359108	-0.634745	0.0888258	-7.14595	8.937527844816585e-13	1.599405774686131e-11	ENSG00000128283	CDC42EP1	RUNX1_vs_hNTO
75.94842466778442	0.8456771899357565	0.20617312536825227	4.101781880762907	4.09980659082212e-5	2.5197459953546497e-4	ENSG00000128284	APOL3	RUNX1_vs_hNTO
486.5234508145858	-0.875685	0.0916841	-9.55111	1.2831659159462004e-21	4.824031216663064e-20	ENSG00000128311	TST	RUNX1_vs_hNTO
20.823353701436602	-1.5072	0.42706268581049134	-3.52922	4.167856264177539e-4	0.0020593	ENSG00000128422	KRT17	RUNX1_vs_hNTO
1041.6831573244353	-0.663778	0.12699732340643705	-5.22671	1.7255275612008424e-7	1.6087956216856053e-6	ENSG00000128510	CPA4	RUNX1_vs_hNTO
150.13616846232523	1.4932193308731825	0.17234111708868202	8.664324312722266	4.5419871332156725e-18	1.3274989666625807e-16	ENSG00000128512	DOCK4	RUNX1_vs_hNTO
1964.0613996648963	2.3178897768068407	0.19684273646790998	11.775338112029912	5.230694771852289e-32	3.780494783361613e-30	ENSG00000128567	PODXL	RUNX1_vs_hNTO
96.8868	0.6763348447554592	0.1595938062915386	4.237851458470525	2.2566898704604425e-5	1.45155212192052e-4	ENSG00000128596	CCDC136	RUNX1_vs_hNTO
308.2126204003704	-0.577755	0.11868636226788853	-4.86792	1.1278017878465807e-6	9.20758316023432e-6	ENSG00000128602	SMO	RUNX1_vs_hNTO
2062.6609435370783	0.8982851582713258	0.11387390757228351	7.888419545988823	3.0603742152590967e-15	6.809880428632025e-14	ENSG00000128606	LRRC17	RUNX1_vs_hNTO
7074.596512401415	-0.749314	0.0694853	-10.7838	4.106110998143013e-27	2.1876186223535077e-25	ENSG00000128641	MYO1B	RUNX1_vs_hNTO
483.67424991132935	0.5600440287175211	0.0773072	7.244394234297582	4.343762250751175e-13	8.035529235094956e-12	ENSG00000128699	ORMDL1	RUNX1_vs_hNTO
192.45353261299465	-1.06514	0.1905171889226831	-5.59078	2.2605004727288053e-8	2.4266869496242966e-7	ENSG00000128849	CGNL1	RUNX1_vs_hNTO
3808.941397205545	-1.48721	0.14252480161837972	-10.4347	1.720829082626035e-25	8.444289448349388e-24	ENSG00000129009	ISLR	RUNX1_vs_hNTO
3931.109680305391	-0.803521	0.0854057	-9.40829	5.042857920335085e-21	1.8188427783460027e-19	ENSG00000129038	LOXL1	RUNX1_vs_hNTO
[truncated: 3,666 more rows]
