# Supplementary material for: The transcription factor ZNF469 regulates collagen production in liver fibrosis
Source: JCI Insight. 2025 Feb 25;10(7):e182232. doi: 10.1172/jci.insight.182232 (PMC11981625; doi:10.1172/jci.insight.182232)
Supplement: Supplemental tables 1-12 [file jciinsight-10-182232-s128.xlsx › Supplementary_table_3_cutrun_differential_peaks.xlsx]

## Sheet: liver_h3k27ac_cutrun_NORvsNASH
seqnames	start	end	nashvsnor_baseMean	nashvsnor_log2FoldChange	nashvsnor_pvalue	nashvsnor_padj	feature	annotation	geneChr	geneStart	geneEnd	geneLength	geneStrand	geneId	transcriptId	distanceToTSS	ENSEMBL	SYMBOL	GENENAME	peaks	nearest_TSS	nearest_TSSIds	flank_txIds	flank_geneSymb	flank_geneDistance	flank_geneIds	active_geneIds	active_geneSymb	active_geneDistance	simple_anno	peak	start_position	end_position	feature_strand	insideFeature	distancetoFeature	shortestDistance	fromOverlappingOrNearest	custom_annot	simple_custom_annot
chr1	1157572	1158719	101.40589698087071	0.5006598598749032	1.421782069595524e-5	2.2936609721163452e-4	chromHMM_199	Distal Intergenic	1	1167104	1167198	95	1	406984	ENST00000384997.3	-8385	ENSG00000207730	MIR200B	microRNA 200b	chr1_1157572_1158719	MIR200B	406984	ENST00000379339.5;ENST00000421241.6;ENST00000379325.7;ENST00000467751.5;ENST00000477196.5;ENST00000434641.5;ENST00000482816.5;ENST00000462097.5;ENST00000475119.5;ENST00000472741.5;ENST00000480643.1;ENST00000416774.1;ENST00000384997.3;ENST00000384875.3;ENST00000362106.1;ENST00000506177.1;ENST00000379290.5;ENST00000379289.5;ENST00000379288.3;ENST00000460998.1;ENST00000514695.1;ENST00000486379.1;ENS…	C1orf159;LINC01342;MIR200B;MIR200A;MIR429;TTLL10;TNFRSF18	0;-8385;-9144;-10286;-15165;-15184;-15187;-20978;-21765;-21818;-26317;47873;47852;46961	54991;254099;406984;406983;554210;254173;8784	254099	LINC01342	20555	Distal Intergenic	45	1157621	1158420	*	includeFeature	-49	49	Overlapping	1_TssA	Promoter_active
chr1	1629604	1630194	22.36006882145127	0.8210448358830051	2.259766334686621e-6	5.5223147152824434e-5	chromHMM_466	3' UTR	1	1615415	1630605	15191	1	142678	ENST00000520777.5	14189	ENSG00000197530	MIB2	mindbomb E3 ubiquitin protein ligase 2	chr1_1629604_1630194	MIB2	142678	ENST00000422725.4;ENST00000658591.1;ENST00000520777.5;ENST00000355826.9;ENST00000518681.5;ENST00000505820.6;ENST00000479659.5;ENST00000489635.5;ENST00000511502.5;ENST00000477990.1;ENST00000514363.1;ENST00000487053.5;ENST00000502470.5;ENST00000378712.5;ENST00000507082.1;ENST00000463492.1;ENST00000510793.5;ENST00000504599.5;ENST00000507229.5;ENST00000503789.5;ENST00000378708.5;ENST00000506488.5;ENS…	FNDC10;LOC105378586;MIB2;MMP23B;MMP23A;CDK11B;SLC35E2B	-29469;29290;0;6482;6023;4860;4517;4037;2744;-1969;-1979;-1984;-1985;-2589;-3009;-3485;-3808;-4046;39945	643988;105378586;142678;8510;8511;984;728661	142678	MIB2	14189	3' UTR	101	1629421	1632421	*	inside	183	183	Overlapping	10_EnhA2	Enhancer
chr1	2148695	2149270	32.623067718115884	0.5687557297505895	9.798722216393394e-4	0.00591412	chromHMM_693	3' UTR	1	2050411	2185395	134985	1	5590	ENST00000378567.8	98284	ENSG00000067606	PRKCZ	protein kinase C zeta	chr1_2148695_2149270	PRKCZ	5590	ENST00000378567.8;ENST00000468310.5;ENST00000466651.5;ENST00000400921.6;ENST00000495347.5;ENST00000461106.6;ENST00000461465.5;ENST00000470596.5;ENST00000496325.5;ENST00000481140.5;ENST00000482686.5;ENST00000486681.5;ENST00000470986.5;ENST00000470511.5;ENST00000471018.6;ENST00000466352.5;ENST00000497183.5;ENST00000419838.6;ENST00000479263.5;ENST00000503672.1;ENST00000478770.6;ENST00000505322.5;ENS…	PRKCZ;PRKCZ-AS1;FAAP20	0;-19578;-19705;34605;35119;45478	5590;100506504;199990	199990	FAAP20	44838	3' UTR	155	2148362	2149561	*	inside	333	291	Overlapping	7_EnhG1	Enhancer
chr1	2284052	2284693	52.74239364858464	0.7887538501769178	1.9112159560877816e-4	0.00169919	chromHMM_776	Intron (ENST00000378536.5/6497, intron 1 of 6)	1	2228319	2310213	81895	1	6497	ENST00000378536.5	55733	ENSG00000157933	SKI	SKI proto-oncogene	chr1_2284052_2284693	SKI	6497	ENST00000378536.5;ENST00000508416.1;ENST00000478223.2;ENST00000507179.1;ENST00000378531.8;ENST00000606372.5	SKI;MORN1	0;-18953	6497;79906	100129534	LOC100129534	67164	Intron	180	2283562	2285161	*	inside	490	468	Overlapping	9_EnhA1	Enhancer
chr1	2286286	2286974	19.554119050192405	1.2152655633111962	3.085735637190692e-5	4.1343885384807365e-4	chromHMM_779	Intron (ENST00000378536.5/6497, intron 1 of 6)	1	2228319	2310213	81895	1	6497	ENST00000378536.5	57967	ENSG00000157933	SKI	SKI proto-oncogene	chr1_2286286_2286974	SKI	6497	ENST00000378536.5;ENST00000508416.1;ENST00000478223.2;ENST00000507179.1;ENST00000378531.8;ENST00000606372.5	SKI;MORN1	0;-16672	6497;79906	100129534	LOC100129534	64883	Intron	181	2286162	2289761	*	inside	124	124	Overlapping	11_EnhWk	Enhancer
chr1	2290439	2291449	65.31116015370837	0.6358273452342629	8.544959179753741e-5	9.117301301804723e-4	chromHMM_780	Intron (ENST00000378536.5/6497, intron 1 of 6)	1	2228319	2310213	81895	1	6497	ENST00000378536.5	62120	ENSG00000157933	SKI	SKI proto-oncogene	chr1_2290439_2291449	SKI	6497	ENST00000378536.5;ENST00000508416.1;ENST00000478223.2;ENST00000507179.1;ENST00000378531.8;ENST00000606372.5	SKI;MORN1	0;-12197	6497;79906	100129534	LOC100129534	60408	Intron	182	2289762	2293161	*	inside	677	677	Overlapping	9_EnhA1	Enhancer
chr1	2300266	2301489	87.0156	0.7569296376189524	3.995085244304758e-8	2.8045556567643044e-6	chromHMM_787	Intron (ENST00000378536.5/6497, intron 1 of 6)	1	2228319	2310213	81895	1	6497	ENST00000378536.5	71947	ENSG00000157933	SKI	SKI proto-oncogene	chr1_2300266_2301489	SKI	6497	ENST00000378536.5;ENST00000508416.1;ENST00000478223.2;ENST00000507179.1;ENST00000378531.8;ENST00000606372.5;ENST00000602865.1	SKI;MORN1;LOC100129534	0;-2157;51331	6497;79906;100129534	100129534	LOC100129534	50368	Intron	186	2300362	2301161	*	includeFeature	-96	96	Overlapping	10_EnhA2	Enhancer
chr1	2415365	2416092	27.230486664280505	0.7901990048142539	1.945467796279107e-5	2.916992014458282e-4	chromHMM_839	Promoter (1-2kb)	1	2408530	2413797	5268	2	5192	ENST00000508384.5	-1568	ENSG00000157911	PEX10	peroxisomal biogenesis factor 10	chr1_2415365_2416092	PEX10	5192	ENST00000378531.8;ENST00000606372.5;ENST00000378529.7;ENST00000607342.5;ENST00000469374.5;ENST00000419785.1;ENST00000449373.2;ENST00000378525.2;ENST00000475812.1;ENST00000494279.2;ENST00000378513.7;ENST00000378518.5;ENST00000605895.6;ENST00000306256.13;ENST00000493207.1;ENST00000378512.5;ENST00000443438.5;ENST00000488353.2;ENST00000462129.1;ENST00000288774.7;ENST00000650293.1;ENST00000447513.6;EN…	MORN1;RER1;PEX10	0;-39487;-27049;-25369;21360;13414	79906;11079;5192	5192	PEX10	-1568	Promoter	201	2414762	2416761	*	inside	603	603	Overlapping	6_TxWk	Tx
chr1	2522334	2522728	37.82239760166982	-0.967472	2.0152557112698054e-7	9.040999517699027e-6	chromHMM_877	Intron (ENST00000378466.9/55229, intron 1 of 18)	1	2408530	2413797	5268	2	5192	ENST00000508384.5	-108537	ENSG00000157911	PEX10	peroxisomal biogenesis factor 10	chr1_2522334_2522728	PEX10	5192	NA	NA	NA	NA	55229	PANK4	3868	Intron	207	2521962	2524361	*	inside	372	372	Overlapping	9_EnhA1	Enhancer
chr1	3340366	3340981	19.35583079462126	0.8564752322337909	0.00154579	0.00836461	chromHMM_1092	Intron (ENST00000511072.5/63976, intron 3 of 15)	1	3069168	3434342	365175	1	63976	ENST00000511072.5	271198	ENSG00000142611	PRDM16	PR/SET domain 16	chr1_3340366_3340981	PRDM16	63976	ENST00000511072.5;ENST00000378391.6;ENST00000270722.10;ENST00000514189.5;ENST00000512462.5;ENST00000463591.1	PRDM16	0	63976	100422968	MIR4251	212391	Intron	240	3340037	3341836	*	inside	329	329	Overlapping	13_Het	Other
chr1	3459829	3460541	26.976985720978178	0.6517211115410713	0.00140007	0.00774289	chromHMM_1113	Intron (ENST00000378378.9/27237, intron 1 of 14)	1	3454665	3481113	26449	1	27237	ENST00000378378.9	5164	ENSG00000130762	ARHGEF16	Rho guanine nucleotide exchange factor 16	chr1_3459829_3460541	ARHGEF16	27237	ENST00000511072.5;ENST00000378391.6;ENST00000270722.10;ENST00000514189.5;ENST00000512462.5;ENST00000509860.1;ENST00000378389.5;ENST00000606170.1;ENST00000378378.9;ENST00000378373.5;ENST00000378371.6;ENST00000445297.5;ENST00000464620.1;ENST00000418137.1;ENST00000485984.1;ENST00000356575.9;ENST00000294599.8;ENST00000494257.1;ENST00000485002.6;ENST00000491842.1;ENST00000475790.5;ENST00000461795.1	PRDM16;ARHGEF16;MEGF6	0;63338;34910;34613;-8003;-11066;-11083;32945;36176;35473;33703	63976;27237;1953	693135	MIR551A	100249	Intron	247	3459437	3460036	*	overlapEnd	392	207	Overlapping	10_EnhA2	Enhancer
chr1	3530663	3531024	22.598488112442908	0.6609533691151178	8.5422540705937e-4	0.00534022	chromHMM_1126	Intron (ENST00000356575.9/1953, intron 4 of 36)	1	3487951	3611508	123558	2	1953	ENST00000356575.9	80484	ENSG00000162591	MEGF6	multiple EGF like domains 6	chr1_3530663_3531024	MEGF6	1953	ENST00000378378.9;ENST00000378373.5;ENST00000378371.6;ENST00000485984.1;ENST00000356575.9;ENST00000294599.8;ENST00000494257.1;ENST00000485002.6;ENST00000491842.1;ENST00000475790.5;ENST00000461795.1;ENST00000385042.1	ARHGEF16;MEGF6;MIR551A	0;-37177;-33946;-34649;-36419;29766	27237;1953;693135	693135	MIR551A	29766	Intron	250	3530437	3531236	*	inside	226	212	Overlapping	3_TssFlnkU	Other
chr1	3890786	3891528	30.21814469711934	0.65354	2.741112737843186e-5	3.7824610748020675e-4	chromHMM_1242	Exon (ENST00000486765.5/339448, exon 4 of 5)	1	3889125	3900293	11169	2	339448	ENST00000474140.1	8765	ENSG00000198912	C1orf174	chromosome 1 open reading frame 174	chr1_3890786_3891528	C1orf174	339448	ENST00000378230.8;ENST00000494653.5;ENST00000428079.5;ENST00000494951.1;ENST00000378223.3;ENST00000338895.7;ENST00000625756.2;ENST00000378209.7;ENST00000491998.5;ENST00000468793.5;ENST00000339350.7;ENST00000477548.5;ENST00000378206.5;ENST00000475969.5;ENST00000341385.4;ENST00000481945.1;ENST00000474140.1;ENST00000486765.5;ENST00000361605.4;ENST00000667408.1;ENST00000413332.5;ENST00000442673.1;ENS…	CEP104;DFFB;C1orf174;LINC01134;LINC01346	0;-48958;-49037;-49089	9731;1677;339448;100133612;728716	100133612	LINC01134	-8824	Exon	282	3883437	3892036	*	inside	7349	508	Overlapping	5_Tx	Tx
chr1	5328676	5329804	27.915792993873218	0.9346943445144106	1.0882036670663491e-4	0.00109667	chromHMM_1514	Distal Intergenic	1	5862672	5862741	70	2	100616421	ENST00000582517.1	532937	ENSG00000264101	MIR4689	microRNA 4689	chr1_5328676_5329804	MIR4689	100616421	NA	NA	NA	NA	261734	NPHP4	537848	Distal Intergenic	298	5328141	5332140	*	inside	535	535	Overlapping	13_Het	Other
chr1	5388636	5389662	27.88204389055217	1.147923290707556	4.241514371585715e-6	8.970707037094944e-5	chromHMM_1529	Distal Intergenic	1	5862672	5862741	70	2	100616421	ENST00000582517.1	473079	ENSG00000264101	MIR4689	microRNA 4689	chr1_5388636_5389662	MIR4689	100616421	NA	NA	NA	NA	261734	NPHP4	477990	Distal Intergenic	305	5379941	5395540	*	inside	8695	5878	Overlapping	17_ReprPCWk	Other
chr1	5994627	5995064	17.457	1.004182553306541	5.752234756385396e-6	1.1363868661578021e-4	chromHMM_1640	Intron (ENST00000655548.1/8514, intron 1 of 9)	1	5990927	6090419	99493	1	8514	ENST00000655548.1	3700	ENSG00000069424	KCNAB2	potassium voltage-gated channel subfamily A regulatory beta subunit 2	chr1_5994627_5995064	KCNAB2	8514	ENST00000378156.9;ENST00000478423.6;ENST00000489180.6;ENST00000378169.7;ENST00000622020.4;ENST00000655548.1;ENST00000378111.6;ENST00000378097.6;ENST00000666163.1;ENST00000671676.1;ENST00000658883.1;ENST00000658691.1;ENST00000655748.1;ENST00000435937.6;ENST00000493807.2;ENST00000445501.6;ENST00000478098.5;ENST00000653262.1;ENST00000668706.1;ENST00000389632.9;ENST00000657222.1;ENST00000654144.1;ENS…	NPHP4;KCNAB2	0;-40853	261734;8514	261734	NPHP4	-2154	Intron	315	5993741	5994940	*	overlapEnd	886	124	Overlapping	10_EnhA2	Enhancer
chr1	6027647	6028584	83.92273924417643	0.5652732933308838	3.729512137180415e-5	4.7880970592105e-4	chromHMM_1647	Intron (ENST00000655548.1/8514, intron 1 of 9)	1	5990927	6090419	99493	1	8514	ENST00000655548.1	36720	ENSG00000069424	KCNAB2	potassium voltage-gated channel subfamily A regulatory beta subunit 2	chr1_6027647_6028584	KCNAB2	8514	ENST00000378156.9;ENST00000478423.6;ENST00000489180.6;ENST00000378169.7;ENST00000622020.4;ENST00000655548.1;ENST00000378111.6;ENST00000378097.6;ENST00000666163.1;ENST00000671676.1;ENST00000658883.1;ENST00000658691.1;ENST00000655748.1;ENST00000435937.6;ENST00000493807.2;ENST00000445501.6;ENST00000478098.5;ENST00000653262.1;ENST00000668706.1;ENST00000389632.9;ENST00000657222.1;ENST00000654144.1;ENS…	NPHP4;KCNAB2	0;-7333;-37169;-44831	261734;8514	261734	NPHP4	-35174	Intron	316	6027941	6028140	*	includeFeature	-294	294	Overlapping	1_TssA	Promoter_active
chr1	6348179	6349160	64.00560577865085	0.5716599531805439	6.893917773283597e-5	7.728415142051016e-4	chromHMM_1753	Intron (ENST00000608083.5/11332, intron 2 of 8)	1	6264269	6393361	129093	2	11332	ENST00000608083.5	44201	ENSG00000097021	ACOT7	acyl-CoA thioesterase 7	chr1_6348179_6349160	ACOT7	11332	ENST00000608083.5;ENST00000361521.8;ENST00000545482.5;ENST00000377860.8;ENST00000418124.5;ENST00000377855.6;ENST00000377845.7;ENST00000377842.7;ENST00000473466.2	ACOT7	0	11332	11332	ACOT7	44201	Intron	332	6348741	6348940	*	includeFeature	-562	220	Overlapping	10_EnhA2	Enhancer
chr1	6615533	6616009	24.939942589575086	-0.729821	1.3510855880261371e-4	0.00129787	chromHMM_1897	Promoter (1-2kb)	1	6613731	6624030	10300	1	148479	ENST00000377648.5	1802	ENSG00000116273	PHF13	PHD finger protein 13	chr1_6615533_6616009	KLHL21	9903	ENST00000333172.11;ENST00000351136.7;ENST00000411823.5;ENST00000415267.1;ENST00000377674.9;ENST00000319084.9;ENST00000435905.5;ENST00000488936.1;ENST00000482360.5;ENST00000498342.5;ENST00000466813.1;ENST00000466941.1;ENST00000377663.3;ENST00000377658.8;ENST00000467612.5;ENST00000496707.5;ENST00000463043.1;ENST00000377648.5;ENST00000495385.1;ENST00000054650.8;ENST00000484676.1;ENST00000307896.10;E…	TAS1R1;ZBTB48;KLHL21;PHF13;THAP3;DNAJC11	0;30231;29326;28277;26846;-15717;-12386;52201	80835;3104;9903;148479;90326;55735	148479	PHF13	1802	Promoter	363	6615341	6615540	*	overlapEnd	192	7	Overlapping	1_TssA	Promoter_active
chr1	7785034	7785551	46.36630884852174	-0.661142	5.006495490779396e-5	6.017464455615285e-4	chromHMM_2155	Promoter (<=1kb)	1	7785523	7788338	2816	1	8863	ENST00000473653.1	0	ENSG00000049246	PER3	period circadian regulator 3	chr1_7785034_7785551	PER3	8863	ENST00000303635.12;ENST00000495233.5;ENST00000490905.5;ENST00000476864.1;ENST00000054666.11;ENST00000470357.1;ENST00000487194.1;ENST00000377541.5;ENST00000613533.4;ENST00000614998.4;ENST00000377532.7;ENST00000361923.2;ENST00000473653.1;ENST00000463106.1	CAMTA1;VAMP3;PER3	0	23261;9341;8863	8863	PER3	0	Promoter	445	7784541	7785340	*	overlapEnd	493	211	Overlapping	3_TssFlnkU	Other
chr1	7790311	7790864	62.1182	-0.631241	1.4221840898282547e-4	0.00135243	chromHMM_2159	Intron (ENST00000377541.5/8863, intron 5 of 9)	1	7784320	7803958	19639	1	8863	ENST00000377541.5	5991	ENSG00000049246	PER3	period circadian regulator 3	chr1_7790311_7790864	PER3	8863	ENST00000303635.12;ENST00000495233.5;ENST00000490905.5;ENST00000476864.1;ENST00000054666.11;ENST00000470357.1;ENST00000487194.1;ENST00000377541.5;ENST00000613533.4;ENST00000614998.4;ENST00000377532.7;ENST00000361923.2;ENST00000473653.1;ENST00000463106.1;ENST00000494684.1	CAMTA1;VAMP3;PER3	0	23261;9341;8863	8863	PER3	5991	Intron	446	7790541	7846140	*	overlapStart	-230	230	Overlapping	5_Tx	Tx
chr1	7930586	7931800	59.60554248318676	0.9500781135242187	6.6837695821336886e-9	8.361647147142736e-7	chromHMM_2166	Intron (ENST00000615230.4/3604, intron 8 of 8)	1	7915894	7943165	27272	2	3604	ENST00000615230.4	11365	ENSG00000049249	TNFRSF9	TNF receptor superfamily member 9	chr1_7930586_7931800	TNFRSF9	3604	ENST00000615230.4;ENST00000377507.7;ENST00000474475.1;ENST00000492571.1;ENST00000493373.5;ENST00000460192.5;ENST00000493678.5;ENST00000377493.9;ENST00000338639.10;ENST00000465354.5;ENST00000377491.5;ENST00000377488.5;ENST00000497113.1;ENST00000469225.1	TNFRSF9;PARK7	0	3604;11315	3604	TNFRSF9	11365	Intron	454	7910941	7941140	*	inside	19645	9340	Overlapping	17_ReprPCWk	Other
chr1	7982397	7983185	82.91236819867785	-0.689037	4.33896847248122e-7	1.585284863686273e-5	chromHMM_2204	Exon (ENST00000363474.1/ENST00000363474.1, exon 1 of 1)	1	7954291	7985052	30762	1	11315	ENST00000493373.5	28106	ENSG00000116288	PARK7	Parkinsonism associated deglycase	chr1_7982397_7983185	PARK7	11315	ENST00000615230.4;ENST00000377507.7;ENST00000474475.1;ENST00000492571.1;ENST00000493373.5;ENST00000460192.5;ENST00000493678.5;ENST00000377493.9;ENST00000338639.10;ENST00000465354.5;ENST00000377491.5;ENST00000377488.5;ENST00000497113.1;ENST00000469225.1;ENST00000474874.5;ENST00000377482.10;ENST00000467067.1;ENST00000469499.5;ENST00000487559.1	TNFRSF9;PARK7;ERRFI1	0	3604;11315;54206	11315	PARK7	28106	Exon	466	7982341	7982540	*	overlapEnd	56	56	Overlapping	11_EnhWk	Enhancer
chr1	8021427	8021691	73.11846520122904	-0.691446	7.487745508217151e-5	8.233361753249947e-4	chromHMM_2225	Intron (ENST00000474874.5/54206, intron 1 of 2)	1	8004404	8026283	21880	2	54206	ENST00000474874.5	4592	ENSG00000116285	ERRFI1	ERBB receptor feedback inhibitor 1	chr1_8021427_8021691	ERRFI1	54206	ENST00000493373.5;ENST00000493678.5;ENST00000377493.9;ENST00000338639.10;ENST00000465354.5;ENST00000377491.5;ENST00000377488.5;ENST00000497113.1;ENST00000469225.1;ENST00000474874.5;ENST00000377482.10;ENST00000467067.1;ENST00000469499.5;ENST00000487559.1	PARK7;ERRFI1	0	11315;54206	54206	ERRFI1	4592	Intron	474	8021341	8021540	*	overlapEnd	86	86	Overlapping	1_TssA	Promoter_active
chr1	8022853	8023187	91.50475912855461	-0.914441	1.1699803930700165e-6	3.321084720823085e-5	chromHMM_2229	Intron (ENST00000474874.5/54206, intron 1 of 2)	1	8004404	8026283	21880	2	54206	ENST00000474874.5	3096	ENSG00000116285	ERRFI1	ERBB receptor feedback inhibitor 1	chr1_8022853_8023187	ERRFI1	54206	ENST00000493373.5;ENST00000493678.5;ENST00000377493.9;ENST00000338639.10;ENST00000377491.5;ENST00000377488.5;ENST00000469225.1;ENST00000474874.5;ENST00000377482.10;ENST00000467067.1;ENST00000469499.5;ENST00000487559.1	PARK7;ERRFI1	0	11315;54206	54206	ERRFI1	3096	Intron	475	8023141	8026940	*	overlapStart	-288	46	Overlapping	1_TssA	Promoter_active
chr1	8024324	8024800	159.38575310496725	-0.866277	1.4603863163067705e-6	3.9491246663965185e-5	chromHMM_2229	Promoter (1-2kb)	1	8004404	8026283	21880	2	54206	ENST00000474874.5	1483	ENSG00000116285	ERRFI1	ERBB receptor feedback inhibitor 1	chr1_8024324_8024800	ERRFI1	54206	ENST00000493373.5;ENST00000493678.5;ENST00000377493.9;ENST00000338639.10;ENST00000377491.5;ENST00000377488.5;ENST00000469225.1;ENST00000474874.5;ENST00000377482.10;ENST00000467067.1;ENST00000469499.5;ENST00000487559.1	PARK7;ERRFI1	0	11315;54206	54206	ERRFI1	1483	Promoter	476	8023141	8026940	*	inside	1183	1183	Overlapping	1_TssA	Promoter_active
chr1	8024916	8025497	190.7249598907095	-0.779645	3.56278874123921e-7	1.3636856668104286e-5	chromHMM_2229	Promoter (<=1kb)	1	8004404	8026283	21880	2	54206	ENST00000474874.5	786	ENSG00000116285	ERRFI1	ERBB receptor feedback inhibitor 1	chr1_8024916_8025497	ERRFI1	54206	ENST00000493373.5;ENST00000493678.5;ENST00000377493.9;ENST00000338639.10;ENST00000377491.5;ENST00000377488.5;ENST00000469225.1;ENST00000474874.5;ENST00000377482.10;ENST00000467067.1;ENST00000469499.5;ENST00000487559.1	PARK7;ERRFI1	0	11315;54206	54206	ERRFI1	786	Promoter	477	8023141	8026940	*	inside	1775	1443	Overlapping	1_TssA	Promoter_active
chr1	8053708	8054255	22.959957882629535	-1.04265	3.051492184474715e-5	4.101612021369964e-4	chromHMM_2243	Intron (ENST00000445300.1/ENST00000445300.1, intron 2 of 2)	1	8011727	8026309	14583	2	54206	ENST00000377482.10	-27399	ENSG00000116285	ERRFI1	ERBB receptor feedback inhibitor 1	chr1_8053708_8054255	ERRFI1	54206	ENST00000474874.5;ENST00000377482.10;ENST00000467067.1;ENST00000469499.5;ENST00000487559.1	ERRFI1	0	54206	54206	ERRFI1	-27399	Intron	484	8048541	8070540	*	inside	5167	5167	Overlapping	18_Quies	Other
chr1	8082951	8084628	251.5507051338504	-0.503467	7.299560186201256e-6	1.368472454344105e-4	chromHMM_2251	Intron (ENST00000445300.1/ENST00000445300.1, intron 2 of 2)	1	8011727	8026309	14583	2	54206	ENST00000377482.10	-56642	ENSG00000116285	ERRFI1	ERBB receptor feedback inhibitor 1	chr1_8082951_8084628	ERRFI1	54206	NA	NA	NA	NA	54206	ERRFI1	-56642	Intron	489	8084541	8084740	*	overlapStart	-1590	87	Overlapping	11_EnhWk	Enhancer
chr1	8137449	8138179	37.258640423186314	0.6658013703495348	0.00108836	0.00639911	chromHMM_2275	Distal Intergenic	1	8201518	8215207	13690	1	102724539	ENST00000670361.1	-63339	ENSG00000227634	LINC01714	long intergenic non-protein coding RNA 1714	chr1_8137449_8138179	LINC01714	102724539	NA	NA	NA	NA	54206	ERRFI1	-111140	Distal Intergenic	497	8137541	8137940	*	includeFeature	-92	92	Overlapping	10_EnhA2	Enhancer
chr1	8152473	8153515	50.7482	1.087205080773358	1.5145653513841885e-7	7.3226767402386915e-6	chromHMM_2276	Distal Intergenic	1	8201518	8215207	13690	1	102724539	ENST00000670361.1	-48003	ENSG00000227634	LINC01714	long intergenic non-protein coding RNA 1714	chr1_8152473_8153515	LINC01714	102724539	ENST00000670361.1;ENST00000635451.1	LINC01714	0	102724539	54206	ERRFI1	-126164	Distal Intergenic	501	8137941	8166340	*	inside	14532	12825	Overlapping	18_Quies	Other
chr1	8162077	8163227	43.12389918927763	-0.762845	9.578273599173817e-5	9.96303655783792e-4	chromHMM_2276	Distal Intergenic	1	8201518	8215207	13690	1	102724539	ENST00000670361.1	-38291	ENSG00000227634	LINC01714	long intergenic non-protein coding RNA 1714	chr1_8162077_8163227	LINC01714	102724539	ENST00000670361.1;ENST00000635451.1;ENST00000452982.1	LINC01714	0	102724539	54206	ERRFI1	-135768	Distal Intergenic	503	8137941	8166340	*	inside	24136	3113	Overlapping	18_Quies	Other
chr1	8182036	8183129	68.12080486499273	0.7288692886365559	2.6581721079418214e-6	6.291877071693948e-5	chromHMM_2288	Distal Intergenic	1	8201518	8215207	13690	1	102724539	ENST00000670361.1	-18389	ENSG00000227634	LINC01714	long intergenic non-protein coding RNA 1714	chr1_8182036_8183129	LINC01714	102724539	ENST00000670361.1;ENST00000635451.1;ENST00000452982.1	LINC01714	0	102724539	54206	ERRFI1	-155727	Distal Intergenic	507	8182141	8182540	*	includeFeature	-105	105	Overlapping	10_EnhA2	Enhancer
chr1	8201856	8203239	602.4979754236332	-0.575583	5.821058745432537e-7	1.9693627948884093e-5	chromHMM_2301	Promoter (<=1kb)	1	8202429	8215210	12782	1	102724539	ENST00000635451.1	0	ENSG00000227634	LINC01714	long intergenic non-protein coding RNA 1714	chr1_8201856_8203239	LINC01714	102724539	ENST00000670361.1;ENST00000635451.1;ENST00000452982.1	LINC01714	0	102724539	473	RERE	159605	Promoter	512	8202341	8202740	*	includeFeature	-485	485	Overlapping	1_TssA	Promoter_active
chr1	8216788	8217311	60.51936970788738	-0.628148	2.713253644274725e-4	0.00221673	chromHMM_2311	Distal Intergenic	1	8208672	8215210	6539	1	102724539	ENST00000452982.1	8116	ENSG00000227634	LINC01714	long intergenic non-protein coding RNA 1714	chr1_8216788_8217311	LINC01714	102724539	ENST00000670361.1;ENST00000635451.1;ENST00000452982.1	LINC01714	0	102724539	473	RERE	145533	Distal Intergenic	516	8217141	8217540	*	overlapStart	-353	170	Overlapping	1_TssA	Promoter_active
chr1	8241502	8242097	70.74169733041873	-0.760218	6.641167390974744e-4	0.00440772	chromHMM_2321	Distal Intergenic	1	8208672	8215210	6539	1	102724539	ENST00000452982.1	32830	ENSG00000227634	LINC01714	long intergenic non-protein coding RNA 1714	chr1_8241502_8242097	LINC01714	102724539	ENST00000670361.1;ENST00000635451.1;ENST00000452982.1	LINC01714	0	102724539	473	RERE	120747	Distal Intergenic	520	8241941	8242140	*	overlapStart	-439	43	Overlapping	10_EnhA2	Enhancer
chr1	8255671	8256357	359.25432379024426	-0.566378	7.073050750510868e-5	7.881597852824928e-4	chromHMM_2331	Distal Intergenic	1	8208672	8215210	6539	1	102724539	ENST00000452982.1	46999	ENSG00000227634	LINC01714	long intergenic non-protein coding RNA 1714	chr1_8255671_8256357	LINC01714	102724539	ENST00000670361.1;ENST00000635451.1;ENST00000452982.1	LINC01714	0	102724539	473	RERE	106487	Distal Intergenic	523	8253141	8255740	*	overlapEnd	2530	69	Overlapping	6_TxWk	Tx
chr1	8260124	8261463	637.3199116781182	-0.502805	2.721105349439073e-4	0.00222164	chromHMM_2337	Distal Intergenic	1	8208672	8215210	6539	1	102724539	ENST00000452982.1	51452	ENSG00000227634	LINC01714	long intergenic non-protein coding RNA 1714	chr1_8260124_8261463	LINC01714	102724539	ENST00000670361.1;ENST00000635451.1;ENST00000452982.1	LINC01714	0	102724539	473	RERE	101381	Distal Intergenic	525	8259941	8260340	*	overlapEnd	183	183	Overlapping	3_TssFlnkU	Other
chr1	8262462	8263584	405.3532916613669	-0.596987	6.477845413932125e-6	1.249891137029052e-4	chromHMM_2341	Distal Intergenic	1	8208672	8215210	6539	1	102724539	ENST00000452982.1	53790	ENSG00000227634	LINC01714	long intergenic non-protein coding RNA 1714	chr1_8262462_8263584	LINC01714	102724539	ENST00000670361.1;ENST00000635451.1;ENST00000452982.1	LINC01714	0	102724539	473	RERE	99260	Distal Intergenic	526	8263541	8263740	*	overlapStart	-1079	43	Overlapping	10_EnhA2	Enhancer
chr1	8427398	8428400	142.34124613443095	0.6870450677571651	4.170059481344674e-8	2.8912085512437657e-6	chromHMM_2428	Intron (ENST00000449895.5/102724552, intron 1 of 3)	1	8352397	8817465	465069	2	473	ENST00000337907.7	389065	ENSG00000142599	RERE	arginine-glutamic acid dipeptide repeats	chr1_8427398_8428400	RERE-AS1	102724552	ENST00000337907.7;ENST00000400908.7;ENST00000377464.5;ENST00000400907.6;ENST00000476556.5;ENST00000656437.1;ENST00000488215.5;ENST00000460659.5;ENST00000492766.5;ENST00000465125.1;ENST00000464972.5;ENST00000449895.5;ENST00000653698.1;ENST00000444276.1;ENST00000659924.1;ENST00000480342.5	RERE;RERE-AS1	0	473;102724552	473	RERE	389065	Intron	555	8427141	8429540	*	inside	257	257	Overlapping	10_EnhA2	Enhancer
chr1	8456040	8456711	28.772941997213852	0.751188	4.012261169263287e-5	5.067541218614977e-4	chromHMM_2435	Intron (ENST00000337907.7/473, intron 12 of 23)	1	8352397	8817465	465069	2	473	ENST00000337907.7	360754	ENSG00000142599	RERE	arginine-glutamic acid dipeptide repeats	chr1_8456040_8456711	RERE-AS1	102724552	ENST00000337907.7;ENST00000400908.7;ENST00000377464.5;ENST00000400907.6;ENST00000476556.5;ENST00000656437.1;ENST00000488215.5;ENST00000460659.5;ENST00000492766.5;ENST00000465125.1;ENST00000464972.5;ENST00000449895.5;ENST00000653698.1;ENST00000444276.1;ENST00000659924.1;ENST00000480342.5;ENST00000507012.1	RERE;RERE-AS1	0	473;102724552	473	RERE	360754	Intron	558	8455741	8456340	*	overlapEnd	299	299	Overlapping	10_EnhA2	Enhancer
chr1	8468391	8469175	72.17544868805736	-0.722911	4.699300079652909e-5	5.736881270509066e-4	chromHMM_2446	Intron (ENST00000337907.7/473, intron 11 of 23)	1	8352397	8817465	465069	2	473	ENST00000337907.7	348290	ENSG00000142599	RERE	arginine-glutamic acid dipeptide repeats	chr1_8468391_8469175	RERE-AS1	102724552	ENST00000337907.7;ENST00000400908.7;ENST00000377464.5;ENST00000400907.6;ENST00000476556.5;ENST00000656437.1;ENST00000488215.5;ENST00000460659.5;ENST00000492766.5;ENST00000465125.1;ENST00000464972.5;ENST00000449895.5;ENST00000653698.1;ENST00000444276.1;ENST00000659924.1;ENST00000480342.5;ENST00000507012.1	RERE;RERE-AS1	0	473;102724552	473	RERE	348290	Intron	562	8467541	8469540	*	inside	850	365	Overlapping	11_EnhWk	Enhancer
chr1	8561012	8562315	91.31130537345162	-0.645237	1.984323363792224e-5	2.9614406630756456e-4	chromHMM_2478	Intron (ENST00000337907.7/473, intron 5 of 23)	1	8352397	8817465	465069	2	473	ENST00000337907.7	255150	ENSG00000142599	RERE	arginine-glutamic acid dipeptide repeats	chr1_8561012_8562315	RERE	473	ENST00000337907.7;ENST00000400908.7;ENST00000377464.5;ENST00000400907.6;ENST00000656437.1;ENST00000464972.5;ENST00000659924.1;ENST00000480342.5;ENST00000507012.1;ENST00000469251.1;ENST00000514428.1	RERE	0	473	473	RERE	255150	Intron	581	8561342	8562141	*	includeFeature	-330	174	Overlapping	11_EnhWk	Enhancer
chr1	8621590	8622404	254.0268942567502	-0.583021	3.582790331898518e-6	7.889909622449123e-5	chromHMM_2497	Intron (ENST00000337907.7/473, intron 4 of 23)	1	8352397	8817465	465069	2	473	ENST00000337907.7	195061	ENSG00000142599	RERE	arginine-glutamic acid dipeptide repeats	chr1_8621590_8622404	RERE	473	ENST00000337907.7;ENST00000400908.7;ENST00000400907.6;ENST00000656437.1;ENST00000659924.1;ENST00000480342.5;ENST00000469251.1;ENST00000514428.1;ENST00000468247.1	RERE	0	473	473	RERE	195061	Intron	597	8621742	8622141	*	includeFeature	-152	152	Overlapping	10_EnhA2	Enhancer
chr1	8637547	8638072	53.83443882445955	-1.24758	6.529723030697126e-9	8.211531094209794e-7	chromHMM_2509	Intron (ENST00000337907.7/473, intron 3 of 23)	1	8352397	8817465	465069	2	473	ENST00000337907.7	179393	ENSG00000142599	RERE	arginine-glutamic acid dipeptide repeats	chr1_8637547_8638072	RERE	473	ENST00000337907.7;ENST00000400908.7;ENST00000400907.6;ENST00000656437.1;ENST00000659924.1;ENST00000480342.5;ENST00000469251.1;ENST00000514428.1;ENST00000468247.1	RERE	0	473	473	RERE	179393	Intron	601	8637142	8638541	*	inside	405	405	Overlapping	11_EnhWk	Enhancer
chr1	8640925	8641800	173.08781615613947	-0.595863	2.498060523643114e-4	0.00208459	chromHMM_2511	Intron (ENST00000337907.7/473, intron 3 of 23)	1	8352397	8817465	465069	2	473	ENST00000337907.7	175665	ENSG00000142599	RERE	arginine-glutamic acid dipeptide repeats	chr1_8640925_8641800	RERE	473	ENST00000337907.7;ENST00000400908.7;ENST00000400907.6;ENST00000656437.1;ENST00000659924.1;ENST00000480342.5;ENST00000514428.1;ENST00000468247.1	RERE	0	473	473	RERE	175665	Intron	602	8640342	8640941	*	overlapEnd	583	16	Overlapping	11_EnhWk	Enhancer
chr1	8775892	8776242	31.276924263686002	-0.629184	5.768390666629702e-5	6.709153765220884e-4	chromHMM_2581	Intron (ENST00000337907.7/473, intron 2 of 23)	1	8352397	8817465	465069	2	473	ENST00000337907.7	41223	ENSG00000142599	RERE	arginine-glutamic acid dipeptide repeats	chr1_8775892_8776242	RERE	473	ENST00000337907.7;ENST00000400908.7;ENST00000656437.1;ENST00000659924.1;ENST00000480342.5	RERE	0	473	473	RERE	41223	Intron	631	8775542	8776541	*	inside	350	299	Overlapping	11_EnhWk	Enhancer
chr1	9162380	9163376	121.81095564608523	0.6855163754285759	1.3869938681290633e-6	3.785582726383384e-5	chromHMM_2670	Intron (ENST00000635687.1/106614088, intron 1 of 1)	1	9148011	9182392	34382	2	106614088	ENST00000635687.1	19016	ENSG00000228526	MIR34AHG	MIR34A host gene	chr1_9162380_9163376	MIR34A	407040	ENST00000377411.5;ENST00000466131.1;ENST00000635687.1;ENST00000385130.1;ENST00000635271.1;ENST00000412639.3;ENST00000664915.1;ENST00000657715.1;ENST00000665148.1;ENST00000634966.2	GPR157;MIR34AHG;MIR34A;LNCTAM34A	0;-10603;-27662	80045;106614088;407040;102724571	407040	MIR34A	-10603	Intron	672	9162142	9164141	*	inside	238	238	Overlapping	9_EnhA1	Enhancer
chr1	9163456	9164376	108.01307256283484	0.6035710292985726	4.273787655335759e-6	9.020310465982726e-5	chromHMM_2671	Intron (ENST00000635687.1/106614088, intron 1 of 1)	1	9148011	9182392	34382	2	106614088	ENST00000635687.1	18016	ENSG00000228526	MIR34AHG	MIR34A host gene	chr1_9163456_9164376	MIR34A	407040	ENST00000377411.5;ENST00000466131.1;ENST00000635687.1;ENST00000385130.1;ENST00000635271.1;ENST00000412639.3;ENST00000664915.1;ENST00000657715.1;ENST00000665148.1;ENST00000634966.2	GPR157;MIR34AHG;MIR34A;LNCTAM34A	0;-11679;-26662	80045;106614088;407040;102724571	407040	MIR34A	-11679	Intron	673	9164142	9164941	*	overlapStart	-686	234	Overlapping	10_EnhA2	Enhancer
chr1	9181352	9182310	48.88997337182966	0.6753589769333379	1.0771901638645704e-4	0.00108808	chromHMM_2676	Promoter (<=1kb)	1	9182004	9196284	14281	1	102724571	ENST00000635271.1	0	ENSG00000234546	LNCTAM34A	long non coding transcriptional activator of miR34a	chr1_9181352_9182310	LNCTAM34A	102724571	ENST00000635687.1;ENST00000385130.1;ENST00000635271.1;ENST00000412639.3;ENST00000664915.1;ENST00000657715.1;ENST00000665148.1;ENST00000634966.2	MIR34AHG;MIR34A;LNCTAM34A	0;-29575;-8728	106614088;407040;102724571	102724571	LNCTAM34A	0	Promoter	677	9180942	9182341	*	inside	410	31	Overlapping	4_TssFlnkD	Other
chr1	9290000	9290352	23.096038252948684	0.7480097607789027	3.3807227786611567e-4	0.0026196	chromHMM_2731	Promoter (2-3kb)	1	9292894	9369532	76639	1	80176	ENST00000328089.11	-2542	ENSG00000171621	SPSB1	splA/ryanodine receptor domain and SOCS box containing 1	chr1_9290000_9290352	SPSB1	80176	ENST00000377403.6;ENST00000602477.1;ENST00000328089.11;ENST00000450402.1	H6PD;SPSB1	0	9563;80176	80176	SPSB1	-2542	Promoter	696	9289742	9290341	*	overlapEnd	258	11	Overlapping	10_EnhA2	Enhancer
chr1	9401681	9402373	20.565484770443007	0.9330508136151348	2.2566987592692504e-5	3.268316498878612e-4	chromHMM_2761	Distal Intergenic	1	9426975	9428916	1942	2	100506022	ENST00000641507.1	26543	ENSG00000284693	LINC02606	long intergenic non-protein coding RNA 2606	chr1_9401681_9402373	LINC02606	100506022	ENST00000328089.11;ENST00000450402.1;ENST00000357898.3;ENST00000377399.2;ENST00000641325.1;ENST00000641940.1;ENST00000641507.1	SPSB1;LINC02606	0;50250;45974	80176;100506022	100506022	LINC02606	26543	Distal Intergenic	710	9401542	9402141	*	overlapEnd	139	139	Overlapping	10_EnhA2	Enhancer
chr1	9412977	9414555	67.09431186100132	0.8818371729638066	2.7081704722949813e-5	3.747727157894009e-4	chromHMM_2764	Distal Intergenic	1	9426975	9428916	1942	2	100506022	ENST00000641507.1	14361	ENSG00000284693	LINC02606	long intergenic non-protein coding RNA 2606	chr1_9412977_9414555	LINC02606	100506022	ENST00000328089.11;ENST00000357898.3;ENST00000377399.2;ENST00000641325.1;ENST00000641940.1;ENST00000641507.1	SPSB1;LINC02606	0;61546;57270	80176;100506022	100506022	LINC02606	14361	Distal Intergenic	712	9412542	9414541	*	overlapEnd	435	14	Overlapping	10_EnhA2	Enhancer
chr1	9629456	9630679	92.76890874897413	0.8088313181366444	1.7331646379671924e-7	8.08768239744197e-6	chromHMM_2885	Distal Intergenic	1	9651731	9729114	77384	1	5293	ENST00000377346.9	-21052	ENSG00000171608	PIK3CD	phosphatidylinositol-4,5-bisphosphate 3-kinase catalytic subunit delta	chr1_9629456_9630679	PIK3CD	5293	ENST00000302692.7;ENST00000340381.11;ENST00000340305.9;ENST00000416541.5;ENST00000510900.1;ENST00000508400.1;ENST00000377346.9;ENST00000536656.5;ENST00000628140.2;ENST00000377320.3;ENST00000415330.2	SLC25A33;TMEM201;PIK3CD;PIK3CD-AS1;PIK3CD-AS2	0;32559;23242;21728	84275;199953;5293;644997;101929074	5293	PIK3CD	-21052	Distal Intergenic	751	9629943	9630342	*	includeFeature	-487	337	Overlapping	1_TssA	Promoter_active
chr1	9643814	9644331	25.407864230202556	0.6045927121325171	1.235365806156984e-4	0.00121218	chromHMM_2888	Distal Intergenic	1	9651731	9729114	77384	1	5293	ENST00000377346.9	-7400	ENSG00000171608	PIK3CD	phosphatidylinositol-4,5-bisphosphate 3-kinase catalytic subunit delta	chr1_9643814_9644331	PIK3CD	5293	ENST00000340381.11;ENST00000340305.9;ENST00000416541.5;ENST00000510900.1;ENST00000508400.1;ENST00000377346.9;ENST00000536656.5;ENST00000628140.2;ENST00000377320.3;ENST00000415330.2;ENST00000484851.1	TMEM201;PIK3CD;PIK3CD-AS1;PIK3CD-AS2	0;46917;37600;36086	199953;5293;644997;101929074	5293	PIK3CD	-7400	Distal Intergenic	752	9641143	9650742	*	inside	2671	2671	Overlapping	17_ReprPCWk	Other
chr1	9653210	9654575	112.54775960028596	0.5865241969220198	1.517369348738453e-6	4.062958376244215e-5	chromHMM_2893	Promoter (1-2kb)	1	9651731	9729114	77384	1	5293	ENST00000377346.9	1479	ENSG00000171608	PIK3CD	phosphatidylinositol-4,5-bisphosphate 3-kinase catalytic subunit delta	chr1_9653210_9654575	PIK3CD-AS1	644997	ENST00000340381.11;ENST00000340305.9;ENST00000416541.5;ENST00000510900.1;ENST00000508400.1;ENST00000377346.9;ENST00000536656.5;ENST00000628140.2;ENST00000377320.3;ENST00000415330.2;ENST00000484851.1	TMEM201;PIK3CD;PIK3CD-AS1;PIK3CD-AS2	0;56313;46996;45482	199953;5293;644997;101929074	5293	PIK3CD	1479	Promoter	756	9652743	9653742	*	overlapEnd	467	467	Overlapping	1_TssA	Promoter_active
chr1	9704548	9705300	24.897043803700797	0.6150339367986951	7.280690438329699e-4	0.00472266	chromHMM_2909	Intron (ENST00000377346.9/5293, intron 2 of 23)	1	9651731	9729114	77384	1	5293	ENST00000377346.9	52817	ENSG00000171608	PIK3CD	phosphatidylinositol-4,5-bisphosphate 3-kinase catalytic subunit delta	chr1_9704548_9705300	PIK3CD	5293	ENST00000377346.9;ENST00000536656.5;ENST00000628140.2;ENST00000377320.3;ENST00000415330.2;ENST00000484851.1;ENST00000361110.6;ENST00000543390.2;ENST00000481137.1;ENST00000479223.1;ENST00000377298.8;ENST00000650348.1;ENST00000361311.4;ENST00000435891.5;ENST00000477264.1;ENST00000464286.1	PIK3CD;PIK3CD-AS1;PIK3CD-AS2;CLSTN1	0;-10399;44867	5293;644997;101929074;22883	5293	PIK3CD	52817	Intron	762	9704343	9716942	*	inside	205	205	Overlapping	6_TxWk	Tx
chr1	9717032	9718185	108.84283631297023	0.6392860078781358	3.1701092559495084e-6	7.171033965352013e-5	chromHMM_2910	Exon (ENST00000377346.9/5293, exon 7 of 24)	1	9651731	9729114	77384	1	5293	ENST00000377346.9	65301	ENSG00000171608	PIK3CD	phosphatidylinositol-4,5-bisphosphate 3-kinase catalytic subunit delta	chr1_9717032_9718185	PIK3CD	5293	ENST00000377346.9;ENST00000536656.5;ENST00000628140.2;ENST00000415330.2;ENST00000484851.1;ENST00000361110.6;ENST00000543390.2;ENST00000481137.1;ENST00000479223.1;ENST00000377298.8;ENST00000650348.1;ENST00000361311.4;ENST00000435891.5;ENST00000477264.1;ENST00000464286.1	PIK3CD;PIK3CD-AS2;CLSTN1	0;1333;31982	5293;101929074;22883	5293	PIK3CD	65301	Exon	763	9716943	9718142	*	overlapEnd	89	43	Overlapping	10_EnhA2	Enhancer
chr1	9798168	9799250	51.039402057151804	0.7036621645163988	0.00195517	0.00999079	chromHMM_2926	Intron (ENST00000377298.8/22883, intron 1 of 18)	1	9729026	9824526	95501	2	22883	ENST00000377298.8	25276	ENSG00000171603	CLSTN1	calsyntenin 1	chr1_9798168_9799250	CLSTN1	22883	ENST00000377298.8;ENST00000650348.1;ENST00000361311.4;ENST00000435891.5;ENST00000464286.1;ENST00000377263.6	CLSTN1;CTNNBIP1	0;-48001	22883;56998	22883	CLSTN1	25276	Intron	772	9798343	9799142	*	includeFeature	-175	108	Overlapping	10_EnhA2	Enhancer
chr1	9799977	9800529	30.275764528335483	0.6090851747510353	0.00117224	0.00677016	chromHMM_2927	Intron (ENST00000377298.8/22883, intron 1 of 18)	1	9729026	9824526	95501	2	22883	ENST00000377298.8	23997	ENSG00000171603	CLSTN1	calsyntenin 1	chr1_9799977_9800529	CLSTN1	22883	ENST00000377298.8;ENST00000650348.1;ENST00000361311.4;ENST00000435891.5;ENST00000464286.1;ENST00000377263.6;ENST00000400904.7;ENST00000377258.5	CLSTN1;CTNNBIP1	0;-49810	22883;56998	22883	CLSTN1	23997	Intron	773	9799143	9822142	*	inside	834	834	Overlapping	18_Quies	Other
chr1	10271917	10272737	37.30293315940927	-0.543993	0.00161959	0.00865951	chromHMM_3063	Exon (ENST00000377093.8/23095, exon 9 of 21)	1	10210805	10377937	167133	1	23095	ENST00000263934.10	61112	ENSG00000054523	KIF1B	kinesin family member 1B	chr1_10271917_10272737	KIF1B	23095	ENST00000263934.10;ENST00000377093.8;ENST00000377086.5;ENST00000377083.5;ENST00000377081.5;ENST00000620295.2;ENST00000622724.3;ENST00000495136.1;ENST00000497835.1;ENST00000362692.1	KIF1B;RNU6-1	0;-26229	23095;26827	23095	KIF1B	61112	Exon	818	10272143	10272742	*	overlapStart	-226	5	Overlapping	11_EnhWk	Enhancer
chr1	10277951	10279920	346.32158799865607	-0.517889	2.9457778606412717e-4	0.00236287	chromHMM_3068	Promoter (<=1kb)	1	10278558	10282383	3826	1	23095	ENST00000495136.1	0	ENSG00000054523	KIF1B	kinesin family member 1B	chr1_10277951_10279920	KIF1B	23095	ENST00000263934.10;ENST00000377093.8;ENST00000377086.5;ENST00000377083.5;ENST00000377081.5;ENST00000620295.2;ENST00000622724.3;ENST00000495136.1;ENST00000497835.1;ENST00000362692.1	KIF1B;RNU6-1	0;-19046	23095;26827	23095	KIF1B	0	Promoter	819	10277943	10278142	*	overlapEnd	8	8	Overlapping	8_EnhG2	Enhancer
chr1	10663385	10664721	307.74073621261607	-0.826701	1.6591846458305013e-5	2.5852705370184493e-4	chromHMM_3251	Intron (ENST00000377022.8/54897, intron 5 of 20)	1	10636604	10796646	160043	2	54897	ENST00000377022.8	131925	ENSG00000130940	CASZ1	castor zinc finger 1	chr1_10663385_10664721	CASZ1	54897	ENST00000356607.9;ENST00000491661.2;ENST00000377022.8;ENST00000447850.3;ENST00000344008.5;ENST00000490176.1;ENST00000496432.6;ENST00000492173.1;ENST00000478728.2;ENST00000472814.1	PEX14;CASZ1	0;-18309;-12285;-1987;40854	5195;54897	1676	DFFA	-190856	Intron	870	10663344	10667143	*	inside	41	41	Overlapping	9_EnhA1	Enhancer
chr1	10668284	10668886	102.40878448646097	-0.664907	4.889798733696059e-4	0.00347446	chromHMM_3253	Intron (ENST00000377022.8/54897, intron 4 of 20)	1	10636604	10796646	160043	2	54897	ENST00000377022.8	127760	ENSG00000130940	CASZ1	castor zinc finger 1	chr1_10668284_10668886	CASZ1	54897	ENST00000356607.9;ENST00000491661.2;ENST00000377022.8;ENST00000447850.3;ENST00000344008.5;ENST00000490176.1;ENST00000496432.6;ENST00000492173.1;ENST00000478728.2;ENST00000472814.1	PEX14;CASZ1	0;-23208;-17184;-6886;36689	5195;54897	1676	DFFA	-195755	Intron	872	10667944	10669343	*	inside	340	340	Overlapping	9_EnhA1	Enhancer
chr1	10677280	10677977	55.6669	-0.914168	1.5353992386565126e-5	2.4370072990721395e-4	chromHMM_3263	Intron (ENST00000377022.8/54897, intron 4 of 20)	1	10636604	10796646	160043	2	54897	ENST00000377022.8	118669	ENSG00000130940	CASZ1	castor zinc finger 1	chr1_10677280_10677977	CASZ1	54897	ENST00000356607.9;ENST00000377022.8;ENST00000447850.3;ENST00000344008.5;ENST00000490176.1;ENST00000496432.6;ENST00000492173.1;ENST00000478728.2;ENST00000472814.1	PEX14;CASZ1	0;-32204;-26180;-15882;27598	5195;54897	1676	DFFA	-204751	Intron	874	10677944	10678543	*	overlapStart	-664	33	Overlapping	11_EnhWk	Enhancer
chr1	10744770	10745782	23.628374678732182	1.1482922796474233	2.8053731410538436e-4	0.00227133	chromHMM_3286	Intron (ENST00000377022.8/54897, intron 2 of 20)	1	10636604	10796646	160043	2	54897	ENST00000377022.8	50864	ENSG00000130940	CASZ1	castor zinc finger 1	chr1_10744770_10745782	CASZ1	54897	ENST00000377022.8;ENST00000344008.5;ENST00000472814.1	CASZ1	0;-39195	54897	23435	TARDBP	-266562	Intron	885	10745544	10746143	*	overlapStart	-774	238	Overlapping	11_EnhWk	Enhancer
chr1	11134225	11135183	63.85033193269075	0.5950729187555072	1.3264233925236991e-5	2.1735003695477702e-4	chromHMM_3406	Exon (ENST00000361445.9/2475, exon 37 of 58)	1	11106535	11262551	156017	2	2475	ENST00000361445.9	127368	ENSG00000198793	MTOR	mechanistic target of rapamycin kinase	chr1_11134225_11135183	MTOR	2475	ENST00000304457.11;ENST00000376936.9;ENST00000460196.1;ENST00000435388.1;ENST00000447600.1;ENST00000361445.9;ENST00000376838.5;ENST00000473471.5;ENST00000490931.1;ENST00000455339.1;ENST00000495435.1;ENST00000476768.1;ENST00000445982.5;ENST00000420480.1	EXOSC10;EXOSC10-AS1;MTOR;MTOR-AS1	-34356;-34371;0;-2667;-19596;-18698;-18562;4477	5394;105376736;2475;100873935	2475	MTOR	127368	Exon	908	11135144	11136143	*	overlapStart	-919	39	Overlapping	6_TxWk	Tx
chr1	11148211	11148506	15.162981059664862	1.146225952426614	2.1494023315183033e-7	9.420352090461651e-6	chromHMM_3411	Intron (ENST00000445982.5/100873935, intron 3 of 3)	1	11106535	11262551	156017	2	2475	ENST00000361445.9	114045	ENSG00000198793	MTOR	mechanistic target of rapamycin kinase	chr1_11148211_11148506	MTOR	2475	ENST00000304457.11;ENST00000376936.9;ENST00000460196.1;ENST00000435388.1;ENST00000447600.1;ENST00000361445.9;ENST00000376838.5;ENST00000473471.5;ENST00000490931.1;ENST00000455339.1;ENST00000495435.1;ENST00000476768.1;ENST00000445982.5;ENST00000420480.1;ENST00000376819.4;ENST00000476934.1	EXOSC10;EXOSC10-AS1;MTOR;MTOR-AS1;ANGPTL7	-48342;-48357;0;-16653;-33582;-32684;-32548;-8551;-45121	5394;105376736;2475;100873935;10218	2475	MTOR	114045	Intron	911	11147744	11148343	*	overlapEnd	467	132	Overlapping	11_EnhWk	Enhancer
chr1	11188319	11189358	95.04304005226493	0.5980592184642023	8.18989769969892e-4	0.00516683	chromHMM_3431	Promoter (<=1kb)	1	11189355	11195981	6627	1	10218	ENST00000376819.4	0	ENSG00000171819	ANGPTL7	angiopoietin like 7	chr1_11188319_11189358	ANGPTL7	10218	ENST00000361445.9;ENST00000495435.1;ENST00000476768.1;ENST00000445982.5;ENST00000420480.1;ENST00000376819.4;ENST00000476934.1	MTOR;MTOR-AS1;ANGPTL7	0;-48659;-4269	2475;100873935;10218	10218	ANGPTL7	0	Promoter	918	11188544	11189743	*	overlapStart	-225	225	Overlapping	11_EnhWk	Enhancer
chr1	11195876	11196610	11.4633	1.5345137357787062	2.485000692298097e-7	1.041795944362692e-5	chromHMM_3433	3' UTR	1	11106535	11262551	156017	2	2475	ENST00000361445.9	65941	ENSG00000198793	MTOR	mechanistic target of rapamycin kinase	chr1_11195876_11196610	ANGPTL7	10218	ENST00000361445.9;ENST00000445982.5;ENST00000420480.1;ENST00000376819.4;ENST00000476934.1	MTOR;MTOR-AS1;ANGPTL7	0;2249	2475;100873935;10218	2475	MTOR	65941	3' UTR	919	11189944	11200143	*	inside	5932	3533	Overlapping	5_Tx	Tx
chr1	11204669	11205779	43.12837949268183	1.2685217790855763	9.324722986454105e-11	5.3219890867362764e-8	chromHMM_3435	Exon (ENST00000361445.9/2475, exon 26 of 58)	1	11106535	11262551	156017	2	2475	ENST00000361445.9	56772	ENSG00000198793	MTOR	mechanistic target of rapamycin kinase	chr1_11204669_11205779	ANGPTL7	10218	ENST00000361445.9;ENST00000376819.4;ENST00000476934.1	MTOR;ANGPTL7	0;11042	2475;10218	2475	MTOR	56772	Exon	920	11200944	11212143	*	inside	3725	3725	Overlapping	5_Tx	Tx
chr1	11211920	11212702	23.89768733435809	1.3076770883276803	2.7767937045839253e-6	6.482023636028827e-5	chromHMM_3435	Exon (ENST00000361445.9/2475, exon 23 of 58)	1	11106535	11262551	156017	2	2475	ENST00000361445.9	49849	ENSG00000198793	MTOR	mechanistic target of rapamycin kinase	chr1_11211920_11212702	ANGPTL7	10218	ENST00000361445.9;ENST00000376819.4;ENST00000476934.1	MTOR;ANGPTL7	0;18293	2475;10218	2475	MTOR	49849	Exon	921	11200944	11212143	*	overlapEnd	10976	223	Overlapping	5_Tx	Tx
chr1	11215824	11216713	17.486931070958754	1.2532252883234358	3.926414336394111e-8	2.7704630198748645e-6	chromHMM_3437	Exon (ENST00000361445.9/2475, exon 20 of 58)	1	11106535	11262551	156017	2	2475	ENST00000361445.9	45838	ENSG00000198793	MTOR	mechanistic target of rapamycin kinase	chr1_11215824_11216713	ANGPTL7	10218	ENST00000361445.9;ENST00000376819.4;ENST00000476934.1	MTOR;ANGPTL7	0;22197	2475;10218	2475	MTOR	45838	Exon	922	11212744	11216143	*	overlapEnd	3080	319	Overlapping	5_Tx	Tx
chr1	11280858	11281914	42.321417379638845	0.5286004087447093	3.0234717724861917e-4	0.00241036	chromHMM_3473	Intron (ENST00000376810.5/29914, intron 1 of 1)	1	11273206	11288434	15229	1	29914	ENST00000376810.5	7652	ENSG00000120942	UBIAD1	UbiA prenyltransferase domain containing 1	chr1_11280858_11281914	UBIAD1	29914	ENST00000361445.9;ENST00000376810.5;ENST00000376804.2;ENST00000486588.6;ENST00000483738.1	MTOR;UBIAD1	0	2475;29914	29914	UBIAD1	7652	Intron	933	11280544	11285543	*	inside	314	314	Overlapping	6_TxWk	Tx
chr1	11664626	11665147	64.88501941128138	0.5137918512802798	1.2585941466025728e-4	0.00122872	chromHMM_3547	Promoter (<=1kb)	1	11664200	11674354	10155	1	26270	ENST00000376753.9	426	ENSG00000116663	FBXO6	F-box protein 6	chr1_11664626_11665147	FBXO6	26270	ENST00000642025.1;ENST00000354287.5;ENST00000471501.1;ENST00000466919.1;ENST00000465901.1;ENST00000475961.1;ENST00000251546.8;ENST00000376770.5;ENST00000425796.5;ENST00000251547.10;ENST00000376768.5;ENST00000376762.8;ENST00000376760.5;ENST00000475435.5;ENST00000471895.1;ENST00000376753.9;ENST00000474239.1;ENST00000449067.1;ENST00000235310.7;ENST00000376692.9;ENST00000376672.5;ENST00000376669.9;EN…	FBXO2;FBXO44;FBXO6;MAD2L2;DRAXIN	0;-8841;-11097;10251;9769;9749;9745;9716;8561;6084	26232;93611;26270;10459;374946	57085	AGTRAP	-70937	Promoter	940	11664144	11664743	*	overlapEnd	482	117	Overlapping	1_TssA	Promoter_active
chr1	12067621	12068699	23.042352435742558	0.8210338096547151	5.952524959125738e-4	0.00404902	chromHMM_3748	Intron (ENST00000263932.7/943, intron 1 of 14)	1	12063303	12144207	80905	1	943	ENST00000263932.7	4318	ENSG00000120949	TNFRSF8	TNF receptor superfamily member 8	chr1_12067621_12068699	TNFRSF8	943	ENST00000478749.5;ENST00000235332.6;ENST00000466860.5;ENST00000498685.5;ENST00000492256.1;ENST00000460823.1;ENST00000618194.1;ENST00000478299.1;ENST00000263932.7;ENST00000417814.3;ENST00000514649.5	MIIP;MIR6729;TNFRSF8	0;38900;38525;38463;36494	60672;102466982;943	60672	MIIP	36494	Intron	989	12068144	12068543	*	includeFeature	-523	156	Overlapping	10_EnhA2	Enhancer
chr1	12087627	12088972	35.544935917981825	0.7210149819312709	1.9855296934955134e-4	0.00174883	chromHMM_3751	Exon (ENST00000647616.1/ENST00000647616.1, exon 4 of 4)	1	12063303	12144207	80905	1	943	ENST00000263932.7	24324	ENSG00000120949	TNFRSF8	TNF receptor superfamily member 8	chr1_12087627_12088972	TNFRSF8	943	ENST00000263932.7;ENST00000417814.3;ENST00000514649.5;ENST00000413146.6;ENST00000479933.2	TNFRSF8	0	943	60672	MIIP	56500	Exon	991	12079944	12090543	*	inside	7683	1571	Overlapping	17_ReprPCWk	Other
chr1	12112671	12113425	21.501953641697185	0.883314	2.068183269817006e-4	0.00180498	chromHMM_3758	Intron (ENST00000263932.7/943, intron 7 of 14)	1	12063303	12144207	80905	1	943	ENST00000263932.7	49368	ENSG00000120949	TNFRSF8	TNF receptor superfamily member 8	chr1_12112671_12113425	TNFRSF8	943	ENST00000263932.7;ENST00000417814.3;ENST00000514649.5;ENST00000413146.6;ENST00000479933.2	TNFRSF8	0	943	60672	MIIP	81544	Intron	992	12105744	12124943	*	inside	6927	6927	Overlapping	18_Quies	Other
chr1	12132880	12133442	43.277935079898455	0.7127748532250653	9.8594539857026e-7	2.9117992473697005e-5	chromHMM_3764	Intron (ENST00000263932.7/943, intron 12 of 14)	1	12063303	12144207	80905	1	943	ENST00000263932.7	69577	ENSG00000120949	TNFRSF8	TNF receptor superfamily member 8	chr1_12132880_12133442	TNFRSF8	943	ENST00000263932.7;ENST00000417814.3;ENST00000514649.5;ENST00000413146.6;ENST00000479933.2;ENST00000622420.1;ENST00000376259.7;ENST00000492361.1;ENST00000536782.2	TNFRSF8;MIR7846;TNFRSF1B	0;-33501	943;102465836;7133	60672	MIIP	101753	Intron	997	12130944	12133143	*	overlapEnd	1936	263	Overlapping	10_EnhA2	Enhancer
chr1	12150254	12151178	152.66680032587757	0.6877651702379806	2.2973349256955683e-7	9.852798588615654e-6	chromHMM_3770	Distal Intergenic	1	12166943	12167038	96	1	102465836	ENST00000622420.1	-15765	ENSG00000283789	MIR7846	microRNA 7846	chr1_12150254_12151178	MIR7846	102465836	ENST00000263932.7;ENST00000417814.3;ENST00000514649.5;ENST00000413146.6;ENST00000479933.2;ENST00000622420.1;ENST00000376259.7;ENST00000492361.1;ENST00000536782.2;ENST00000584158.1;ENST00000489921.1	TNFRSF8;MIR7846;TNFRSF1B;MIR4632	0;-15765;-40535;-40660	943;102465836;7133;100616438	60672	MIIP	119127	Distal Intergenic	1003	12149144	12153943	*	inside	1110	1110	Overlapping	10_EnhA2	Enhancer
chr1	12153266	12153598	50.581	0.6537933195497933	7.92901079338203e-6	1.4568642383343348e-4	chromHMM_3770	Distal Intergenic	1	12166943	12167038	96	1	102465836	ENST00000622420.1	-13345	ENSG00000283789	MIR7846	microRNA 7846	chr1_12153266_12153598	MIR7846	102465836	ENST00000263932.7;ENST00000417814.3;ENST00000514649.5;ENST00000413146.6;ENST00000479933.2;ENST00000622420.1;ENST00000376259.7;ENST00000492361.1;ENST00000536782.2;ENST00000584158.1;ENST00000489921.1	TNFRSF8;MIR7846;TNFRSF1B;MIR4632	0;-13345;-38115;-38240	943;102465836;7133;100616438	60672	MIIP	122139	Distal Intergenic	1004	12149144	12153943	*	inside	4122	345	Overlapping	10_EnhA2	Enhancer
chr1	12161550	12162416	142.77695140899135	0.5795092048902019	3.8173070175873905e-7	1.4379719319575312e-5	chromHMM_3776	Distal Intergenic	1	12166943	12167038	96	1	102465836	ENST00000622420.1	-4527	ENSG00000283789	MIR7846	microRNA 7846	chr1_12161550_12162416	MIR7846	102465836	ENST00000263932.7;ENST00000417814.3;ENST00000514649.5;ENST00000413146.6;ENST00000479933.2;ENST00000622420.1;ENST00000376259.7;ENST00000492361.1;ENST00000536782.2;ENST00000584158.1;ENST00000489921.1	TNFRSF8;MIR7846;TNFRSF1B;MIR4632	0;-4527;-29297;-29422	943;102465836;7133;100616438	60672	MIIP	130423	Distal Intergenic	1006	12161144	12162343	*	overlapEnd	406	73	Overlapping	10_EnhA2	Enhancer
chr1	12173523	12174069	86.49138578658304	0.5944534349002648	1.6039026296253986e-7	7.632186884090667e-6	chromHMM_3786	Intron (ENST00000376259.7/7133, intron 1 of 9)	1	12166991	12209220	42230	1	7133	ENST00000376259.7	6532	ENSG00000028137	TNFRSF1B	TNF receptor superfamily member 1B	chr1_12173523_12174069	TNFRSF1B	7133	ENST00000263932.7;ENST00000417814.3;ENST00000514649.5;ENST00000413146.6;ENST00000479933.2;ENST00000622420.1;ENST00000376259.7;ENST00000492361.1;ENST00000536782.2;ENST00000584158.1;ENST00000489921.1	TNFRSF8;MIR7846;TNFRSF1B;MIR4632	0;6580;-17644;-17769	943;102465836;7133;100616438	60672	MIIP	142396	Intron	1009	12171344	12175943	*	inside	2179	1874	Overlapping	9_EnhA1	Enhancer
chr1	12384997	12385499	29.861726687765074	0.6807459183700051	1.1961669480617692e-4	0.0011831	chromHMM_3848	Exon (ENST00000620676.6/55187, exon 59 of 70)	1	12230030	12512047	282018	1	55187	ENST00000620676.6	154967	ENSG00000048707	VPS13D	vacuolar protein sorting 13 homolog D	chr1_12384997_12385499	VPS13D	55187	ENST00000620676.6;ENST00000613099.4;ENST00000011700.10;ENST00000646917.1;ENST00000460333.5;ENST00000487188.1;ENST00000643711.1;ENST00000469054.1;ENST00000646411.1;ENST00000543710.5;ENST00000645371.1;ENST00000466732.2;ENST00000476045.5;ENST00000481484.1	VPS13D	0;-14811	55187	102466722	MIR6730	193524	Exon	1043	12382942	12391141	*	inside	2055	2055	Overlapping	5_Tx	Tx
chr1	12386074	12386589	24.099751561968958	1.1462656419119868	4.566606214162668e-6	9.513434176826353e-5	chromHMM_3848	Exon (ENST00000620676.6/55187, exon 60 of 70)	1	12230030	12512047	282018	1	55187	ENST00000620676.6	156044	ENSG00000048707	VPS13D	vacuolar protein sorting 13 homolog D	chr1_12386074_12386589	VPS13D	55187	ENST00000620676.6;ENST00000613099.4;ENST00000011700.10;ENST00000646917.1;ENST00000460333.5;ENST00000487188.1;ENST00000643711.1;ENST00000469054.1;ENST00000646411.1;ENST00000543710.5;ENST00000645371.1;ENST00000466732.2;ENST00000476045.5;ENST00000481484.1	VPS13D	0;-13721	55187	102466722	MIR6730	192434	Exon	1044	12382942	12391141	*	inside	3132	3132	Overlapping	5_Tx	Tx
chr1	12472574	12473610	99.650583125522175	0.5191630583065083	3.1514970182777783e-4	0.00248612	chromHMM_3895	Intron (ENST00000620676.6/55187, intron 67 of 69)	1	12230030	12512047	282018	1	55187	ENST00000620676.6	242544	ENSG00000048707	VPS13D	vacuolar protein sorting 13 homolog D	chr1_12472574_12473610	VPS13D	55187	ENST00000620676.6;ENST00000613099.4;ENST00000011700.10;ENST00000646411.1;ENST00000543710.5;ENST00000645371.1;ENST00000543766.2;ENST00000645148.1;ENST00000647414.1;ENST00000473099.1;ENST00000459326.1	VPS13D;SNORA59B	0;-23488;-23616;-33636	55187;677882	102466722	MIR6730	105413	Intron	1062	12472546	12473345	*	overlapEnd	28	28	Overlapping	10_EnhA2	Enhancer
chr1	13316217	13316840	20.07653950224679	0.9702114832650226	1.6885947518768674e-4	0.00154778	chromHMM_4157	Promoter (<=1kb)	1	13315581	13322598	7018	1	653619	ENST00000376152.2	636	ENSG00000204501	PRAMEF15	PRAME family member 15	chr1_13316217_13316840	PRAMEF15	653619	ENST00000376152.2;ENST00000334600.7;ENST00000602491.1	PRAMEF15;PRAMEF14	0;30294;27000	653619;729528	645382	PRAMEF33	12678	Promoter	1120	13316209	13317208	*	inside	8	8	Overlapping	18_Quies	Other
chr1	13699564	13700205	27.125878833623727	0.6118365118459814	6.742436688949604e-4	0.00445714	chromHMM_4238	Promoter (<=1kb)	1	13700198	13749463	49266	1	7799	ENST00000484063.6	0	ENSG00000116731	PRDM2	PR/SET domain 2	chr1_13699564_13700205	PRDM2	7799	ENST00000484063.6;ENST00000376048.9;ENST00000235372.11;ENST00000311066.9;ENST00000491134.5;ENST00000502727.5;ENST00000502724.5;ENST00000413440.5;ENST00000343137.8;ENST00000491815.1;ENST00000503842.5;ENST00000505823.5;ENST00000407521.7	PRDM2	0	7799	7799	PRDM2	0	Promoter	1122	13699506	13699905	*	overlapEnd	58	58	Overlapping	14_TssBiv	Promoter_inactive
chr1	13700726	13701772	73.99538006266532	0.6667225852603896	9.52417059287916e-6	1.6822081569971788e-4	chromHMM_4240	Promoter (<=1kb)	1	13700198	13749463	49266	1	7799	ENST00000484063.6	528	ENSG00000116731	PRDM2	PR/SET domain 2	chr1_13700726_13701772	PRDM2	7799	ENST00000484063.6;ENST00000376048.9;ENST00000235372.11;ENST00000311066.9;ENST00000491134.5;ENST00000502727.5;ENST00000502724.5;ENST00000413440.5;ENST00000343137.8;ENST00000491815.1;ENST00000503842.5;ENST00000505823.5;ENST00000407521.7	PRDM2	0	7799	7799	PRDM2	528	Promoter	1123	13700706	13701105	*	overlapEnd	20	20	Overlapping	14_TssBiv	Promoter_inactive
chr1	13730286	13731417	76.50126395526024	0.9551226283633929	2.1740319269431774e-8	1.8426735458111086e-6	chromHMM_4245	Promoter (<=1kb)	1	13731018	13787067	56050	1	7799	ENST00000491134.5	0	ENSG00000116731	PRDM2	PR/SET domain 2	chr1_13730286_13731417	PRDM2	7799	ENST00000484063.6;ENST00000376048.9;ENST00000235372.11;ENST00000311066.9;ENST00000491134.5;ENST00000502727.5;ENST00000502724.5;ENST00000413440.5;ENST00000343137.8;ENST00000491815.1;ENST00000503842.5;ENST00000505823.5;ENST00000407521.7;ENST00000487453.1	PRDM2	0;-40309	7799	7799	PRDM2	0	Promoter	1126	13730506	13731505	*	overlapStart	-220	88	Overlapping	10_EnhA2	Enhancer
chr1	13732874	13733585	58.415113736977474	0.736702	7.103586749028581e-5	7.911054842137765e-4	chromHMM_4246	Exon (ENST00000376048.9/7799, exon 4 of 8)	1	13700198	13749463	49266	1	7799	ENST00000484063.6	32676	ENSG00000116731	PRDM2	PR/SET domain 2	chr1_13732874_13733585	PRDM2	7799	ENST00000484063.6;ENST00000376048.9;ENST00000235372.11;ENST00000311066.9;ENST00000491134.5;ENST00000502727.5;ENST00000502724.5;ENST00000413440.5;ENST00000343137.8;ENST00000491815.1;ENST00000503842.5;ENST00000505823.5;ENST00000407521.7;ENST00000487453.1	PRDM2	0;-38141	7799	7799	PRDM2	32676	Exon	1127	13731506	13748305	*	inside	1368	1368	Overlapping	18_Quies	Other
chr1	14305759	14306407	19.013522352318095	0.9135038327259286	1.2138282282577712e-4	0.00119677	chromHMM_4356	Intron (ENST00000636203.1/23254, intron 2 of 16)	1	13892792	15118043	1225252	1	23254	ENST00000636203.1	412967	ENSG00000189337	KAZN	kazrin, periplakin interacting protein	chr1_14305759_14306407	KAZN-AS1	105376762	ENST00000636203.1;ENST00000666654.1;ENST00000661309.1;ENST00000661613.1;ENST00000665002.1;ENST00000657979.1;ENST00000447908.3	KAZN;KAZN-AS1	0;113566;44917;113559;113182	23254;105376762	7799	PRDM2	534033	Intron	1143	14263506	14310705	*	inside	42253	4298	Overlapping	17_ReprPCWk	Other
chr1	15168355	15169012	23.774580443919216	0.7268419744227845	2.4594739271712493e-4	0.00206071	chromHMM_4517	Exon (ENST00000625027.2/727684, exon 2 of 2)	1	15152532	15220477	67946	1	55092	ENST00000428417.5	15823	ENSG00000171729	TMEM51	transmembrane protein 51	chr1_15168355_15169012	C1orf195	727684	ENST00000310916.6;ENST00000404665.4;ENST00000650369.1;ENST00000669314.1;ENST00000660005.1;ENST00000667108.1;ENST00000428417.5;ENST00000376014.7;ENST00000451326.6;ENST00000400796.7;ENST00000376008.3;ENST00000434578.6;ENST00000424792.5;ENST00000625027.2	TMEM51-AS1;TMEM51;C1orf195	0	200197;55092;727684	55092	TMEM51	15823	Exon	1199	15168305	15169304	*	inside	50	50	Overlapping	10_EnhA2	Enhancer
chr1	15200579	15202143	55.448939584864206	0.5615768187633821	2.3757199690436134e-4	0.00200524	chromHMM_4536	Intron (ENST00000428417.5/55092, intron 1 of 2)	1	15152532	15220477	67946	1	55092	ENST00000428417.5	48047	ENSG00000171729	TMEM51	transmembrane protein 51	chr1_15200579_15202143	C1orf195	727684	ENST00000310916.6;ENST00000404665.4;ENST00000650369.1;ENST00000669314.1;ENST00000660005.1;ENST00000667108.1;ENST00000428417.5;ENST00000376014.7;ENST00000451326.6;ENST00000400796.7;ENST00000376008.3;ENST00000434578.6;ENST00000424792.5;ENST00000625027.2;ENST00000358897.8;ENST00000433640.6;ENST00000375998.8	TMEM51-AS1;TMEM51;C1orf195;FHAD1	0	200197;55092;727684;114827	55092	TMEM51	48047	Intron	1206	15200705	15200904	*	includeFeature	-126	126	Overlapping	11_EnhWk	Enhancer
chr1	15213304	15213834	35.268161670024526	0.5899846904079772	0.00112662	0.00657041	chromHMM_4549	Intron (ENST00000428417.5/55092, intron 1 of 2)	1	15152532	15220477	67946	1	55092	ENST00000428417.5	60772	ENSG00000171729	TMEM51	transmembrane protein 51	chr1_15213304_15213834	FHAD1	114827	ENST00000428417.5;ENST00000376014.7;ENST00000451326.6;ENST00000400796.7;ENST00000376008.3;ENST00000434578.6;ENST00000424792.5;ENST00000625027.2;ENST00000358897.8;ENST00000433640.6;ENST00000375998.8	TMEM51;C1orf195;FHAD1	0	55092;727684;114827	55092	TMEM51	60772	Intron	1208	15213105	15215504	*	inside	199	199	Overlapping	10_EnhA2	Enhancer
chr1	15231519	15232045	20.534019560372545	0.9036685332858806	7.942342993736878e-7	2.4937457469430032e-5	chromHMM_4558	Distal Intergenic	1	15247272	15398126	150855	1	114827	ENST00000358897.8	-15227	ENSG00000142621	FHAD1	forkhead associated phosphopeptide binding domain 1	chr1_15231519_15232045	FHAD1	114827	ENST00000428417.5;ENST00000376014.7;ENST00000451326.6;ENST00000400796.7;ENST00000376008.3;ENST00000434578.6;ENST00000358897.8;ENST00000433640.6;ENST00000375998.8	TMEM51;FHAD1	0	55092;114827	114827	FHAD1	-15227	Distal Intergenic	1212	15224705	15244304	*	inside	6814	6814	Overlapping	17_ReprPCWk	Other
chr1	15260216	15260675	26.35271921970851	0.5173296055207564	2.0887868436717555e-4	0.00181901	chromHMM_4570	Intron (ENST00000358897.8/114827, intron 2 of 30)	1	15247272	15398126	150855	1	114827	ENST00000358897.8	12944	ENSG00000142621	FHAD1	forkhead associated phosphopeptide binding domain 1	chr1_15260216_15260675	FHAD1	114827	ENST00000428417.5;ENST00000376014.7;ENST00000451326.6;ENST00000400796.7;ENST00000376008.3;ENST00000434578.6;ENST00000358897.8;ENST00000433640.6;ENST00000375998.8;ENST00000462113.1;ENST00000375996.6;ENST00000375997.8;ENST00000524761.5;ENST00000375995.3	TMEM51;FHAD1	0;-26370	55092;114827	114827	FHAD1	12944	Intron	1217	15259105	15262104	*	inside	1111	1111	Overlapping	10_EnhA2	Enhancer
chr1	15261121	15261938	72.25847518285156	0.5779215793234217	4.4209262022243424e-5	5.466227878932815e-4	chromHMM_4570	Intron (ENST00000358897.8/114827, intron 2 of 30)	1	15247272	15398126	150855	1	114827	ENST00000358897.8	13849	ENSG00000142621	FHAD1	forkhead associated phosphopeptide binding domain 1	chr1_15261121_15261938	FHAD1	114827	ENST00000428417.5;ENST00000376014.7;ENST00000451326.6;ENST00000400796.7;ENST00000376008.3;ENST00000434578.6;ENST00000358897.8;ENST00000433640.6;ENST00000375998.8;ENST00000462113.1;ENST00000375996.6;ENST00000375997.8;ENST00000524761.5;ENST00000375995.3	TMEM51;FHAD1	0;-25107	55092;114827	114827	FHAD1	13849	Intron	1218	15259105	15262104	*	inside	2016	166	Overlapping	10_EnhA2	Enhancer
chr1	15345805	15346673	30.53773639238991	0.7784526373628454	1.4309226748645859e-5	2.305087286818837e-4	chromHMM_4597	Intron (ENST00000358897.8/114827, intron 17 of 30)	1	15247272	15398126	150855	1	114827	ENST00000358897.8	98533	ENSG00000142621	FHAD1	forkhead associated phosphopeptide binding domain 1	chr1_15345805_15346673	FHAD1	114827	ENST00000358897.8;ENST00000433640.6;ENST00000375998.8;ENST00000375996.6;ENST00000375997.8;ENST00000524761.5;ENST00000375995.3;ENST00000483694.1;ENST00000459961.1;ENST00000428747.1;ENST00000472131.5;ENST00000471347.5;ENST00000444385.5;ENST00000529606.5;ENST00000314668.13;ENST00000532408.1;ENST00000483120.1;ENST00000481324.5;ENST00000477846.5;ENST00000495195.5;ENST00000472086.1;ENST00000472449.1	FHAD1;FHAD1-AS1	0;33700;-11118;-29027;-34607;-36704;-44474	114827;101927417	114827	FHAD1	98533	Intron	1226	15329905	15365904	*	inside	15900	15900	Overlapping	18_Quies	Other
chr1	15366352	15366768	30.97058798481037	-0.72196	3.935318291283933e-4	0.00294729	chromHMM_4598	Intron (ENST00000358897.8/114827, intron 23 of 30)	1	15247272	15398126	150855	1	114827	ENST00000358897.8	119080	ENSG00000142621	FHAD1	forkhead associated phosphopeptide binding domain 1	chr1_15366352_15366768	FHAD1	114827	ENST00000358897.8;ENST00000375998.8;ENST00000375996.6;ENST00000375997.8;ENST00000524761.5;ENST00000375995.3;ENST00000459961.1;ENST00000428747.1;ENST00000472131.5;ENST00000471347.5;ENST00000444385.5;ENST00000529606.5;ENST00000314668.13;ENST00000532408.1;ENST00000483120.1;ENST00000481324.5;ENST00000477846.5;ENST00000495195.5;ENST00000472086.1;ENST00000472449.1;ENST00000375980.9;ENST00000445566.1	FHAD1;FHAD1-AS1;EFHD2	0;8561;-8932;-14512;-16609;-24379	114827;101927417;79180	114827	FHAD1	119080	Intron	1227	15365905	15366504	*	overlapEnd	447	152	Overlapping	11_EnhWk	Enhancer
chr1	15368208	15368786	90.30143315636624	-0.727149	1.7253191264888187e-5	2.666490247484041e-4	chromHMM_4602	Intron (ENST00000358897.8/114827, intron 24 of 30)	1	15247272	15398126	150855	1	114827	ENST00000358897.8	120936	ENSG00000142621	FHAD1	forkhead associated phosphopeptide binding domain 1	chr1_15368208_15368786	FHAD1	114827	ENST00000358897.8;ENST00000375998.8;ENST00000375996.6;ENST00000375997.8;ENST00000524761.5;ENST00000375995.3;ENST00000459961.1;ENST00000428747.1;ENST00000472131.5;ENST00000471347.5;ENST00000444385.5;ENST00000529606.5;ENST00000314668.13;ENST00000532408.1;ENST00000483120.1;ENST00000481324.5;ENST00000477846.5;ENST00000495195.5;ENST00000472086.1;ENST00000472449.1;ENST00000375980.9;ENST00000445566.1	FHAD1;FHAD1-AS1;EFHD2	0;10417;-6914;-12494;-14591;-22361	114827;101927417;79180	114827	FHAD1	120936	Intron	1228	15368105	15368304	*	overlapEnd	103	96	Overlapping	10_EnhA2	Enhancer
chr1	15429718	15430543	24.592699755549237	-1.01147	5.913593599889993e-4	0.0040285	chromHMM_4636	3' UTR	1	15409888	15430339	20452	1	79180	ENST00000375980.9	19830	ENSG00000142634	EFHD2	EF-hand domain family member D2	chr1_15429718_15430543	CTRC	11330	ENST00000358897.8;ENST00000375998.8;ENST00000471347.5;ENST00000444385.5;ENST00000529606.5;ENST00000314668.13;ENST00000481324.5;ENST00000477846.5;ENST00000495195.5;ENST00000472086.1;ENST00000472449.1;ENST00000375980.9;ENST00000445566.1;ENST00000375943.6;ENST00000375949.5;ENST00000476813.5;ENST00000483406.1;ENST00000459653.1;ENST00000359621.5;ENST00000497590.1;ENST00000494280.1;ENST00000375910.8;EN…	FHAD1;EFHD2;CTRC;CELA2A;CELA2B	0;54018;48438;46341;38571;-7899;-7900;-7910;-9807;-26185;-26189;-26204;-35366;-45561;-45922	114827;79180;11330;63036;51032	79180	EFHD2	19830	3' UTR	1239	15430505	15430904	*	overlapStart	-787	38	Overlapping	11_EnhWk	Enhancer
chr1	15696662	15697618	59.341606396779866	0.6660197685362074	1.0845146728461434e-6	3.126325844870734e-5	chromHMM_4742	Intron (ENST00000375799.8/23207, intron 1 of 19)	1	15684320	15734769	50450	1	23207	ENST00000375799.8	12342	ENSG00000116786	PLEKHM2	pleckstrin homology and RUN domain containing M2	chr1_15696662_15697618	PLEKHM2	23207	ENST00000480945.6;ENST00000320153.10;ENST00000483899.1;ENST00000548451.1;ENST00000345034.1;ENST00000375799.8;ENST00000375793.2;ENST00000462455.1;ENST00000642363.1;ENST00000477849.1;ENST00000294454.6;ENST00000489568.1;ENST00000465495.1;ENST00000418525.1;ENST00000375782.2;ENST00000465575.1	DDI2;RSC1A1;PLEKHM2;SLC25A34;SLC25A34-AS1;TMEM82	0;36793;-32227;-40165;-41417	84301;6248;23207;284723;110806303;388595	23207	PLEKHM2	12342	Intron	1268	15696706	15696905	*	includeFeature	-44	44	Overlapping	11_EnhWk	Enhancer
chr1	15761024	15761928	32.04843699724804	0.5751889572959997	9.887401746297001e-4	0.0059563	chromHMM_4780	Intron (ENST00000496928.6/54751, intron 2 of 3)	1	15756607	15765073	8467	1	54751	ENST00000496928.6	4417	ENSG00000162458	FBLIM1	filamin binding LIM protein 1	chr1_15761024_15761928	FBLIM1	54751	ENST00000375799.8;ENST00000375793.2;ENST00000462455.1;ENST00000642363.1;ENST00000477849.1;ENST00000294454.6;ENST00000489568.1;ENST00000465495.1;ENST00000418525.1;ENST00000375782.2;ENST00000465575.1;ENST00000496928.6;ENST00000508310.5;ENST00000510393.5;ENST00000430076.5;ENST00000375771.5;ENST00000510929.5;ENST00000502638.5;ENST00000483633.6;ENST00000502739.5;ENST00000375766.8;ENST00000431771.6;ENS…	PLEKHM2;SLC25A34;SLC25A34-AS1;TMEM82;FBLIM1;UQCRHL	0;31179;23241;21989;-2571;47420	23207;284723;110806303;388595;54751;440567	110806303	SLC25A34-AS1	-11128	Intron	1280	15759506	15761505	*	overlapEnd	1518	423	Overlapping	10_EnhA2	Enhancer
chr1	15799087	15800599	89.09980538199801	0.7386761002710714	0.0013041	0.00733879	chromHMM_4799	Distal Intergenic	1	15807169	15809348	2180	2	440567	ENST00000483273.2	8749	ENSG00000233954	UQCRHL	ubiquinol-cytochrome c reductase hinge protein like	chr1_15799087_15800599	UQCRHL	440567	ENST00000418525.1;ENST00000496928.6;ENST00000508310.5;ENST00000510393.5;ENST00000430076.5;ENST00000375771.5;ENST00000510929.5;ENST00000502638.5;ENST00000483633.6;ENST00000502739.5;ENST00000375766.8;ENST00000431771.6;ENST00000441801.6;ENST00000332305.5;ENST00000514156.1;ENST00000509138.1;ENST00000483273.2;ENST00000317122.2;ENST00000375759.8	SLC25A34-AS1;FBLIM1;UQCRHL;FLJ37453;SPEN	0;34588;8749	110806303;54751;440567;729614;23013	23013	SPEN	-47108	Distal Intergenic	1285	15796906	15799105	*	overlapEnd	2181	18	Overlapping	6_TxWk	Tx
chr1	15896796	15897237	25.453303068448943	-0.640803	1.7336416457116303e-4	0.00158096	chromHMM_4868	Intron (ENST00000375759.8/23013, intron 3 of 14)	1	15847707	15940456	92750	1	23013	ENST00000375759.8	49089	ENSG00000065526	SPEN	spen family transcriptional repressor	chr1_15896796_15897237	SPEN	23013	ENST00000317122.2;ENST00000375759.8;ENST00000438066.1;ENST00000471538.1;ENST00000442985.1;ENST00000487496.1;ENST00000375743.8;ENST00000440560.5;ENST00000462525.1;ENST00000375733.6;ENST00000537142.5;ENST00000444358.1;ENST00000488008.1;ENST00000471805.5;ENST00000472658.1;ENST00000474511.1;ENST00000487785.1;ENST00000492834.1;ENST00000490899.1;ENST00000464719.1;ENST00000479282.5;ENST00000494020.1	FLJ37453;SPEN;ZBTB17	0;45852;45485;47191;46147;47121;46689;47156;47166;48847;49868;50055	729614;23013;7709	23013	SPEN	49089	Intron	1308	15897106	15897905	*	overlapStart	-310	131	Overlapping	11_EnhWk	Enhancer
chr1	15949128	15950238	51.75443962876747	0.5421424689383084	0.00155816	0.00841599	chromHMM_4880	Intron (ENST00000375743.8/7709, intron 2 of 15)	1	15941869	15976126	34258	2	7709	ENST00000375743.8	25888	ENSG00000116809	ZBTB17	zinc finger and BTB domain containing 17	chr1_15949128_15950238	ZBTB17	7709	ENST00000375759.8;ENST00000438066.1;ENST00000442985.1;ENST00000487496.1;ENST00000375743.8;ENST00000440560.5;ENST00000462525.1;ENST00000375733.6;ENST00000537142.5;ENST00000444358.1;ENST00000488008.1;ENST00000471805.5;ENST00000472658.1;ENST00000474511.1;ENST00000487785.1;ENST00000492834.1;ENST00000490899.1;ENST00000464719.1;ENST00000479282.5;ENST00000494020.1	SPEN;ZBTB17	0;-6039;-6406;-4700;-5744;-4770;-5202;-4735;-4725;-3044;-2023;-1836	23013;7709	7709	ZBTB17	25888	Intron	1321	15948706	15949905	*	overlapEnd	422	333	Overlapping	10_EnhA2	Enhancer
chr1	16420518	16421678	28.655355226961138	1.0233584447596165	3.2862142049666926e-7	1.2858896192294618e-5	chromHMM_5106	Exon (ENST00000335496.5/374955, exon 5 of 13)	1	16395681	16437393	41713	2	374955	ENST00000466212.5	15715	ENSG00000187144	SPATA21	spermatogenesis associated 21	chr1_16420518_16421678	SPATA21	374955	ENST00000475078.1;ENST00000471507.5;ENST00000401089.3;ENST00000486763.5;ENST00000401088.9;ENST00000475554.5;ENST00000476423.5;ENST00000472351.5;ENST00000492354.1;ENST00000472461.1;ENST00000491418.5;ENST00000466212.5;ENST00000335496.5;ENST00000540400.1;ENST00000375577.5;ENST00000612240.1;ENST00000504551.6;ENST00000337132.10;ENST00000457722.6;ENST00000443980.6;ENST00000486390.1;ENST00000504858.5;EN…	SZRD1;SPATA21;NECAP2;LINC01772;CROCCP3	0;-33843;-39270;71023;69404	26099;374955;55707;107984921;114819	26099	SZRD1	52807	Exon	1380	16401506	16425305	*	inside	19012	3627	Overlapping	18_Quies	Other
chr1	17128295	17128872	38.811530374213724	0.7047548957716819	1.9142604982955625e-4	0.00170128	chromHMM_5388	Distal Intergenic	1	17066761	17119451	52691	2	11240	ENST00000375486.9	-8844	ENSG00000117115	PADI2	peptidyl arginine deiminase 2	chr1_17128295_17128872	PADI2	11240	ENST00000375486.9;ENST00000466151.1;ENST00000375481.1	PADI2	0	11240	11240	PADI2	-8844	Distal Intergenic	1456	17128506	17128705	*	includeFeature	-211	167	Overlapping	10_EnhA2	Enhancer
chr1	17141327	17142065	18.317546306201958	0.9896499010696713	1.67623612563685e-4	0.00154041	chromHMM_5392	Distal Intergenic	1	17066761	17119451	52691	2	11240	ENST00000375486.9	-21876	ENSG00000117115	PADI2	peptidyl arginine deiminase 2	chr1_17141327_17142065	PADI2	11240	ENST00000375486.9;ENST00000375481.1	PADI2	0	11240	11240	PADI2	-21876	Distal Intergenic	1458	17138906	17151905	*	inside	2421	2421	Overlapping	17_ReprPCWk	Other
chr1	17629845	17630505	34.98849760984338	0.7280530629031252	2.386693328915188e-6	5.761669794573515e-5	chromHMM_5514	Intron (ENST00000361221.8/55160, intron 15 of 28)	1	17539698	17697869	158172	1	55160	ENST00000361221.8	90147	ENSG00000074964	ARHGEF10L	Rho guanine nucleotide exchange factor 10 like	chr1_17629845_17630505	ARHGEF10L	55160	ENST00000361221.8;ENST00000375415.5;ENST00000482892.1;ENST00000469726.5;ENST00000375408.7;ENST00000167825.5;ENST00000482359.1;ENST00000466782.1	ARHGEF10L	0;27674;-9248	55160	55160	ARHGEF10L	90147	Intron	1507	17629506	17630905	*	inside	339	339	Overlapping	8_EnhG2	Enhancer
chr1	18160115	18161184	76.38952423574484	0.6032827435188121	3.7429457429299104e-6	8.141696028298983e-5	chromHMM_5581	Intron (ENST00000251296.4/84966, intron 1 of 9)	1	18107798	18378483	270686	1	84966	ENST00000251296.4	52317	ENSG00000117154	IGSF21	immunoglobin superfamily member 21	chr1_18160115_18161184	IGSF21	84966	ENST00000251296.4	IGSF21	0	84966	127707	KLHDC7A	-319798	Intron	1518	18144507	18197106	*	inside	15608	15608	Overlapping	17_ReprPCWk	Other
chr1	18927192	18928315	62.28035638517921	0.9906695564785898	3.301578746878653e-10	1.2062643107203805e-7	chromHMM_5732	Intron (ENST00000455833.7/126917, intron 1 of 8)	1	18904280	18956676	52397	2	126917	ENST00000455833.7	28361	ENSG00000169991	IFFO2	intermediate filament family orphan 2	chr1_18927192_18928315	IFFO2	126917	ENST00000375341.8;ENST00000290597.9;ENST00000538839.5;ENST00000538309.5;ENST00000454547.1;ENST00000432718.1;ENST00000577305.1;ENST00000408735.1;ENST00000455833.7;ENST00000355609.8;ENST00000416166.1	ALDH4A1;MIR4695;MIR1290;IFFO2	0;-43917;-30044	8659;100616120;100302276;126917	126917	IFFO2	28361	Intron	1535	18927707	18928106	*	includeFeature	-515	209	Overlapping	10_EnhA2	Enhancer
chr1	18951939	18952376	50.83667793046113	0.7136286157270075	4.845032030521983e-6	9.945255682145091e-5	chromHMM_5748	Intron (ENST00000455833.7/126917, intron 1 of 8)	1	18904280	18956676	52397	2	126917	ENST00000455833.7	4300	ENSG00000169991	IFFO2	intermediate filament family orphan 2	chr1_18951939_18952376	IFFO2	126917	ENST00000375341.8;ENST00000290597.9;ENST00000538839.5;ENST00000432718.1;ENST00000455833.7;ENST00000355609.8;ENST00000416166.1	ALDH4A1;IFFO2	0	8659;126917	126917	IFFO2	4300	Intron	1541	18949707	18952506	*	inside	2232	130	Overlapping	9_EnhA1	Enhancer
chr1	19035380	19036715	105.07986259458625	-1.31304	1.218452601959164e-9	2.6832384868029943e-7	chromHMM_5775	Distal Intergenic	1	19074567	19077827	3261	2	23352	ENST00000486515.1	41112	ENSG00000127481	UBR4	ubiquitin protein ligase E3 component n-recognin 4	chr1_19035380_19036715	UBR4	23352	ENST00000375254.8;ENST00000375225.7;ENST00000375224.1;ENST00000459947.5;ENST00000486515.1	UBR4	0	23352	126917	IFFO2	-78704	Distal Intergenic	1551	19034907	19036906	*	inside	473	191	Overlapping	9_EnhA1	Enhancer
chr1	19139176	19139904	77.38879800953042	-0.504181	6.697624916471462e-4	0.00443519	chromHMM_5814	Exon (ENST00000375254.8/23352, exon 59 of 106)	1	19074510	19210266	135757	2	23352	ENST00000375254.8	70362	ENSG00000127481	UBR4	ubiquitin protein ligase E3 component n-recognin 4	chr1_19139176_19139904	UBR4	23352	ENST00000375254.8;ENST00000375224.1;ENST00000492606.1;ENST00000467272.6;ENST00000483922.1;ENST00000494503.1;ENST00000466969.1;ENST00000375218.3;ENST00000425413.5;ENST00000417040.1;ENST00000475973.1;ENST00000465036.1;ENST00000419533.1;ENST00000497018.1	UBR4	0;-43254;-28618;-26489;6224;15135	23352	101927895	EMC1-AS1	-70597	Exon	1572	19139107	19140106	*	inside	69	69	Overlapping	8_EnhG2	Enhancer
chr1	19269746	19270046	93.42777419243716	-0.638647	3.46785139673205e-5	4.528724701757242e-4	chromHMM_5858	Intron (ENST00000457194.6/246181, intron 3 of 4)	1	19265982	19273941	7960	2	246181	ENST00000457194.6	3895	ENSG00000211454	AKR7L	aldo-keto reductase family 7 like (gene/pseudogene)	chr1_19269746_19270046	AKR7L	246181	ENST00000437898.1;ENST00000477853.6;ENST00000375199.7;ENST00000480380.1;ENST00000375208.7;ENST00000461353.1;ENST00000486405.1;ENST00000486238.1;ENST00000494770.6;ENST00000462505.1;ENST00000641089.1;ENST00000467423.2;ENST00000475079.1;ENST00000488681.1;ENST00000330263.5;ENST00000493700.1;ENST00000479559.1;ENST00000457194.6;ENST00000429712.5;ENST00000420396.3;ENST00000651966.1;ENST00000493176.1;ENS…	EMC1-AS1;EMC1;MRTO4;AKR7L;AKR7A3;AKR7A2;SLC66A1	0;-29178;12034;38459	101927895;23065;51154;246181;22977;8574;54896	246181	AKR7L	3895	Intron	1589	19269907	19270506	*	overlapStart	-161	139	Overlapping	10_EnhA2	Enhancer
chr1	19285206	19285410	43.18437051132191	-0.675572	6.749533146842906e-4	0.00446061	chromHMM_5870	Intron (ENST00000361640.5/22977, intron 3 of 6)	1	19282573	19288770	6198	2	22977	ENST00000361640.5	3360	ENSG00000162482	AKR7A3	aldo-keto reductase family 7 member A3	chr1_19285206_19285410	AKR7A3	22977	ENST00000437898.1;ENST00000477853.6;ENST00000375199.7;ENST00000375208.7;ENST00000641089.1;ENST00000467423.2;ENST00000475079.1;ENST00000488681.1;ENST00000330263.5;ENST00000493700.1;ENST00000479559.1;ENST00000457194.6;ENST00000429712.5;ENST00000420396.3;ENST00000651966.1;ENST00000493176.1;ENST00000361640.5;ENST00000235835.7;ENST00000330072.9;ENST00000489286.5;ENST00000481966.1;ENST00000492217.1;ENS…	EMC1-AS1;EMC1;MRTO4;AKR7L;AKR7A3;AKR7A2;SLC66A1	0;-44638;27494;23095	101927895;23065;51154;246181;22977;8574;54896	246181	AKR7L	-11012	Intron	1593	19284707	19285706	*	inside	499	296	Overlapping	10_EnhA2	Enhancer
chr1	19338094	19338849	68.85327315608663	-0.515766	3.8653327385112744e-5	4.922506856259638e-4	chromHMM_5905	3' UTR	1	19338775	19485539	146765	2	832	ENST00000264202.8	146690	ENSG00000077549	CAPZB	capping actin protein of muscle Z-line subunit beta	chr1_19338094_19338849	SLC66A1	54896	ENST00000361640.5;ENST00000235835.7;ENST00000330072.9;ENST00000489286.5;ENST00000481966.1;ENST00000492217.1;ENST00000375153.8;ENST00000375155.7;ENST00000469076.5;ENST00000400548.6;ENST00000497827.1;ENST00000432465.1;ENST00000264202.8;ENST00000264203.7;ENST00000375144.5;ENST00000375142.5;ENST00000433834.5;ENST00000459967.6;ENST00000457768.5;ENST00000489607.5;ENST00000482808.1	AKR7A3;AKR7A2;SLC66A1;CAPZB	0;-29589	22977;8574;54896;832	832	CAPZB	146690	3' UTR	1600	19337907	19338906	*	inside	187	57	Overlapping	9_EnhA1	Enhancer
chr1	19363774	19364464	30.95373638765057	-0.7327	1.1693444781085936e-4	0.00116068	chromHMM_5916	Intron (ENST00000264202.8/832, intron 4 of 8)	1	19338775	19485539	146765	2	832	ENST00000264202.8	121075	ENSG00000077549	CAPZB	capping actin protein of muscle Z-line subunit beta	chr1_19363774_19364464	CAPZB	832	ENST00000375153.8;ENST00000375155.7;ENST00000469076.5;ENST00000400548.6;ENST00000497827.1;ENST00000432465.1;ENST00000264202.8;ENST00000264203.7;ENST00000375144.5;ENST00000375142.5;ENST00000433834.5;ENST00000459967.6;ENST00000457768.5;ENST00000489607.5;ENST00000482808.1	SLC66A1;CAPZB	0	54896;832	832	CAPZB	121075	Intron	1602	19363707	19364706	*	inside	67	67	Overlapping	11_EnhWk	Enhancer
chr1	19462767	19463839	128.98456736016726	0.5611536470642827	9.736498591080384e-5	0.00100874	chromHMM_5993	Intron (ENST00000264202.8/832, intron 1 of 8)	1	19338775	19485539	146765	2	832	ENST00000264202.8	21700	ENSG00000077549	CAPZB	capping actin protein of muscle Z-line subunit beta	chr1_19462767_19463839	MICOS10	440574	ENST00000264202.8;ENST00000264203.7;ENST00000375144.5;ENST00000375142.5;ENST00000433834.5;ENST00000459967.6;ENST00000489607.5;ENST00000482808.1;ENST00000648702.1	CAPZB;MICOS10	0	832;440574	832	CAPZB	21700	Intron	1625	19463707	19464106	*	overlapStart	-940	132	Overlapping	10_EnhA2	Enhancer
chr1	19476340	19478461	229.26786879937984	0.5726506030049641	3.065860962732382e-7	1.2188706165693789e-5	chromHMM_6003	Intron (ENST00000264202.8/832, intron 1 of 8)	1	19338775	19485539	146765	2	832	ENST00000264202.8	7078	ENSG00000077549	CAPZB	capping actin protein of muscle Z-line subunit beta	chr1_19476340_19478461	MICOS10	440574	ENST00000264202.8;ENST00000264203.7;ENST00000375142.5;ENST00000433834.5;ENST00000459967.6;ENST00000482808.1;ENST00000648702.1	CAPZB;MICOS10	0	832;440574	832	CAPZB	7078	Intron	1629	19477107	19477506	*	includeFeature	-767	767	Overlapping	3_TssFlnkU	Other
chr1	19687662	19688926	38.75285771266895	1.0554761020142736	1.8646369892481304e-4	0.00166716	chromHMM_6078	Intron (ENST00000294543.10/255104, intron 15 of 15)	1	19682213	19799917	117705	2	255104	ENST00000294543.10	110991	ENSG00000162542	TMCO4	transmembrane and coiled-coil domains 4	chr1_19687662_19688926	TMCO4	255104	ENST00000602662.1;ENST00000602293.5;ENST00000602384.5;ENST00000602450.1;ENST00000428975.5;ENST00000289749.6;ENST00000622566.4;ENST00000451758.5;ENST00000621723.4;ENST00000439664.5;ENST00000375136.7;ENST00000618761.4;ENST00000425400.5;ENST00000615215.4;ENST00000439278.5;ENST00000548815.2;ENST00000427894.5;ENST00000289753.2;ENST00000294543.10;ENST00000375127.5;ENST00000489814.5;ENST00000494342.1;EN…	MICOS10-NBL1;NBL1;HTR6;TMCO4	0;22787;12284	100532736;4681;3362;255104	255104	TMCO4	110991	Intron	1648	19687508	19701107	*	inside	154	154	Overlapping	5_Tx	Tx
chr1	19819022	19819593	130.88944665674515	-0.503525	4.6248149592516974e-4	0.00332652	chromHMM_6120	Exon (ENST00000454736.1/ENST00000454736.1, exon 2 of 2)	1	19814029	19815283	1255	2	54546	ENST00000375121.4	-3739	ENSG00000178828	RNF186	ring finger protein 186	chr1_19819022_19819593	RNF186	54546	ENST00000294543.10;ENST00000375127.5;ENST00000489135.5;ENST00000496528.5;ENST00000462171.1;ENST00000488449.1;ENST00000375121.4	TMCO4;RNF186	0	255104;54546	54546	RNF186	-3739	Exon	1656	19817308	19819907	*	inside	1714	314	Overlapping	9_EnhA1	Enhancer
chr1	20248661	20249331	23.017116040757617	0.9861621955813963	1.888339424673896e-7	8.615883595407789e-6	chromHMM_6225	Distal Intergenic	1	20243120	20244664	1545	1	105376827	ENST00000659784.1	5541	ENSG00000228105	LINC01757	long intergenic non-protein coding RNA 1757	chr1_20248661_20249331	LINC01757	105376827	ENST00000435552.1;ENST00000659784.1;ENST00000289815.12;ENST00000375079.6;ENST00000485375.6;ENST00000473325.5	LINC01757;VWA5B1	5566;5541;0	105376827;127731	101928017	UBXN10-AS1	-62175	Distal Intergenic	1686	20243108	20250707	*	inside	5553	1376	Overlapping	18_Quies	Other
chr1	21021909	21023119	212.49257514327942	0.6174617473642048	3.0636326939443884e-7	1.2188706165693789e-5	chromHMM_6447	Intron (ENST00000374935.7/8672, intron 4 of 32)	1	20806292	21176888	370597	2	8672	ENST00000374935.7	153769	ENSG00000075151	EIF4G3	eukaryotic translation initiation factor 4 gamma 3	chr1_21021909_21023119	EIF4G3	8672	ENST00000374935.7;ENST00000264211.12;ENST00000602326.5;ENST00000400422.6;ENST00000634879.1;ENST00000356916.7;ENST00000438975.5;ENST00000411888.5;ENST00000476088.1;ENST00000408881.1;ENST00000463775.1	EIF4G3;MIR1256	0;-33477	8672;100302155	8672	EIF4G3	153769	Intron	1741	21022908	21023307	*	overlapStart	-999	188	Overlapping	10_EnhA2	Enhancer
chr1	21292918	21295158	183.8549081315119	1.0065184216883678	7.948635093172066e-12	1.2244092107406923e-8	chromHMM_6556	Promoter (<=1kb)	1	21293290	21299774	6485	1	100506801	ENST00000449034.1	0	ENSG00000231105	ECE1-AS1	ECE1 antisense RNA 1	chr1_21292918_21295158	ECE1-AS1	100506801	ENST00000415912.6;ENST00000374893.11;ENST00000649812.1;ENST00000357071.8;ENST00000436918.6;ENST00000264205.10;ENST00000526194.5;ENST00000528294.1;ENST00000473505.5;ENST00000481130.6;ENST00000527991.2;ENST00000463334.2;ENST00000449034.1;ENST00000655030.1	ECE1;ECE1-AS1	0	1889;100506801	100506801	ECE1-AS1	0	Promoter	1785	21291508	21295307	*	inside	1410	149	Overlapping	10_EnhA2	Enhancer
chr1	21344410	21344789	68.19680317440879	-0.571714	1.9837771630482165e-4	0.00174776	chromHMM_6581	Promoter (<=1kb)	1	21217247	21345504	128258	2	1889	ENST00000415912.6	715	ENSG00000117298	ECE1	endothelin converting enzyme 1	chr1_21344410_21344789	ECE1	1889	ENST00000415912.6;ENST00000649812.1;ENST00000481130.6;ENST00000527991.2;ENST00000463334.2;ENST00000449034.1;ENST00000655030.1	ECE1;ECE1-AS1	0	1889;100506801	1889	ECE1	715	Promoter	1795	21344308	21344507	*	overlapEnd	102	97	Overlapping	1_TssA	Promoter_active
chr1	21549998	21551642	352.86017050006274	-0.619233	4.675966165325645e-5	5.714905175829765e-4	chromHMM_6637	Promoter (<=1kb)	1	21551279	21578012	26734	1	249	ENST00000374832.5	0	ENSG00000162551	ALPL	alkaline phosphatase, biomineralization associated	chr1_21549998_21551642	ALPL	249	ENST00000468526.1;ENST00000374840.8;ENST00000539907.5;ENST00000540617.5;ENST00000374832.5;ENST00000374830.2;ENST00000374829.2;ENST00000290101.8;ENST00000374765.8;ENST00000471600.6;ENST00000374761.6;ENST00000374763.6;ENST00000542643.6;ENST00000611549.4;ENST00000495204.5	ALPL;RAP1GAP	0;70926;68399	249;5909	5909	RAP1GAP	68399	Promoter	1810	21549908	21552707	*	inside	90	90	Overlapping	1_TssA	Promoter_active
chr1	21569780	21570640	38.70900948008008	-0.874317	7.26486053752056e-5	8.046068700729654e-4	chromHMM_6650	Promoter (<=1kb)	1	21570303	21577731	7429	1	249	ENST00000374830.2	0	ENSG00000162551	ALPL	alkaline phosphatase, biomineralization associated	chr1_21569780_21570640	ALPL	249	ENST00000468526.1;ENST00000374840.8;ENST00000539907.5;ENST00000540617.5;ENST00000374832.5;ENST00000374830.2;ENST00000374829.2;ENST00000290101.8;ENST00000374765.8;ENST00000471600.6;ENST00000374761.6;ENST00000374763.6;ENST00000542643.6;ENST00000611549.4;ENST00000495204.5;ENST00000374757.7;ENST00000317967.11;ENST00000447293.5;ENST00000482984.5	ALPL;RAP1GAP	0;51928;49401	249;5909	5909	RAP1GAP	49401	Promoter	1812	21570308	21570707	*	overlapStart	-528	67	Overlapping	11_EnhWk	Enhancer
chr1	21956597	21957660	28.62358714633111	0.7652634339473966	0.00138083	0.0076664	chromHMM_6786	Exon (ENST00000637118.1/ENST00000637118.1, exon 1 of 2)	1	21822244	21937310	115067	2	3339	ENST00000374695.8	-19287	ENSG00000142798	HSPG2	heparan sulfate proteoglycan 2	chr1_21956597_21957660	HSPG2	3339	ENST00000374695.8;ENST00000337107.11;ENST00000374666.1;ENST00000400277.2;ENST00000650360.1;ENST00000473526.1;ENST00000290122.8;ENST00000374663.1;ENST00000648697.1;ENST00000400271.2	HSPG2;CELA3B;CELA3A;LINC00339	0;-19362;-20233;-26606;-43997;-44000;-49790	3339;23436;10136;29092	3339	HSPG2	-19287	Exon	1857	21956508	21957507	*	overlapEnd	89	89	Overlapping	11_EnhWk	Enhancer
chr1	21972472	21973651	61.63140847549325	0.9931815116156617	2.1427079110826147e-8	1.8193212285517043e-6	chromHMM_6790	Distal Intergenic	1	21977022	21989354	12333	1	23436	ENST00000337107.11	-3371	ENSG00000219073	CELA3B	chymotrypsin like elastase 3B	chr1_21972472_21973651	CELA3B	23436	ENST00000374695.8;ENST00000337107.11;ENST00000374666.1;ENST00000400277.2;ENST00000650360.1;ENST00000473526.1;ENST00000290122.8;ENST00000374663.1;ENST00000648697.1;ENST00000400271.2	HSPG2;CELA3B;CELA3A;LINC00339	0;-3371;-4242;-10615;-28006;-28009;-33799	3339;23436;10136;29092	23436	CELA3B	-3371	Distal Intergenic	1859	21972508	21973307	*	includeFeature	-36	36	Overlapping	10_EnhA2	Enhancer
chr1	21974750	21975104	14.58744907534524	1.0998279020113413	6.0357790173952425e-5	6.954737368568368e-4	chromHMM_6793	Promoter (1-2kb)	1	21977022	21989354	12333	1	23436	ENST00000337107.11	-1918	ENSG00000219073	CELA3B	chymotrypsin like elastase 3B	chr1_21974750_21975104	CELA3B	23436	ENST00000374695.8;ENST00000337107.11;ENST00000374666.1;ENST00000400277.2;ENST00000650360.1;ENST00000473526.1;ENST00000290122.8;ENST00000374663.1;ENST00000648697.1;ENST00000400271.2;ENST00000455966.2;ENST00000655353.1;ENST00000667783.1;ENST00000635097.2;ENST00000657670.1;ENST00000635675.2	HSPG2;CELA3B;CELA3A;LINC00339;LINC01635	0;-1918;-2789;-9162;-26553;-26556;-32346	3339;23436;10136;29092;101928043	23436	CELA3B	-1918	Promoter	1860	21974908	21975107	*	overlapStart	-158	3	Overlapping	11_EnhWk	Enhancer
chr1	21997531	21998444	51.98119393459717	0.8482143286804957	3.916268312603793e-5	4.970965391396221e-4	chromHMM_6794	3' UTR	1	21981102	21998642	17541	1	23436	ENST00000400277.2	16429	ENSG00000219073	CELA3B	chymotrypsin like elastase 3B	chr1_21997531_21998444	CELA3A	10136	ENST00000337107.11;ENST00000374666.1;ENST00000400277.2;ENST00000650360.1;ENST00000473526.1;ENST00000290122.8;ENST00000374663.1;ENST00000648697.1;ENST00000400271.2;ENST00000455966.2;ENST00000655353.1;ENST00000667783.1;ENST00000635097.2;ENST00000657670.1;ENST00000635675.2;ENST00000434233.2;ENST00000634934.2;ENST00000634712.2;ENST00000648594.1;ENST00000416769.2;ENST00000420503.1;ENST00000634451.2;EN…	CELA3B;CELA3A;LINC00339;LINC01635;CDC42	20509;19638;0;13265;-3213;-3216;-9006	23436;10136;29092;101928043;998	23436	CELA3B	16429	3' UTR	1862	21975108	22018707	*	inside	22423	20263	Overlapping	18_Quies	Other
chr1	22018923	22019702	44.472286094183175	0.840936	3.2276175347527585e-4	0.00253034	chromHMM_6795	Intron (ENST00000650360.1/10136, intron 7 of 8)	1	21983606	22030617	47012	1	10136	ENST00000650360.1	35317	ENSG00000142789	CELA3A	chymotrypsin like elastase 3A	chr1_22018923_22019702	LINC00339	29092	ENST00000337107.11;ENST00000374666.1;ENST00000400277.2;ENST00000650360.1;ENST00000473526.1;ENST00000290122.8;ENST00000374663.1;ENST00000648697.1;ENST00000400271.2;ENST00000455966.2;ENST00000655353.1;ENST00000667783.1;ENST00000635097.2;ENST00000657670.1;ENST00000635675.2;ENST00000434233.2;ENST00000634934.2;ENST00000634712.2;ENST00000648594.1;ENST00000416769.2;ENST00000420503.1;ENST00000634451.2;EN…	CELA3B;CELA3A;LINC00339;LINC01635;CDC42	41901;41030;0;34657;17266;17263;11473	23436;10136;29092;101928043;998	101928043	LINC01635	5775	Intron	1863	22018708	22019707	*	inside	215	5	Overlapping	10_EnhA2	Enhancer
chr1	22039518	22040621	109.56296490468242	0.7533065027459223	8.280115661868059e-8	4.717416161639006e-6	chromHMM_6807	Intron (ENST00000648594.1/998, intron 1 of 5)	1	22025511	22101360	75850	1	998	ENST00000648594.1	14007	ENSG00000070831	CDC42	cell division cycle 42	chr1_22039518_22040621	CDC42	998	ENST00000400277.2;ENST00000650360.1;ENST00000290122.8;ENST00000374663.1;ENST00000648697.1;ENST00000400271.2;ENST00000455966.2;ENST00000655353.1;ENST00000667783.1;ENST00000635097.2;ENST00000657670.1;ENST00000635675.2;ENST00000434233.2;ENST00000634934.2;ENST00000634712.2;ENST00000648594.1;ENST00000416769.2;ENST00000420503.1;ENST00000634451.2;ENST00000635450.2;ENST00000642072.1;ENST00000404210.5;ENS…	CELA3B;CELA3A;LINC00339;LINC01635;CDC42	0;37861;37858;32068	23436;10136;29092;101928043;998	101928043	LINC01635	-13470	Intron	1866	22039708	22040507	*	includeFeature	-190	114	Overlapping	10_EnhA2	Enhancer
chr1	22750191	22751011	28.82994072728746	0.7644571447065135	1.4152535670420845e-5	2.2861879552678655e-4	chromHMM_7027	Intron (ENST00000544305.5/2048, intron 1 of 6)	1	22710839	22891265	180427	1	2048	ENST00000544305.5	39352	ENSG00000133216	EPHB2	EPH receptor B2	chr1_22750191_22751011	EPHB2	2048	ENST00000544305.5;ENST00000400191.7;ENST00000374630.7;ENST00000374632.7;ENST00000581646.1;ENST00000374627.1;ENST00000465676.1	EPHB2;MIR4684	0;30674	2048;100616391	2048	EPHB2	39352	Intron	1919	22746508	22826107	*	inside	3683	3683	Overlapping	18_Quies	Other
chr1	22796540	22797616	18.805750088706212	0.9888583959734166	7.802486599913898e-4	0.00497645	chromHMM_7027	Intron (ENST00000544305.5/2048, intron 3 of 6)	1	22710839	22891265	180427	1	2048	ENST00000544305.5	85701	ENSG00000133216	EPHB2	EPH receptor B2	chr1_22796540_22797616	EPHB2	2048	ENST00000544305.5;ENST00000400191.7;ENST00000374630.7;ENST00000374632.7;ENST00000374627.1;ENST00000465676.1	EPHB2	0	2048	2048	EPHB2	85701	Intron	1921	22746508	22826107	*	inside	50032	28491	Overlapping	18_Quies	Other
chr1	23103263	23103783	53.69461378701032	0.5765795579597665	6.376774251592985e-4	0.00426821	chromHMM_7059	Intron (ENST00000418342.5/7798, intron 2 of 3)	1	23084023	23168858	84836	2	7798	ENST00000418342.5	65075	ENSG00000169641	LUZP1	leucine zipper protein 1	chr1_23103263_23103783	KDM1A	23028	ENST00000465864.2;ENST00000356634.7;ENST00000400181.8;ENST00000481879.1;ENST00000494920.1;ENST00000418342.5;ENST00000302291.8;ENST00000314174.5;ENST00000471849.5;ENST00000475164.2	KDM1A;LUZP1	0;26029	23028;7798	7798	LUZP1	65075	Intron	1928	23103308	23104107	*	overlapStart	-45	45	Overlapping	10_EnhA2	Enhancer
chr1	23112060	23112579	21.665750800234818	0.6196619196788499	0.00103526	0.00617055	chromHMM_7060	Intron (ENST00000418342.5/7798, intron 1 of 3)	1	23084023	23168858	84836	2	7798	ENST00000418342.5	56279	ENSG00000169641	LUZP1	leucine zipper protein 1	chr1_23112060_23112579	LUZP1	7798	ENST00000465864.2;ENST00000356634.7;ENST00000400181.8;ENST00000494920.1;ENST00000418342.5;ENST00000302291.8;ENST00000314174.5;ENST00000471849.5;ENST00000475164.2	KDM1A;LUZP1	0;34826	23028;7798	7798	LUZP1	56279	Intron	1929	23104108	23115107	*	inside	7952	2528	Overlapping	6_TxWk	Tx
chr1	23118822	23119977	93.35611106221333	0.667823	9.097226110786976e-6	1.6228462077232434e-4	chromHMM_7063	Intron (ENST00000418342.5/7798, intron 1 of 3)	1	23084023	23168858	84836	2	7798	ENST00000418342.5	48881	ENSG00000169641	LUZP1	leucine zipper protein 1	chr1_23118822_23119977	LUZP1	7798	ENST00000465864.2;ENST00000356634.7;ENST00000400181.8;ENST00000494920.1;ENST00000418342.5;ENST00000302291.8;ENST00000314174.5;ENST00000471849.5;ENST00000475164.2	KDM1A;LUZP1	0;41588	23028;7798	7798	LUZP1	48881	Intron	1932	23119508	23119907	*	includeFeature	-686	70	Overlapping	10_EnhA2	Enhancer
chr1	23150267	23151170	100.27008540411869	-0.644507	3.537895896518496e-5	4.594360527433635e-4	chromHMM_7071	Intron (ENST00000418342.5/7798, intron 1 of 3)	1	23084023	23168858	84836	2	7798	ENST00000418342.5	17688	ENSG00000169641	LUZP1	leucine zipper protein 1	chr1_23150267_23151170	LUZP1	7798	ENST00000418342.5;ENST00000302291.8;ENST00000314174.5;ENST00000471849.5;ENST00000475164.2;ENST00000374619.1	LUZP1;HTR1D	0;43559	7798;3352	7798	LUZP1	17688	Intron	1936	23149508	23150507	*	overlapEnd	759	240	Overlapping	11_EnhWk	Enhancer
chr1	23528113	23528916	46.07565682323576	0.9763343796073636	4.175474067578214e-8	2.8912085512437657e-6	chromHMM_7233	Intron (ENST00000361729.3/1870, intron 1 of 6)	1	23581495	23640568	59074	1	259283	ENST00000477916.5	-52579	ENSG00000197880	MDS2	myelodysplastic syndrome 2 translocation associated	chr1_23528113_23528916	MDS2	259283	NA	NA	NA	NA	1870	E2F2	2317	Intron	1993	23528309	23528708	*	includeFeature	-196	196	Overlapping	11_EnhWk	Enhancer
chr1	23591763	23592980	41.917144178300056	0.7408166933024333	2.10796167929437e-7	9.30542076779581e-6	chromHMM_7278	Exon (ENST00000477916.5/259283, exon 2 of 7)	1	23581495	23640568	59074	1	259283	ENST00000477916.5	10268	ENSG00000197880	MDS2	myelodysplastic syndrome 2 translocation associated	chr1_23591763_23592980	MDS2	259283	ENST00000477916.5;ENST00000374555.7;ENST00000612756.1	MDS2	0;-46129	259283	259283	MDS2	10268	Exon	2007	23591311	23592710	*	overlapEnd	452	270	Overlapping	10_EnhA2	Enhancer
chr1	23601736	23602966	39.7619	0.9760675556450175	1.059077813852212e-6	3.073205491429456e-5	chromHMM_7279	Intron (ENST00000477916.5/259283, intron 2 of 6)	1	23581495	23640568	59074	1	259283	ENST00000477916.5	20241	ENSG00000197880	MDS2	myelodysplastic syndrome 2 translocation associated	chr1_23601736_23602966	MDS2	259283	ENST00000477916.5;ENST00000374555.7;ENST00000612756.1	MDS2	0;-36143	259283	259283	MDS2	20241	Intron	2009	23592711	23607710	*	inside	9025	4744	Overlapping	18_Quies	Other
chr1	23612885	23614341	48.576746728989455	1.0702757468349131	4.095050400810058e-8	2.8560237629076948e-6	chromHMM_7280	Intron (ENST00000477916.5/259283, intron 2 of 6)	1	23581495	23640568	59074	1	259283	ENST00000477916.5	31390	ENSG00000197880	MDS2	myelodysplastic syndrome 2 translocation associated	chr1_23612885_23614341	MDS2	259283	ENST00000477916.5;ENST00000374555.7;ENST00000612756.1	MDS2	0;-24768	259283	259283	MDS2	31390	Intron	2010	23607711	23618710	*	inside	5174	4369	Overlapping	17_ReprPCWk	Other
chr1	23619794	23620393	19.104518470739578	1.3008637165585366	4.2253436450972446e-8	2.919452158222455e-6	chromHMM_7283	Intron (ENST00000477916.5/259283, intron 2 of 6)	1	23581495	23640568	59074	1	259283	ENST00000477916.5	38299	ENSG00000197880	MDS2	myelodysplastic syndrome 2 translocation associated	chr1_23619794_23620393	MDS2	259283	ENST00000477916.5;ENST00000374555.7;ENST00000612756.1	MDS2	0;-18716	259283	259283	MDS2	38299	Intron	2013	23619711	23619910	*	overlapEnd	83	83	Overlapping	15_EnhBiv	Enhancer
chr1	23908654	23909241	21.664635513370627	0.59046	5.054185976335122e-4	0.00356335	chromHMM_7424	Intron (ENST00000374472.5/1269, intron 1 of 1)	1	23870515	23913362	42848	2	1269	ENST00000374472.5	4121	ENSG00000188822	CNR2	cannabinoid receptor 2	chr1_23908654_23909241	CNR2	1269	ENST00000374479.3;ENST00000374472.5;ENST00000578143.1;ENST00000647887.1;ENST00000471915.5	FUCA1;CNR2;MIR378F;PNRC2	0;-19829	2517;1269;100616492;55629	1269	CNR2	4121	Intron	2051	23903311	23909310	*	inside	5343	69	Overlapping	17_ReprPCWk	Other
chr1	23919866	23921204	184.55311368628972	-0.577448	4.0589452208337633e-4	0.00301547	chromHMM_7427	Distal Intergenic	1	23870515	23913362	42848	2	1269	ENST00000374472.5	-6504	ENSG00000188822	CNR2	cannabinoid receptor 2	chr1_23919866_23921204	CNR2	1269	ENST00000374472.5;ENST00000578143.1;ENST00000647887.1;ENST00000471915.5;ENST00000334351.8;ENST00000374468.1;ENST00000579103.1;ENST00000492112.3;ENST00000344989.10;ENST00000341154.10;ENST00000453840.7;ENST00000484146.6;ENST00000473858.5;ENST00000374452.9;ENST00000374453.7;ENST00000343255.9;ENST00000485841.5;ENST00000338597.9	CNR2;MIR378F;PNRC2;SRSF10	0;-7866;56448;56733	1269;100616492;55629;10772	1269	CNR2	-6504	Distal Intergenic	2054	23919711	23919910	*	overlapEnd	155	44	Overlapping	11_EnhWk	Enhancer
chr1	24279820	24280840	25.896556815289053	0.7035025270155436	0.00145738	0.00799064	chromHMM_7534	Distal Intergenic	1	24319322	24355318	35997	1	57822	ENST00000361548.8	-38482	ENSG00000158055	GRHL3	grainyhead like transcription factor 3	chr1_24279820_24280840	GRHL3	57822	ENST00000361548.8;ENST00000350501.9;ENST00000530984.1;ENST00000356046.6;ENST00000524724.5;ENST00000236255.4;ENST00000528064.5	GRHL3	0	57822	163702	IFNLR1	-91861	Distal Intergenic	2085	24279711	24280310	*	overlapEnd	109	109	Overlapping	11_EnhWk	Enhancer
chr1	24481087	24482320	81.23059969058895	0.9930004841538297	6.425117549412622e-9	8.154404121428875e-7	chromHMM_7591	Distal Intergenic	1	24502351	24536800	34450	1	11123	ENST00000538532.6	-20031	ENSG00000117602	RCAN3	RCAN family member 3	chr1_24481087_24482320	RCAN3	11123	ENST00000374399.9;ENST00000003912.7;ENST00000358028.8;ENST00000339255.2;ENST00000432012.1;ENST00000652048.1;ENST00000652351.1;ENST00000651630.1;ENST00000651433.1;ENST00000652371.1;ENST00000618490.4;ENST00000538532.6;ENST00000374395.9;ENST00000436717.6;ENST00000616511.4;ENST00000425530.3;ENST00000610732.4;ENST00000412742.5;ENST00000630217.1;ENST00000374393.4	NIPAL3;RCAN3AS;RCAN3	0;24921	57185;100750325;11123	11123	RCAN3	-20031	Distal Intergenic	2099	24472111	24501510	*	inside	8976	8976	Overlapping	18_Quies	Other
chr1	24486226	24486911	24.844	1.633585216798906	1.6029144244316064e-11	1.7977803582389604e-8	chromHMM_7591	Distal Intergenic	1	24502351	24536800	34450	1	11123	ENST00000538532.6	-15440	ENSG00000117602	RCAN3	RCAN family member 3	chr1_24486226_24486911	RCAN3	11123	ENST00000374399.9;ENST00000003912.7;ENST00000358028.8;ENST00000339255.2;ENST00000432012.1;ENST00000652048.1;ENST00000652351.1;ENST00000651630.1;ENST00000651433.1;ENST00000652371.1;ENST00000618490.4;ENST00000538532.6;ENST00000374395.9;ENST00000436717.6;ENST00000616511.4;ENST00000425530.3;ENST00000610732.4;ENST00000412742.5;ENST00000630217.1;ENST00000374393.4;ENST00000482807.1	NIPAL3;RCAN3AS;RCAN3	0;30060	57185;100750325;11123	11123	RCAN3	-15440	Distal Intergenic	2100	24472111	24501510	*	inside	14115	14115	Overlapping	18_Quies	Other
chr1	24501928	24502525	58.3317	1.0616512906663282	9.336797307969904e-12	1.3243835063827016e-8	chromHMM_7595	Promoter (<=1kb)	1	24502351	24536800	34450	1	11123	ENST00000538532.6	0	ENSG00000117602	RCAN3	RCAN family member 3	chr1_24501928_24502525	RCAN3	11123	ENST00000374399.9;ENST00000003912.7;ENST00000358028.8;ENST00000339255.2;ENST00000432012.1;ENST00000652048.1;ENST00000652351.1;ENST00000651630.1;ENST00000651433.1;ENST00000652371.1;ENST00000618490.4;ENST00000538532.6;ENST00000374395.9;ENST00000436717.6;ENST00000616511.4;ENST00000425530.3;ENST00000610732.4;ENST00000412742.5;ENST00000630217.1;ENST00000374393.4;ENST00000482807.1;ENST00000577528.1	NIPAL3;RCAN3AS;RCAN3;NCMAP-DT	0;45762	57185;100750325;11123;100506985	11123	RCAN3	0	Promoter	2101	24502511	24502710	*	overlapStart	-583	14	Overlapping	1_TssA	Promoter_active
chr1	24503684	24504171	22.428912481668142	0.9541216612297994	1.0159568993295694e-6	2.979450371688465e-5	chromHMM_7598	Intron (ENST00000538532.6/11123, intron 1 of 4)	1	24496270	24535400	39131	2	100750325	ENST00000651630.1	31229	ENSG00000286061	RCAN3AS	RCAN3 antisense RNA	chr1_24503684_24504171	RCAN3	11123	ENST00000374399.9;ENST00000003912.7;ENST00000358028.8;ENST00000339255.2;ENST00000432012.1;ENST00000652048.1;ENST00000652351.1;ENST00000651630.1;ENST00000651433.1;ENST00000652371.1;ENST00000618490.4;ENST00000538532.6;ENST00000374395.9;ENST00000436717.6;ENST00000616511.4;ENST00000425530.3;ENST00000610732.4;ENST00000412742.5;ENST00000630217.1;ENST00000374393.4;ENST00000482807.1;ENST00000577528.1	NIPAL3;RCAN3AS;RCAN3;NCMAP-DT	0;47518	57185;100750325;11123;100506985	100750325	RCAN3AS	31229	Intron	2102	24503711	24535110	*	overlapStart	-27	27	Overlapping	18_Quies	Other
chr1	24504208	24504838	22.998943933165567	0.9354586865219705	8.682902707425216e-6	1.5633925343376873e-4	chromHMM_7598	Intron (ENST00000538532.6/11123, intron 1 of 4)	1	24496270	24535400	39131	2	100750325	ENST00000651630.1	30562	ENSG00000286061	RCAN3AS	RCAN3 antisense RNA	chr1_24504208_24504838	RCAN3	11123	ENST00000374399.9;ENST00000003912.7;ENST00000358028.8;ENST00000339255.2;ENST00000432012.1;ENST00000652048.1;ENST00000652351.1;ENST00000651630.1;ENST00000651433.1;ENST00000652371.1;ENST00000618490.4;ENST00000538532.6;ENST00000374395.9;ENST00000436717.6;ENST00000616511.4;ENST00000425530.3;ENST00000610732.4;ENST00000412742.5;ENST00000630217.1;ENST00000374393.4;ENST00000482807.1;ENST00000577528.1	NIPAL3;RCAN3AS;RCAN3;NCMAP-DT	0;48042	57185;100750325;11123;100506985	100750325	RCAN3AS	30562	Intron	2103	24503711	24535110	*	inside	497	497	Overlapping	18_Quies	Other
chr1	24506405	24507218	41.93047466707899	1.2299949162436121	1.6699167850313673e-9	3.2661728118635115e-7	chromHMM_7598	Intron (ENST00000538532.6/11123, intron 1 of 4)	1	24496270	24535400	39131	2	100750325	ENST00000651630.1	28182	ENSG00000286061	RCAN3AS	RCAN3 antisense RNA	chr1_24506405_24507218	RCAN3	11123	ENST00000374399.9;ENST00000003912.7;ENST00000339255.2;ENST00000432012.1;ENST00000652048.1;ENST00000652351.1;ENST00000651630.1;ENST00000651433.1;ENST00000652371.1;ENST00000618490.4;ENST00000538532.6;ENST00000374395.9;ENST00000436717.6;ENST00000616511.4;ENST00000425530.3;ENST00000610732.4;ENST00000412742.5;ENST00000630217.1;ENST00000374393.4;ENST00000482807.1;ENST00000577528.1;ENST00000374392.3	NIPAL3;RCAN3AS;RCAN3;NCMAP-DT;NCMAP	0;50239	57185;100750325;11123;100506985;400746	100750325	RCAN3AS	28182	Intron	2104	24503711	24535110	*	inside	2694	2694	Overlapping	18_Quies	Other
chr1	24534894	24535583	69.87671001752503	0.7044153132092138	6.323903912194353e-7	2.096124233163939e-5	chromHMM_7598	Promoter (<=1kb)	1	24496270	24535400	39131	2	100750325	ENST00000651630.1	0	ENSG00000286061	RCAN3AS	RCAN3 antisense RNA	chr1_24534894_24535583	RCAN3AS	100750325	ENST00000652048.1;ENST00000652351.1;ENST00000651630.1;ENST00000651433.1;ENST00000652371.1;ENST00000618490.4;ENST00000538532.6;ENST00000374395.9;ENST00000436717.6;ENST00000616511.4;ENST00000425530.3;ENST00000610732.4;ENST00000412742.5;ENST00000630217.1;ENST00000374393.4;ENST00000482807.1;ENST00000577528.1;ENST00000374392.3	RCAN3AS;RCAN3;NCMAP-DT;NCMAP	0	100750325;11123;100506985;400746	100750325	RCAN3AS	0	Promoter	2106	24503711	24535110	*	overlapEnd	31183	216	Overlapping	18_Quies	Other
chr1	24555271	24555896	50.2586	-0.633797	3.967007116861838e-4	0.00296503	chromHMM_7621	Promoter (<=1kb)	1	24538802	24556024	17223	2	100506985	ENST00000577528.1	128	NA	NCMAP-DT	NCMAP divergent transcript	chr1_24555271_24555896	NCMAP-DT	100506985	ENST00000651630.1;ENST00000618490.4;ENST00000538532.6;ENST00000374395.9;ENST00000436717.6;ENST00000616511.4;ENST00000425530.3;ENST00000610732.4;ENST00000412742.5;ENST00000630217.1;ENST00000374393.4;ENST00000482807.1;ENST00000577528.1;ENST00000374392.3;ENST00000486262.1	RCAN3AS;RCAN3;NCMAP-DT;NCMAP	0	100750325;11123;100506985;400746	100506985	NCMAP-DT	128	Promoter	2112	24555310	24555509	*	includeFeature	-39	39	Overlapping	11_EnhWk	Enhancer
chr1	24724669	24725030	28.199532240485567	0.7125012245289162	4.2209980176390955e-5	5.27242118351954e-4	chromHMM_7671	Distal Intergenic	1	24745382	24839907	94526	1	25932	ENST00000497755.1	-20352	ENSG00000169504	CLIC4	chloride intracellular channel 4	chr1_24724669_24725030	CLIC4	25932	ENST00000488683.1;ENST00000497755.1;ENST00000489758.1;ENST00000374379.9	CLIC4	0	25932	25932	CLIC4	-20352	Distal Intergenic	2135	24724510	24727509	*	inside	159	159	Overlapping	10_EnhA2	Enhancer
chr1	24790490	24790779	65.359	-0.634638	4.2748832212568036e-4	0.00313872	chromHMM_7729	Intron (ENST00000497755.1/25932, intron 1 of 5)	1	24745382	24844267	98886	1	25932	ENST00000488683.1	45108	ENSG00000169504	CLIC4	chloride intracellular channel 4	chr1_24790490_24790779	CLIC4	25932	ENST00000488683.1;ENST00000497755.1;ENST00000489758.1;ENST00000374379.9	CLIC4	0	25932	25932	CLIC4	45108	Intron	2152	24788910	24791509	*	inside	1580	730	Overlapping	11_EnhWk	Enhancer
chr1	24910969	24911734	56.471389572094594	0.9164266743803373	2.276619078328522e-6	5.55347521237883e-5	chromHMM_7772	Intron (ENST00000399916.5/864, intron 4 of 5)	1	24899511	24965010	65500	2	864	ENST00000399916.5	53276	ENSG00000020633	RUNX3	RUNX family transcription factor 3	chr1_24910969_24911734	MIR6731	102465437	ENST00000399916.5;ENST00000308873.10;ENST00000338888.3;ENST00000496967.1;ENST00000614863.1;ENST00000479341.1	RUNX3;MIR6731	0;7682	864;102465437	864	RUNX3	53276	Intron	2173	24909910	24911709	*	overlapEnd	1059	25	Overlapping	10_EnhA2	Enhancer
chr1	24922303	24922684	21.074987856683702	0.7972046872458695	0.00112394	0.00655758	chromHMM_7773	Intron (ENST00000399916.5/864, intron 3 of 5)	1	24899511	24965010	65500	2	864	ENST00000399916.5	42326	ENSG00000020633	RUNX3	RUNX family transcription factor 3	chr1_24922303_24922684	MIR6731	102465437	ENST00000399916.5;ENST00000308873.10;ENST00000338888.3;ENST00000496967.1;ENST00000614863.1;ENST00000479341.1	RUNX3;MIR6731	0;-2887	864;102465437	864	RUNX3	42326	Intron	2177	24911710	24925509	*	inside	10593	2825	Overlapping	17_ReprPCWk	Other
chr1	24925400	24925692	20.224253381220723	0.8267367328603835	4.9902654184373316e-5	6.003193451426451e-4	chromHMM_7774	Intron (ENST00000399916.5/864, intron 3 of 5)	1	24899511	24965010	65500	2	864	ENST00000399916.5	39318	ENSG00000020633	RUNX3	RUNX family transcription factor 3	chr1_24925400_24925692	RUNX3	864	ENST00000399916.5;ENST00000308873.10;ENST00000338888.3;ENST00000496967.1;ENST00000614863.1;ENST00000479341.1	RUNX3;MIR6731	0;-5984	864;102465437	864	RUNX3	39318	Intron	2178	24925510	24926709	*	overlapStart	-110	110	Overlapping	16_ReprPC	Other
chr1	24927065	24927584	25.157289515347173	0.6442514761830647	0.00187508	0.00967221	chromHMM_7775	Exon (ENST00000399916.5/864, exon 3 of 6)	1	24899511	24965010	65500	2	864	ENST00000399916.5	37426	ENSG00000020633	RUNX3	RUNX family transcription factor 3	chr1_24927065_24927584	RUNX3	864	ENST00000399916.5;ENST00000308873.10;ENST00000338888.3;ENST00000496967.1;ENST00000614863.1;ENST00000479341.1	RUNX3;MIR6731	0;-7649	864;102465437	864	RUNX3	37426	Exon	2180	24926710	24927709	*	inside	355	125	Overlapping	15_EnhBiv	Enhancer
chr1	24927720	24929320	107.60253649343707	0.7552595654019117	6.682688005185564e-8	4.053953909057696e-6	chromHMM_7780	Promoter (<=1kb)	1	24902572	24928798	26227	2	864	ENST00000496967.1	0	ENSG00000020633	RUNX3	RUNX family transcription factor 3	chr1_24927720_24929320	RUNX3	864	ENST00000399916.5;ENST00000308873.10;ENST00000338888.3;ENST00000496967.1;ENST00000614863.1;ENST00000479341.1	RUNX3;MIR6731	0;-8304	864;102465437	864	RUNX3	0	Promoter	2181	24929310	24929709	*	overlapStart	-1590	10	Overlapping	1_TssA	Promoter_active
chr1	24964716	24965636	31.286322597056348	1.0238996791427004	5.059519328166945e-8	3.3425749095776895e-6	chromHMM_7788	Promoter (<=1kb)	1	24901029	24964984	63956	2	864	ENST00000338888.3	0	ENSG00000020633	RUNX3	RUNX family transcription factor 3	chr1_24964716_24965636	RUNX3	864	ENST00000399916.5;ENST00000308873.10;ENST00000338888.3;ENST00000496967.1;ENST00000614863.1;ENST00000479341.1	RUNX3;MIR6731	0;-45300	864;102465437	864	RUNX3	0	Promoter	2185	24964910	24965509	*	includeFeature	-194	127	Overlapping	10_EnhA2	Enhancer
chr1	24991913	24993192	65.68156644806224	0.9277573311877719	5.013094130497044e-7	1.764093375983555e-5	chromHMM_7799	Distal Intergenic	1	24929737	24965121	35385	2	864	ENST00000479341.1	-26792	ENSG00000020633	RUNX3	RUNX family transcription factor 3	chr1_24991913_24993192	RUNX3	864	ENST00000399916.5;ENST00000338888.3;ENST00000479341.1;ENST00000580572.1	RUNX3;MIR4425	0;-30311	864;100616365	864	RUNX3	-26792	Distal Intergenic	2186	24992310	24992709	*	includeFeature	-397	397	Overlapping	12_ZNF/Rpts	Other
chr1	25021963	25023381	97.01498796001962	0.7661380281790314	9.826461431289186e-8	5.318806606930407e-6	chromHMM_7804	Promoter (<=1kb)	1	25023503	25023586	84	1	100616365	ENST00000580572.1	-122	ENSG00000264371	MIR4425	microRNA 4425	chr1_25021963_25023381	MIR4425	100616365	ENST00000580572.1	MIR4425	-122	100616365	100616365	MIR4425	-122	Promoter	2188	25022710	25023509	*	overlapStart	-747	128	Overlapping	10_EnhA2	Enhancer
chr1	25029005	25029716	26.280616838956007	0.7456502332224926	1.8485337388486357e-4	0.00165642	chromHMM_7805	Distal Intergenic	1	25023503	25023586	84	1	100616365	ENST00000580572.1	5502	ENSG00000264371	MIR4425	microRNA 4425	chr1_25029005_25029716	MIR4425	100616365	ENST00000580572.1	MIR4425	5502	100616365	100616365	MIR4425	5502	Distal Intergenic	2189	25023510	25029909	*	inside	5495	193	Overlapping	18_Quies	Other
chr1	25032117	25032959	56.85965089765691	0.8381188750797343	2.0572581096224284e-6	5.130114554385505e-5	chromHMM_7807	Distal Intergenic	1	25023503	25023586	84	1	100616365	ENST00000580572.1	8614	ENSG00000264371	MIR4425	microRNA 4425	chr1_25032117_25032959	MIR4425	100616365	ENST00000580572.1	MIR4425	8614	100616365	100616365	MIR4425	8614	Distal Intergenic	2190	25030110	25077309	*	inside	2007	2007	Overlapping	18_Quies	Other
chr1	25095537	25096469	28.678443946577595	0.8215178671620216	5.405115082074903e-4	0.00375694	chromHMM_7809	Intron (ENST00000424084.1/ENST00000424084.1, intron 2 of 2)	1	25023503	25023586	84	1	100616365	ENST00000580572.1	72034	ENSG00000264371	MIR4425	microRNA 4425	chr1_25095537_25096469	MIR4425	100616365	NA	NA	NA	NA	100616365	MIR4425	72034	Intron	2193	25079910	25098109	*	inside	15627	1640	Overlapping	18_Quies	Other
chr1	25167980	25169064	130.7950668467366	-0.685964	4.2550387855787195e-6	8.98663818837301e-5	chromHMM_7824	Distal Intergenic	1	25229015	25232432	3418	2	25949	ENST00000474160.1	63368	ENSG00000117614	SYF2	SYF2 pre-mRNA splicing factor	chr1_25167980_25169064	SYF2	25949	NA	NA	NA	NA	25949	SYF2	63368	Distal Intergenic	2198	25167710	25169309	*	inside	270	245	Overlapping	9_EnhA1	Enhancer
chr1	25355842	25357052	43.59745085250282	-0.864508	9.215626043710095e-4	0.00564509	chromHMM_7882	Exon (ENST00000498135.5/23585, exon 5 of 6)	1	25338317	25360967	22651	1	23585	ENST00000498135.5	17525	ENSG00000183726	TMEM50A	transmembrane protein 50A	chr1_25355842_25357052	TMEM50A	23585	ENST00000473314.6;ENST00000561867.1;ENST00000568996.1;ENST00000564398.5;ENST00000648012.1;ENST00000622561.4;ENST00000454452.6;ENST00000328664.9;ENST00000342055.9;ENST00000357542.8;ENST00000417538.6;ENST00000423810.6;ENST00000568195.5;ENST00000423253.1;ENST00000568399.1;ENST00000562018.1;ENST00000567741.1;ENST00000564413.1;ENST00000570165.1;ENST00000498135.5;ENST00000491936.5;ENST00000480937.5;ENS…	RSRP1;RHD;TMEM50A;RHCE	0;83449;83294;63889;63744;63796	57035;6007;23585;6006	23585	TMEM50A	17525	Exon	2212	25355310	25355909	*	overlapEnd	532	67	Overlapping	7_EnhG1	Enhancer
chr1	25425405	25425999	108.52551519082678	-0.506855	2.2754748240266373e-5	3.2881037326065813e-4	chromHMM_7891	Intron (ENST00000349320.7/6006, intron 2 of 11)	1	25362312	25430192	67881	2	6006	ENST00000349320.7	4193	ENSG00000188672	RHCE	Rh blood group CcEe antigens	chr1_25425405_25425999	RHCE	6006	ENST00000294413.12;ENST00000340849.8;ENST00000349320.7;ENST00000527747.5;ENST00000346452.8;ENST00000349438.8;ENST00000413854.5;ENST00000527187.5;ENST00000533771.1;ENST00000495048.1;ENST00000399766.7;ENST00000374343.5;ENST00000647928.1;ENST00000470035.1	RHCE;MACO1	0;-4464;-4609;-4557	6006;55219	6006	RHCE	4193	Intron	2215	25425110	25426309	*	inside	295	295	Overlapping	9_EnhA1	Enhancer
chr1	25445306	25446288	35.887477293174925	-0.581201	4.792002271757706e-5	5.821174673778842e-4	chromHMM_7912	Intron (ENST00000399766.7/55219, intron 1 of 8)	1	25430858	25500205	69348	1	55219	ENST00000399766.7	14448	ENSG00000204178	MACO1	macoilin 1	chr1_25445306_25446288	MACO1	55219	ENST00000294413.12;ENST00000340849.8;ENST00000349320.7;ENST00000527747.5;ENST00000346452.8;ENST00000349438.8;ENST00000413854.5;ENST00000527187.5;ENST00000533771.1;ENST00000495048.1;ENST00000399766.7;ENST00000374343.5;ENST00000647928.1;ENST00000470035.1	RHCE;MACO1	0;-24365;-24510;-24458	6006;55219	55219	MACO1	14448	Intron	2220	25446110	25446509	*	overlapStart	-804	178	Overlapping	11_EnhWk	Enhancer
chr1	25494407	25495708	30.645882222651984	-0.980371	3.763019628905325e-4	0.00284765	chromHMM_7959	Intron (ENST00000399766.7/55219, intron 8 of 8)	1	25430858	25500205	69348	1	55219	ENST00000399766.7	63549	ENSG00000204178	MACO1	macoilin 1	chr1_25494407_25495708	MACO1	55219	ENST00000399766.7;ENST00000374343.5;ENST00000647928.1;ENST00000470035.1;ENST00000374338.4	MACO1;LDLRAP1	0	55219;26119	55219	MACO1	63549	Intron	2228	25495510	25500709	*	overlapStart	-1103	198	Overlapping	5_Tx	Tx
chr1	25549277	25550503	75.36576657391224	0.6312155861954352	1.4415206531064425e-4	0.00136624	chromHMM_7981	Promoter (<=1kb)	1	25549961	25554879	4919	1	26119	ENST00000485476.2	0	ENSG00000157978	LDLRAP1	low density lipoprotein receptor adaptor protein 1	chr1_25549277_25550503	LDLRAP1	26119	ENST00000399766.7;ENST00000374343.5;ENST00000374338.4;ENST00000485476.2;ENST00000488127.1;ENST00000462394.1;ENST00000484476.5;ENST00000474283.1;ENST00000470950.1	MACO1;LDLRAP1	0	55219;26119	26119	LDLRAP1	0	Promoter	2235	25548710	25549309	*	overlapEnd	567	32	Overlapping	11_EnhWk	Enhancer
chr1	25561662	25562933	86.77203275978339	0.9293890560592081	6.70421053102358e-8	4.064453970898048e-6	chromHMM_7992	Promoter (<=1kb)	1	25562816	25567000	4185	1	26119	ENST00000484476.5	0	ENSG00000157978	LDLRAP1	low density lipoprotein receptor adaptor protein 1	chr1_25561662_25562933	LDLRAP1	26119	ENST00000374338.4;ENST00000485476.2;ENST00000488127.1;ENST00000462394.1;ENST00000484476.5;ENST00000474283.1;ENST00000470950.1	LDLRAP1	0	26119	26119	LDLRAP1	0	Promoter	2238	25559910	25561709	*	overlapEnd	1752	47	Overlapping	6_TxWk	Tx
chr1	25671403	25672934	205.07410047165445	-0.722944	1.2799924708166056e-4	0.0012443	chromHMM_8052	Intron (ENST00000611903.4/57134, intron 1 of 13)	1	25617468	25786207	168740	1	57134	ENST00000374332.8	53935	ENSG00000117643	MAN1C1	mannosidase alpha class 1C member 1	chr1_25671403_25672934	MAN1C1	57134	ENST00000374332.8;ENST00000611903.4;ENST00000263979.7;ENST00000473891.1;ENST00000374329.1	MAN1C1	0	57134	57134	MAN1C1	53935	Intron	2255	25671310	25671709	*	overlapEnd	93	93	Overlapping	11_EnhWk	Enhancer
chr1	25681239	25682764	534.8832835256613	-0.694743	6.7883468112501944e-6	1.2981165576509465e-4	chromHMM_8057	Intron (ENST00000611903.4/57134, intron 1 of 13)	1	25617468	25786207	168740	1	57134	ENST00000374332.8	63771	ENSG00000117643	MAN1C1	mannosidase alpha class 1C member 1	chr1_25681239_25682764	MAN1C1	57134	ENST00000374332.8;ENST00000611903.4;ENST00000263979.7;ENST00000473891.1;ENST00000374329.1	MAN1C1	0	57134	57134	MAN1C1	63771	Intron	2258	25677110	25681309	*	overlapEnd	4129	70	Overlapping	6_TxWk	Tx
chr1	25686032	25686699	108.03274812841404	-1.08392	4.7930920386865954e-5	5.821174673778842e-4	chromHMM_8064	Promoter (<=1kb)	1	25686502	25761684	75183	1	57134	ENST00000473891.1	0	ENSG00000117643	MAN1C1	mannosidase alpha class 1C member 1	chr1_25686032_25686699	MAN1C1	57134	ENST00000374332.8;ENST00000611903.4;ENST00000263979.7;ENST00000473891.1;ENST00000374329.1	MAN1C1	0	57134	57134	MAN1C1	0	Promoter	2259	25686310	25686909	*	overlapStart	-278	210	Overlapping	1_TssA	Promoter_active
chr1	25774645	25775232	24.72489177053131	0.8089759743116706	4.834283838537386e-5	5.858661234402859e-4	chromHMM_8096	Intron (ENST00000611903.4/57134, intron 9 of 13)	1	25617468	25786207	168740	1	57134	ENST00000374332.8	157177	ENSG00000117643	MAN1C1	mannosidase alpha class 1C member 1	chr1_25774645_25775232	MAN1C1	57134	ENST00000374332.8;ENST00000611903.4;ENST00000263979.7;ENST00000473891.1;ENST00000374329.1;ENST00000496532.5;ENST00000475314.5;ENST00000487493.1;ENST00000354177.8;ENST00000361547.7;ENST00000374315.1;ENST00000559265.1;ENST00000630065.2;ENST00000494537.1;ENST00000527604.1;ENST00000536896.2;ENST00000424294.5;ENST00000533762.5;ENST00000474295.5;ENST00000529116.5;ENST00000488327.6;ENST00000472643.5;ENS…	MAN1C1;SELENON;MTFR1L;LOC646471	0;-5482;-37454;-37496	57134;57190;56181;646471	57134	MAN1C1	157177	Intron	2274	25774310	25775909	*	inside	335	335	Overlapping	11_EnhWk	Enhancer
chr1	25892362	25893239	35.50418096835834	0.5892758379454668	3.6752636676633623e-4	0.00279361	chromHMM_8172	Promoter (<=1kb)	1	25884181	25892607	8427	2	3925	ENST00000513116.1	0	ENSG00000117632	STMN1	stathmin 1	chr1_25892362_25893239	STMN1	3925	ENST00000538789.5;ENST00000374298.3;ENST00000374296.3;ENST00000513116.1;ENST00000426559.6;ENST00000455785.7;ENST00000399728.5;ENST00000465604.1;ENST00000357865.6;ENST00000374291.5;ENST00000485226.1;ENST00000446334.1;ENST00000580971.1	AUNIP;PAQR7;STMN1;MIR3917	0;10574;13215	79000;164091;3925;100500808	164091	PAQR7	-21109	Promoter	2296	25891110	25895309	*	inside	1252	1252	Overlapping	6_TxWk	Tx
chr1	26126286	26126971	50.76793150423815	0.5664663239822229	1.0483940445912717e-5	1.8151650973084027e-4	chromHMM_8241	Distal Intergenic	1	26111837	26125543	13707	1	149420	ENST00000374271.8	14449	ENSG00000175087	PDIK1L	PDLIM1 interacting kinase 1 like	chr1_26126286_26126971	PDIK1L	149420	ENST00000619836.4;ENST00000444713.5;ENST00000374269.2;ENST00000374271.8;ENST00000374268.5;ENST00000634842.1;ENST00000635463.1;ENST00000374266.7;ENST00000270812.6	PDIK1L;FAM110D;C1orf232;ZNF593	0;41610	149420;79927;110806296;51042	149420	PDIK1L	14449	Distal Intergenic	2315	26125510	26127709	*	inside	776	738	Overlapping	6_TxWk	Tx
chr1	26127227	26127837	33.20112146765075	0.5204435896535259	4.4448463827921153e-4	0.0032291	chromHMM_8242	Distal Intergenic	1	26111837	26125543	13707	1	149420	ENST00000374271.8	15390	ENSG00000175087	PDIK1L	PDLIM1 interacting kinase 1 like	chr1_26127227_26127837	PDIK1L	149420	ENST00000619836.4;ENST00000444713.5;ENST00000374269.2;ENST00000374271.8;ENST00000374268.5;ENST00000634842.1;ENST00000635463.1;ENST00000374266.7;ENST00000270812.6;ENST00000481077.6;ENST00000480348.6;ENST00000361530.11;ENST00000465415.1;ENST00000374253.9;ENST00000482227.5;ENST00000525687.5	PDIK1L;FAM110D;C1orf232;ZNF593;CNKSR1	0;40744;-49647;-49653;-49654;-49666;-49672;-49675	149420;79927;110806296;51042;10256	149420	PDIK1L	15390	Distal Intergenic	2316	26127710	26127909	*	overlapStart	-483	72	Overlapping	11_EnhWk	Enhancer
chr1	26284827	26285060	41.986742147538514	1.0008106633199654	9.998885959388082e-8	5.394955071614765e-6	chromHMM_8312	Exon (ENST00000472155.5/91544, exon 10 of 14)	1	26281328	26306636	25309	2	91544	ENST00000314675.11	21576	ENSG00000158062	UBXN11	UBX domain protein 11	chr1_26284827_26285060	SH3BGRL3	83442	ENST00000451429.7;ENST00000640292.2;ENST00000252992.8;ENST00000480446.1;ENST00000453146.1;ENST00000469609.5;ENST00000468163.1;ENST00000491670.1;ENST00000270792.10;ENST00000319041.6;ENST00000314675.11;ENST00000472155.5;ENST00000475591.5;ENST00000374223.5;ENST00000374222.5;ENST00000374217.6;ENST00000374221.7;ENST00000494942.5;ENST00000357089.8;ENST00000496466.1;ENST00000374215.5;ENST00000452980.5;E…	CEP85;SH3BGRL3;UBXN11;CD52;CRYBG2	0;30249;13799;4741;4705;69070;39921;40060;51323;52186;54286	64793;83442;91544;1043;55057	91544	UBXN11	21576	Exon	2330	26283510	26285309	*	inside	1317	249	Overlapping	10_EnhA2	Enhancer
chr1	26287176	26287841	101.45483194346043	0.7494010736133299	7.103623222720452e-6	1.3419114335047025e-4	chromHMM_8314	Intron (ENST00000314675.11/91544, intron 4 of 10)	1	26281328	26306636	25309	2	91544	ENST00000314675.11	18795	ENSG00000158062	UBXN11	UBX domain protein 11	chr1_26287176_26287841	SH3BGRL3	83442	ENST00000451429.7;ENST00000640292.2;ENST00000252992.8;ENST00000480446.1;ENST00000453146.1;ENST00000469609.5;ENST00000468163.1;ENST00000491670.1;ENST00000270792.10;ENST00000319041.6;ENST00000314675.11;ENST00000472155.5;ENST00000475591.5;ENST00000374223.5;ENST00000374222.5;ENST00000374217.6;ENST00000374221.7;ENST00000494942.5;ENST00000357089.8;ENST00000496466.1;ENST00000374215.5;ENST00000452980.5;E…	CEP85;SH3BGRL3;UBXN11;CD52;CRYBG2	0;32598;16148;7090;7054;66289;37140;37279;48542;49405;51505;50598	64793;83442;91544;1043;55057	91544	UBXN11	18795	Intron	2331	26287310	26291709	*	overlapStart	-134	134	Overlapping	10_EnhA2	Enhancer
chr1	26288435	26289411	142.72538364406856	0.769157	9.512288526970097e-8	5.190971859156689e-6	chromHMM_8314	Intron (ENST00000314675.11/91544, intron 4 of 10)	1	26281328	26306636	25309	2	91544	ENST00000314675.11	17225	ENSG00000158062	UBXN11	UBX domain protein 11	chr1_26288435_26289411	SH3BGRL3	83442	ENST00000451429.7;ENST00000640292.2;ENST00000252992.8;ENST00000480446.1;ENST00000453146.1;ENST00000469609.5;ENST00000468163.1;ENST00000491670.1;ENST00000270792.10;ENST00000319041.6;ENST00000314675.11;ENST00000472155.5;ENST00000475591.5;ENST00000374223.5;ENST00000374222.5;ENST00000374217.6;ENST00000374221.7;ENST00000494942.5;ENST00000357089.8;ENST00000496466.1;ENST00000374215.5;ENST00000452980.5;E…	CEP85;SH3BGRL3;UBXN11;CD52;CRYBG2	0;33857;17407;8349;8313;64719;35570;35709;46972;47835;49935;49028	64793;83442;91544;1043;55057	91544	UBXN11	17225	Intron	2332	26287310	26291709	*	inside	1125	1125	Overlapping	10_EnhA2	Enhancer
chr1	26308187	26308740	32.60391356182343	0.8572772435070546	3.858492619132783e-6	8.347940436638462e-5	chromHMM_8322	Intron (ENST00000374217.6/91544, intron 1 of 14)	1	26282284	26318363	36080	2	91544	ENST00000374222.5	9623	ENSG00000158062	UBXN11	UBX domain protein 11	chr1_26308187_26308740	UBXN11	91544	ENST00000451429.7;ENST00000640292.2;ENST00000252992.8;ENST00000453146.1;ENST00000469609.5;ENST00000468163.1;ENST00000491670.1;ENST00000270792.10;ENST00000319041.6;ENST00000314675.11;ENST00000472155.5;ENST00000475591.5;ENST00000374223.5;ENST00000374222.5;ENST00000374217.6;ENST00000374221.7;ENST00000494942.5;ENST00000357089.8;ENST00000496466.1;ENST00000374215.5;ENST00000452980.5;ENST00000442942.6;E…	CEP85;SH3BGRL3;UBXN11;CD52;CRYBG2	0;37159;28101;28065;45390;16241;16380;27643;28506;30606;29699;45356	64793;83442;91544;1043;55057	91544	UBXN11	9623	Intron	2334	26308710	26309109	*	overlapStart	-523	30	Overlapping	10_EnhA2	Enhancer
chr1	26315321	26315681	28.86865075059685	0.7405146360112228	7.111566412690992e-5	7.914458732388481e-4	chromHMM_8323	Promoter (2-3kb)	1	26282284	26318363	36080	2	91544	ENST00000374222.5	2682	ENSG00000158062	UBXN11	UBX domain protein 11	chr1_26315321_26315681	CD52	1043	ENST00000451429.7;ENST00000640292.2;ENST00000252992.8;ENST00000453146.1;ENST00000469609.5;ENST00000468163.1;ENST00000491670.1;ENST00000270792.10;ENST00000319041.6;ENST00000314675.11;ENST00000472155.5;ENST00000475591.5;ENST00000374223.5;ENST00000374222.5;ENST00000374217.6;ENST00000374221.7;ENST00000494942.5;ENST00000357089.8;ENST00000496466.1;ENST00000374215.5;ENST00000452980.5;ENST00000442942.6;E…	CEP85;SH3BGRL3;UBXN11;CD52;CRYBG2;ZNF683	0;44293;35235;35199;38449;9300;9439;20702;21565;23665;22758;38415;57054;57094;55064;55069;57063;57019	64793;83442;91544;1043;55057;257101	91544	UBXN11	2682	Promoter	2335	26309110	26316909	*	inside	6211	1228	Overlapping	18_Quies	Other
chr1	26317366	26319099	125.5470333902674	0.721444	1.918939510937608e-7	8.714280156661345e-6	chromHMM_8326	Promoter (<=1kb)	1	26317958	26318994	1037	1	1043	ENST00000492808.5	0	ENSG00000169442	CD52	CD52 molecule	chr1_26317366_26319099	CD52	1043	ENST00000451429.7;ENST00000640292.2;ENST00000252992.8;ENST00000453146.1;ENST00000469609.5;ENST00000468163.1;ENST00000491670.1;ENST00000270792.10;ENST00000319041.6;ENST00000314675.11;ENST00000472155.5;ENST00000475591.5;ENST00000374223.5;ENST00000374222.5;ENST00000374217.6;ENST00000374221.7;ENST00000494942.5;ENST00000357089.8;ENST00000496466.1;ENST00000374215.5;ENST00000452980.5;ENST00000442942.6;E…	CEP85;SH3BGRL3;UBXN11;CD52;CRYBG2;ZNF683	0;46338;37280;37244;35031;5882;6021;17284;18147;20247;19340;34997;53636;53676;51646;51651;53645;53601	64793;83442;91544;1043;55057;257101	1043	CD52	0	Promoter	2336	26317910	26319109	*	overlapStart	-544	10	Overlapping	2_TssFlnk	Promoter_active
chr1	26358756	26359539	70.2466	0.729308	2.4278058022957638e-5	3.4555871677467665e-4	chromHMM_8331	Promoter (<=1kb)	1	26321698	26360080	38383	2	55057	ENST00000475866.3	541	ENSG00000176092	CRYBG2	crystallin beta-gamma domain containing 2	chr1_26358756_26359539	CRYBG2	55057	ENST00000374222.5;ENST00000374217.6;ENST00000374213.3;ENST00000470468.1;ENST00000492808.5;ENST00000475866.3;ENST00000308182.9;ENST00000374211.5;ENST00000374208.1;ENST00000527815.6;ENST00000520372.5;ENST00000522923.5;ENST00000429942.2;ENST00000522993.1;ENST00000374207.4;ENST00000640960.1;ENST00000403843.5;ENST00000436292.5;ENST00000349618.7;ENST00000455900.5;ENST00000451801.5;ENST00000454975.1;ENS…	UBXN11;CD52;CRYBG2;ZNF683	0;-4626;-33775;-33636;-22373;-21510;-19410;-20317;-4660;13196;13236;11206;11211;13205;13161	91544;1043;55057;257101	257101	ZNF683	11206	Promoter	2339	26358710	26358909	*	overlapEnd	46	46	Overlapping	11_EnhWk	Enhancer
chr1	26373218	26374099	18.122112629455803	1.3981705182742377	8.624592924285267e-8	4.862791131933294e-6	chromHMM_8336	Promoter (<=1kb)	1	26364722	26374522	9801	2	257101	ENST00000455900.5	423	ENSG00000176083	ZNF683	zinc finger protein 683	chr1_26373218_26374099	ZNF683	257101	ENST00000475866.3;ENST00000308182.9;ENST00000374211.5;ENST00000374208.1;ENST00000527815.6;ENST00000520372.5;ENST00000522923.5;ENST00000429942.2;ENST00000522993.1;ENST00000374207.4;ENST00000640960.1;ENST00000403843.5;ENST00000436292.5;ENST00000349618.7;ENST00000455900.5;ENST00000451801.5;ENST00000454975.1;ENST00000453132.5;ENST00000423508.5;ENST00000416125.1;ENST00000326279.11;ENST00000254231.4	CRYBG2;ZNF683;LIN28A	0;-19088;-48237;-48098;-36835;-35972;-33872;-34779;-19122;-483;-443;-2473;-2468;-474;-518;-36718	55057;257101;79727	257101	ZNF683	423	Promoter	2340	26360710	26401909	*	inside	12508	12508	Overlapping	18_Quies	Other
chr1	26374895	26375467	20.358400655411796	1.3232824950259776	1.903163845205254e-7	8.66303297259428e-6	chromHMM_8336	Promoter (<=1kb)	1	26364722	26374522	9801	2	257101	ENST00000455900.5	-373	ENSG00000176083	ZNF683	zinc finger protein 683	chr1_26374895_26375467	ZNF683	257101	ENST00000475866.3;ENST00000308182.9;ENST00000374211.5;ENST00000374208.1;ENST00000527815.6;ENST00000520372.5;ENST00000522923.5;ENST00000429942.2;ENST00000522993.1;ENST00000374207.4;ENST00000640960.1;ENST00000403843.5;ENST00000436292.5;ENST00000349618.7;ENST00000455900.5;ENST00000451801.5;ENST00000454975.1;ENST00000453132.5;ENST00000423508.5;ENST00000416125.1;ENST00000326279.11;ENST00000254231.4	CRYBG2;ZNF683;LIN28A	0;-20765;-49914;-49775;-38512;-37649;-35549;-36456;-20799;-2160;-2120;-4150;-4145;-2151;-2195;-35350	55057;257101;79727	257101	ZNF683	-373	Promoter	2341	26360710	26401909	*	inside	14185	14185	Overlapping	18_Quies	Other
chr1	26378092	26378937	37.68430320151568	1.4132820938031876	9.874277276558973e-10	2.4111985182544194e-7	chromHMM_8336	Distal Intergenic	1	26364722	26374522	9801	2	257101	ENST00000455900.5	-3570	ENSG00000176083	ZNF683	zinc finger protein 683	chr1_26378092_26378937	ZNF683	257101	ENST00000475866.3;ENST00000308182.9;ENST00000527815.6;ENST00000520372.5;ENST00000522923.5;ENST00000429942.2;ENST00000522993.1;ENST00000374207.4;ENST00000640960.1;ENST00000403843.5;ENST00000436292.5;ENST00000349618.7;ENST00000455900.5;ENST00000451801.5;ENST00000454975.1;ENST00000453132.5;ENST00000423508.5;ENST00000416125.1;ENST00000326279.11;ENST00000254231.4	CRYBG2;ZNF683;LIN28A	0;-23962;-41709;-40846;-38746;-39653;-23996;-5357;-5317;-7347;-7342;-5348;-5392;-31880	55057;257101;79727	257101	ZNF683	-3570	Distal Intergenic	2342	26360710	26401909	*	inside	17382	17382	Overlapping	18_Quies	Other
chr1	26545647	26545876	24.632107969575287	0.6647464518708033	7.640026889107999e-4	0.0048981	chromHMM_8385	5' UTR	1	26473429	26475360	1932	1	3151	ENST00000493418.1	72218	ENSG00000198830	HMGN2	high mobility group nucleosomal binding domain 2	chr1_26545647_26545876	HMGN2	3151	NA	NA	NA	NA	6195	RPS6KA1	0	5' UTR	2356	26545510	26545709	*	overlapEnd	137	62	Overlapping	1_TssA	Promoter_active
chr1	26603803	26604287	34.99158810859761	-0.85462	1.721995867474876e-6	4.464922349389494e-5	chromHMM_8394	Distal Intergenic	1	26693236	26781177	87942	1	8289	ENST00000430799.7	-88949	ENSG00000117713	ARID1A	AT-rich interaction domain 1A	chr1_26603803_26604287	ARID1A	8289	NA	NA	NA	NA	6195	RPS6KA1	31533	Distal Intergenic	2361	26602510	26604109	*	overlapEnd	1293	178	Overlapping	11_EnhWk	Enhancer
chr1	26743777	26744694	190.24100005856576	0.7251069986058185	1.1088088491049237e-7	5.807595997689685e-6	chromHMM_8450	Intron (ENST00000430799.7/8289, intron 4 of 19)	1	26693236	26781177	87942	1	8289	ENST00000430799.7	50541	ENSG00000117713	ARID1A	AT-rich interaction domain 1A	chr1_26743777_26744694	ARID1A	8289	ENST00000569378.1;ENST00000430799.7;ENST00000324856.13;ENST00000637465.1;ENST00000457599.6;ENST00000524572.1;ENST00000374152.7;ENST00000615191.4;ENST00000636219.1;ENST00000636958.1;ENST00000430291.2;ENST00000636072.1;ENST00000466382.2;ENST00000636794.1;ENST00000532781.1;ENST00000430292.5;ENST00000472757.5;ENST00000078527.8;ENST00000431541.5;ENST00000374145.5;ENST00000455364.1	LOC101928728;ARID1A;PIGV	0;-28269;-28273;-43404	101928728;8289;55650	8289	ARID1A	50541	Intron	2386	26743110	26743909	*	overlapEnd	667	132	Overlapping	7_EnhG1	Enhancer
chr1	26780363	26780948	115.28463591821028	-0.894422	9.794658162252432e-11	5.461882911462744e-8	chromHMM_8476	3' UTR	1	26693236	26781177	87942	1	8289	ENST00000430799.7	87127	ENSG00000117713	ARID1A	AT-rich interaction domain 1A	chr1_26780363_26780948	ARID1A	8289	ENST00000430799.7;ENST00000324856.13;ENST00000637465.1;ENST00000457599.6;ENST00000524572.1;ENST00000374152.7;ENST00000615191.4;ENST00000636219.1;ENST00000636958.1;ENST00000430291.2;ENST00000636072.1;ENST00000466382.2;ENST00000636794.1;ENST00000532781.1;ENST00000430292.5;ENST00000472757.5;ENST00000078527.8;ENST00000431541.5;ENST00000374145.5;ENST00000455364.1;ENST00000374142.9	ARID1A;PIGV;ZDHHC18	0;7400;7396;-7150	8289;55650;84243	8289	ARID1A	87127	3' UTR	2395	26780310	26784309	*	inside	53	53	Overlapping	9_EnhA1	Enhancer
chr1	26781446	26781809	85.92362810625123	-0.848041	3.2828224126294624e-8	2.45651385422944e-6	chromHMM_8476	3' UTR	1	26696015	26782104	86090	1	8289	ENST00000324856.13	85431	ENSG00000117713	ARID1A	AT-rich interaction domain 1A	chr1_26781446_26781809	PIGV	55650	ENST00000430799.7;ENST00000324856.13;ENST00000637465.1;ENST00000457599.6;ENST00000374152.7;ENST00000615191.4;ENST00000636219.1;ENST00000636958.1;ENST00000430291.2;ENST00000636072.1;ENST00000466382.2;ENST00000636794.1;ENST00000532781.1;ENST00000430292.5;ENST00000472757.5;ENST00000078527.8;ENST00000431541.5;ENST00000374145.5;ENST00000455364.1;ENST00000374142.9	ARID1A;PIGV;ZDHHC18	0;8483;8479;-6289	8289;55650;84243	8289	ARID1A	85431	3' UTR	2396	26780310	26784309	*	inside	1136	1136	Overlapping	9_EnhA1	Enhancer
chr1	26794437	26794872	42.62281532428524	-0.675977	1.5261260371643675e-4	0.0014291	chromHMM_8487	3' UTR	1	26787964	26797807	9844	1	55650	ENST00000472757.5	6473	ENSG00000060642	PIGV	phosphatidylinositol glycan anchor biosynthesis class V	chr1_26794437_26794872	PIGV	55650	ENST00000430799.7;ENST00000324856.13;ENST00000457599.6;ENST00000374152.7;ENST00000615191.4;ENST00000636219.1;ENST00000636958.1;ENST00000430291.2;ENST00000636072.1;ENST00000466382.2;ENST00000636794.1;ENST00000532781.1;ENST00000430292.5;ENST00000472757.5;ENST00000078527.8;ENST00000431541.5;ENST00000374145.5;ENST00000455364.1;ENST00000374142.9;ENST00000374141.6;ENST00000534643.5	ARID1A;PIGV;ZDHHC18	0;21474;21470;6339	8289;55650;84243	55650	PIGV	6473	3' UTR	2399	26794310	26794909	*	inside	127	37	Overlapping	8_EnhG2	Enhancer
chr1	26830994	26832378	324.32637141352626	-0.615209	9.778154006125395e-8	5.29860586888104e-6	chromHMM_8524	Promoter (<=1kb)	1	26832004	26853963	21960	1	84243	ENST00000374141.6	0	ENSG00000204160	ZDHHC18	zinc finger DHHC-type containing 18	chr1_26830994_26832378	ZDHHC18	84243	ENST00000430799.7;ENST00000324856.13;ENST00000636219.1;ENST00000466382.2;ENST00000430292.5;ENST00000472757.5;ENST00000078527.8;ENST00000431541.5;ENST00000374145.5;ENST00000455364.1;ENST00000374142.9;ENST00000374141.6;ENST00000534643.5;ENST00000488397.3;ENST00000478902.1;ENST00000339276.6;ENST00000374135.9;ENST00000374133.3;ENST00000477418.2	ARID1A;PIGV;ZDHHC18;SFN;GPN2	0;42896;-17984;-18751;-30771;54147;53963	8289;55650;84243;2810;54707	84243	ZDHHC18	0	Promoter	2407	26829110	26832909	*	inside	1884	531	Overlapping	9_EnhA1	Enhancer
chr1	26943495	26943873	80.2343	-0.948441	2.7297017252089983e-6	6.410844409667248e-5	chromHMM_8602	Intron (ENST00000321265.10/10726, intron 6 of 8)	1	26921743	26946871	25129	1	10726	ENST00000321265.10	21752	ENSG00000090273	NUDC	nuclear distribution C, dynein complex regulator	chr1_26943495_26943873	NUDC	10726	ENST00000361720.10;ENST00000435827.6;ENST00000254227.4;ENST00000321265.10;ENST00000452707.1;ENST00000484772.1;ENST00000320567.6;ENST00000616918.1;ENST00000522111.3	GPATCH3;NUDC;NR0B2;KDF1;TRNP1	0	63906;10726;8431;126695;388610	10726	NUDC	21752	Intron	2422	26943310	26944109	*	inside	185	185	Overlapping	8_EnhG2	Enhancer
chr1	26945199	26946368	266.33999821485594	-0.680127	3.1177206577615566e-4	0.00246552	chromHMM_8605	3' UTR	1	26921743	26946871	25129	1	10726	ENST00000321265.10	23456	ENSG00000090273	NUDC	nuclear distribution C, dynein complex regulator	chr1_26945199_26946368	NUDC	10726	ENST00000361720.10;ENST00000435827.6;ENST00000254227.4;ENST00000321265.10;ENST00000452707.1;ENST00000484772.1;ENST00000320567.6;ENST00000616918.1;ENST00000522111.3;ENST00000531285.1	GPATCH3;NUDC;NR0B2;KDF1;TRNP1	0	63906;10726;8431;126695;388610	10726	NUDC	23456	3' UTR	2423	26945910	26946109	*	includeFeature	-711	259	Overlapping	3_TssFlnkU	Other
chr1	26963769	26964645	50.15702606018488	-0.928489	2.4468590599667733e-5	3.4768973280656324e-4	chromHMM_8618	Distal Intergenic	1	26949562	26960468	10907	2	126695	ENST00000320567.6	-3301	ENSG00000175707	KDF1	keratinocyte differentiation factor 1	chr1_26963769_26964645	KDF1	126695	ENST00000435827.6;ENST00000254227.4;ENST00000321265.10;ENST00000452707.1;ENST00000484772.1;ENST00000320567.6;ENST00000616918.1;ENST00000522111.3;ENST00000531285.1;ENST00000289166.6	NUDC;NR0B2;KDF1;TRNP1;TENT5B	0	10726;8431;126695;388610;115572	126695	KDF1	-3301	Distal Intergenic	2428	26964510	26965109	*	overlapStart	-741	135	Overlapping	11_EnhWk	Enhancer
chr1	26990500	26990965	16.79717271714918	0.8536106829697965	1.6100277997753532e-4	0.00149351	chromHMM_8622	Promoter (2-3kb)	1	26993692	27000886	7195	1	388610	ENST00000522111.3	-2727	ENSG00000253368	TRNP1	TMF1 regulated nuclear protein 1	chr1_26990500_26990965	TRNP1	388610	ENST00000435827.6;ENST00000321265.10;ENST00000452707.1;ENST00000484772.1;ENST00000320567.6;ENST00000616918.1;ENST00000522111.3;ENST00000531285.1;ENST00000289166.6	NUDC;KDF1;TRNP1;TENT5B	0	10726;126695;388610;115572	115572	TENT5B	21885	Promoter	2431	26990910	26991909	*	overlapStart	-410	55	Overlapping	10_EnhA2	Enhancer
chr1	27111559	27112698	66.40226081746562	0.6526222214941184	1.5677920117981765e-5	2.474981644811671e-4	chromHMM_8653	Intron (ENST00000263980.8/6548, intron 2 of 11)	1	27098809	27155125	56317	2	6548	ENST00000263980.8	42427	ENSG00000090020	SLC9A1	solute carrier family 9 member A1	chr1_27111559_27112698	SLC9A1	6548	ENST00000263980.8;ENST00000374089.5;ENST00000447808.1;ENST00000374086.3;ENST00000374084.2	SLC9A1	0;-8764	6548	115572	TENT5B	-98709	Intron	2448	27109510	27111709	*	overlapEnd	2049	150	Overlapping	11_EnhWk	Enhancer
chr1	27136780	27137916	176.22743624370665	0.6059294859042308	2.449702035198108e-8	1.992293505944633e-6	chromHMM_8666	Intron (ENST00000263980.8/6548, intron 1 of 11)	1	27098809	27155125	56317	2	6548	ENST00000263980.8	17209	ENSG00000090020	SLC9A1	solute carrier family 9 member A1	chr1_27136780_27137916	SLC9A1	6548	ENST00000263980.8;ENST00000374089.5;ENST00000447808.1;ENST00000374086.3;ENST00000374084.2	SLC9A1	0;-33985	6548	23038	WDTC1	-96716	Intron	2455	27136910	27138109	*	overlapStart	-130	130	Overlapping	10_EnhA2	Enhancer
chr1	27341965	27342856	56.51997632331458	0.5524747470706385	1.8975728875256955e-4	0.00168956	chromHMM_8729	Promoter (<=1kb)	1	27342020	27353901	11882	1	84958	ENST00000618673.4	0	ENSG00000142765	SYTL1	synaptotagmin like 1	chr1_27341965_27342856	SYTL1	84958	ENST00000319394.8;ENST00000361771.7;ENST00000447062.2;ENST00000491239.2;ENST00000472249.2;ENST00000611517.4;ENST00000374076.8;ENST00000464720.5;ENST00000608611.5;ENST00000486082.5;ENST00000466759.5;ENST00000464813.5;ENST00000478104.5;ENST00000498220.1;ENST00000384161.1;ENST00000486001.1;ENST00000471456.1;ENST00000470223.1;ENST00000618673.4;ENST00000318074.9;ENST00000616558.5;ENST00000483926.5;ENS…	WDTC1;TMEM222;ACTG1P20;SYTL1;MAP3K6;FCN3;CD164L2;GPR3	0;36951;16746;16636;9619;8502;-372;-2017;-4688;-6620;-6891;-8219;-8616;13615;40477;40447;40450;-49766	23038;84065;644961;84958;9064;8547;388611;2827	84958	SYTL1	0	Promoter	2473	27342110	27343709	*	overlapStart	-145	145	Overlapping	1_TssA	Promoter_active
chr1	27418239	27418833	31.917921150488443	0.805014	2.699810264484148e-4	0.00220799	chromHMM_8771	Exon (ENST00000618852.5/10163, exon 4 of 9)	1	27404230	27490167	85938	2	10163	ENST00000618852.5	71334	ENSG00000158195	WASF2	WASP family member 2	chr1_27418239_27418833	GPR3	2827	ENST00000270879.8;ENST00000354982.2;ENST00000498393.1;ENST00000481748.1;ENST00000374030.3;ENST00000374027.7;ENST00000374025.4;ENST00000374024.4;ENST00000618852.5;ENST00000536657.1	FCN3;CD164L2;GPR3;WASF2	0;-34906;-34936;-34933;25617	8547;388611;2827;10163	10163	WASF2	71334	Exon	2490	27413907	27419299	*	inside	4332	466	Overlapping	5_Tx	Tx
chr1	27521766	27523476	95.4826	0.7749040883654575	1.7908527460618574e-5	2.740413854556299e-4	chromHMM_8829	Distal Intergenic	1	27552773	27553545	773	2	27245	ENST00000644833.1	30069	ENSG00000126705	AHDC1	AT-hook DNA binding motif containing 1	chr1_27521766_27523476	AHDC1	27245	ENST00000618852.5;ENST00000536657.1;ENST00000247087.10;ENST00000644989.1;ENST00000374011.6;ENST00000642416.1;ENST00000642245.1;ENST00000643308.1;ENST00000487743.3;ENST00000490295.2;ENST00000644833.1;ENST00000645669.1;ENST00000644550.1;ENST00000480033.3;ENST00000644119.1;ENST00000643219.1;ENST00000646921.1;ENST00000646642.1	WASF2;AHDC1	0;30069	10163;27245	10163	WASF2	-31599	Distal Intergenic	2515	27521690	27523089	*	overlapEnd	76	76	Overlapping	11_EnhWk	Enhancer
chr1	27617896	27618697	48.84263113205267	0.7979590377477056	4.7693800196082124e-08	3.2035553606637197e-6	chromHMM_8902	Intron (ENST00000374005.8/2268, intron 5 of 12)	1	27612064	27635185	23122	2	2268	ENST00000374005.8	16488	ENSG00000000938	FGR	FGR proto-oncogene, Src family tyrosine kinase	chr1_27617896_27618697	FGR	2268	ENST00000247087.10;ENST00000644989.1;ENST00000374011.6;ENST00000642416.1;ENST00000642245.1;ENST00000643308.1;ENST00000490295.2;ENST00000645669.1;ENST00000644550.1;ENST00000480033.3;ENST00000644119.1;ENST00000643219.1;ENST00000646921.1;ENST00000646642.1;ENST00000374005.8;ENST00000399173.5;ENST00000374004.5;ENST00000374003.7;ENST00000457296.5;ENST00000475472.5;ENST00000468038.1;ENST00000440492.1;EN…	AHDC1;FGR;LINC02574;IFI6	0	27245;2268;111216282;2537	111216282	LINC02574	44025	Intron	2542	27609490	27624689	*	inside	8406	5992	Overlapping	18_Quies	Other
chr1	27630987	27631991	110.9890426273292	0.5179073951067036	0.00170904	0.00901614	chromHMM_8905	Intron (ENST00000374005.8/2268, intron 1 of 12)	1	27612064	27635185	23122	2	2268	ENST00000374005.8	3194	ENSG00000000938	FGR	FGR proto-oncogene, Src family tyrosine kinase	chr1_27630987_27631991	FGR	2268	ENST00000247087.10;ENST00000644989.1;ENST00000374011.6;ENST00000642416.1;ENST00000642245.1;ENST00000643308.1;ENST00000490295.2;ENST00000645669.1;ENST00000480033.3;ENST00000644119.1;ENST00000643219.1;ENST00000646921.1;ENST00000646642.1;ENST00000374005.8;ENST00000399173.5;ENST00000374004.5;ENST00000374003.7;ENST00000457296.5;ENST00000475472.5;ENST00000468038.1;ENST00000440492.1;ENST00000361157.11;E…	AHDC1;FGR;LINC02574;IFI6	0	27245;2268;111216282;2537	111216282	LINC02574	30731	Intron	2546	27630490	27633889	*	inside	497	497	Overlapping	10_EnhA2	Enhancer
chr1	27659006	27659731	48.58169401645753	0.5653897048563498	1.2396179005132123e-4	0.00121482	chromHMM_8913	Promoter (2-3kb)	1	27660328	27662722	2395	2	111216282	ENST00000440492.1	2991	ENSG00000233975	LINC02574	long intergenic non-protein coding RNA 2574	chr1_27659006_27659731	LINC02574	111216282	ENST00000374005.8;ENST00000399173.5;ENST00000374004.5;ENST00000374003.7;ENST00000457296.5;ENST00000475472.5;ENST00000468038.1;ENST00000440492.1;ENST00000361157.11;ENST00000339145.8;ENST00000362020.4	FGR;LINC02574;IFI6	0	2268;111216282;2537	111216282	LINC02574	2991	Promoter	2551	27659290	27659689	*	includeFeature	-284	42	Overlapping	10_EnhA2	Enhancer
chr1	27662575	27663290	71.81156792433457	0.6105054642559545	1.9999712509347685e-4	0.00175834	chromHMM_8920	Promoter (<=1kb)	1	27660328	27662722	2395	2	111216282	ENST00000440492.1	0	ENSG00000233975	LINC02574	long intergenic non-protein coding RNA 2574	chr1_27662575_27663290	LINC02574	111216282	ENST00000374005.8;ENST00000399173.5;ENST00000374004.5;ENST00000374003.7;ENST00000457296.5;ENST00000475472.5;ENST00000468038.1;ENST00000440492.1;ENST00000361157.11;ENST00000339145.8;ENST00000362020.4	FGR;LINC02574;IFI6	0	2268;111216282;2537	111216282	LINC02574	0	Promoter	2553	27662490	27663489	*	inside	85	85	Overlapping	10_EnhA2	Enhancer
chr1	27671652	27673144	192.16829812873755	0.6987392824637654	2.6309474048002844e-7	1.0901015079848861e-5	chromHMM_8929	Promoter (<=1kb)	1	27666064	27672178	6115	2	2537	ENST00000339145.8	0	ENSG00000126709	IFI6	interferon alpha inducible protein 6	chr1_27671652_27673144	IFI6	2537	ENST00000374005.8;ENST00000399173.5;ENST00000374004.5;ENST00000374003.7;ENST00000457296.5;ENST00000475472.5;ENST00000468038.1;ENST00000440492.1;ENST00000361157.11;ENST00000339145.8;ENST00000362020.4	FGR;LINC02574;IFI6	0	2268;111216282;2537	2537	IFI6	0	Promoter	2555	27672290	27672489	*	includeFeature	-638	638	Overlapping	1_TssA	Promoter_active
chr1	27868937	27870041	105.73390537314091	0.5119116364030127	7.972774548097315e-5	8.647407725590088e-4	chromHMM_8994	Promoter (2-3kb)	1	27872543	27886685	14143	1	9473	ENST00000328928.11	-2502	ENSG00000130775	THEMIS2	thymocyte selection associated family member 2	chr1_27868937_27870041	THEMIS2	9473	ENST00000373943.9;ENST00000311772.10;ENST00000236412.11;ENST00000373931.8;ENST00000431586.1;ENST00000517138.1;ENST00000328928.11;ENST00000373925.5;ENST00000373921.8;ENST00000373927.7;ENST00000427466.1;ENST00000467258.1;ENST00000442118.5;ENST00000466068.1;ENST00000482828.1;ENST00000456990.1;ENST00000492877.1;ENST00000373912.8;ENST00000419958.5;ENST00000373909.7;ENST00000313433.11;ENST00000444045.1	STX12;PPP1R8;SCARNA1;THEMIS2;RPA2	0;34536;-6643	23673;5511;677774;9473;6118	6118	RPA2	27044	Promoter	2573	27868690	27870089	*	inside	247	48	Overlapping	10_EnhA2	Enhancer
chr1	28111065	28111532	29.05305831206571	0.6078911636199964	1.5239550483989308e-4	0.00142781	chromHMM_9084	Distal Intergenic	1	27970347	28088637	118291	2	2140	ENST00000540618.5	-22428	ENSG00000158161	EYA3	EYA transcriptional coactivator and phosphatase 3	chr1_28111065_28111532	EYA3	2140	ENST00000373871.8;ENST00000436342.6;ENST00000540618.5;ENST00000373863.3;ENST00000471498.5;ENST00000539896.1;ENST00000373857.8;ENST00000305392.3	EYA3;PTAFR	0	2140;5724	2140	EYA3	-22428	Distal Intergenic	2612	28110890	28111089	*	overlapEnd	175	24	Overlapping	10_EnhA2	Enhancer
chr1	28169055	28169702	35.84000576978575	1.2073143525212862	3.8198493900914246e-8	2.7131338212169985e-6	chromHMM_9106	Intron (ENST00000373857.8/5724, intron 1 of 1)	1	28147166	28193936	46771	2	5724	ENST00000539896.1	24234	ENSG00000169403	PTAFR	platelet activating factor receptor	chr1_28169055_28169702	PTAFR	5724	ENST00000539896.1;ENST00000373857.8;ENST00000305392.3;ENST00000603289.5;ENST00000263697.6;ENST00000489277.5;ENST00000470967.1;ENST00000482674.5;ENST00000488868.1	PTAFR;DNAJC8	0	5724;22826	22826	DNAJC8	35648	Intron	2627	28163890	28172289	*	inside	5165	2587	Overlapping	18_Quies	Other
chr1	28172627	28173057	61.10043025394312	0.5494028546786407	1.6799111309706765e-5	2.608852489740406e-4	chromHMM_9107	Intron (ENST00000373857.8/5724, intron 1 of 1)	1	28147166	28193936	46771	2	5724	ENST00000539896.1	20879	ENSG00000169403	PTAFR	platelet activating factor receptor	chr1_28172627_28173057	PTAFR	5724	ENST00000539896.1;ENST00000373857.8;ENST00000305392.3;ENST00000603289.5;ENST00000263697.6;ENST00000489277.5;ENST00000470967.1;ENST00000482674.5;ENST00000488868.1	PTAFR;DNAJC8	0	5724;22826	22826	DNAJC8	32293	Intron	2628	28172290	28173089	*	inside	337	32	Overlapping	10_EnhA2	Enhancer
chr1	28199245	28200513	79.25584008008273	0.7089219786092557	8.969226448236292e-8	4.983448946224836e-6	chromHMM_9116	3' UTR	1	28199456	28205350	5895	2	22826	ENST00000603289.5	4837	ENSG00000126698	DNAJC8	DnaJ heat shock protein family (Hsp40) member C8	chr1_28199245_28200513	DNAJC8	22826	ENST00000539896.1;ENST00000373857.8;ENST00000305392.3;ENST00000603289.5;ENST00000263697.6;ENST00000489277.5;ENST00000470967.1;ENST00000482674.5;ENST00000488868.1	PTAFR;DNAJC8	0	5724;22826	22826	DNAJC8	4837	3' UTR	2636	28198690	28199689	*	overlapEnd	555	444	Overlapping	5_Tx	Tx
chr1	28204839	28205910	129.85953691931508	-0.665298	6.527059107711706e-5	7.389253189368466e-4	chromHMM_9119	Promoter (<=1kb)	1	28199456	28205350	5895	2	22826	ENST00000603289.5	0	ENSG00000126698	DNAJC8	DnaJ heat shock protein family (Hsp40) member C8	chr1_28204839_28205910	DNAJC8	22826	ENST00000539896.1;ENST00000373857.8;ENST00000305392.3;ENST00000603289.5;ENST00000263697.6;ENST00000489277.5;ENST00000470967.1;ENST00000482674.5;ENST00000488868.1	PTAFR;DNAJC8	0	5724;22826	22826	DNAJC8	0	Promoter	2637	28204690	28205489	*	overlapEnd	149	149	Overlapping	7_EnhG1	Enhancer
chr1	28251237	28251453	82.29155243432581	-0.705408	7.335907022264764e-6	1.3742181235823419e-4	chromHMM_9159	Distal Intergenic	1	28200278	28233029	32752	2	22826	ENST00000263697.6	-18208	ENSG00000126698	DNAJC8	DnaJ heat shock protein family (Hsp40) member C8	chr1_28251237_28251453	DNAJC8	22826	ENST00000603289.5;ENST00000263697.6;ENST00000489277.5;ENST00000470967.1;ENST00000482674.5;ENST00000488868.1	DNAJC8	0	22826	83667	SESN2	-8065	Distal Intergenic	2644	28250890	28252889	*	inside	347	347	Overlapping	9_EnhA1	Enhancer
chr1	28263057	28264059	241.48088320203328	-0.510751	6.045389136786675e-4	0.00409319	chromHMM_9172	Intron (ENST00000253063.4/83667, intron 1 of 9)	1	28200278	28233029	32752	2	22826	ENST00000263697.6	-30028	ENSG00000126698	DNAJC8	DnaJ heat shock protein family (Hsp40) member C8	chr1_28263057_28264059	DNAJC8	22826	ENST00000263697.6;ENST00000489277.5;ENST00000482674.5;ENST00000488868.1	DNAJC8	0	22826	83667	SESN2	3539	Intron	2650	28263890	28264289	*	overlapStart	-833	169	Overlapping	11_EnhWk	Enhancer
chr1	28270383	28270578	44.348184431751626	-0.710718	4.883084349938903e-4	0.0034719	chromHMM_9176	Intron (ENST00000253063.4/83667, intron 2 of 9)	1	28200278	28233029	32752	2	22826	ENST00000263697.6	-37354	ENSG00000126698	DNAJC8	DnaJ heat shock protein family (Hsp40) member C8	chr1_28270383_28270578	DNAJC8	22826	ENST00000263697.6;ENST00000489277.5;ENST00000482674.5;ENST00000488868.1	DNAJC8	0	22826	83667	SESN2	10865	Intron	2654	28270090	28270689	*	inside	293	111	Overlapping	10_EnhA2	Enhancer
chr1	28284371	28285392	324.0997063412946	-0.523165	2.319535690088994e-6	5.62561767632723e-5	chromHMM_9181	Distal Intergenic	1	28200278	28233029	32752	2	22826	ENST00000263697.6	-51342	ENSG00000126698	DNAJC8	DnaJ heat shock protein family (Hsp40) member C8	chr1_28284371_28285392	DNAJC8	22826	NA	NA	NA	NA	83667	SESN2	24853	Distal Intergenic	2657	28281490	28285689	*	inside	2881	297	Overlapping	9_EnhA1	Enhancer
chr1	29136426	29137060	43.850167063877485	-0.528205	0.0013146	0.00738108	chromHMM_9470	Distal Intergenic	1	29119429	29123903	4475	2	399474	ENST00000521452.2	-12523	ENSG00000253304	TMEM200B	transmembrane protein 200B	chr1_29136426_29137060	TMEM200B	399474	ENST00000343067.8;ENST00000356093.6;ENST00000647103.1;ENST00000642260.1;ENST00000642937.1;ENST00000649717.1;ENST00000373800.7;ENST00000643155.1;ENST00000347529.7;ENST00000373798.5;ENST00000649674.1;ENST00000349460.9;ENST00000646871.1;ENST00000488277.1;ENST00000490308.2;ENST00000650132.1;ENST00000649992.1;ENST00000460378.1;ENST00000462032.1;ENST00000521452.2;ENST00000420504.2;ENST00000373795.7;ENS…	EPB41;TMEM200B;SRSF4	0;-13925	2035;399474;6429	399474	TMEM200B	-12523	Distal Intergenic	2759	29136889	29137088	*	overlapStart	-463	28	Overlapping	11_EnhWk	Enhancer
chr1	30743381	30745166	109.0149452783842	0.8855481023809222	1.2645144213834292e-9	2.772016784421333e-7	chromHMM_9842	Intron (ENST00000294507.4/7805, intron 1 of 7)	1	30732469	30757774	25306	2	7805	ENST00000294507.4	12608	ENSG00000162511	LAPTM5	lysosomal protein transmembrane 5	chr1_30743381_30745166	LAPTM5	7805	ENST00000373765.5;ENST00000494561.1;ENST00000477320.1;ENST00000414532.6;ENST00000454613.1;ENST00000414763.1;ENST00000649861.1;ENST00000443076.1;ENST00000294507.4;ENST00000464569.1;ENST00000583944.1;ENST00000476492.1	MATN1;MATN1-AS1;LAPTM5;MIR4420	0;-27246;17661;-4149	4146;100129196;7805;100616164	100129196	MATN1-AS1	17661	Intron	2804	30743954	30751353	*	overlapStart	-573	573	Overlapping	10_EnhA2	Enhancer
chr1	30745533	30745858	22.229618461920282	0.5722510836969847	0.00178958	0.0093359	chromHMM_9842	Intron (ENST00000294507.4/7805, intron 1 of 7)	1	30732469	30757774	25306	2	7805	ENST00000294507.4	11916	ENSG00000162511	LAPTM5	lysosomal protein transmembrane 5	chr1_30745533_30745858	LAPTM5	7805	ENST00000373765.5;ENST00000494561.1;ENST00000477320.1;ENST00000414532.6;ENST00000454613.1;ENST00000414763.1;ENST00000649861.1;ENST00000443076.1;ENST00000294507.4;ENST00000464569.1;ENST00000583944.1;ENST00000476492.1	MATN1;MATN1-AS1;LAPTM5;MIR4420	0;-29398;19813;-6301	4146;100129196;7805;100616164	100129196	MATN1-AS1	19813	Intron	2805	30743954	30751353	*	inside	1579	1579	Overlapping	10_EnhA2	Enhancer
chr1	30749812	30750287	40.62901008391968	0.6849609503277836	1.680178395636809e-4	0.00154315	chromHMM_9842	Intron (ENST00000294507.4/7805, intron 1 of 7)	1	30732469	30757774	25306	2	7805	ENST00000294507.4	7487	ENSG00000162511	LAPTM5	lysosomal protein transmembrane 5	chr1_30749812_30750287	LAPTM5	7805	ENST00000373765.5;ENST00000494561.1;ENST00000477320.1;ENST00000414532.6;ENST00000454613.1;ENST00000414763.1;ENST00000649861.1;ENST00000443076.1;ENST00000294507.4;ENST00000464569.1;ENST00000583944.1;ENST00000476492.1	MATN1;MATN1-AS1;LAPTM5;MIR4420	0;-33677;24092;-10580	4146;100129196;7805;100616164	100129196	MATN1-AS1	24092	Intron	2806	30743954	30751353	*	inside	5858	1066	Overlapping	10_EnhA2	Enhancer
chr1	30753769	30754151	53.22271372776907	0.832692	1.0005140600812219e-5	1.750173806041608e-4	chromHMM_9844	Intron (ENST00000294507.4/7805, intron 1 of 7)	1	30732469	30757774	25306	2	7805	ENST00000294507.4	3623	ENSG00000162511	LAPTM5	lysosomal protein transmembrane 5	chr1_30753769_30754151	LAPTM5	7805	ENST00000373765.5;ENST00000494561.1;ENST00000477320.1;ENST00000414532.6;ENST00000454613.1;ENST00000414763.1;ENST00000649861.1;ENST00000443076.1;ENST00000294507.4;ENST00000464569.1;ENST00000583944.1;ENST00000476492.1	MATN1;MATN1-AS1;LAPTM5;MIR4420	0;-37634;28049;-14537	4146;100129196;7805;100616164	100129196	MATN1-AS1	28049	Intron	2808	30753354	30754953	*	inside	415	415	Overlapping	10_EnhA2	Enhancer
chr1	30756449	30757298	129.52824469208747	0.5569780555558568	3.8910221498710814e-8	2.7495131242916862e-6	chromHMM_9846	Promoter (<=1kb)	1	30732469	30757774	25306	2	7805	ENST00000294507.4	476	ENSG00000162511	LAPTM5	lysosomal protein transmembrane 5	chr1_30756449_30757298	LAPTM5	7805	ENST00000373765.5;ENST00000494561.1;ENST00000477320.1;ENST00000414532.6;ENST00000454613.1;ENST00000414763.1;ENST00000649861.1;ENST00000443076.1;ENST00000294507.4;ENST00000464569.1;ENST00000583944.1;ENST00000476492.1	MATN1;MATN1-AS1;LAPTM5;MIR4420	0;-40314;30729;-17217	4146;100129196;7805;100616164	100129196	MATN1-AS1	30729	Promoter	2809	30755754	30757753	*	inside	695	455	Overlapping	1_TssA	Promoter_active
chr1	30983976	30984619	96.69486036291408	-0.506422	9.715696828649369e-5	0.00100717	chromHMM_9927	Intron (ENST00000424085.6/9698, intron 3 of 17)	1	30931506	31065704	134199	2	9698	ENST00000373747.7	81085	ENSG00000134644	PUM1	pumilio RNA binding family member 1	chr1_30983976_30984619	PUM1	9698	ENST00000373747.7;ENST00000257075.9;ENST00000424085.6;ENST00000525843.5;ENST00000426105.6;ENST00000440538.6;ENST00000498419.5;ENST00000373741.8;ENST00000373742.6;ENST00000530669.1;ENST00000529846.5;ENST00000525997.1;ENST00000527498.1;ENST00000498627.1;ENST00000471894.1;ENST00000490546.1;ENST00000532678.1;ENST00000526128.1;ENST00000526215.5;ENST00000525948.5;ENST00000480602.1;ENST00000524516.1	PUM1	0;-17596	9698	9672	SDC3	-75218	Intron	2845	30984354	30986953	*	overlapStart	-378	265	Overlapping	11_EnhWk	Enhancer
chr1	30985788	30986344	46.23931472019562	-0.61216	1.278208509616385e-4	0.00124286	chromHMM_9927	Intron (ENST00000424085.6/9698, intron 3 of 17)	1	30931506	31065704	134199	2	9698	ENST00000373747.7	79360	ENSG00000134644	PUM1	pumilio RNA binding family member 1	chr1_30985788_30986344	PUM1	9698	ENST00000373747.7;ENST00000257075.9;ENST00000424085.6;ENST00000525843.5;ENST00000426105.6;ENST00000440538.6;ENST00000498419.5;ENST00000373741.8;ENST00000373742.6;ENST00000530669.1;ENST00000529846.5;ENST00000525997.1;ENST00000527498.1;ENST00000498627.1;ENST00000471894.1;ENST00000490546.1;ENST00000532678.1;ENST00000526128.1;ENST00000526215.5;ENST00000525948.5;ENST00000480602.1;ENST00000524516.1	PUM1	0;-19408	9698	9672	SDC3	-77030	Intron	2846	30984354	30986953	*	inside	1434	609	Overlapping	11_EnhWk	Enhancer
chr1	31508694	31509953	114.3212680789282	-1.1333	3.2987500290534207e-4	0.00257074	chromHMM_10089	Exon (ENST00000563550.5/149086, exon 8 of 9)	1	31501399	31509648	8250	1	149086	ENST00000563550.5	7295	ENSG00000260386	LDC1P	leucine decarboxylase 1, pseudogene	chr1_31508694_31509953	LINC01226	284551	ENST00000562339.5;ENST00000563550.5;ENST00000566792.6;ENST00000570127.1;ENST00000639839.1;ENST00000640226.1;ENST00000639741.1;ENST00000640157.1;ENST00000640623.1	LDC1P;LINC01226	8609;0;2493;2479	149086;284551	64129	TINAGL1	-66532	Exon	2892	31509800	31510999	*	overlapStart	-1106	153	Overlapping	10_EnhA2	Enhancer
chr1	31514998	31515785	95.39959237506991	-0.975063	4.368403457480437e-7	1.5879698350645597e-5	chromHMM_10094	Intron (ENST00000639839.1/149086, intron 2 of 4)	1	31506226	31583247	77022	1	149086	ENST00000639839.1	8772	ENSG00000260386	LDC1P	leucine decarboxylase 1, pseudogene	chr1_31514998_31515785	LINC01226	284551	ENST00000562339.5;ENST00000563550.5;ENST00000566792.6;ENST00000570127.1;ENST00000639839.1;ENST00000640226.1;ENST00000639741.1;ENST00000640157.1;ENST00000640623.1	LDC1P;LINC01226	14913;0;8797;8783	149086;284551	64129	TINAGL1	-60700	Intron	2894	31514600	31515999	*	inside	398	214	Overlapping	9_EnhA1	Enhancer
chr1	31701238	31701825	23.58913718612646	0.7894424259714119	7.502958653515075e-5	8.244450637101805e-4	chromHMM_10151	Promoter (2-3kb)	1	31652263	31704017	51755	2	1307	ENST00000373672.8	2192	ENSG00000084636	COL16A1	collagen type XVI alpha 1 chain	chr1_31701238_31701825	COL16A1	1307	ENST00000373672.8;ENST00000488128.6;ENST00000488897.5;ENST00000461217.1;ENST00000440437.1;ENST00000470799.5;ENST00000466829.5;ENST00000482910.1;ENST00000468459.5;ENST00000479100.1;ENST00000458715.5;ENST00000373668.7;ENST00000474000.5;ENST00000482478.5;ENST00000529928.1;ENST00000373667.4;ENST00000532877.1;ENST00000398542.5;ENST00000373655.6;ENST00000398547.5;ENST00000398556.7;ENST00000373658.7;ENS…	COL16A1;ADGRB2	0;-37782;-45390;-35157;-39478;-35079;-11737;-11671;-11270;-4228;34854;33522;37385;41848	1307;576	1307	COL16A1	2192	Promoter	2910	31701800	31702199	*	overlapStart	-562	25	Overlapping	10_EnhA2	Enhancer
chr1	31826624	31827764	69.13750557176527	0.735058	6.859191086217662e-6	1.3082920233757652e-4	chromHMM_10184	Distal Intergenic	1	31790424	31816051	25628	2	90853	ENST00000360482.6	-10573	ENSG00000134668	SPOCD1	SPOC domain containing 1	chr1_31826624_31827764	SPOCD1	90853	ENST00000257100.7;ENST00000360482.6;ENST00000473361.5;ENST00000452755.6;ENST00000533231.5;ENST00000528579.1;ENST00000532604.5;ENST00000531039.5;ENST00000468720.5;ENST00000485944.5;ENST00000460061.5;ENST00000529396.1;ENST00000528791.5;ENST00000525930.1	SPOCD1	0;-28009;-27785;-27908;-27993;-26732;-27853	90853	90853	SPOCD1	-10573	Distal Intergenic	2917	31827000	31827399	*	includeFeature	-376	365	Overlapping	10_EnhA2	Enhancer
chr1	31848185	31848946	19.543412394232703	0.9358861076921654	3.0683668468270115e-5	4.1185544699512855e-4	chromHMM_10185	Intron (ENST00000453837.1/ENST00000453837.1, intron 1 of 1)	1	31790424	31816051	25628	2	90853	ENST00000360482.6	-32134	ENSG00000134668	SPOCD1	SPOC domain containing 1	chr1_31848185_31848946	SPOCD1	90853	ENST00000257100.7;ENST00000360482.6;ENST00000473361.5;ENST00000452755.6;ENST00000533231.5;ENST00000528579.1;ENST00000532604.5;ENST00000531039.5;ENST00000468720.5;ENST00000485944.5;ENST00000460061.5;ENST00000529396.1;ENST00000528791.5;ENST00000525930.1	SPOCD1	0;-49570;-49346;-49469;-49554;-48293;-49414	90853	90853	SPOCD1	-32134	Intron	2918	31827400	31875599	*	inside	20785	20785	Overlapping	18_Quies	Other
chr1	31888997	31889983	183.13367578479836	0.767678	5.407304926838822e-12	9.313599941397117e-9	chromHMM_10192	Intron (ENST00000602889.1/ENST00000602889.1, intron 1 of 1)	1	31908653	31911280	2628	2	8073	ENST00000489313.1	21297	ENSG00000184007	PTP4A2	protein tyrosine phosphatase 4A2	chr1_31888997_31889983	PTP4A2	8073	ENST00000647444.2;ENST00000602725.5;ENST00000649841.1;ENST00000457805.6;ENST00000489313.1;ENST00000602683.5;ENST00000470404.5;ENST00000532001.6;ENST00000528253.3;ENST00000627328.2;ENST00000626355.1;ENST00000484483.1;ENST00000468531.1;ENST00000534796.5;ENST00000532289.1;ENST00000526960.1;ENST00000524384.5;ENST00000528840.1;ENST00000494444.2;ENST00000529477.5;ENST00000533408.1;ENST00000475464.1	PTP4A2	0	8073	8073	PTP4A2	21297	Intron	2922	31889400	31889799	*	includeFeature	-403	184	Overlapping	10_EnhA2	Enhancer
chr1	31926212	31926709	51.7356	0.5775399940371531	1.2145066707775513e-4	0.00119698	chromHMM_10212	Intron (ENST00000647444.2/8073, intron 1 of 5)	1	31906421	31938368	31948	2	8073	ENST00000647444.2	11659	ENSG00000184007	PTP4A2	protein tyrosine phosphatase 4A2	chr1_31926212_31926709	PTP4A2	8073	ENST00000647444.2;ENST00000602725.5;ENST00000649841.1;ENST00000457805.6;ENST00000489313.1;ENST00000602683.5;ENST00000470404.5;ENST00000532001.6;ENST00000528253.3;ENST00000627328.2;ENST00000626355.1;ENST00000484483.1;ENST00000468531.1;ENST00000534796.5;ENST00000532289.1;ENST00000526960.1;ENST00000524384.5;ENST00000528840.1;ENST00000494444.2;ENST00000529477.5;ENST00000533408.1;ENST00000475464.1	PTP4A2	0	8073	8073	PTP4A2	11659	Intron	2930	31926200	31930399	*	inside	12	12	Overlapping	11_EnhWk	Enhancer
chr1	31943461	31945063	240.07695108000559	0.6050985950539284	3.4565037341003296e-8	2.5238233737520613e-6	chromHMM_10232	Promoter (<=1kb)	1	31919130	31944856	25727	2	8073	ENST00000526960.1	0	ENSG00000184007	PTP4A2	protein tyrosine phosphatase 4A2	chr1_31943461_31945063	PTP4A2	8073	ENST00000647444.2;ENST00000602725.5;ENST00000649841.1;ENST00000457805.6;ENST00000489313.1;ENST00000602683.5;ENST00000470404.5;ENST00000532001.6;ENST00000528253.3;ENST00000627328.2;ENST00000626355.1;ENST00000484483.1;ENST00000468531.1;ENST00000534796.5;ENST00000532289.1;ENST00000526960.1;ENST00000524384.5;ENST00000528840.1;ENST00000494444.2;ENST00000529477.5;ENST00000533408.1;ENST00000475464.1	PTP4A2	0	8073	8073	PTP4A2	0	Promoter	2936	31942600	31944599	*	overlapEnd	861	464	Overlapping	10_EnhA2	Enhancer
chr1	31957655	31958162	30.4217	0.6380007130746634	4.599176031550774e-5	5.641067193835578e-4	chromHMM_10242	Distal Intergenic	1	31919130	31944856	25727	2	8073	ENST00000526960.1	-12799	ENSG00000184007	PTP4A2	protein tyrosine phosphatase 4A2	chr1_31957655_31958162	PTP4A2	8073	ENST00000647444.2;ENST00000602725.5;ENST00000649841.1;ENST00000457805.6;ENST00000489313.1;ENST00000602683.5;ENST00000470404.5;ENST00000532001.6;ENST00000528253.3;ENST00000627328.2;ENST00000626355.1;ENST00000484483.1;ENST00000468531.1;ENST00000534796.5;ENST00000532289.1;ENST00000526960.1;ENST00000524384.5;ENST00000528840.1;ENST00000494444.2;ENST00000529477.5;ENST00000533408.1;ENST00000475464.1	PTP4A2	0	8073	8073	PTP4A2	-12799	Distal Intergenic	2938	31955600	31958199	*	inside	2055	37	Overlapping	10_EnhA2	Enhancer
chr1	31984709	31985823	72.15368668433193	0.9729510658754874	1.2523595232780663e-8	1.2723683823406607e-6	chromHMM_10247	Intron (ENST00000641788.1/ENST00000641788.1, intron 1 of 1)	1	32013868	32043877	30010	1	10657	ENST00000327300.12	-28045	ENSG00000121774	KHDRBS1	KH RNA binding domain containing, signal transduction associated 1	chr1_31984709_31985823	KHDRBS1	10657	ENST00000647444.2;ENST00000649841.1;ENST00000468531.1;ENST00000534796.5;ENST00000532289.1;ENST00000526960.1;ENST00000524384.5;ENST00000528840.1;ENST00000494444.2;ENST00000529477.5;ENST00000533408.1;ENST00000475464.1;ENST00000327300.12;ENST00000307714.12;ENST00000492989.1;ENST00000484270.2	PTP4A2;KHDRBS1	0	8073;10657	10657	KHDRBS1	-28045	Intron	2943	31964600	32012799	*	inside	20109	20109	Overlapping	18_Quies	Other
chr1	32249825	32251191	202.69318841372154	0.6159141634055725	5.202724431736395e-7	1.812310527494164e-5	chromHMM_10373	Promoter (<=1kb)	1	32251239	32286164	34926	1	3932	ENST00000373564.7	-48	ENSG00000182866	LCK	LCK proto-oncogene, Src family tyrosine kinase	chr1_32249825_32251191	LCK	3932	ENST00000373602.9;ENST00000469003.5;ENST00000421922.6;ENST00000461819.5;ENST00000483009.1;ENST00000291358.10;ENST00000537469.2;ENST00000617816.1;ENST00000409358.1;ENST00000487056.1;ENST00000466796.1;ENST00000489170.5;ENST00000491434.5;ENST00000495091.5;ENST00000461402.5;ENST00000483001.5;ENST00000373593.5;ENST00000309777.10;ENST00000344461.7;ENST00000484490.1;ENST00000485689.1;ENST00000487174.1;E…	CCDC28B;IQCC;DCDC2B;TMEM234;EIF3I;MTMR9LP;FAM167B;LCK;HDAC1	0;-34030;-9035;-9403;-8233;-24429	79140;55721;149069;56063;8668;339483;84734;3932;3065	3932	LCK	-48	Promoter	2980	32251000	32251399	*	overlapStart	-1175	191	Overlapping	10_EnhA2	Enhancer
chr1	32273461	32274325	26.081013892949656	0.8407171040580036	2.8207908970549124e-6	6.554550372812132e-5	chromHMM_10378	Promoter (<=1kb)	1	32274111	32286164	12054	1	3932	ENST00000619559.4	0	ENSG00000182866	LCK	LCK proto-oncogene, Src family tyrosine kinase	chr1_32273461_32274325	LCK	3932	ENST00000355082.9;ENST00000373586.1;ENST00000489353.5;ENST00000471486.5;ENST00000483517.5;ENST00000474371.1;ENST00000423995.5;ENST00000441044.5;ENST00000403496.6;ENST00000426597.2;ENST00000373582.4;ENST00000373564.7;ENST00000482949.5;ENST00000336890.10;ENST00000495610.6;ENST00000355928.7;ENST00000476457.5;ENST00000469765.5;ENST00000619559.4;ENST00000461712.6;ENST00000373562.7;ENST00000373557.6;EN…	EIF3I;MTMR9LP;FAM167B;LCK;HDAC1	0;-32671;-33039;-31869;-1295	8668;339483;84734;3932;3065	3932	LCK	0	Promoter	2988	32256000	32289999	*	inside	17461	15674	Overlapping	18_Quies	Other
chr1	32627239	32628005	28.221000841033916	0.6795401578046151	7.661425707262395e-5	8.384193517063698e-4	chromHMM_10497	3' UTR	1	32600172	32650565	50394	2	339487	ENST00000341885.5	22560	ENSG00000176261	ZBTB8OS	zinc finger and BTB domain containing 8 opposite strand	chr1_32627239_32628005	ZBTB8OS	339487	ENST00000480336.1;ENST00000373510.9;ENST00000316459.4;ENST00000341885.5;ENST00000468695.5;ENST00000492007.5;ENST00000373506.7;ENST00000436661.5;ENST00000473294.6;ENST00000373501.6;ENST00000498691.5;ENST00000467652.5;ENST00000476493.5;ENST00000465588.2;ENST00000483138.5;ENST00000479075.5;ENST00000473383.1;ENST00000466361.1;ENST00000414241.7;ENST00000527118.5;ENST00000373493.10;ENST00000401893.7;EN…	ZBTB8A;ZBTB8OS;RBBP4	0;6517;-40314;-40564;-41088;-41102;-41251	653121;339487;5928	339487	ZBTB8OS	22560	3' UTR	3019	32625600	32629799	*	inside	1639	1639	Overlapping	5_Tx	Tx
chr1	32759273	32760622	77.95631099983727	0.8703531529950764	6.983113335642579e-6	1.3261590801130242e-4	chromHMM_10546	Intron (ENST00000401073.7/57648, intron 1 of 6)	1	32741830	32774970	33141	1	57648	ENST00000401073.7	17443	ENSG00000162522	KIAA1522	KIAA1522	chr1_32759273_32760622	KIAA1522	57648	ENST00000401073.7;ENST00000468130.1;ENST00000373481.7;ENST00000294521.7;ENST00000373480.1;ENST00000469100.5;ENST00000373477.8;ENST00000490826.1;ENST00000487404.5;ENST00000478828.1;ENST00000616261.1;ENST00000481895.5;ENST00000466052.1;ENST00000470377.1	KIAA1522;YARS1	0;21481;20089;23133	57648;8565	64766	S100PBP	-56145	Intron	3033	32760200	32760799	*	overlapStart	-927	177	Overlapping	10_EnhA2	Enhancer
chr1	32761464	32762001	45.37152174223741	0.7486141820286133	1.6713975703812064e-5	2.598559842861368e-4	chromHMM_10547	Intron (ENST00000401073.7/57648, intron 1 of 6)	1	32741830	32774970	33141	1	57648	ENST00000401073.7	19634	ENSG00000162522	KIAA1522	KIAA1522	chr1_32761464_32762001	KIAA1522	57648	ENST00000401073.7;ENST00000468130.1;ENST00000373481.7;ENST00000294521.7;ENST00000373480.1;ENST00000469100.5;ENST00000373477.8;ENST00000490826.1;ENST00000487404.5;ENST00000478828.1;ENST00000616261.1;ENST00000481895.5;ENST00000466052.1;ENST00000470377.1;ENST00000472692.1	KIAA1522;YARS1	0;20102;18710;21754;49646	57648;8565	64766	S100PBP	-54766	Intron	3034	32760800	32762399	*	inside	664	398	Overlapping	9_EnhA1	Enhancer
chr1	32798871	32799750	57.86313931890793	0.6500446457481547	4.822670566405235e-6	9.917783129240297e-5	chromHMM_10558	Intron (ENST00000373477.8/8565, intron 4 of 12)	1	32775239	32818153	42915	2	8565	ENST00000373477.8	18403	ENSG00000134684	YARS1	tyrosyl-tRNA synthetase 1	chr1_32798871_32799750	YARS1	8565	ENST00000401073.7;ENST00000468130.1;ENST00000373481.7;ENST00000294521.7;ENST00000373480.1;ENST00000469100.5;ENST00000373477.8;ENST00000490826.1;ENST00000487404.5;ENST00000478828.1;ENST00000616261.1;ENST00000481895.5;ENST00000466052.1;ENST00000470377.1;ENST00000472692.1;ENST00000530710.5;ENST00000373476.5;ENST00000529027.5;ENST00000531123.5;ENST00000356689.7;ENST00000373475.10;ENST00000526230.1;EN…	KIAA1522;YARS1;S100PBP	0;-16768;-18160;-15116;11897;-17906;-25147	57648;8565;64766	64766	S100PBP	-17017	Intron	3038	32789400	32799799	*	inside	9471	49	Overlapping	5_Tx	Tx
chr1	32801049	32801656	21.577505505596424	0.8266545439467423	3.8507309271095305e-4	0.00289879	chromHMM_10560	Intron (ENST00000373477.8/8565, intron 4 of 12)	1	32775239	32818153	42915	2	8565	ENST00000373477.8	16497	ENSG00000134684	YARS1	tyrosyl-tRNA synthetase 1	chr1_32801049_32801656	YARS1	8565	ENST00000401073.7;ENST00000468130.1;ENST00000373481.7;ENST00000294521.7;ENST00000373480.1;ENST00000469100.5;ENST00000373477.8;ENST00000490826.1;ENST00000487404.5;ENST00000478828.1;ENST00000616261.1;ENST00000481895.5;ENST00000466052.1;ENST00000470377.1;ENST00000472692.1;ENST00000530710.5;ENST00000373476.5;ENST00000529027.5;ENST00000531123.5;ENST00000356689.7;ENST00000373475.10;ENST00000526230.1;EN…	KIAA1522;YARS1;S100PBP	0;-18946;-20338;-17294;9991;-16000;-23241	57648;8565;64766	64766	S100PBP	-15111	Intron	3039	32800600	32811399	*	inside	449	449	Overlapping	5_Tx	Tx
chr1	32980707	32982169	157.85221478868928	0.5098186466049008	8.433113515936833e-5	9.024919163205228e-4	chromHMM_10662	Distal Intergenic	1	32936668	32964685	28018	2	127544	ENST00000235150.4	-16022	ENSG00000116514	RNF19B	ring finger protein 19B	chr1_32980707_32982169	RNF19B	127544	ENST00000373456.11;ENST00000356990.9;ENST00000235150.4;ENST00000629371.2;ENST00000373449.7;ENST00000672715.1;ENST00000354858.11;ENST00000672308.1;ENST00000548033.5;ENST00000482191.1;ENST00000491241.1;ENST00000467905.5;ENST00000480134.5;ENST00000550338.5;ENST00000469238.1;ENST00000466029.1;ENST00000673291.1;ENST00000487289.1;ENST00000548559.1;ENST00000551979.1;ENST00000626911.1	RNF19B;AK2	0	127544;204	127544	RNF19B	-16022	Distal Intergenic	3057	32980400	32981799	*	overlapEnd	307	307	Overlapping	10_EnhA2	Enhancer
chr1	33021723	33022236	139.08497368379372	-0.561078	2.1646719659494295e-5	3.166017871764551e-4	chromHMM_10694	Intron (ENST00000427524.1/ENST00000427524.1, intron 1 of 1)	1	33007940	33036911	28972	2	204	ENST00000629371.2	14675	ENSG00000004455	AK2	adenylate kinase 2	chr1_33021723_33022236	AK2	204	ENST00000629371.2;ENST00000373449.7;ENST00000672715.1;ENST00000354858.11;ENST00000672308.1;ENST00000548033.5;ENST00000482191.1;ENST00000491241.1;ENST00000467905.5;ENST00000480134.5;ENST00000550338.5;ENST00000469238.1;ENST00000466029.1;ENST00000673291.1;ENST00000487289.1;ENST00000548559.1;ENST00000551979.1;ENST00000626911.1	AK2	0	204	127544	RNF19B	-57038	Intron	3069	33021000	33021799	*	overlapEnd	723	76	Overlapping	7_EnhG1	Enhancer
chr1	33027805	33028095	36.91658946272332	-0.584724	5.58015581409184e-4	0.00385003	chromHMM_10701	Intron (ENST00000427524.1/ENST00000427524.1, intron 1 of 1)	1	33007940	33036911	28972	2	204	ENST00000629371.2	8816	ENSG00000004455	AK2	adenylate kinase 2	chr1_33027805_33028095	AK2	204	ENST00000629371.2;ENST00000373449.7;ENST00000672715.1;ENST00000354858.11;ENST00000672308.1;ENST00000548033.5;ENST00000482191.1;ENST00000491241.1;ENST00000467905.5;ENST00000480134.5;ENST00000550338.5;ENST00000469238.1;ENST00000466029.1;ENST00000673291.1;ENST00000487289.1;ENST00000548559.1;ENST00000551979.1;ENST00000626911.1	AK2	0	204	113451	AZIN2	-53009	Intron	3072	33025400	33028599	*	inside	2405	504	Overlapping	9_EnhA1	Enhancer
chr1	33099218	33100035	48.66196710487347	0.9271705097311871	3.210227424726921e-10	1.1835833960916389e-7	chromHMM_10734	Intron (ENST00000481886.5/113451, intron 7 of 8)	1	33081148	33120529	39382	1	113451	ENST00000481886.5	18070	ENSG00000142920	AZIN2	antizyme inhibitor 2	chr1_33099218_33100035	AZIN2	113451	ENST00000548559.1;ENST00000478635.5;ENST00000481886.5;ENST00000475935.5;ENST00000294517.11;ENST00000471119.5;ENST00000462920.5;ENST00000495135.5;ENST00000477570.5;ENST00000483027.5;ENST00000492420.5;ENST00000373443.7;ENST00000497710.5;ENST00000473089.5;ENST00000652171.1;ENST00000484656.5;ENST00000373441.1;ENST00000652381.1;ENST00000373440.6;ENST00000478204.5;ENST00000497280.1;ENST00000492521.1;EN…	AK2;AZIN2;TRIM62	0;5976;4574	204;113451;55223	113451	AZIN2	18070	Intron	3083	33099200	33099599	*	overlapEnd	18	18	Overlapping	10_EnhA2	Enhancer
chr1	33761828	33763096	30.273387196007185	1.3481284044852455	2.3256704514890634e-6	5.636244809004462e-5	chromHMM_10913	Intron (ENST00000373381.8/114784, intron 13 of 70)	1	33513999	34165842	651844	2	114784	ENST00000373388.6	402746	ENSG00000121904	CSMD2	CUB and Sushi multiple domains 2	chr1_33761828_33763096	CSMD2	114784	ENST00000373388.6;ENST00000619121.4;ENST00000373381.8;ENST00000241312.8;ENST00000338325.1;ENST00000471438.2	CSMD2	0;51123;56712	114784	7579	ZSCAN20	289168	Intron	3148	33753800	33795199	*	inside	8028	8028	Overlapping	17_ReprPCWk	Other
chr1	34316311	34317404	44.630242262911395	-0.88478	2.3402788604372275e-7	9.985536510773162e-6	chromHMM_10993	Distal Intergenic	1	34176907	34219131	42225	1	84970	ENST00000488417.2	139404	ENSG00000142698	C1orf94	chromosome 1 open reading frame 94	chr1_34316311_34317404	C1orf94	84970	NA	NA	NA	NA	113444	SMIM12	541641	Distal Intergenic	3162	34316400	34317399	*	includeFeature	-89	5	Overlapping	11_EnhWk	Enhancer
chr1	34701039	34702075	33.45423952352968	-0.956805	9.309628743745303e-4	0.0056905	chromHMM_11056	Distal Intergenic	1	34669599	34669694	96	2	693137	ENST00000385206.1	-31345	ENSG00000207941	MIR552	microRNA 552	chr1_34701039_34702075	MIR552	693137	ENST00000385206.1;ENST00000426886.1	MIR552;SMIM12	-31345;0	693137;113444	113444	SMIM12	156970	Distal Intergenic	3166	34701400	34701999	*	includeFeature	-361	76	Overlapping	11_EnhWk	Enhancer
chr1	34785234	34786028	59.94224993777871	-1.30182	1.9947028319189672e-5	2.97187305611282e-4	chromHMM_11068	3' UTR	1	34712737	34859735	146999	2	113444	ENST00000426886.1	73707	ENSG00000163866	SMIM12	small integral membrane protein 12	chr1_34785234_34786028	GJB3	2707	ENST00000426886.1;ENST00000338513.1;ENST00000339480.3;ENST00000373366.3;ENST00000373362.3;ENST00000342280.5;ENST00000450137.1	SMIM12;GJB5;GJB4;GJB3;GJA4	0;30187;25494	113444;2709;127534;2707;2701	113444	SMIM12	73707	3' UTR	3167	34785200	34787199	*	inside	34	34	Overlapping	9_EnhA1	Enhancer
chr1	34825206	34826454	168.56916388322006	-0.868926	1.4562946625412275e-5	2.3372196618205344e-4	chromHMM_11079	Intron (ENST00000426886.1/113444, intron 2 of 4)	1	34712737	34859735	146999	2	113444	ENST00000426886.1	33281	ENSG00000163866	SMIM12	small integral membrane protein 12	chr1_34825206_34826454	GJA4	2701	ENST00000426886.1;ENST00000373366.3;ENST00000373362.3;ENST00000342280.5;ENST00000450137.1;ENST00000521580.3;ENST00000446026.1;ENST00000456842.1;ENST00000423898.1;ENST00000417239.1;ENST00000373347.6;ENST00000235180.4	SMIM12;GJB3;GJA4;DLGAP3	0	113444;2707;2701;58512	113444	SMIM12	33281	Intron	3173	34826400	34828799	*	overlapStart	-1194	54	Overlapping	11_EnhWk	Enhancer
chr1	35264789	35265292	34.77765665573598	0.8786216512668785	3.3333972470739655e-6	7.45992648414198e-5	chromHMM_11208	Distal Intergenic	1	35268709	35422058	153350	1	9202	ENST00000314607.11	-3417	ENSG00000146463	ZMYM4	zinc finger MYM-type containing 4	chr1_35264789_35265292	ZMYM4	9202	ENST00000314607.11;ENST00000441447.1	ZMYM4	0	9202	9202	ZMYM4	-3417	Distal Intergenic	3200	35244400	35268199	*	inside	20389	2907	Overlapping	18_Quies	Other
chr1	35505909	35506811	59.76109560830876	1.0885669300203673	2.710782750100998e-7	1.1131057903831067e-5	chromHMM_11279	Exon (ENST00000325722.8/79932, exon 3 of 21)	1	35433492	35557403	123912	2	79932	ENST00000325722.8	50592	ENSG00000142687	KIAA0319L	KIAA0319 like	chr1_35505909_35506811	KIAA0319L	79932	ENST00000325722.8;ENST00000426982.6;ENST00000485551.5;ENST00000440579.5;ENST00000431916.5;ENST00000482929.6;ENST00000478463.6;ENST00000470388.5;ENST00000492888.1;ENST00000469892.5;ENST00000494948.1;ENST00000476329.1;ENST00000473465.1	KIAA0319L	0	79932	23154	NCDN	-50662	Exon	3222	35504600	35506399	*	overlapEnd	1309	412	Overlapping	5_Tx	Tx
chr1	35507024	35507467	23.09902241195726	0.8689418724148947	4.331557743909391e-5	5.380558946410564e-4	chromHMM_11281	Exon (ENST00000325722.8/79932, exon 3 of 21)	1	35433492	35557403	123912	2	79932	ENST00000325722.8	49936	ENSG00000142687	KIAA0319L	KIAA0319 like	chr1_35507024_35507467	KIAA0319L	79932	ENST00000325722.8;ENST00000426982.6;ENST00000485551.5;ENST00000440579.5;ENST00000431916.5;ENST00000482929.6;ENST00000478463.6;ENST00000470388.5;ENST00000492888.1;ENST00000469892.5;ENST00000494948.1;ENST00000476329.1;ENST00000473465.1	KIAA0319L	0	79932	23154	NCDN	-50006	Exon	3223	35507000	35509599	*	inside	24	24	Overlapping	6_TxWk	Tx
chr1	35538667	35540314	103.86821685455494	0.6164822065877826	1.7638620745302477e-6	4.542945698232712e-5	chromHMM_11293	Intron (ENST00000325722.8/79932, intron 2 of 20)	1	35433492	35557403	123912	2	79932	ENST00000325722.8	17089	ENSG00000142687	KIAA0319L	KIAA0319 like	chr1_35538667_35540314	KIAA0319L	79932	ENST00000325722.8;ENST00000426982.6;ENST00000440579.5;ENST00000431916.5;ENST00000482929.6;ENST00000478463.6;ENST00000470388.5;ENST00000492888.1;ENST00000469892.5;ENST00000494948.1;ENST00000476329.1;ENST00000473465.1;ENST00000373253.7;ENST00000356090.8;ENST00000373243.7;ENST00000459931.1;ENST00000437806.1;ENST00000423723.1;ENST00000373235.4;ENST00000650429.1	KIAA0319L;NCDN;TFAP2E	0;-17478;-17485;-17517;-18192;-22154	79932;23154;339488	23154	NCDN	-17159	Intron	3227	35539800	35540999	*	overlapStart	-1133	514	Overlapping	11_EnhWk	Enhancer
chr1	36040171	36040743	23.98007354316427	0.7330582165571765	6.436905066369279e-4	0.00430026	chromHMM_11437	3' UTR	1	35931095	36056239	125145	1	192669	ENST00000634486.1	109076	ENSG00000126070	AGO3	argonaute RISC catalytic component 3	chr1_36040171_36040743	AGO3	192669	ENST00000634486.1;ENST00000373191.9;ENST00000246314.10;ENST00000471099.1;ENST00000207457.8;ENST00000469024.1;ENST00000473120.1;ENST00000373178.5	AGO3;TEKT2;ADPRHL2	0;-46508	192669;27285;54936	192669	AGO3	109076	3' UTR	3270	36034600	36042799	*	inside	5571	2056	Overlapping	5_Tx	Tx
chr1	36379777	36381110	349.91630352931037	-0.860091	9.103857313130164e-10	2.280811836722e-7	chromHMM_11627	Intron (ENST00000373129.7/83931, intron 1 of 11)	1	36339624	36385896	46273	2	83931	ENST00000373132.3	4786	ENSG00000196182	STK40	serine/threonine kinase 40	chr1_36379777_36381110	STK40	83931	ENST00000373132.3;ENST00000373130.7;ENST00000373129.7;ENST00000359297.6;ENST00000460417.5;ENST00000473733.5;ENST00000482458.1;ENST00000460017.1;ENST00000476041.1;ENST00000315732.3;ENST00000489912.1;ENST00000468441.5;ENST00000235532.9;ENST00000495222.5;ENST00000356637.9;ENST00000471369.1;ENST00000433045.6;ENST00000445843.7;ENST00000364578.1;ENST00000475160.1;ENST00000525869.1;ENST00000528112.1;ENS…	STK40;LSM10;OSCP1;SNORA63C	0;38183;37468;41760	83931;84967;127700;109616970	83931	STK40	4786	Intron	3331	36378200	36379999	*	overlapEnd	1577	222	Overlapping	11_EnhWk	Enhancer
chr1	37471519	37472096	45.652701520152135	0.9900950554851687	6.869754996061902e-9	8.484279361653658e-7	chromHMM_11827	Promoter (2-3kb)	1	37350934	37474386	123453	2	728431	ENST00000668045.1	2290	ENSG00000233621	LINC01137	long intergenic non-protein coding RNA 1137	chr1_37471519_37472096	LINC01137	728431	ENST00000668045.1;ENST00000424989.1;ENST00000373087.7;ENST00000640233.1;ENST00000472312.1;ENST00000619365.1;ENST00000471012.1;ENST00000373075.6;ENST00000296214.9;ENST00000373074.5;ENST00000475828.5;ENST00000487788.5;ENST00000373073.8;ENST00000487792.5;ENST00000448519.2;ENST00000580821.1;ENST00000485039.1	LINC01137;ZC3H12A;MIR6732;MEAF6;MIR5581	0;-7903;-8134;-9594;28898;41424	728431;80149;102465438;64769;100847010	728431	LINC01137	2290	Promoter	3350	37471400	37472399	*	inside	119	119	Overlapping	9_EnhA1	Enhancer
chr1	37473058	37473438	29.24053611341576	0.7303366392262008	7.720607284142443e-6	1.427705474677836e-4	chromHMM_11828	Promoter (<=1kb)	1	37350934	37474386	123453	2	728431	ENST00000668045.1	948	ENSG00000233621	LINC01137	long intergenic non-protein coding RNA 1137	chr1_37473058_37473438	LINC01137	728431	ENST00000668045.1;ENST00000424989.1;ENST00000373087.7;ENST00000640233.1;ENST00000472312.1;ENST00000619365.1;ENST00000471012.1;ENST00000373075.6;ENST00000296214.9;ENST00000373074.5;ENST00000475828.5;ENST00000487788.5;ENST00000373073.8;ENST00000487792.5;ENST00000448519.2;ENST00000580821.1;ENST00000485039.1	LINC01137;ZC3H12A;MIR6732;MEAF6;MIR5581	0;-6561;-6792;-8252;27556;40082	728431;80149;102465438;64769;100847010	728431	LINC01137	948	Promoter	3351	37472400	37473399	*	overlapEnd	658	39	Overlapping	10_EnhA2	Enhancer
chr1	37534106	37534940	197.03237118219187	0.7052543964896315	0.00189649	0.00975395	chromHMM_11865	3' UTR	1	37534449	37554293	19845	2	79753	ENST00000296215.8	19353	ENSG00000163877	SNIP1	Smad nuclear interacting protein 1	chr1_37534106_37534940	SNIP1	79753	ENST00000373087.7;ENST00000640233.1;ENST00000373075.6;ENST00000296214.9;ENST00000373074.5;ENST00000475828.5;ENST00000487788.5;ENST00000373073.8;ENST00000487792.5;ENST00000448519.2;ENST00000580821.1;ENST00000485039.1;ENST00000296215.8;ENST00000638725.1;ENST00000468040.2;ENST00000493916.1;ENST00000296218.8;ENST00000652629.1;ENST00000490312.1;ENST00000466723.1;ENST00000497858.1;ENST00000467277.1;ENS…	ZC3H12A;MEAF6;MIR5581;SNIP1;DNALI1;GNL2	0;-33112;-20586;33175;35953;33477;47983;47869;48406	80149;64769;100847010;79753;7802;29889	79753	SNIP1	19353	3' UTR	3364	37534600	37536199	*	overlapStart	-494	340	Overlapping	10_EnhA2	Enhancer
chr1	37536676	37537790	156.3743327747685	0.9692114799672873	1.4042867250166281e-4	0.0013381	chromHMM_11868	3' UTR	1	37534449	37554293	19845	2	79753	ENST00000296215.8	16503	ENSG00000163877	SNIP1	Smad nuclear interacting protein 1	chr1_37536676_37537790	SNIP1	79753	ENST00000373075.6;ENST00000296214.9;ENST00000373074.5;ENST00000475828.5;ENST00000487788.5;ENST00000373073.8;ENST00000487792.5;ENST00000448519.2;ENST00000580821.1;ENST00000485039.1;ENST00000296215.8;ENST00000638725.1;ENST00000468040.2;ENST00000493916.1;ENST00000296218.8;ENST00000652629.1;ENST00000490312.1;ENST00000466723.1;ENST00000497858.1;ENST00000467277.1;ENST00000373062.8;ENST00000490029.1;ENS…	MEAF6;MIR5581;SNIP1;DNALI1;GNL2	0;-35682;-23156;30325;33103;30627;45133;45019;45556	64769;100847010;79753;7802;29889	79753	SNIP1	16503	3' UTR	3365	37536600	37538199	*	inside	76	76	Overlapping	7_EnhG1	Enhancer
chr1	38996802	38998521	71.30082553356048	0.8122938175429294	6.417553468462237e-6	1.2417354459388666e-4	chromHMM_12281	Exon (ENST00000432648.8/79647, exon 2 of 5)	1	38991276	39006059	14784	1	79647	ENST00000432648.8	5526	ENSG00000174574	AKIRIN1	akirin 1	chr1_38996802_38998521	AKIRIN1	79647	ENST00000432648.8;ENST00000372984.8;ENST00000446189.6;ENST00000531822.1;ENST00000372967.3;ENST00000372969.8	AKIRIN1;NDUFS5	0	79647;4725	79647	AKIRIN1	5526	Exon	3440	38997329	38997728	*	includeFeature	-527	527	Overlapping	11_EnhWk	Enhancer
chr1	39192430	39192707	37.73547535259773	0.5372836451198516	2.182799631958809e-4	0.00188118	chromHMM_12390	Intron (ENST00000567887.5/23499, intron 1 of 100)	1	39084062	39487177	403116	1	23499	ENST00000567887.5	108368	ENSG00000127603	MACF1	microtubule actin crosslinking factor 1	chr1_39192430_39192707	MACF1	23499	ENST00000567887.5;ENST00000372915.7;ENST00000361689.6;ENST00000524432.5;ENST00000467673.5;ENST00000672812.1;ENST00000564288.5;ENST00000494012.1;ENST00000480624.5;ENST00000469366.1;ENST00000671089.1	MACF1	0	23499	23499	MACF1	108368	Intron	3484	39191729	39193928	*	inside	701	701	Overlapping	9_EnhA1	Enhancer
chr1	39195894	39197668	219.23510701761495	0.7047657563210931	9.606006566468739e-8	5.225873453856413e-6	chromHMM_12395	Intron (ENST00000567887.5/23499, intron 1 of 100)	1	39084062	39487177	403116	1	23499	ENST00000567887.5	111832	ENSG00000127603	MACF1	microtubule actin crosslinking factor 1	chr1_39195894_39197668	MACF1	23499	ENST00000567887.5;ENST00000372915.7;ENST00000361689.6;ENST00000524432.5;ENST00000467673.5;ENST00000672812.1;ENST00000564288.5;ENST00000494012.1;ENST00000480624.5;ENST00000469366.1;ENST00000671089.1	MACF1	0	23499	23499	MACF1	111832	Intron	3486	39196929	39197328	*	includeFeature	-1035	340	Overlapping	10_EnhA2	Enhancer
chr1	39204447	39206650	312.205	0.6382614276186592	2.3175469533876173e-8	1.92304623738293e-6	chromHMM_12404	Promoter (<=1kb)	1	39204695	39254375	49681	1	23499	ENST00000494012.1	0	ENSG00000127603	MACF1	microtubule actin crosslinking factor 1	chr1_39204447_39206650	MACF1	23499	ENST00000567887.5;ENST00000372915.7;ENST00000361689.6;ENST00000524432.5;ENST00000467673.5;ENST00000672812.1;ENST00000564288.5;ENST00000494012.1;ENST00000480624.5;ENST00000469366.1;ENST00000671089.1	MACF1	0	23499	23499	MACF1	0	Promoter	3488	39205729	39206128	*	includeFeature	-1282	522	Overlapping	10_EnhA2	Enhancer
chr1	39541106	39541577	35.76509954648862	0.5435149618706949	2.383636073810132e-4	0.00201026	chromHMM_12514	Intron (ENST00000648902.1/728448, intron 1 of 2)	1	39522280	39559671	37392	2	728448	ENST00000331856.7	18094	ENSG00000243970	PPIEL	peptidylprolyl isomerase E like pseudogene	chr1_39541106_39541577	PPIEL	728448	ENST00000331593.6;ENST00000447263.1;ENST00000331856.7;ENST00000647627.1;ENST00000649920.1;ENST00000648902.1;ENST00000458207.5;ENST00000649325.1;ENST00000417869.6;ENST00000450157.6;ENST00000645296.1;ENST00000642822.1;ENST00000643783.1;ENST00000431553.6;ENST00000644305.1;ENST00000644158.1;ENST00000427240.2;ENST00000372858.8;ENST00000372856.7;ENST00000372857.7;ENST00000372862.7;ENST00000468476.1;ENS…	BMP8A;OXCT2P1;PPIEL;PABPC4;PABPC4-AS1;SNORA55	49470;26150;0;-3824;-15421;22949;22914;22461;20433;20611;22547;23656;22951;22959;23606;25931;28413	353500;192217;728448;8761;101929516;677834	728448	PPIEL	18094	Intron	3549	39540129	39541528	*	overlapEnd	977	49	Overlapping	5_Tx	Tx
chr1	39876059	39876616	35.83899436926778	0.6626234614301095	2.1448101001462953e-5	3.1464282617431317e-4	chromHMM_12608	Exon (ENST00000486825.6/54802, exon 2 of 8)	1	39838110	39883504	45395	2	54802	ENST00000316891.10	6888	ENSG00000043514	TRIT1	tRNA isopentenyltransferase 1	chr1_39876059_39876616	TRIT1	54802	ENST00000316891.10;ENST00000648678.1;ENST00000537440.5;ENST00000372818.5;ENST00000462797.5;ENST00000441669.6;ENST00000495175.6;ENST00000491865.5;ENST00000541099.5;ENST00000465417.5;ENST00000492612.6;ENST00000467774.1;ENST00000489945.5;ENST00000486825.6;ENST00000469476.2;ENST00000462243.2;ENST00000397332.2;ENST00000372816.3;ENST00000372815.1;ENST00000450953.3	TRIT1;MYCL	0;-28302	54802;4610	54802	TRIT1	6888	Exon	3585	39873129	39877328	*	inside	2930	712	Overlapping	6_TxWk	Tx
chr1	39890156	39890922	37.95409041563279	0.5765110476144434	5.437228154961532e-4	0.00377355	chromHMM_12616	Distal Intergenic	1	39841626	39883511	41886	2	54802	ENST00000495175.6	-6645	ENSG00000043514	TRIT1	tRNA isopentenyltransferase 1	chr1_39890156_39890922	TRIT1	54802	ENST00000316891.10;ENST00000648678.1;ENST00000537440.5;ENST00000372818.5;ENST00000462797.5;ENST00000441669.6;ENST00000495175.6;ENST00000491865.5;ENST00000541099.5;ENST00000465417.5;ENST00000492612.6;ENST00000467774.1;ENST00000489945.5;ENST00000486825.6;ENST00000469476.2;ENST00000462243.2;ENST00000397332.2;ENST00000372816.3;ENST00000372815.1;ENST00000450953.3	TRIT1;MYCL	0;-42399	54802;4610	54802	TRIT1	-6645	Distal Intergenic	3590	39884129	39891128	*	inside	6027	206	Overlapping	18_Quies	Other
chr1	39907411	39908058	21.196268849663813	0.7465241058372116	8.158423019729296e-5	8.797324677115588e-4	chromHMM_12631	Distal Intergenic	1	39901134	39902256	1123	2	4610	ENST00000450953.3	-5155	ENSG00000116990	MYCL	MYCL proto-oncogene, bHLH transcription factor	chr1_39907411_39908058	MYCL	4610	ENST00000316891.10;ENST00000648678.1;ENST00000537440.5;ENST00000372818.5;ENST00000462797.5;ENST00000441669.6;ENST00000495175.6;ENST00000491865.5;ENST00000541099.5;ENST00000492612.6;ENST00000489945.5;ENST00000486825.6;ENST00000397332.2;ENST00000372816.3;ENST00000372815.1;ENST00000450953.3;ENST00000420632.6;ENST00000372811.9;ENST00000434861.5;ENST00000372809.5;ENST00000483824.5;ENST00000469745.5	TRIT1;MYCL;MFSD2A	0	54802;4610;84879	4610	MYCL	-5155	Distal Intergenic	3594	39902729	39919728	*	inside	4682	4682	Overlapping	18_Quies	Other
chr1	39959416	39960345	278.14284484843427	-0.509655	1.983156403456815e-4	0.00174754	chromHMM_12664	Intron (ENST00000420632.6/84879, intron 1 of 11)	1	39955112	39969968	14857	1	84879	ENST00000420632.6	4304	ENSG00000168389	MFSD2A	major facilitator superfamily domain containing 2A	chr1_39959416_39960345	MFSD2A	84879	ENST00000420632.6;ENST00000372811.9;ENST00000434861.5;ENST00000372809.5;ENST00000483824.5;ENST00000469745.5;ENST00000480630.5;ENST00000491515.5;ENST00000459917.1;ENST00000481612.1	MFSD2A	0;-3866;-6317;-7138;-7274	84879	84879	MFSD2A	4304	Intron	3604	39959329	39961328	*	inside	87	87	Overlapping	9_EnhA1	Enhancer
chr1	39962022	39962416	88.10775170267314	-0.635221	2.2390834180375858e-5	3.249185100490652e-4	chromHMM_12667	Intron (ENST00000420632.6/84879, intron 1 of 11)	1	39955112	39969968	14857	1	84879	ENST00000420632.6	6910	ENSG00000168389	MFSD2A	major facilitator superfamily domain containing 2A	chr1_39962022_39962416	MFSD2A	84879	ENST00000420632.6;ENST00000372811.9;ENST00000434861.5;ENST00000372809.5;ENST00000483824.5;ENST00000469745.5;ENST00000480630.5;ENST00000491515.5;ENST00000459917.1;ENST00000481612.1	MFSD2A	0;-1795;-4246;-5067;-5203	84879	84879	MFSD2A	6910	Intron	3605	39962329	39964128	*	overlapStart	-307	87	Overlapping	7_EnhG1	Enhancer
chr1	40049720	40050203	25.664477346362037	0.6470591485773322	1.0017188634990883e-4	0.00102955	chromHMM_12698	Intron (ENST00000372797.7/10487, intron 1 of 12)	1	40040233	40072649	32417	1	10487	ENST00000372797.7	9487	ENSG00000131236	CAP1	cyclase associated actin cytoskeleton regulatory protein 1	chr1_40049720_40050203	CAP1	10487	ENST00000372797.7;ENST00000372802.5;ENST00000449311.5;ENST00000421589.5;ENST00000414893.5;ENST00000372792.7;ENST00000414281.5;ENST00000420216.5;ENST00000372798.5;ENST00000340450.7;ENST00000372805.7;ENST00000435719.5;ENST00000427843.5;ENST00000424977.1;ENST00000417287.5;ENST00000446031.1;ENST00000479759.5;ENST00000461993.1;ENST00000494114.1;ENST00000642050.1;ENST00000641471.1;ENST00000530076.6;ENS…	CAP1;PPT1	0;-17067;-19363;-20267	10487;5538	10487	CAP1	9487	Intron	3616	40046329	40057128	*	inside	3391	3391	Overlapping	6_TxWk	Tx
chr1	40064866	40065313	51.40605431992851	0.526387	1.5859307609008403e-4	0.00147584	chromHMM_12702	Intron (ENST00000372797.7/10487, intron 6 of 12)	1	40040233	40072649	32417	1	10487	ENST00000372797.7	24633	ENSG00000131236	CAP1	cyclase associated actin cytoskeleton regulatory protein 1	chr1_40064866_40065313	CAP1	10487	ENST00000372797.7;ENST00000372802.5;ENST00000449311.5;ENST00000421589.5;ENST00000414893.5;ENST00000372792.7;ENST00000414281.5;ENST00000420216.5;ENST00000372798.5;ENST00000340450.7;ENST00000372805.7;ENST00000435719.5;ENST00000427843.5;ENST00000424977.1;ENST00000417287.5;ENST00000446031.1;ENST00000479759.5;ENST00000461993.1;ENST00000494114.1;ENST00000642050.1;ENST00000641471.1;ENST00000530076.6;ENS…	CAP1;PPT1	0;-1957;-4253;-5157	10487;5538	10487	CAP1	24633	Intron	3621	40063929	40065728	*	inside	937	415	Overlapping	7_EnhG1	Enhancer
chr1	40081779	40082497	27.81020148905178	0.5389756882468522	0.00105222	0.00624195	chromHMM_12704	Promoter (<=1kb)	1	40072712	40082321	9610	2	5538	ENST00000530076.6	0	ENSG00000131238	PPT1	palmitoyl-protein thioesterase 1	chr1_40081779_40082497	PPT1	5538	ENST00000372797.7;ENST00000372802.5;ENST00000449311.5;ENST00000421589.5;ENST00000414893.5;ENST00000372792.7;ENST00000414281.5;ENST00000420216.5;ENST00000372798.5;ENST00000340450.7;ENST00000372805.7;ENST00000435719.5;ENST00000427843.5;ENST00000424977.1;ENST00000417287.5;ENST00000446031.1;ENST00000479759.5;ENST00000461993.1;ENST00000494114.1;ENST00000642050.1;ENST00000641471.1;ENST00000530076.6;ENS…	CAP1;PPT1	0;14509;12213;11309	10487;5538	5538	PPT1	0	Promoter	3626	40080529	40083728	*	inside	1250	1231	Overlapping	6_TxWk	Tx
chr1	40096846	40097532	32.322351706925524	0.5224935485901047	2.1314769679403072e-4	0.00184785	chromHMM_12709	Promoter (<=1kb)	1	40089495	40097212	7718	2	5538	ENST00000526547.2	0	ENSG00000131238	PPT1	palmitoyl-protein thioesterase 1	chr1_40096846_40097532	PPT1	5538	ENST00000372797.7;ENST00000372802.5;ENST00000449311.5;ENST00000421589.5;ENST00000414893.5;ENST00000372792.7;ENST00000414281.5;ENST00000420216.5;ENST00000372798.5;ENST00000340450.7;ENST00000372805.7;ENST00000435719.5;ENST00000427843.5;ENST00000424977.1;ENST00000417287.5;ENST00000446031.1;ENST00000479759.5;ENST00000461993.1;ENST00000494114.1;ENST00000642050.1;ENST00000641471.1;ENST00000530076.6;ENS…	CAP1;PPT1	0;29576;27280;26376	10487;5538	5538	PPT1	0	Promoter	3630	40096729	40097928	*	inside	117	117	Overlapping	4_TssFlnkD	Other
chr1	40344577	40345131	34.45359354605774	0.7960408985797012	4.0736385936654074e-7	1.5112415790461418e-5	chromHMM_12797	Promoter (<=1kb)	1	40344850	40414240	69391	1	64744	ENST00000435168.6	0	ENSG00000084070	SMAP2	small ArfGAP2	chr1_40344577_40345131	SMAP2	64744	ENST00000372748.8;ENST00000482722.5;ENST00000466267.1;ENST00000427563.1;ENST00000488463.6;ENST00000417105.6;ENST00000496215.5;ENST00000372736.3;ENST00000461118.6;ENST00000642679.1;ENST00000490132.1;ENST00000495948.1;ENST00000435168.6;ENST00000372718.8;ENST00000372708.5;ENST00000614549.4	COL9A2;SMAP2	0;-39580;-40076;-29139	1298;64744	64744	SMAP2	0	Promoter	3646	40344529	40357128	*	inside	48	48	Overlapping	18_Quies	Other
chr1	40875626	40876190	22.918412625065997	0.7431719084222284	1.3640271552777214e-4	0.00130744	chromHMM_13054	Intron (ENST00000414199.1/ENST00000414199.1, intron 2 of 2)	1	40861054	40862363	1310	2	163732	ENST00000372638.4	-13263	ENSG00000179862	CITED4	Cbp/p300 interacting transactivator with Glu/Asp rich carboxy-terminal domain 4	chr1_40875626_40876190	CITED4	163732	ENST00000347132.10;ENST00000509682.6;ENST00000443478.3;ENST00000506017.1;ENST00000372638.4	KCNQ4;CITED4	0	9132;163732	163732	CITED4	-13263	Intron	3723	40876129	40876328	*	overlapStart	-503	61	Overlapping	10_EnhA2	Enhancer
chr1	40877583	40878147	22.162328076736745	0.9027977648745711	2.1201141758143236e-6	5.252022279783473e-5	chromHMM_13056	Distal Intergenic	1	40861054	40862363	1310	2	163732	ENST00000372638.4	-15220	ENSG00000179862	CITED4	Cbp/p300 interacting transactivator with Glu/Asp rich carboxy-terminal domain 4	chr1_40877583_40878147	CITED4	163732	ENST00000347132.10;ENST00000509682.6;ENST00000443478.3;ENST00000506017.1;ENST00000372638.4	KCNQ4;CITED4	0	9132;163732	163732	CITED4	-15220	Distal Intergenic	3724	40877329	40878128	*	overlapEnd	254	19	Overlapping	10_EnhA2	Enhancer
chr1	40919356	40920364	48.78651472078666	0.6652334301216011	3.965161348745408e-4	0.00296388	chromHMM_13070	Distal Intergenic	1	40861054	40862363	1310	2	163732	ENST00000372638.4	-56993	ENSG00000179862	CITED4	Cbp/p300 interacting transactivator with Glu/Asp rich carboxy-terminal domain 4	chr1_40919356_40920364	CITED4	163732	NA	NA	NA	NA	163732	CITED4	-56993	Distal Intergenic	3729	40919529	40919728	*	includeFeature	-173	173	Overlapping	11_EnhWk	Enhancer
chr1	41672839	41674147	41.089512507524304	0.9464822513983139	8.86627422951335e-7	2.7011891371058436e-5	chromHMM_13288	Intron (ENST00000372584.5/59269, intron 1 of 7)	1	41506365	41918922	412558	2	59269	ENST00000372583.6	244775	ENSG00000127124	HIVEP3	HIVEP zinc finger 3	chr1_41672839_41674147	HIVEP3	59269	ENST00000372583.6;ENST00000372584.5;ENST00000643665.1;ENST00000646142.1	HIVEP3	0	59269	59269	HIVEP3	244775	Intron	3788	41668530	41683129	*	inside	4309	4309	Overlapping	18_Quies	Other
chr1	41738481	41739886	55.53239825477899	0.5576355778689566	1.0957594703356068e-4	0.00110245	chromHMM_13305	Intron (ENST00000372584.5/59269, intron 1 of 7)	1	41506365	41918922	412558	2	59269	ENST00000372583.6	179036	ENSG00000127124	HIVEP3	HIVEP zinc finger 3	chr1_41738481_41739886	HIVEP3	59269	ENST00000372583.6;ENST00000372584.5	HIVEP3	0	59269	59269	HIVEP3	179036	Intron	3794	41739330	41740529	*	overlapStart	-849	556	Overlapping	10_EnhA2	Enhancer
chr1	41764840	41765690	49.939876587714025	0.6631265264258325	1.7159929624279465e-4	0.00156754	chromHMM_13315	Intron (ENST00000372584.5/59269, intron 1 of 7)	1	41506365	41918922	412558	2	59269	ENST00000372583.6	153232	ENSG00000127124	HIVEP3	HIVEP zinc finger 3	chr1_41764840_41765690	HIVEP3	59269	ENST00000372583.6;ENST00000372584.5	HIVEP3	0	59269	59269	HIVEP3	153232	Intron	3798	41764530	41765929	*	inside	310	239	Overlapping	11_EnhWk	Enhancer
chr1	41802792	41804396	102.0821945479802	0.8544361265170857	2.3747028335668872e-9	4.112243479563628e-7	chromHMM_13319	Intron (ENST00000372584.5/59269, intron 1 of 7)	1	41506365	41918922	412558	2	59269	ENST00000372583.6	114526	ENSG00000127124	HIVEP3	HIVEP zinc finger 3	chr1_41802792_41804396	HIVEP3	59269	ENST00000372583.6;ENST00000372584.5;ENST00000489103.5;ENST00000491442.5;ENST00000479350.1	HIVEP3	0	59269	59269	HIVEP3	114526	Intron	3808	41803130	41803329	*	includeFeature	-338	338	Overlapping	10_EnhA2	Enhancer
chr1	41876529	41877455	32.89514284914709	0.7418974709673298	3.970193616305634e-4	0.00296678	chromHMM_13331	Intron (ENST00000372584.5/59269, intron 1 of 7)	1	41506365	41918922	412558	2	59269	ENST00000372583.6	41467	ENSG00000127124	HIVEP3	HIVEP zinc finger 3	chr1_41876529_41877455	HIVEP3	59269	ENST00000372583.6;ENST00000372584.5;ENST00000489103.5;ENST00000491442.5;ENST00000479350.1	HIVEP3	0	59269	59269	HIVEP3	41467	Intron	3814	41866930	41890729	*	inside	9599	9599	Overlapping	18_Quies	Other
chr1	41890890	41892898	285.0379693826084	0.532851	1.4453911903865481e-6	3.9194604236360556e-5	chromHMM_13334	Intron (ENST00000372584.5/59269, intron 1 of 7)	1	41506365	41918922	412558	2	59269	ENST00000372583.6	26024	ENSG00000127124	HIVEP3	HIVEP zinc finger 3	chr1_41890890_41892898	HIVEP3	59269	ENST00000372583.6;ENST00000372584.5;ENST00000489103.5;ENST00000491442.5;ENST00000479350.1	HIVEP3	0	59269	59269	HIVEP3	26024	Intron	3817	41892130	41892529	*	includeFeature	-1240	369	Overlapping	11_EnhWk	Enhancer
chr1	41898081	41898583	42.28202064404337	0.7233264557353742	7.388997881489347e-5	8.151730420439838e-4	chromHMM_13337	Intron (ENST00000372584.5/59269, intron 1 of 7)	1	41506365	41918922	412558	2	59269	ENST00000372583.6	20339	ENSG00000127124	HIVEP3	HIVEP zinc finger 3	chr1_41898081_41898583	HIVEP3	59269	ENST00000372583.6;ENST00000372584.5;ENST00000489103.5;ENST00000491442.5;ENST00000479350.1	HIVEP3	0	59269	59269	HIVEP3	20339	Intron	3818	41894930	41901929	*	inside	3151	3151	Overlapping	6_TxWk	Tx
chr1	41914528	41914893	21.962171296161998	0.6876943491575727	0.00164431	0.0087611	chromHMM_13339	Intron (ENST00000372584.5/59269, intron 1 of 7)	1	41506365	41918922	412558	2	59269	ENST00000372583.6	4029	ENSG00000127124	HIVEP3	HIVEP zinc finger 3	chr1_41914528_41914893	HIVEP3	59269	ENST00000372583.6;ENST00000372584.5;ENST00000489103.5;ENST00000491442.5;ENST00000479350.1	HIVEP3	0	59269	59269	HIVEP3	4029	Intron	3821	41902730	41915929	*	inside	11798	1036	Overlapping	18_Quies	Other
chr1	41919939	41920151	18.046736156327736	0.7970447361646442	2.565519667122854e-4	0.00212738	chromHMM_13347	Intron (ENST00000489103.5/59269, intron 1 of 3)	1	41847191	42035925	188735	2	59269	ENST00000489103.5	115774	ENSG00000127124	HIVEP3	HIVEP zinc finger 3	chr1_41919939_41920151	HIVEP3	59269	ENST00000372583.6;ENST00000372584.5;ENST00000489103.5;ENST00000491442.5	HIVEP3	0	59269	59269	HIVEP3	115774	Intron	3826	41920130	41925329	*	overlapStart	-191	21	Overlapping	18_Quies	Other
chr1	42008034	42008892	28.84395037283708	0.706241	0.00113211	0.0065933	chromHMM_13362	Intron (ENST00000489103.5/59269, intron 1 of 3)	1	41847191	42035925	188735	2	59269	ENST00000489103.5	27033	ENSG00000127124	HIVEP3	HIVEP zinc finger 3	chr1_42008034_42008892	HIVEP3	59269	ENST00000489103.5	HIVEP3	0	59269	59269	HIVEP3	27033	Intron	3833	42007930	42014329	*	inside	104	104	Overlapping	18_Quies	Other
chr1	42147015	42147514	48.16299975851315	-0.605776	8.038917961078211e-4	0.00509223	chromHMM_13396	Distal Intergenic	1	42153410	42155820	2411	1	2981	ENST00000372581.2	-5896	ENSG00000044012	GUCA2B	guanylate cyclase activator 2B	chr1_42147015_42147514	GUCA2B	2981	ENST00000372581.2;ENST00000357001.3;ENST00000372573.5;ENST00000372572.5;ENST00000372571.5;ENST00000361776.5;ENST00000545068.5;ENST00000361346.6;ENST00000445886.5;ENST00000422278.1	GUCA2B;GUCA2A;FOXJ3	-5896;17231;0;58497	2981;2980;22887	2981	GUCA2B	-5896	Distal Intergenic	3839	42146530	42147129	*	overlapEnd	485	114	Overlapping	11_EnhWk	Enhancer
chr1	42320034	42320329	26.09763758350671	0.6757743986192467	1.2066128098407672e-4	0.00119148	chromHMM_13467	Intron (ENST00000372572.5/22887, intron 2 of 14)	1	42176539	42335877	159339	2	22887	ENST00000372573.5	15548	ENSG00000198815	FOXJ3	forkhead box J3	chr1_42320034_42320329	FOXJ3	22887	ENST00000372573.5;ENST00000372572.5;ENST00000361776.5;ENST00000545068.5;ENST00000361346.6;ENST00000445886.5;ENST00000454417.1	FOXJ3	0	22887	22887	FOXJ3	15548	Intron	3861	42319330	42322129	*	inside	704	704	Overlapping	11_EnhWk	Enhancer
chr1	42454389	42454633	22.109999531982428	0.7054328568787138	3.63812460066656e-4	0.0027725	chromHMM_13503	Promoter (1-2kb)	1	42430329	42456022	25694	2	84217	ENST00000372565.8	1389	ENSG00000066185	ZMYND12	zinc finger MYND-type containing 12	chr1_42454389_42454633	ZMYND12	84217	ENST00000431473.4;ENST00000410070.6;ENST00000372565.8;ENST00000611861.4;ENST00000475426.1;ENST00000461083.1;ENST00000372562.1;ENST00000372560.3;ENST00000372561.4;ENST00000472013.1;ENST00000372556.3;ENST00000471420.1;ENST00000482168.1;ENST00000469615.1;ENST00000654683.1;ENST00000660938.1;ENST00000665812.1;ENST00000667205.1;ENST00000663155.1;ENST00000669138.1;ENST00000468651.2;ENST00000657597.1;ENS…	RIMKLA;ZMYND12;PPCS;CCDC30	73597;73594;0;-18867;-2661;-4571;-9289;-13111;-24677;-44210	284716;84217;79717;728621	79717	PPCS	-1484	Promoter	3869	42454530	42455529	*	overlapStart	-141	103	Overlapping	11_EnhWk	Enhancer
chr1	42923926	42924851	107.45784527803805	0.5439241260348743	4.8111208844377705e-5	5.836456608080055e-4	chromHMM_13633	Downstream (<1kb)	1	42929640	42929928	289	2	6513	ENST00000669445.1	5077	ENSG00000117394	SLC2A1	solute carrier family 2 member 1	chr1_42923926_42924851	SLC2A1	6513	ENST00000426263.9;ENST00000630287.2;ENST00000475162.3;ENST00000669445.1;ENST00000625233.2;ENST00000372500.4;ENST00000415851.6;ENST00000630821.1;ENST00000460369.3;ENST00000431759.5;ENST00000653200.1;ENST00000664148.1;ENST00000416689.1	SLC2A1;SLC2A1-AS1	0;5077	6513;440584	440584	SLC2A1-AS1	-34198	Downstream	3900	42924330	42924929	*	overlapStart	-404	78	Overlapping	1_TssA	Promoter_active
chr1	42931099	42932696	138.47687485506518	0.7641330671138911	1.8105316780331347e-7	8.344126016850785e-6	chromHMM_13635	Exon (ENST00000426263.9/6513, exon 3 of 10)	1	42925375	42958868	33494	2	6513	ENST00000426263.9	26172	ENSG00000117394	SLC2A1	solute carrier family 2 member 1	chr1_42931099_42932696	SLC2A1	6513	ENST00000426263.9;ENST00000630287.2;ENST00000475162.3;ENST00000669445.1;ENST00000625233.2;ENST00000372500.4;ENST00000415851.6;ENST00000630821.1;ENST00000460369.3;ENST00000431759.5;ENST00000653200.1;ENST00000664148.1;ENST00000416689.1	SLC2A1;SLC2A1-AS1	0;-1171	6513;440584	440584	SLC2A1-AS1	-26353	Exon	3901	42931130	42932529	*	includeFeature	-31	31	Overlapping	10_EnhA2	Enhancer
chr1	42936626	42937071	25.264219656221602	0.5188812595944061	0.00160533	0.00860393	chromHMM_13638	Intron (ENST00000426263.9/6513, intron 2 of 9)	1	42925375	42958868	33494	2	6513	ENST00000426263.9	21797	ENSG00000117394	SLC2A1	solute carrier family 2 member 1	chr1_42936626_42937071	SLC2A1	6513	ENST00000426263.9;ENST00000630287.2;ENST00000475162.3;ENST00000669445.1;ENST00000625233.2;ENST00000372500.4;ENST00000415851.6;ENST00000630821.1;ENST00000460369.3;ENST00000431759.5;ENST00000653200.1;ENST00000664148.1;ENST00000416689.1	SLC2A1;SLC2A1-AS1	0;-6698	6513;440584	440584	SLC2A1-AS1	-21978	Intron	3904	42933330	42948329	*	inside	3296	3296	Overlapping	6_TxWk	Tx
chr1	42944214	42944769	19.717828817347275	0.6879518077848142	2.4905500445012444e-4	0.00208024	chromHMM_13638	Intron (ENST00000426263.9/6513, intron 1 of 9)	1	42925375	42958868	33494	2	6513	ENST00000426263.9	14099	ENSG00000117394	SLC2A1	solute carrier family 2 member 1	chr1_42944214_42944769	SLC2A1	6513	ENST00000426263.9;ENST00000630287.2;ENST00000475162.3;ENST00000669445.1;ENST00000625233.2;ENST00000372500.4;ENST00000415851.6;ENST00000630821.1;ENST00000460369.3;ENST00000431759.5;ENST00000653200.1;ENST00000664148.1;ENST00000416689.1	SLC2A1;SLC2A1-AS1	0;-14286	6513;440584	440584	SLC2A1-AS1	-14280	Intron	3908	42933330	42948329	*	inside	10884	3560	Overlapping	6_TxWk	Tx
chr1	42952546	42953000	21.16625068919267	0.8331987282759022	3.154572738502867e-5	4.201968553450356e-4	chromHMM_13640	Exon (ENST00000639582.1/ENST00000639582.1, exon 1 of 1)	1	42925375	42958868	33494	2	6513	ENST00000426263.9	5868	ENSG00000117394	SLC2A1	solute carrier family 2 member 1	chr1_42952546_42953000	SLC2A1	6513	ENST00000426263.9;ENST00000630287.2;ENST00000475162.3;ENST00000669445.1;ENST00000625233.2;ENST00000372500.4;ENST00000415851.6;ENST00000630821.1;ENST00000460369.3;ENST00000431759.5;ENST00000653200.1;ENST00000664148.1;ENST00000416689.1	SLC2A1;SLC2A1-AS1	0;-22618	6513;440584	440584	SLC2A1-AS1	-6049	Exon	3912	42949930	42957329	*	inside	2616	2616	Overlapping	18_Quies	Other
chr1	42958894	42959646	36.38577932267233	0.7952370783589267	7.132373269637087e-5	7.929380633043398e-4	chromHMM_13644	Promoter (<=1kb)	1	42959049	42983358	24310	1	440584	ENST00000431759.5	0	ENSG00000227533	SLC2A1-AS1	SLC2A1 antisense RNA 1	chr1_42958894_42959646	SLC2A1-AS1	440584	ENST00000426263.9;ENST00000630287.2;ENST00000475162.3;ENST00000669445.1;ENST00000625233.2;ENST00000372500.4;ENST00000415851.6;ENST00000630821.1;ENST00000460369.3;ENST00000431759.5;ENST00000653200.1;ENST00000664148.1;ENST00000416689.1	SLC2A1;SLC2A1-AS1	0;-28966	6513;440584	440584	SLC2A1-AS1	0	Promoter	3914	42958930	42959129	*	includeFeature	-36	36	Overlapping	1_TssA	Promoter_active
chr1	44029840	44030284	27.23146157653487	0.6215299765521451	1.976469576202107e-4	0.0017426	chromHMM_14009	Promoter (1-2kb)	1	43991831	44031360	39530	2	6536	ENST00000372306.7	1076	ENSG00000196517	SLC6A9	solute carrier family 6 member 9	chr1_44029840_44030284	SLC6A9	6536	ENST00000498543.1;ENST00000372324.5;ENST00000497866.5;ENST00000434555.6;ENST00000356836.10;ENST00000309519.8;ENST00000485678.5;ENST00000481924.1;ENST00000486064.5;ENST00000372307.7;ENST00000372318.8;ENST00000460543.5;ENST00000463846.5;ENST00000490563.5;ENST00000490064.5;ENST00000486504.5;ENST00000485811.5;ENST00000372306.7;ENST00000466180.1;ENST00000479055.5;ENST00000472562.1;ENST00000372310.7;EN…	B4GALT2;CCDC24;SLC6A9	0;44975;37998;37618;34447;-12515;-12508;-12500	8704;149473;6536	6536	SLC6A9	1076	Promoter	4007	44030129	44030728	*	overlapStart	-289	155	Overlapping	1_TssA	Promoter_active
chr1	45050713	45051933	56.40402137606786	0.5815726375835879	3.517578374125791e-4	0.00269876	chromHMM_14300	Exon (ENST00000359600.6/57643, exon 5 of 14)	1	45016399	45206605	190207	2	57643	ENST00000359600.6	154672	ENSG00000162415	ZSWIM5	zinc finger SWIM-type containing 5	chr1_45050713_45051933	UROD	7389	ENST00000372168.7;ENST00000486132.5;ENST00000372172.5;ENST00000486296.5;ENST00000466423.5;ENST00000487488.5;ENST00000484564.1;ENST00000652165.1;ENST00000650713.1;ENST00000651476.1;ENST00000463092.5;ENST00000636293.1;ENST00000636836.1;ENST00000652287.1;ENST00000461035.5;ENST00000491300.5;ENST00000491773.6;ENST00000494399.5;ENST00000246337.9;ENST00000434478.6;ENST00000460334.5;ENST00000462688.5;ENS…	HECTD3;UROD;ZSWIM5	-42162;-45125;0;-44489;-43485;-43746;-43597;36663;36174;36166	79654;7389;57643	79654	HECTD3	-39389	Exon	4080	45019129	45073328	*	inside	31584	21395	Overlapping	18_Quies	Other
chr1	45335961	45336545	41.30479731423105	0.55494	0.00104235	0.00619929	chromHMM_14346	5' UTR	1	45329163	45340447	11285	2	4595	ENST00000529984.5	3902	ENSG00000132781	MUTYH	mutY DNA glycosylase	chr1_45335961_45336545	MUTYH	4595	ENST00000464588.1;ENST00000626198.1;ENST00000334815.5;ENST00000529984.5;ENST00000372115.7;ENST00000672818.1;ENST00000372098.7;ENST00000372110.7;ENST00000481571.5;ENST00000355498.6;ENST00000354383.10;ENST00000475516.5;ENST00000456914.6;ENST00000372104.5;ENST00000448481.5;ENST00000485271.5;ENST00000450313.5;ENST00000488731.6;ENST00000531105.5;ENST00000671898.1;ENST00000672011.1;ENST00000467459.5;EN…	ZSWIM5;LINC01144;HPDL;MUTYH;TOE1;TESK2	0;9066;-4691;-3473;-3878;-3683;-3016;-3582;-2637;-4751	57643;400752;84842;4595;114034;10420	114034	TOE1	-3507	5' UTR	4098	45336129	45336328	*	includeFeature	-168	168	Overlapping	10_EnhA2	Enhancer
chr1	45514994	45515438	31.12652113748967	-0.649054	7.300608230121523e-4	0.00473303	chromHMM_14427	Exon (ENST00000262746.5/5052, exon 4 of 6)	1	45511036	45521938	10903	2	5052	ENST00000262746.5	6500	ENSG00000117450	PRDX1	peroxiredoxin 1	chr1_45514994_45515438	PRDX1	5052	ENST00000671898.1;ENST00000372086.4;ENST00000486676.5;ENST00000626177.2;ENST00000629482.3;ENST00000625766.2;ENST00000629009.2;ENST00000626657.2;ENST00000628293.1;ENST00000628397.2;ENST00000629670.1;ENST00000401061.9;ENST00000616135.1;ENST00000262746.5;ENST00000319248.13;ENST00000372079.1;ENST00000424390.1;ENST00000447184.5;ENST00000483583.1;ENST00000372070.7;ENST00000621846.4;ENST00000434299.5;EN…	MUTYH;TESK2;CCDC163;MMACHC;PRDX1;AKR1A1	0;-14915;-14921;-14946;-16369;-15020;-14941;-15141	4595;10420;126661;25974;5052;10327	126661	CCDC163	-14915	Exon	4125	45514529	45519128	*	inside	465	465	Overlapping	7_EnhG1	Enhancer
chr1	45535839	45536612	81.66404663459144	-0.603216	6.304575491636029e-4	0.00423375	chromHMM_14438	Distal Intergenic	1	45514507	45523047	8541	2	5052	ENST00000424390.1	-12792	ENSG00000117450	PRDX1	peroxiredoxin 1	chr1_45535839_45536612	PRDX1	5052	ENST00000671898.1;ENST00000372086.4;ENST00000486676.5;ENST00000626177.2;ENST00000629482.3;ENST00000625766.2;ENST00000629009.2;ENST00000626657.2;ENST00000628293.1;ENST00000628397.2;ENST00000629670.1;ENST00000401061.9;ENST00000616135.1;ENST00000262746.5;ENST00000319248.13;ENST00000372079.1;ENST00000424390.1;ENST00000447184.5;ENST00000483583.1;ENST00000372070.7;ENST00000621846.4;ENST00000434299.5;EN…	MUTYH;TESK2;CCDC163;MMACHC;PRDX1;AKR1A1;NASP	0;-35760;-35766;-35791;-37214;-35865;-35786;-35986	4595;10420;126661;25974;5052;10327;4678	10327	AKR1A1	-13931	Distal Intergenic	4129	45533929	45536128	*	overlapEnd	1910	289	Overlapping	11_EnhWk	Enhancer
chr1	45656311	45656572	29.24387568044787	-0.873824	5.917812681175177e-5	6.843410539252903e-4	chromHMM_14504	Intron (ENST00000355105.8/60313, intron 4 of 12)	1	45627304	45686536	59233	2	60313	ENST00000290795.7	29964	ENSG00000159592	GPBP1L1	GC-rich promoter binding protein 1 like 1	chr1_45656311_45656572	GPBP1L1	60313	ENST00000437901.6;ENST00000537798.5;ENST00000437362.6;ENST00000350030.8;ENST00000464190.6;ENST00000527359.5;ENST00000528084.5;ENST00000453748.5;ENST00000525515.5;ENST00000527470.5;ENST00000529333.5;ENST00000528238.5;ENST00000534101.1;ENST00000470768.5;ENST00000372052.8;ENST00000351223.7;ENST00000530073.5;ENST00000481782.1;ENST00000531612.5;ENST00000527932.1;ENST00000534450.1;ENST00000472408.1;ENS…	NASP;CCDC17;GPBP1L1;RPS15AP10;TMEM69;IPP	0;41348;-32262;-22480;-10114;-152;-31609;-31624;57680	4678;149483;60313;728963;51249;3652	728963	RPS15AP10	-10114	Intron	4154	45647929	45656528	*	overlapEnd	8382	44	Overlapping	5_Tx	Tx
chr1	45891750	45893282	101.39500578675883	0.7408994096009514	1.6330582996593641e-9	3.2276584743006324e-7	chromHMM_14575	Intron (ENST00000470809.1/23139, intron 4 of 4)	1	45786987	45917509	130523	1	23139	ENST00000470809.1	104763	ENSG00000086015	MAST2	microtubule associated serine/threonine kinase 2	chr1_45891750_45893282	MAST2	23139	ENST00000470809.1;ENST00000361297.7;ENST00000372008.6	MAST2	0	23139	3652	IPP	-141097	Intron	4170	45891729	45892128	*	overlapEnd	21	21	Overlapping	10_EnhA2	Enhancer
chr1	45953741	45955038	54.2167	0.7211938996026527	2.0754118079637523e-7	9.212326090066439e-6	chromHMM_14586	Intron (ENST00000361297.7/23139, intron 4 of 28)	1	45803612	46036122	232511	1	23139	ENST00000361297.7	150129	ENSG00000086015	MAST2	microtubule associated serine/threonine kinase 2	chr1_45953741_45955038	MAST2	23139	ENST00000470809.1;ENST00000361297.7;ENST00000372008.6;ENST00000482881.1;ENST00000488619.1	MAST2	0	23139	101929626	LOC101929626	-179493	Intron	4179	45954329	45955128	*	overlapStart	-588	90	Overlapping	11_EnhWk	Enhancer
chr1	46094413	46095275	16.885299487748973	1.3882163935360121	2.7045670909288637e-6	6.371090607834584e-5	chromHMM_14622	Intron (ENST00000262741.10/8503, intron 1 of 9)	1	46040140	46132794	92655	2	8503	ENST00000372006.5	37519	ENSG00000117461	PIK3R3	phosphoinositide-3-kinase regulatory subunit 3	chr1_46094413_46095275	PIK3R3	8503	ENST00000372006.5;ENST00000262741.10;ENST00000420542.5;ENST00000488808.1;ENST00000540385.2;ENST00000423209.5;ENST00000493202.1;ENST00000425892.2;ENST00000452785.2	PIK3R3;LOC110117498-PIK3R3;LOC101929626	0;-36979	8503;110117499;101929626	101929626	LOC101929626	-39256	Intron	4199	46065729	46098328	*	inside	28684	3053	Overlapping	18_Quies	Other
chr1	46096235	46096692	13.625481926398718	1.515925416841113	2.8550241903025746e-6	6.610210232252396e-5	chromHMM_14622	Intron (ENST00000262741.10/8503, intron 1 of 9)	1	46040140	46132794	92655	2	8503	ENST00000372006.5	36102	ENSG00000117461	PIK3R3	phosphoinositide-3-kinase regulatory subunit 3	chr1_46096235_46096692	PIK3R3	8503	ENST00000372006.5;ENST00000262741.10;ENST00000420542.5;ENST00000488808.1;ENST00000540385.2;ENST00000423209.5;ENST00000493202.1;ENST00000425892.2;ENST00000452785.2	PIK3R3;LOC110117498-PIK3R3;LOC101929626	0;-38801	8503;110117499;101929626	101929626	LOC101929626	-37839	Intron	4200	46065729	46098328	*	inside	30506	1636	Overlapping	18_Quies	Other
chr1	46188639	46189357	74.81798038680598	-0.722103	2.025320782356827e-4	0.00177561	chromHMM_14658	3' UTR	1	46188682	46220291	31610	2	55624	ENST00000396420.7	30934	ENSG00000085998	POMGNT1	protein O-linked mannose N-acetylglucosaminyltransferase 1 (beta 1,2-)	chr1_46188639_46189357	POMGNT1	55624	ENST00000540385.2;ENST00000452785.2;ENST00000498443.5;ENST00000372003.6;ENST00000482928.5;ENST00000469330.5;ENST00000475163.5;ENST00000506599.1;ENST00000464786.5;ENST00000482143.5;ENST00000472170.1;ENST00000470318.1;ENST00000396420.7;ENST00000371992.1;ENST00000371984.8;ENST00000475642.1;ENST00000480972.1;ENST00000485714.1;ENST00000463030.1;ENST00000477114.1;ENST00000497439.5;ENST00000489985.1;ENS…	LOC110117498-PIK3R3;LOC101929626;TSPAN1;P3R3URF;POMGNT1;LURAP1	0;-12161;3772;1615;4443;2984;5294;9003;8745	110117499;101929626;10103;110117498;55624;541468	10103	TSPAN1	3772	3' UTR	4216	46189329	46189528	*	overlapStart	-690	28	Overlapping	8_EnhG2	Enhancer
chr1	46675370	46677116	71.9332	1.2606297614445496	3.256190949925818e-14	2.2433992719649628e-10	chromHMM_14818	Promoter (1-2kb)	1	46674036	46692098	18063	1	100130197	ENST00000442839.5	1334	ENSG00000228237	EFCAB14-AS1	EFCAB14 antisense RNA 1	chr1_46675370_46677116	EFCAB14-AS1	100130197	ENST00000576409.5;ENST00000492233.5;ENST00000371937.8;ENST00000542495.5;ENST00000574428.5;ENST00000526821.5;ENST00000529214.5;ENST00000329231.8;ENST00000534216.5;ENST00000532925.5;ENST00000474020.5;ENST00000487193.1;ENST00000525633.1;ENST00000460928.1;ENST00000564071.1;ENST00000334122.5;ENST00000415500.1;ENST00000564373.1;ENST00000442839.5;ENST00000418985.1;ENST00000371933.8;ENST00000672422.1;ENS…	ATPAF1;TEX38;EFCAB14-AS1;EFCAB14	0;3516;3511;3492;9813;7448	64756;374973;100130197;9813	9813	EFCAB14	41998	Promoter	4248	46673729	46675528	*	overlapEnd	1641	158	Overlapping	5_Tx	Tx
chr1	46754613	46755609	19.03586634747057	0.7369536311408049	0.00172198	0.00907068	chromHMM_14839	Promoter (2-3kb)	1	46757838	46810850	53013	1	1580	ENST00000546128.5	-2229	ENSG00000142973	CYP4B1	cytochrome P450 family 4 subfamily B member 1	chr1_46754613_46755609	CYP4B1	1580	ENST00000371933.8;ENST00000672422.1;ENST00000672746.1;ENST00000546128.5;ENST00000534708.6;ENST00000640628.1;ENST00000271153.8;ENST00000371923.9;ENST00000529715.5;ENST00000464439.6;ENST00000371919.8;ENST00000614163.4	EFCAB14;CYP4B1	0	9813;1580	1580	CYP4B1	-2229	Promoter	4251	46725329	46762728	*	inside	29284	7119	Overlapping	17_ReprPCWk	Other
chr1	47189778	47190626	21.930042433743726	0.6701208478438111	0.0010796	0.00636162	chromHMM_14931	Promoter (<=1kb)	1	47183593	47190007	6415	2	10158	ENST00000489919.1	0	ENSG00000162366	PDZK1IP1	PDZK1 interacting protein 1	chr1_47189778_47190626	PDZK1IP1	10158	ENST00000485117.1;ENST00000490948.5;ENST00000371891.8;ENST00000371890.7;ENST00000619754.4;ENST00000294337.7;ENST00000620131.1;ENST00000429328.2;ENST00000294338.7;ENST00000489919.1;ENST00000491793.1;ENST00000371885.1;ENST00000371884.6;ENST00000294339.3;ENST00000459729.1;ENST00000464796.5;ENST00000481091.1;ENST00000465912.1	CYP4A22;LINC00853;PDZK1IP1;TAL1	0;-4434;33450	284541;100874253;10158;6886	10158	PDZK1IP1	0	Promoter	4277	47180129	47192328	*	inside	9649	1702	Overlapping	18_Quies	Other
chr1	47912741	47913961	61.743344473993886	-0.891093	3.16682529580958e-6	7.166967008618326e-5	chromHMM_15126	Intron (ENST00000606738.3/388630, intron 2 of 6)	1	47760528	47997385	236858	2	388630	ENST00000606738.3	83424	ENSG00000269113	TRABD2B	TraB domain containing 2B	chr1_47912741_47913961	TRABD2B	388630	ENST00000606738.3;ENST00000435576.2	TRABD2B	0	388630	200010	SLC5A9	-308724	Intron	4340	47912529	47914128	*	inside	212	167	Overlapping	9_EnhA1	Enhancer
chr1	47948103	47949142	139.9295681589825	-0.731992	2.2289363582703047e-5	3.2363699599121217e-4	chromHMM_15150	Intron (ENST00000606738.3/388630, intron 2 of 6)	1	47760528	47997385	236858	2	388630	ENST00000606738.3	48243	ENSG00000269113	TRABD2B	TraB domain containing 2B	chr1_47948103_47949142	TRABD2B	388630	ENST00000606738.3;ENST00000435576.2	TRABD2B	0	388630	200010	SLC5A9	-273543	Intron	4349	47947729	47949328	*	inside	374	186	Overlapping	11_EnhWk	Enhancer
chr1	47970979	47971501	101.8086886869468	-0.678484	0.00149112	0.00813587	chromHMM_15164	Intron (ENST00000606738.3/388630, intron 2 of 6)	1	47760528	47997385	236858	2	388630	ENST00000606738.3	25884	ENSG00000269113	TRABD2B	TraB domain containing 2B	chr1_47970979_47971501	TRABD2B	388630	ENST00000606738.3;ENST00000435576.2	TRABD2B	0	388630	200010	SLC5A9	-251184	Intron	4352	47969329	47971728	*	inside	1650	227	Overlapping	9_EnhA1	Enhancer
chr1	47972492	47972908	120.3539118276142	-0.630503	0.00158739	0.00853324	chromHMM_15166	Intron (ENST00000606738.3/388630, intron 2 of 6)	1	47760528	47997385	236858	2	388630	ENST00000606738.3	24477	ENSG00000269113	TRABD2B	TraB domain containing 2B	chr1_47972492_47972908	TRABD2B	388630	ENST00000606738.3;ENST00000435576.2	TRABD2B	0	388630	200010	SLC5A9	-249777	Intron	4353	47972329	47973728	*	inside	163	163	Overlapping	9_EnhA1	Enhancer
chr1	47993011	47993673	74.0586	-1.28537	4.6171886587857666e-7	1.6574281060036516e-5	chromHMM_15174	Intron (ENST00000606738.3/388630, intron 2 of 6)	1	47760528	47997385	236858	2	388630	ENST00000606738.3	3712	ENSG00000269113	TRABD2B	TraB domain containing 2B	chr1_47993011_47993673	TRABD2B	388630	ENST00000606738.3;ENST00000435576.2	TRABD2B	0	388630	200010	SLC5A9	-229012	Intron	4357	47991529	47993128	*	overlapEnd	1482	117	Overlapping	11_EnhWk	Enhancer
chr1	47995576	47996595	200.32820735694622	-1.20522	3.117620618952545e-7	1.2354564371448964e-5	chromHMM_15179	Promoter (<=1kb)	1	47760528	47997385	236858	2	388630	ENST00000606738.3	790	ENSG00000269113	TRABD2B	TraB domain containing 2B	chr1_47995576_47996595	TRABD2B	388630	ENST00000606738.3;ENST00000435576.2	TRABD2B	0	388630	200010	SLC5A9	-226090	Promoter	4358	47996529	47996728	*	overlapStart	-953	66	Overlapping	1_TssA	Promoter_active
chr1	49979545	49980961	34.263536406089756	0.9712507613193477	1.1974684757526086e-4	0.001184	chromHMM_15473	Intron (ENST00000371839.6/84871, intron 1 of 13)	1	48532854	50023954	1491101	2	84871	ENST00000371839.6	42993	ENSG00000186094	AGBL4	ATP/GTP binding protein like 4	chr1_49979545_49980961	AGBL4	84871	ENST00000371839.6;ENST00000371838.5;ENST00000371836.1;ENST00000651693.1	AGBL4;ELAVL4	0	84871;1996	1031	CDKN2C	-979784	Intron	4414	49946329	49981728	*	inside	33216	767	Overlapping	17_ReprPCWk	Other
chr1	50097004	50097824	35.44194565273922	0.5494485855859299	4.528165405516365e-4	0.00327287	chromHMM_15492	Intron (ENST00000651693.1/1996, intron 2 of 6)	1	50024029	50180148	156120	1	1996	ENST00000651693.1	72975	ENSG00000162374	ELAVL4	ELAV like RNA binding protein 4	chr1_50097004_50097824	ELAVL4	1996	ENST00000651693.1;ENST00000463650.2;ENST00000448907.7;ENST00000652252.1;ENST00000371827.5;ENST00000651347.1;ENST00000357083.8;ENST00000650764.1;ENST00000371824.6;ENST00000494555.2;ENST00000371823.8;ENST00000652693.1;ENST00000371819.1;ENST00000651258.1;ENST00000652353.1;ENST00000371821.6;ENST00000652274.1;ENST00000492299.2	ELAVL4	0	1996	1031	CDKN2C	-862921	Intron	4417	50049529	50109728	*	inside	47475	11904	Overlapping	17_ReprPCWk	Other
chr1	51215660	51217415	570.2842032954482	-0.553286	8.96782865835254e-8	4.983448946224836e-6	chromHMM_15715	Intron (ENST00000366181.2/105378716, intron 1 of 1)	1	51195095	51235096	40002	2	105378716	ENST00000366181.2	17681	ENSG00000203356	LINC01562	long intergenic non-protein coding RNA 1562	chr1_51215660_51217415	LINC01562	105378716	ENST00000366181.2;ENST00000242719.4;ENST00000494873.1	LINC01562;RNF11	0	105378716;26994	105378716	LINC01562	17681	Intron	4468	51216329	51216928	*	includeFeature	-669	487	Overlapping	1_TssA	Promoter_active
chr1	51463156	51464229	136.26898506580014	-0.624109	1.2843349805296153e-5	2.1211252185015028e-4	chromHMM_15798	3' UTR	1	51354263	51519266	165004	2	2060	ENST00000371733.8	55037	ENSG00000085832	EPS15	epidermal growth factor receptor pathway substrate 15	chr1_51463156_51464229	EPS15	2060	ENST00000371733.8;ENST00000371730.6;ENST00000493793.1;ENST00000371727.5;ENST00000464478.5;ENST00000471391.1;ENST00000465467.1	EPS15	0	2060	22996	TTC39A	-118040	3' UTR	4503	51463329	51463928	*	includeFeature	-173	173	Overlapping	10_EnhA2	Enhancer
chr1	51569204	51570677	61.58216503223756	0.9322353670325337	1.4228493032158599e-8	1.3787850224686404e-6	chromHMM_15863	Exon (ENST00000431943.1/441884, exon 3 of 7)	1	51561866	51594897	33032	2	441884	ENST00000431943.1	24220	NA	CALR4P	calreticulin 4, pseudogene	chr1_51569204_51570677	OSBPL9	114883	ENST00000371733.8;ENST00000371730.6;ENST00000371727.5;ENST00000471391.1;ENST00000465467.1;ENST00000431943.1;ENST00000641477.1;ENST00000641201.1;ENST00000641070.1;ENST00000371714.5;ENST00000428468.6;ENST00000447887.5;ENST00000495776.5;ENST00000435274.6;ENST00000453295.5;ENST00000489990.5	EPS15;CALR4P;OSBPL9	0	2060;441884;114883	4898	NRDC	219145	Exon	4531	51564329	51605928	*	inside	4875	4875	Overlapping	18_Quies	Other
chr1	51642179	51643385	64.0889	0.5980624759513259	0.00116192	0.00672062	chromHMM_15884	Intron (ENST00000371714.5/114883, intron 4 of 25)	1	51577179	51788469	211291	1	114883	ENST00000371714.5	65000	ENSG00000117859	OSBPL9	oxysterol binding protein like 9	chr1_51642179_51643385	OSBPL9	114883	ENST00000431943.1;ENST00000371714.5;ENST00000428468.6;ENST00000447887.5;ENST00000495776.5;ENST00000435274.6;ENST00000453295.5;ENST00000489990.5	CALR4P;OSBPL9	0	441884;114883	4898	NRDC	146437	Intron	4542	51642729	51643728	*	overlapStart	-550	343	Overlapping	10_EnhA2	Enhancer
chr1	51697222	51697811	29.04550611905461	-0.73552	1.6153035876387415e-5	2.531342120969859e-4	chromHMM_15912	Intron (ENST00000371714.5/114883, intron 6 of 25)	1	51577179	51788469	211291	1	114883	ENST00000371714.5	120043	ENSG00000117859	OSBPL9	oxysterol binding protein like 9	chr1_51697222_51697811	OSBPL9	114883	ENST00000371714.5;ENST00000428468.6;ENST00000447887.5;ENST00000495776.5;ENST00000435274.6;ENST00000453295.5;ENST00000489990.5;ENST00000484890.5;ENST00000532975.5;ENST00000534040.5;ENST00000527631.5;ENST00000531828.5;ENST00000361556.9;ENST00000473207.6;ENST00000533884.5;ENST00000481937.5;ENST00000526917.5;ENST00000462759.5;ENST00000486942.5;ENST00000467064.5;ENST00000524620.1	OSBPL9	0	114883	4898	NRDC	92011	Intron	4554	51695529	51697528	*	overlapEnd	1693	283	Overlapping	10_EnhA2	Enhancer
chr1	52423533	52424790	59.99751191849193	0.8767615222939477	2.5779910384894525e-7	1.07273565840164e-5	chromHMM_16106	3' UTR	1	52408282	52431227	22946	2	23318	ENST00000528457.5	6437	ENSG00000134744	TUT4	terminal uridylyl transferase 4	chr1_52423533_52424790	TUT4	23318	ENST00000371568.8;ENST00000371566.1;ENST00000257181.10;ENST00000487160.1;ENST00000474048.1;ENST00000528457.5;ENST00000527941.5;ENST00000371544.7;ENST00000257177.9;ENST00000466440.1;ENST00000494469.5;ENST00000471623.1;ENST00000531722.5;ENST00000474453.6;ENST00000470212.1;ENST00000469810.1;ENST00000528642.5;ENST00000497120.1;ENST00000484723.6;ENST00000481528.1;ENST00000371541.5;ENST00000481133.1	ORC1;PRPF38A;TUT4	0;21838;21860;12465	4998;84950;23318	4998	ORC1	-19110	3' UTR	4606	52406729	52425928	*	inside	16804	1138	Overlapping	5_Tx	Tx
chr1	52602817	52603276	19.32062414290279	0.7646023386406224	3.424227748303308e-4	0.00264566	chromHMM_16151	Promoter (<=1kb)	1	52602371	52609051	6681	1	2882	ENST00000361314.5	446	ENSG00000116157	GPX7	glutathione peroxidase 7	chr1_52602817_52603276	GPX7	2882	ENST00000371544.7;ENST00000257177.9;ENST00000528642.5;ENST00000484723.6;ENST00000473856.5;ENST00000355809.4;ENST00000470626.1;ENST00000524582.1;ENST00000361314.5;ENST00000459779.1;ENST00000517870.2;ENST00000440303.5;ENST00000401050.7;ENST00000424164.1	TUT4;GPX7;SHISAL2A	0	23318;2882;348378	2882	GPX7	446	Promoter	4617	52602329	52602928	*	overlapEnd	488	111	Overlapping	2_TssFlnk	Promoter_active
chr1	52631943	52632345	26.577352482510044	0.5433642290169501	0.00164691	0.00877104	chromHMM_16159	Promoter (<=1kb)	1	52633168	52657065	23898	1	348378	ENST00000517870.2	-823	ENSG00000182183	SHISAL2A	shisa like 2A	chr1_52631943_52632345	SHISAL2A	348378	ENST00000361314.5;ENST00000459779.1;ENST00000517870.2;ENST00000440303.5;ENST00000401050.7;ENST00000424164.1	GPX7;SHISAL2A	0	2882;348378	348378	SHISAL2A	-823	Promoter	4620	52631929	52633328	*	inside	14	14	Overlapping	11_EnhWk	Enhancer
chr1	52635524	52636009	70.6985	0.8036541250885565	1.857173688471156e-9	3.500514357528328e-7	chromHMM_16164	Promoter (2-3kb)	1	52633168	52657065	23898	1	348378	ENST00000517870.2	2356	ENSG00000182183	SHISAL2A	shisa like 2A	chr1_52635524_52636009	SHISAL2A	348378	ENST00000361314.5;ENST00000459779.1;ENST00000517870.2;ENST00000440303.5;ENST00000401050.7;ENST00000424164.1;ENST00000371538.5	GPX7;SHISAL2A;COA7	0	2882;348378;65260	348378	SHISAL2A	2356	Promoter	4621	52635329	52638128	*	inside	195	195	Overlapping	10_EnhA2	Enhancer
chr1	52636548	52637903	159.21358792135518	0.9207760915766282	2.6682007734808685e-11	2.602274690295152e-8	chromHMM_16164	Intron (ENST00000517870.2/348378, intron 1 of 2)	1	52633168	52657065	23898	1	348378	ENST00000517870.2	3380	ENSG00000182183	SHISAL2A	shisa like 2A	chr1_52636548_52637903	SHISAL2A	348378	ENST00000361314.5;ENST00000459779.1;ENST00000517870.2;ENST00000440303.5;ENST00000401050.7;ENST00000424164.1;ENST00000371538.5;ENST00000486918.1	GPX7;SHISAL2A;COA7	0	2882;348378;65260	348378	SHISAL2A	3380	Intron	4622	52635329	52638128	*	inside	1219	225	Overlapping	10_EnhA2	Enhancer
chr1	52834914	52835466	34.0248	-0.835117	2.8493716247262617e-5	3.892863173696481e-4	chromHMM_16242	Distal Intergenic	1	52842511	52894991	52481	1	440590	ENST00000612017.4	-7045	ENSG00000203995	ZYG11A	zyg-11 family member A, cell cycle regulator	chr1_52834914_52835466	ZYG11A	440590	ENST00000294353.7;ENST00000545132.5;ENST00000371532.5;ENST00000612017.4;ENST00000371528.2	ZYG11B;ZYG11A	0	79699;440590	440590	ZYG11A	-7045	Distal Intergenic	4644	52834329	52835528	*	inside	585	62	Overlapping	11_EnhWk	Enhancer
chr1	52899976	52900998	119.92394644459257	-0.724273	4.057197772805282e-5	5.108171402896926e-4	chromHMM_16257	Exon (ENST00000539680.1/ENST00000539680.1, exon 1 of 1)	1	52895910	52921774	25865	2	55268	ENST00000536120.5	20776	ENSG00000121310	ECHDC2	enoyl-CoA hydratase domain containing 2	chr1_52899976_52900998	ECHDC2	55268	ENST00000371532.5;ENST00000612017.4;ENST00000371528.2;ENST00000536120.5;ENST00000371522.9;ENST00000460612.5;ENST00000371520.5;ENST00000463923.5;ENST00000543419.5;ENST00000479183.6;ENST00000358358.9;ENST00000498544.5;ENST00000476477.6;ENST00000479593.5;ENST00000467988.2;ENST00000487866.5;ENST00000486170.2;ENST00000487851.5;ENST00000488268.5;ENST00000544365.5;ENST00000495920.5;ENST00000492992.1;ENS…	ZYG11A;ECHDC2;SCP2	0;10890;11227	440590;55268;6342	55268	ECHDC2	20776	Exon	4651	52899929	52904728	*	inside	47	47	Overlapping	7_EnhG1	Enhancer
chr1	52901421	52901993	90.24595348352562	-0.62474	6.699125626112402e-4	0.00443581	chromHMM_16257	Exon (ENST00000539680.1/ENST00000539680.1, exon 1 of 1)	1	52895910	52921774	25865	2	55268	ENST00000536120.5	19781	ENSG00000121310	ECHDC2	enoyl-CoA hydratase domain containing 2	chr1_52901421_52901993	ECHDC2	55268	ENST00000371532.5;ENST00000612017.4;ENST00000371528.2;ENST00000536120.5;ENST00000371522.9;ENST00000460612.5;ENST00000371520.5;ENST00000463923.5;ENST00000543419.5;ENST00000479183.6;ENST00000358358.9;ENST00000498544.5;ENST00000476477.6;ENST00000479593.5;ENST00000467988.2;ENST00000487866.5;ENST00000486170.2;ENST00000487851.5;ENST00000488268.5;ENST00000544365.5;ENST00000495920.5;ENST00000492992.1;ENS…	ZYG11A;ECHDC2;SCP2	0;9895;10232	440590;55268;6342	55268	ECHDC2	19781	Exon	4652	52899929	52904728	*	inside	1492	1492	Overlapping	7_EnhG1	Enhancer
chr1	52912315	52912677	145.88078159206813	-0.630139	7.588458859684419e-4	0.00487606	chromHMM_16273	Intron (ENST00000371522.9/55268, intron 1 of 9)	1	52895910	52921774	25865	2	55268	ENST00000536120.5	9097	ENSG00000121310	ECHDC2	enoyl-CoA hydratase domain containing 2	chr1_52912315_52912677	ECHDC2	55268	ENST00000371532.5;ENST00000612017.4;ENST00000371528.2;ENST00000536120.5;ENST00000371522.9;ENST00000460612.5;ENST00000371520.5;ENST00000463923.5;ENST00000543419.5;ENST00000479183.6;ENST00000358358.9;ENST00000498544.5;ENST00000476477.6;ENST00000479593.5;ENST00000467988.2;ENST00000487866.5;ENST00000486170.2;ENST00000487851.5;ENST00000488268.5;ENST00000544365.5;ENST00000495920.5;ENST00000492992.1;ENS…	ZYG11A;ECHDC2;SCP2	0;-427;-90	440590;55268;6342	55268	ECHDC2	9097	Intron	4655	52912129	52912328	*	overlapEnd	186	13	Overlapping	1_TssA	Promoter_active
chr1	52913001	52913419	266.74470274182966	-0.518021	0.00122904	0.00701629	chromHMM_16275	Promoter (<=1kb)	1	52911599	52913344	1746	2	55268	ENST00000493896.2	0	ENSG00000121310	ECHDC2	enoyl-CoA hydratase domain containing 2	chr1_52913001_52913419	ECHDC2	55268	ENST00000371532.5;ENST00000612017.4;ENST00000371528.2;ENST00000536120.5;ENST00000371522.9;ENST00000460612.5;ENST00000371520.5;ENST00000463923.5;ENST00000543419.5;ENST00000479183.6;ENST00000358358.9;ENST00000498544.5;ENST00000476477.6;ENST00000479593.5;ENST00000467988.2;ENST00000487866.5;ENST00000486170.2;ENST00000487851.5;ENST00000488268.5;ENST00000544365.5;ENST00000495920.5;ENST00000492992.1;ENS…	ZYG11A;ECHDC2;SCP2	0;-1113;-776	440590;55268;6342	55268	ECHDC2	0	Promoter	4656	52912929	52913128	*	overlapEnd	72	72	Overlapping	1_TssA	Promoter_active
chr1	52927796	52928987	281.56867298011116	-0.616114	7.516677714443354e-4	0.00484288	chromHMM_16289	Promoter (<=1kb)	1	52927276	53051698	124423	1	6342	ENST00000371514.8	520	ENSG00000116171	SCP2	sterol carrier protein 2	chr1_52927796_52928987	SCP2	6342	ENST00000371532.5;ENST00000612017.4;ENST00000371528.2;ENST00000536120.5;ENST00000371522.9;ENST00000460612.5;ENST00000371520.5;ENST00000463923.5;ENST00000543419.5;ENST00000479183.6;ENST00000358358.9;ENST00000498544.5;ENST00000476477.6;ENST00000479593.5;ENST00000467988.2;ENST00000487866.5;ENST00000486170.2;ENST00000487851.5;ENST00000488268.5;ENST00000544365.5;ENST00000495920.5;ENST00000492992.1;ENS…	ZYG11A;ECHDC2;SCP2	0;-15908;-15571	440590;55268;6342	6342	SCP2	520	Promoter	4664	52926329	52928728	*	overlapEnd	1467	259	Overlapping	1_TssA	Promoter_active
chr1	53115562	53116533	36.22406865845406	0.6276464669788191	0.00178725	0.00933042	chromHMM_16345	Exon (ENST00000439621.1/ENST00000439621.1, exon 1 of 2)	1	53087179	53142604	55426	2	6512	ENST00000611397.5	26071	ENSG00000162383	SLC1A7	solute carrier family 1 member 7	chr1_53115562_53116533	SLC1A7	6512	ENST00000395871.6;ENST00000371500.7;ENST00000312553.9;ENST00000618387.1;ENST00000471210.1;ENST00000471285.1;ENST00000490650.1;ENST00000611397.5;ENST00000371494.8;ENST00000649098.1;ENST00000620288.4;ENST00000488036.5;ENST00000620347.5;ENST00000371491.4	PODN;SLC1A7	53510;53380;53349;44653;36951;36912;0	127435;6512	1376	CPT2	-80259	Exon	4700	53113129	53116728	*	inside	2433	195	Overlapping	10_EnhA2	Enhancer
chr1	53130798	53131560	44.846029308890174	0.6223265263822637	0.00164949	0.0087812	chromHMM_16351	Intron (ENST00000611397.5/6512, intron 2 of 9)	1	53087179	53142604	55426	2	6512	ENST00000611397.5	11044	ENSG00000162383	SLC1A7	solute carrier family 1 member 7	chr1_53130798_53131560	SLC1A7	6512	ENST00000395871.6;ENST00000371500.7;ENST00000312553.9;ENST00000618387.1;ENST00000471285.1;ENST00000490650.1;ENST00000611397.5;ENST00000371494.8;ENST00000649098.1;ENST00000620288.4;ENST00000488036.5;ENST00000620347.5;ENST00000371491.4	PODN;SLC1A7	68746;68616;68585;52187;52148;0	127435;6512	1376	CPT2	-65232	Intron	4706	53129929	53131528	*	overlapEnd	869	32	Overlapping	10_EnhA2	Enhancer
chr1	53367364	53368464	22.09630895018662	0.8907025380016582	1.3054817307026183e-6	3.61320632237937e-5	chromHMM_16426	Exon (ENST00000669809.1/ENST00000669809.1, exon 1 of 3)	1	53245546	53328469	82924	2	7804	ENST00000662198.1	-38895	ENSG00000157193	LRP8	LDL receptor related protein 8	chr1_53367364_53368464	LRP8	7804	ENST00000306052.12;ENST00000661457.1;ENST00000668448.1;ENST00000667377.1;ENST00000658277.1;ENST00000662198.1;ENST00000657895.1;ENST00000668071.1;ENST00000480045.6;ENST00000669432.1;ENST00000465675.6;ENST00000371454.6;ENST00000662604.1;ENST00000354412.7;ENST00000658404.1;ENST00000668991.1;ENST00000347547.7;ENST00000655704.1;ENST00000659993.1;ENST00000496580.1;ENST00000654634.1;ENST00000661359.1;EN…	LRP8;LINC01771;SLC25A3P1	0;39131	7804;105378732;163742	105378732	LINC01771	39131	Exon	4722	53361729	53369128	*	inside	5635	664	Overlapping	18_Quies	Other
chr1	53412948	53414021	76.46003478981432	1.162484913936708	1.9129907159483294e-8	1.7021911393615877e-6	chromHMM_16437	Exon (ENST00000563752.5/163742, exon 3 of 3)	1	53413149	53439975	26827	2	163742	ENST00000563752.5	25954	ENSG00000236253	SLC25A3P1	solute carrier family 25 member 3 pseudogene 1	chr1_53412948_53414021	SLC25A3P1	163742	ENST00000563752.5;ENST00000569142.1;ENST00000562700.1;ENST00000371445.3;ENST00000463126.1	SLC25A3P1;DMRTB1	0;25999;25548;-45378;-45955	163742;63948	105378732	LINC01771	84715	Exon	4724	53403729	53415528	*	inside	9219	1507	Overlapping	18_Quies	Other
chr1	53600376	53601050	20.01334219253635	0.913068	0.00161585	0.00864335	chromHMM_16458	Intron (ENST00000312233.4/148979, intron 1 of 9)	1	53506237	53734204	227968	2	148979	ENST00000312233.4	133154	ENSG00000174332	GLIS1	GLIS family zinc finger 1	chr1_53600376_53601050	GLIS1	148979	ENST00000312233.4;ENST00000628545.1	GLIS1	0	148979	55706	NDC1	237246	Intron	4729	53593128	53608927	*	inside	7248	7248	Overlapping	18_Quies	Other
chr1	54202804	54203313	35.07671627783445	-0.937299	4.7854090343680633e-4	0.00341706	chromHMM_16669	Intron (ENST00000487096.5/51253, intron 1 of 3)	1	54184041	54210132	26092	1	51253	ENST00000487096.5	18763	ENSG00000116221	MRPL37	mitochondrial ribosomal protein L37	chr1_54202804_54203313	MRPL37	51253	ENST00000637610.1;ENST00000530059.2;ENST00000371330.1;ENST00000525949.1;ENST00000311841.7;ENST00000287899.13;ENST00000421415.5;ENST00000420054.5;ENST00000490863.5;ENST00000528287.5;ENST00000534324.5;ENST00000493530.2;ENST00000487096.5;ENST00000462299.1;ENST00000497820.1;ENST00000360840.9;ENST00000336230.10;ENST00000605337.5;ENST00000490670.1;ENST00000398219.2;ENST00000326956.11;ENST00000610401.4;…	CDCP2;CYB5RL;MRPL37;SSBP3;SSBP3-AS1	0;-7188;-7368;-11967;-6400;25521;-33127;48547;53953;48358	200008;606495;51253;23648;619518	606495	CYB5RL	-2731	Intron	4773	54201528	54203727	*	inside	1276	414	Overlapping	11_EnhWk	Enhancer
chr1	54203655	54204203	99.58571270882459	-0.692337	2.3345859705577236e-4	0.00197737	chromHMM_16669	Intron (ENST00000487096.5/51253, intron 1 of 3)	1	54184041	54210132	26092	1	51253	ENST00000487096.5	19614	ENSG00000116221	MRPL37	mitochondrial ribosomal protein L37	chr1_54203655_54204203	MRPL37	51253	ENST00000637610.1;ENST00000371330.1;ENST00000525949.1;ENST00000311841.7;ENST00000287899.13;ENST00000421415.5;ENST00000420054.5;ENST00000490863.5;ENST00000528287.5;ENST00000534324.5;ENST00000493530.2;ENST00000487096.5;ENST00000462299.1;ENST00000497820.1;ENST00000360840.9;ENST00000336230.10;ENST00000605337.5;ENST00000490670.1;ENST00000398219.2;ENST00000326956.11;ENST00000610401.4;ENST00000528930.5;…	CDCP2;CYB5RL;MRPL37;SSBP3;SSBP3-AS1	0;-8039;-8219;-12818;-7251;24631;-32237;47657;53063;47468	200008;606495;51253;23648;619518	606495	CYB5RL	-3582	Intron	4774	54201528	54203727	*	overlapEnd	2127	72	Overlapping	11_EnhWk	Enhancer
chr1	54290316	54291085	51.18799114039252	-0.615468	4.421754186313561e-4	0.00321736	chromHMM_16711	Intron (ENST00000326956.11/23648, intron 1 of 13)	1	54225432	54356818	131387	2	23648	ENST00000326956.11	65733	ENSG00000157216	SSBP3	single stranded DNA binding protein 3	chr1_54290316_54291085	SSBP3	23648	ENST00000326956.11;ENST00000610401.4;ENST00000371320.7;ENST00000417664.6;ENST00000371319.7;ENST00000533946.5;ENST00000357475.8;ENST00000426150.5;ENST00000444533.5;ENST00000420121.5;ENST00000530618.1;ENST00000533209.5;ENST00000525990.1;ENST00000528787.1	SSBP3	0;-38456;-33050;-38645	23648	23648	SSBP3	65733	Intron	4784	54289528	54292527	*	inside	788	788	Overlapping	11_EnhWk	Enhancer
chr1	54356071	54356565	43.2132	-0.547936	1.8425934948948516e-4	0.00165266	chromHMM_16739	Promoter (<=1kb)	1	54225432	54356818	131387	2	23648	ENST00000326956.11	253	ENSG00000157216	SSBP3	single stranded DNA binding protein 3	chr1_54356071_54356565	SSBP3	23648	ENST00000326956.11;ENST00000610401.4;ENST00000371320.7;ENST00000417664.6;ENST00000371319.7;ENST00000533946.5;ENST00000357475.8;ENST00000426150.5;ENST00000533209.5;ENST00000525990.1;ENST00000528787.1	SSBP3	0	23648	23648	SSBP3	253	Promoter	4796	54354928	54356127	*	overlapEnd	1143	56	Overlapping	11_EnhWk	Enhancer
chr1	54589897	54591216	96.8391	-0.970007	2.443642373885999e-7	1.0297139588168372e-5	chromHMM_16827	Intron (ENST00000481208.5/26027, intron 2 of 14)	1	54542257	54610124	67868	1	26027	ENST00000481208.5	47640	ENSG00000162390	ACOT11	acyl-CoA thioesterase 11	chr1_54589897_54591216	ACOT11	26027	ENST00000481208.5;ENST00000498228.1;ENST00000371316.3;ENST00000343744.6;ENST00000479837.1;ENST00000302250.7;ENST00000371304.2	ACOT11;FAM151A	0;-6048	26027;338094	338094	FAM151A	32309	Intron	4818	54590528	54591327	*	overlapStart	-631	111	Overlapping	11_EnhWk	Enhancer
chr1	54623224	54624194	48.77342745403194	-0.876214	1.0641502307273601e-4	0.00107823	chromHMM_16834	Promoter (<=1kb)	1	54609181	54623525	14345	2	338094	ENST00000302250.7	0	ENSG00000162391	FAM151A	family with sequence similarity 151 member A	chr1_54623224_54624194	FAM151A	338094	ENST00000481208.5;ENST00000498228.1;ENST00000371316.3;ENST00000343744.6;ENST00000479837.1;ENST00000302250.7;ENST00000371304.2;ENST00000339553.9;ENST00000606515.5;ENST00000421030.7;ENST00000425300.6;ENST00000478097.1;ENST00000414150.6;ENST00000440047.5;ENST00000472987.5;ENST00000409996.5;ENST00000395690.6;ENST00000413188.5;ENST00000422659.5;ENST00000438846.5;ENST00000440217.5	ACOT11;FAM151A;MROH7-TTC4;MROH7	0;25960	26027;338094;100527960;374977	338094	FAM151A	0	Promoter	4819	54623128	54623327	*	overlapEnd	96	96	Overlapping	11_EnhWk	Enhancer
chr1	54651886	54652591	124.07089232256544	-0.560532	9.582011699588263e-5	9.96477561707586e-4	chromHMM_16853	Promoter (<=1kb)	1	54651945	54710260	58316	1	374977	ENST00000422659.5	0	ENSG00000184313	MROH7	maestro heat like repeat family member 7	chr1_54651886_54652591	MROH7	374977	ENST00000481208.5;ENST00000371316.3;ENST00000343744.6;ENST00000302250.7;ENST00000371304.2;ENST00000339553.9;ENST00000606515.5;ENST00000421030.7;ENST00000425300.6;ENST00000478097.1;ENST00000414150.6;ENST00000440047.5;ENST00000472987.5;ENST00000409996.5;ENST00000395690.6;ENST00000413188.5;ENST00000422659.5;ENST00000438846.5;ENST00000440217.5;ENST00000493533.1;ENST00000371287.3;ENST00000460155.1	ACOT11;FAM151A;MROH7-TTC4;MROH7	0;-33674;-44601	26027;338094;100527960;374977	338094	FAM151A	-28330	Promoter	4822	54651728	54651927	*	overlapEnd	158	41	Overlapping	11_EnhWk	Enhancer
chr1	54657843	54659011	82.07526948470634	-0.591168	6.31041047352236e-4	0.004236	chromHMM_16857	Intron (ENST00000339553.9/100527960, intron 3 of 18)	1	54641754	54700208	58455	1	100527960	ENST00000339553.9	16089	ENSG00000271723	MROH7-TTC4	MROH7-TTC4 readthrough (NMD candidate)	chr1_54657843_54659011	MROH7	374977	ENST00000481208.5;ENST00000371316.3;ENST00000343744.6;ENST00000302250.7;ENST00000371304.2;ENST00000339553.9;ENST00000606515.5;ENST00000421030.7;ENST00000425300.6;ENST00000478097.1;ENST00000414150.6;ENST00000440047.5;ENST00000472987.5;ENST00000409996.5;ENST00000395690.6;ENST00000413188.5;ENST00000422659.5;ENST00000438846.5;ENST00000440217.5;ENST00000493533.1;ENST00000371287.3;ENST00000460155.1	ACOT11;FAM151A;MROH7-TTC4;MROH7	0;-27254;-38181	26027;338094;100527960;374977	338094	FAM151A	-34287	Intron	4823	54657528	54657927	*	overlapEnd	315	84	Overlapping	11_EnhWk	Enhancer
chr1	54871642	54872155	66.99875231146575	-0.602348	0.00102422	0.00611897	chromHMM_16955	Intron (ENST00000371269.9/1718, intron 4 of 8)	1	54849627	54887195	37569	2	1718	ENST00000371269.9	15040	ENSG00000116133	DHCR24	24-dehydrocholesterol reductase	chr1_54871642_54872155	DHCR24	1718	ENST00000358193.7;ENST00000371273.3;ENST00000371269.9;ENST00000647912.1;ENST00000535035.6;ENST00000649769.1;ENST00000648712.1;ENST00000648728.1;ENST00000436604.2;ENST00000647585.1;ENST00000648641.1;ENST00000650362.1;ENST00000648182.1;ENST00000648494.1	LEXM;DHCR24	0	163747;1718	1718	DHCR24	15040	Intron	4846	54870728	54873127	*	inside	914	914	Overlapping	8_EnhG2	Enhancer
chr1	55217539	55217955	49.62570854526876	0.6057469109905871	7.871087583325539e-6	1.4496959191324514e-4	chromHMM_17061	Promoter (<=1kb)	1	55217645	55324691	107047	1	109729135	ENST00000643232.1	0	ENSG00000231090	MIR4422HG	MIR4422 host gene	chr1_55217539_55217955	MIR4422HG	109729135	ENST00000294383.7;ENST00000643232.1;ENST00000451250.1;ENST00000581938.1	USP24;MIR4422HG;MIR4422	0;-7686	23358;109729135;100616272	109729135	MIR4422HG	0	Promoter	4892	55216528	55218127	*	inside	1011	172	Overlapping	10_EnhA2	Enhancer
chr1	55836071	55836924	47.27844616031784	-1.04441	0.00108184	0.0063701	chromHMM_17161	Intron (ENST00000659410.1/ENST00000659410.1, intron 2 of 3)	1	55868254	55950118	81865	1	105378738	ENST00000648749.1	-31330	ENSG00000233079	LINC01755	long intergenic non-protein coding RNA 1755	chr1_55836071_55836924	LINC01755	105378738	ENST00000648749.1	LINC01755	0	105378738	105378744	LINC01767	-578011	Intron	4944	55836328	55836927	*	overlapStart	-257	3	Overlapping	10_EnhA2	Enhancer
chr1	55839013	55839483	28.210986193132502	-1.11333	9.074160600290006e-4	0.00558194	chromHMM_17163	Intron (ENST00000659410.1/ENST00000659410.1, intron 2 of 3)	1	55868254	55950118	81865	1	105378738	ENST00000648749.1	-28771	ENSG00000233079	LINC01755	long intergenic non-protein coding RNA 1755	chr1_55839013_55839483	LINC01755	105378738	ENST00000648749.1	LINC01755	0	105378738	105378744	LINC01767	-575452	Intron	4945	55838928	55839327	*	overlapEnd	85	85	Overlapping	1_TssA	Promoter_active
chr1	56532757	56533055	25.981994047607966	-0.607586	6.51695220153003e-4	0.00434243	chromHMM_17306	Intron (ENST00000371250.4/8613, intron 2 of 5)	1	56494761	56579563	84803	2	8613	ENST00000371250.4	46508	ENSG00000162407	PLPP3	phospholipid phosphatase 3	chr1_56532757_56533055	PLPP3	8613	ENST00000641494.1;ENST00000641109.1;ENST00000642129.1;ENST00000371250.4;ENST00000472957.1;ENST00000459962.1;ENST00000461655.1;ENST00000476206.1	PLPP3;LOC101929935	0	8613;101929935	101929935	LOC101929935	112217	Intron	4996	56522129	56537528	*	inside	10628	4473	Overlapping	7_EnhG1	Enhancer
chr1	56576952	56578631	630.2116724599307	-0.530464	2.5518764021142766e-8	2.0409721257540012e-6	chromHMM_17339	Promoter (<=1kb)	1	56494761	56579563	84803	2	8613	ENST00000371250.4	932	ENSG00000162407	PLPP3	phospholipid phosphatase 3	chr1_56576952_56578631	PLPP3	8613	ENST00000371250.4;ENST00000461655.1;ENST00000476206.1	PLPP3;LOC101929935	0	8613;101929935	101929935	LOC101929935	66641	Promoter	5007	56575728	56579927	*	inside	1224	1224	Overlapping	1_TssA	Promoter_active
chr1	56780010	56781181	93.20051414027927	0.7021860000360548	2.3374487045726503e-4	0.00197927	chromHMM_17390	Intron (ENST00000343433.7/199920, intron 4 of 19)	1	56718789	56819404	100616	2	199920	ENST00000343433.7	38223	ENSG00000187889	FYB2	FYN binding protein 2	chr1_56780010_56781181	FYB2	199920	ENST00000343433.7;ENST00000493000.5;ENST00000484327.1;ENST00000371240.3	FYB2	0;-42363	199920	199920	FYB2	38223	Intron	5022	56780728	56780927	*	includeFeature	-718	254	Overlapping	10_EnhA2	Enhancer
chr1	56835644	56836314	53.99122421090508	-0.86236	1.8776039718231016e-4	0.00167689	chromHMM_17423	Distal Intergenic	1	56726544	56819696	93153	2	199920	ENST00000484327.1	-15948	ENSG00000187889	FYB2	FYN binding protein 2	chr1_56835644_56836314	FYB2	199920	ENST00000343433.7;ENST00000484327.1;ENST00000361249.3	FYB2;C8A	0	199920;731	199920	FYB2	-15948	Distal Intergenic	5032	56835528	56836527	*	inside	116	116	Overlapping	9_EnhA1	Enhancer
chr1	56888991	56889447	27.769228028868042	-0.597657	6.379389823032802e-4	0.00426893	chromHMM_17454	Intron (ENST00000361249.3/731, intron 7 of 10)	1	56854806	56918221	63416	1	731	ENST00000361249.3	34185	ENSG00000157131	C8A	complement C8 alpha chain	chr1_56888991_56889447	C8A	731	ENST00000361249.3;ENST00000371237.9;ENST00000535057.5;ENST00000543257.5;ENST00000465658.1	C8A;C8B	0;43934	731;732	731	C8A	34185	Intron	5041	56887928	56889327	*	overlapEnd	1063	120	Overlapping	6_TxWk	Tx
chr1	57270681	57271846	289.30978915111876	-0.560128	2.175501099929487e-4	0.00187707	chromHMM_17563	Intron (ENST00000371236.6/1600, intron 2 of 14)	1	56994778	57424057	429280	2	1600	ENST00000371236.6	152211	ENSG00000173406	DAB1	DAB adaptor protein 1	chr1_57270681_57271846	DAB1	1600	ENST00000371236.6;ENST00000414851.6;ENST00000485760.5;ENST00000420954.6;ENST00000371231.5;ENST00000371232.8;ENST00000332102.10;ENST00000371230.1;ENST00000473821.1	DAB1	0	1600	732	C8B	-304541	Intron	5092	57269928	57270727	*	overlapEnd	753	46	Overlapping	10_EnhA2	Enhancer
chr1	58030304	58030691	28.437713384804717	-0.732769	9.331145103849157e-4	0.00569895	chromHMM_17652	Intron (ENST00000485760.5/1600, intron 5 of 20)	1	56997899	58546734	1548836	2	1600	ENST00000485760.5	516043	ENSG00000173406	DAB1	DAB adaptor protein 1	chr1_58030304_58030691	DAB1	1600	ENST00000485760.5	DAB1	0	1600	115209	OMA1	475508	Intron	5106	58030329	58032328	*	overlapStart	-25	25	Overlapping	11_EnhWk	Enhancer
chr1	58032426	58033324	81.6418	-0.747405	1.9053639937605323e-5	2.8711433216399335e-4	chromHMM_17654	Intron (ENST00000485760.5/1600, intron 5 of 20)	1	56997899	58546734	1548836	2	1600	ENST00000485760.5	513410	ENSG00000173406	DAB1	DAB adaptor protein 1	chr1_58032426_58033324	DAB1	1600	ENST00000485760.5	DAB1	0	1600	115209	OMA1	472875	Intron	5107	58033129	58034128	*	overlapStart	-703	195	Overlapping	11_EnhWk	Enhancer
chr1	58282493	58284224	305.07234213093085	-0.541155	6.608362542839043e-6	1.2702463313462334e-4	chromHMM_17698	Intron (ENST00000485760.5/1600, intron 4 of 20)	1	56997899	58546734	1548836	2	1600	ENST00000485760.5	262510	ENSG00000173406	DAB1	DAB adaptor protein 1	chr1_58282493_58284224	OMA1	115209	ENST00000485760.5	DAB1	0	1600	115209	OMA1	221975	Intron	5122	58282329	58282728	*	overlapEnd	164	164	Overlapping	11_EnhWk	Enhancer
chr1	58451485	58451973	201.2503479608829	-0.634957	2.5825557036057963e-5	3.6222249584309595e-4	chromHMM_17733	Intron (ENST00000485760.5/1600, intron 3 of 20)	1	56997899	58546734	1548836	2	1600	ENST00000485760.5	94761	ENSG00000173406	DAB1	DAB adaptor protein 1	chr1_58451485_58451973	OMA1	115209	ENST00000485760.5;ENST00000467509.5;ENST00000460671.1;ENST00000421528.6;ENST00000371226.8;ENST00000476933.1	DAB1;OMA1	0;54226	1600;115209	115209	OMA1	78689	Intron	5133	58451329	58452728	*	inside	156	156	Overlapping	9_EnhA1	Enhancer
chr1	58456629	58457661	151.53958199027036	-0.640213	7.195232207333303e-7	2.3250121358738152e-5	chromHMM_17738	Intron (ENST00000485760.5/1600, intron 3 of 20)	1	56997899	58546734	1548836	2	1600	ENST00000485760.5	89073	ENSG00000173406	DAB1	DAB adaptor protein 1	chr1_58456629_58457661	OMA1	115209	ENST00000485760.5;ENST00000467509.5;ENST00000460671.1;ENST00000421528.6;ENST00000371226.8;ENST00000476933.1	DAB1;OMA1	0;48538	1600;115209	115209	OMA1	73001	Intron	5134	58457129	58457528	*	includeFeature	-500	133	Overlapping	3_TssFlnkU	Other
chr1	58755095	58755991	62.28627251141548	0.6881687079235652	2.190287466785404e-7	9.532772555915707e-6	chromHMM_17797	Intron (ENST00000637377.1/ENST00000637377.1, intron 4 of 6)	1	58780791	58784047	3257	2	3725	ENST00000371222.4	28056	ENSG00000177606	JUN	Jun proto-oncogene, AP-1 transcription factor subunit	chr1_58755095_58755991	JUN	3725	ENST00000371222.4;ENST00000649834.1;ENST00000653297.1;ENST00000663144.1;ENST00000419531.3;ENST00000669294.1	JUN;LINC01135	0	3725;100131060	100131060	LINC01135	-29137	Intron	5157	58755729	58755928	*	includeFeature	-634	63	Overlapping	10_EnhA2	Enhancer
chr1	58857637	58859024	29.499133875915298	1.2193578199546509	6.487356305053248e-9	8.201021656669869e-7	chromHMM_17836	Intron (ENST00000653297.1/100131060, intron 1 of 1)	1	58785128	58901105	115978	1	100131060	ENST00000649834.1	72509	NA	LINC01135	long intergenic non-protein coding RNA 1135	chr1_58857637_58859024	LINC01135	100131060	ENST00000649834.1;ENST00000653297.1;ENST00000663144.1;ENST00000419531.3;ENST00000669294.1	LINC01135	0	100131060	100131060	LINC01135	72509	Intron	5171	58856129	58881328	*	inside	1508	1508	Overlapping	18_Quies	Other
chr1	58941471	58943330	128.63541399574464	0.8278934661502129	7.096669137892984e-6	1.341521976241084e-4	chromHMM_17861	Intron (ENST00000634502.1/101926925, intron 2 of 13)	1	58933643	59103820	170178	1	101926925	ENST00000634502.1	7828	NA	LINC01358	long intergenic non-protein coding RNA 1358	chr1_58941471_58943330	LINC01358	101926925	ENST00000649834.1;ENST00000663144.1;ENST00000419531.3;ENST00000634502.1;ENST00000662532.1	LINC01135;LINC01358	0	100131060;101926925	101926925	LINC01358	7828	Intron	5184	58941529	58942128	*	includeFeature	-58	58	Overlapping	11_EnhWk	Enhancer
chr1	59046632	59047145	19.53382527362364	0.7590550499490634	0.0011463	0.00665501	chromHMM_17889	Intron (ENST00000634502.1/101926925, intron 7 of 13)	1	58933643	59103820	170178	1	101926925	ENST00000634502.1	112989	NA	LINC01358	long intergenic non-protein coding RNA 1358	chr1_59046632_59047145	LINC01358	101926925	ENST00000634502.1;ENST00000662532.1;ENST00000634569.1;ENST00000438195.6;ENST00000447329.5;ENST00000656747.1;ENST00000662302.1;ENST00000670138.1;ENST00000659582.1;ENST00000424308.1;ENST00000655640.1;ENST00000635515.2;ENST00000449812.3;ENST00000635072.1;ENST00000655635.1;ENST00000653100.1;ENST00000660535.1;ENST00000659519.1;ENST00000635571.1;ENST00000659940.1;ENST00000654080.1;ENST00000662910.1	LINC01358	0	101926925	101926925	LINC01358	112989	Intron	5197	59046929	59047128	*	includeFeature	-297	17	Overlapping	11_EnhWk	Enhancer
chr1	59071009	59072057	45.25578621935627	0.7984487423529305	9.759708058834267e-5	0.00101071	chromHMM_17899	Intron (ENST00000634502.1/101926925, intron 12 of 13)	1	58933643	59103820	170178	1	101926925	ENST00000634502.1	137366	NA	LINC01358	long intergenic non-protein coding RNA 1358	chr1_59071009_59072057	LINC01358	101926925	ENST00000634502.1;ENST00000662532.1;ENST00000634569.1;ENST00000438195.6;ENST00000447329.5;ENST00000656747.1;ENST00000662302.1;ENST00000670138.1;ENST00000659582.1;ENST00000424308.1;ENST00000655640.1;ENST00000635515.2;ENST00000449812.3;ENST00000635072.1;ENST00000655635.1;ENST00000653100.1;ENST00000660535.1;ENST00000659519.1;ENST00000635571.1;ENST00000659940.1;ENST00000654080.1;ENST00000662910.1	LINC01358	0	101926925	101926925	LINC01358	137366	Intron	5201	59070529	59071728	*	overlapEnd	480	329	Overlapping	11_EnhWk	Enhancer
chr1	59411345	59411665	29.51722064597555	-0.72812	2.216350360048025e-4	0.00190329	chromHMM_18006	Intron (ENST00000634606.1/55277, intron 4 of 16)	1	59296807	59810647	513841	1	55277	ENST00000634606.1	114538	ENSG00000172456	FGGY	FGGY carbohydrate kinase domain containing	chr1_59411345_59411665	FGGY	55277	ENST00000413489.5;ENST00000634606.1;ENST00000474476.5;ENST00000371218.8;ENST00000495718.5;ENST00000303721.11;ENST00000430447.5;ENST00000634364.1;ENST00000635297.1;ENST00000634399.1;ENST00000424725.2;ENST00000635156.1;ENST00000371212.5;ENST00000475949.5	FGGY	0	55277	55277	FGGY	114538	Intron	5246	59410529	59412128	*	inside	816	463	Overlapping	11_EnhWk	Enhancer
chr1	59418109	59418589	53.71537371895752	-0.626622	3.956767749611519e-5	5.01050325966626e-4	chromHMM_18010	Intron (ENST00000634606.1/55277, intron 4 of 16)	1	59296807	59810647	513841	1	55277	ENST00000634606.1	121302	ENSG00000172456	FGGY	FGGY carbohydrate kinase domain containing	chr1_59418109_59418589	FGGY	55277	ENST00000413489.5;ENST00000634606.1;ENST00000474476.5;ENST00000371218.8;ENST00000495718.5;ENST00000303721.11;ENST00000430447.5;ENST00000634364.1;ENST00000635297.1;ENST00000634399.1;ENST00000424725.2;ENST00000635156.1;ENST00000371212.5;ENST00000475949.5	FGGY	0	55277	55277	FGGY	121302	Intron	5247	59417729	59418128	*	overlapEnd	380	19	Overlapping	11_EnhWk	Enhancer
chr1	59421756	59422008	29.145596756343316	-0.667652	3.2057970700922144e-4	0.00251742	chromHMM_18012	Intron (ENST00000634606.1/55277, intron 4 of 16)	1	59296807	59810647	513841	1	55277	ENST00000634606.1	124949	ENSG00000172456	FGGY	FGGY carbohydrate kinase domain containing	chr1_59421756_59422008	FGGY	55277	ENST00000413489.5;ENST00000634606.1;ENST00000474476.5;ENST00000371218.8;ENST00000495718.5;ENST00000303721.11;ENST00000430447.5;ENST00000634364.1;ENST00000635297.1;ENST00000634399.1;ENST00000424725.2;ENST00000635156.1;ENST00000371212.5;ENST00000475949.5	FGGY	0	55277	55277	FGGY	124949	Intron	5248	59419129	59422328	*	inside	2627	320	Overlapping	10_EnhA2	Enhancer
chr1	59436497	59437202	79.85796474171394	-0.617528	8.241060440931964e-6	1.4983816867673755e-4	chromHMM_18029	Intron (ENST00000634606.1/55277, intron 4 of 16)	1	59296807	59810647	513841	1	55277	ENST00000634606.1	139690	ENSG00000172456	FGGY	FGGY carbohydrate kinase domain containing	chr1_59436497_59437202	FGGY	55277	ENST00000634606.1;ENST00000474476.5;ENST00000371218.8;ENST00000495718.5;ENST00000303721.11;ENST00000430447.5;ENST00000634364.1;ENST00000635297.1;ENST00000634399.1;ENST00000424725.2;ENST00000635156.1;ENST00000371212.5;ENST00000475949.5	FGGY	0	55277	55277	FGGY	139690	Intron	5252	59436129	59437528	*	inside	368	326	Overlapping	9_EnhA1	Enhancer
chr1	59468876	59469291	20.82660162987841	-0.73191	0.00165489	0.00880288	chromHMM_18040	Intron (ENST00000634606.1/55277, intron 5 of 16)	1	59296807	59810647	513841	1	55277	ENST00000634606.1	172069	ENSG00000172456	FGGY	FGGY carbohydrate kinase domain containing	chr1_59468876_59469291	FGGY	55277	ENST00000634606.1;ENST00000474476.5;ENST00000371218.8;ENST00000495718.5;ENST00000303721.11;ENST00000430447.5;ENST00000634364.1;ENST00000635297.1;ENST00000634399.1;ENST00000424725.2;ENST00000635156.1;ENST00000371212.5;ENST00000475949.5;ENST00000485720.1	FGGY	0	55277	55277	FGGY	172069	Intron	5260	59469129	59469328	*	overlapStart	-253	37	Overlapping	11_EnhWk	Enhancer
chr1	59477896	59478355	134.89705320296687	-0.606028	3.663892578005753e-8	2.6392887125582146e-6	chromHMM_18044	Intron (ENST00000634606.1/55277, intron 5 of 16)	1	59296807	59810647	513841	1	55277	ENST00000634606.1	181089	ENSG00000172456	FGGY	FGGY carbohydrate kinase domain containing	chr1_59477896_59478355	FGGY	55277	ENST00000634606.1;ENST00000474476.5;ENST00000371218.8;ENST00000495718.5;ENST00000303721.11;ENST00000430447.5;ENST00000634364.1;ENST00000635297.1;ENST00000634399.1;ENST00000424725.2;ENST00000635156.1;ENST00000371212.5;ENST00000475949.5;ENST00000485720.1	FGGY	0	55277	55277	FGGY	181089	Intron	5261	59477129	59480928	*	inside	767	767	Overlapping	9_EnhA1	Enhancer
chr1	59479990	59481227	329.17426430084754	-0.571839	4.759029957436274e-10	1.4792614949222335e-7	chromHMM_18045	Intron (ENST00000634606.1/55277, intron 5 of 16)	1	59296807	59810647	513841	1	55277	ENST00000634606.1	183183	ENSG00000172456	FGGY	FGGY carbohydrate kinase domain containing	chr1_59479990_59481227	FGGY	55277	ENST00000634606.1;ENST00000474476.5;ENST00000371218.8;ENST00000495718.5;ENST00000303721.11;ENST00000430447.5;ENST00000634364.1;ENST00000635297.1;ENST00000634399.1;ENST00000424725.2;ENST00000635156.1;ENST00000371212.5;ENST00000475949.5;ENST00000485720.1	FGGY	0	55277	55277	FGGY	183183	Intron	5262	59480929	59481928	*	overlapStart	-939	298	Overlapping	10_EnhA2	Enhancer
chr1	59515325	59515624	47.58609385731781	-0.953388	1.0238726193750679e-5	1.782307047497242e-4	chromHMM_18074	Intron (ENST00000634606.1/55277, intron 6 of 16)	1	59296807	59810647	513841	1	55277	ENST00000634606.1	218518	ENSG00000172456	FGGY	FGGY carbohydrate kinase domain containing	chr1_59515325_59515624	FGGY	55277	ENST00000634606.1;ENST00000474476.5;ENST00000371218.8;ENST00000495718.5;ENST00000303721.11;ENST00000430447.5;ENST00000634364.1;ENST00000635297.1;ENST00000634399.1;ENST00000424725.2;ENST00000635156.1;ENST00000371212.5;ENST00000475949.5;ENST00000485720.1;ENST00000371210.1	FGGY	0	55277	55277	FGGY	218518	Intron	5267	59515529	59515728	*	overlapStart	-204	95	Overlapping	3_TssFlnkU	Other
chr1	59580294	59581295	29.17707051568058	0.6130226556608925	4.7328599406602686e-4	0.00338907	chromHMM_18115	Intron (ENST00000634606.1/55277, intron 7 of 16)	1	59296807	59810647	513841	1	55277	ENST00000634606.1	283487	ENSG00000172456	FGGY	FGGY carbohydrate kinase domain containing	chr1_59580294_59581295	FGGY	55277	ENST00000634606.1;ENST00000474476.5;ENST00000371218.8;ENST00000495718.5;ENST00000303721.11;ENST00000430447.5;ENST00000634364.1;ENST00000635297.1;ENST00000634399.1;ENST00000424725.2;ENST00000635156.1;ENST00000371212.5;ENST00000475949.5;ENST00000485720.1;ENST00000371210.1;ENST00000493891.5	FGGY	0	55277	55277	FGGY	283487	Intron	5283	59578929	59582128	*	inside	1365	833	Overlapping	6_TxWk	Tx
chr1	59682219	59683001	31.947134683254923	0.7120065492330699	2.2186702864706364e-4	0.00190478	chromHMM_18149	Intron (ENST00000634606.1/55277, intron 12 of 16)	1	59296807	59810647	513841	1	55277	ENST00000634606.1	385412	ENSG00000172456	FGGY	FGGY carbohydrate kinase domain containing	chr1_59682219_59683001	FGGY	55277	ENST00000634606.1;ENST00000474476.5;ENST00000371218.8;ENST00000303721.11;ENST00000430447.5;ENST00000634364.1;ENST00000635297.1;ENST00000634399.1;ENST00000424725.2;ENST00000635156.1;ENST00000371212.5;ENST00000485720.1;ENST00000371210.1;ENST00000493891.5;ENST00000466791.5;ENST00000476939.5;ENST00000472783.5;ENST00000471169.5	FGGY	0	55277	55277	FGGY	385412	Intron	5300	59677329	59685328	*	inside	4890	2327	Overlapping	5_Tx	Tx
chr1	59707288	59707683	28.667139074013477	0.74258145615786475	2.7666629950858683e-4	0.00224826	chromHMM_18160	Intron (ENST00000634606.1/55277, intron 12 of 16)	1	59296807	59810647	513841	1	55277	ENST00000634606.1	410481	ENSG00000172456	FGGY	FGGY carbohydrate kinase domain containing	chr1_59707288_59707683	MIR4711	100616409	ENST00000634606.1;ENST00000474476.5;ENST00000371218.8;ENST00000303721.11;ENST00000430447.5;ENST00000634364.1;ENST00000635297.1;ENST00000634399.1;ENST00000424725.2;ENST00000635156.1;ENST00000371212.5;ENST00000485720.1;ENST00000371210.1;ENST00000493891.5;ENST00000466791.5;ENST00000476939.5;ENST00000472783.5;ENST00000471169.5;ENST00000578274.1;ENST00000480847.1	FGGY;MIR4711	0;25613	55277;100616409	55277	FGGY	410481	Intron	5308	59706929	59707728	*	inside	359	45	Overlapping	10_EnhA2	Enhancer
chr1	59851703	59853365	252.9994451374175	-0.616267	1.4739342730499464e-4	0.00139135	chromHMM_18220	Intron (ENST00000371208.4/51361, intron 12 of 21)	1	59814949	59876370	61422	1	51361	ENST00000371208.4	36754	ENSG00000134709	HOOK1	hook microtubule tethering protein 1	chr1_59851703_59853365	HOOK1	51361	ENST00000634606.1;ENST00000455990.5;ENST00000371208.4;ENST00000465876.5;ENST00000474695.1;ENST00000466803.1;ENST00000491135.1;ENST00000371204.4;ENST00000492633.5;ENST00000469406.6;ENST00000466095.5;ENST00000468257.2	FGGY;HOOK1;CYP2J2	0;-6918;-11274;-17512	55277;51361;1573	51361	HOOK1	36754	Intron	5330	59851129	59852328	*	overlapEnd	574	574	Overlapping	11_EnhWk	Enhancer
chr1	59939051	59939927	394.80021632950144	-0.596076	2.1578055483434743e-7	9.439053703649425e-6	chromHMM_18276	Distal Intergenic	1	59893308	59926773	33466	2	1573	ENST00000371204.4	-12278	ENSG00000134716	CYP2J2	cytochrome P450 family 2 subfamily J member 2	chr1_59939051_59939927	CYP2J2	1573	ENST00000371204.4;ENST00000492633.5;ENST00000469406.6;ENST00000466095.5;ENST00000468257.2;ENST00000486478.5	CYP2J2;C1orf87	0	1573;127795	1573	CYP2J2	-12278	Distal Intergenic	5342	59937729	59939128	*	overlapEnd	1322	77	Overlapping	11_EnhWk	Enhancer
chr1	59947078	59947452	22.60440312697322	-0.723453	2.3896724031995383e-4	0.0020141	chromHMM_18280	Distal Intergenic	1	59893308	59926773	33466	2	1573	ENST00000371204.4	-20305	ENSG00000134716	CYP2J2	cytochrome P450 family 2 subfamily J member 2	chr1_59947078_59947452	CYP2J2	1573	ENST00000371204.4;ENST00000492633.5;ENST00000469406.6;ENST00000466095.5;ENST00000468257.2;ENST00000486478.5;ENST00000371201.3;ENST00000450089.6;ENST00000488027.5;ENST00000491817.2	CYP2J2;C1orf87	0	1573;127795	1573	CYP2J2	-20305	Distal Intergenic	5344	59946129	59947528	*	inside	949	76	Overlapping	11_EnhWk	Enhancer
chr1	60280511	60281504	178.61170092546104	-0.572255	3.971029820022031e-4	0.00296689	chromHMM_18321	Distal Intergenic	1	59990394	60073770	83377	2	127795	ENST00000371201.3	-206741	ENSG00000162598	C1orf87	chromosome 1 open reading frame 87	chr1_60280511_60281504	C1orf87	127795	NA	NA	NA	NA	1573	CYP2J2	-353738	Distal Intergenic	5350	60280329	60281528	*	inside	182	24	Overlapping	9_EnhA1	Enhancer
chr1	61114389	61114867	190.12460940323572	-0.506758	2.3495383428774114e-4	0.00198811	chromHMM_18453	Exon (ENST00000603233.2/ENST00000603233.2, exon 1 of 1)	1	60865259	61455525	590267	1	4774	ENST00000371191.5	249130	ENSG00000162599	NFIA	nuclear factor I A	chr1_61114389_61114867	NFIA	4774	ENST00000371191.5;ENST00000664495.1;ENST00000476646.5;ENST00000407417.7;ENST00000479364.1;ENST00000371189.8;ENST00000670151.1;ENST00000664149.1;ENST00000662015.1;ENST00000403491.8;ENST00000371187.7;ENST00000485903.6;ENST00000371185.6;ENST00000371184.6;ENST00000496712.1	NFIA	0	4774	645030	NFIA-AS1	138617	Exon	5386	61113729	61117328	*	inside	660	660	Overlapping	9_EnhA1	Enhancer
chr1	61782592	61783580	49.04028590072908	0.771658	1.235121456225518e-4	0.00121217	chromHMM_18709	Intron (ENST00000642238.1/10207, intron 7 of 43)	1	61742406	62163950	421545	1	10207	ENST00000642238.1	40186	ENSG00000132849	PATJ	PATJ crumbs cell polarity complex component	chr1_61782592_61783580	PATJ	10207	ENST00000642238.1;ENST00000371158.6;ENST00000484562.5;ENST00000459752.5;ENST00000635214.1;ENST00000316485.11;ENST00000613764.4;ENST00000635023.1;ENST00000484937.5	PATJ	0	10207	10207	PATJ	40186	Intron	5498	61782129	61787128	*	inside	463	463	Overlapping	6_TxWk	Tx
chr1	62093077	62093979	80.67606460991605	-0.6665	0.000184953	0.00165704	chromHMM_18769	Intron (ENST00000642238.1/10207, intron 33 of 43)	1	61742406	62163950	421545	1	10207	ENST00000642238.1	350671	ENSG00000132849	PATJ	PATJ crumbs cell polarity complex component	chr1_62093077_62093979	MIR3116-2	100422946	ENST00000642238.1;ENST00000371158.6;ENST00000484562.5;ENST00000459752.5;ENST00000635214.1;ENST00000613764.4;ENST00000635023.1;ENST00000484937.5;ENST00000646453.1;ENST00000635137.1;ENST00000307297.8;ENST00000584654.1;ENST00000636415.1;ENST00000465798.2;ENST00000472512.2	PATJ;MIR3116-1;MIR3116-2	0;14291;-14221;-20111;-26895	10207;100422902;100422946	10207	PATJ	350671	Intron	5503	62092929	62093928	*	overlapEnd	148	51	Overlapping	11_EnhWk	Enhancer
chr1	62608202	62609711	403.68277133131875	-0.528267	6.152789644086485e-5	7.059204533369358e-4	chromHMM_18899	Exon (ENST00000624477.1/ENST00000624477.1, exon 1 of 1)	1	62454726	62688386	233661	2	85440	ENST00000635253.2	78675	ENSG00000116641	DOCK7	dedicator of cytokinesis 7	chr1_62608202_62609711	ANGPTL3	27329	ENST00000635253.2;ENST00000251157.10;ENST00000454575.6;ENST00000340370.10;ENST00000634264.1;ENST00000635123.1;ENST00000637208.1;ENST00000634929.1;ENST00000634652.1;ENST00000634223.1;ENST00000404627.3;ENST00000614472.5;ENST00000371129.4;ENST00000637227.1;ENST00000482591.1;ENST00000493994.1;ENST00000464312.1;ENST00000635827.1;ENST00000636167.1	DOCK7;ANGPTL3	0;7168;5882;38010	85440;27329	85440	DOCK7	78675	Exon	5534	62608130	62609929	*	inside	72	72	Overlapping	9_EnhA1	Enhancer
chr1	62652908	62653849	43.00624726641109	-0.728594	4.0537643394380763e-5	5.10584799373857e-4	chromHMM_18919	Promoter (<=1kb)	1	62584403	62653783	69381	2	85440	ENST00000614472.5	0	ENSG00000116641	DOCK7	dedicator of cytokinesis 7	chr1_62652908_62653849	DOCK7	85440	ENST00000635253.2;ENST00000251157.10;ENST00000454575.6;ENST00000340370.10;ENST00000634264.1;ENST00000635123.1;ENST00000637208.1;ENST00000634223.1;ENST00000404627.3;ENST00000614472.5;ENST00000371129.4;ENST00000637227.1;ENST00000493994.1;ENST00000464312.1;ENST00000635827.1;ENST00000636167.1;ENST00000636635.1	DOCK7;ANGPTL3	0;50588;-5187	85440;27329	85440	DOCK7	0	Promoter	5540	62652930	62653929	*	overlapStart	-22	22	Overlapping	11_EnhWk	Enhancer
chr1	62796140	62796699	41.29943160936081	0.584062	5.354727080601544e-4	0.00372756	chromHMM_18951	Intron (ENST00000317868.9/84938, intron 1 of 10)	1	62784132	62865516	81385	1	84938	ENST00000317868.9	12008	ENSG00000125703	ATG4C	autophagy related 4C cysteine peptidase	chr1_62796140_62796699	ATG4C	84938	ENST00000317868.9;ENST00000371120.7;ENST00000443289.5;ENST00000371118.1;ENST00000414558.2	ATG4C	0	84938	84938	ATG4C	12008	Intron	5554	62786330	62803129	*	inside	9810	6430	Overlapping	18_Quies	Other
chr1	62800260	62801304	67.49095502159847	0.6523118896510844	1.8061516328290838e-5	2.759581114280521e-4	chromHMM_18951	Intron (ENST00000317868.9/84938, intron 1 of 10)	1	62784132	62865516	81385	1	84938	ENST00000317868.9	16128	ENSG00000125703	ATG4C	autophagy related 4C cysteine peptidase	chr1_62800260_62801304	ATG4C	84938	ENST00000317868.9;ENST00000371120.7;ENST00000443289.5;ENST00000371118.1;ENST00000414558.2	ATG4C	0	84938	84938	ATG4C	16128	Intron	5555	62786330	62803129	*	inside	13930	1825	Overlapping	18_Quies	Other
chr1	62810410	62811463	29.793548186106204	0.6484284099106686	1.7481719957867042e-4	0.00159105	chromHMM_18952	Intron (ENST00000317868.9/84938, intron 3 of 10)	1	62784132	62865516	81385	1	84938	ENST00000317868.9	26278	ENSG00000125703	ATG4C	autophagy related 4C cysteine peptidase	chr1_62810410_62811463	ATG4C	84938	ENST00000317868.9;ENST00000371120.7;ENST00000443289.5;ENST00000371118.1;ENST00000414558.2	ATG4C	0	84938	84938	ATG4C	26278	Intron	5556	62803130	62853929	*	inside	7280	7280	Overlapping	6_TxWk	Tx
chr1	63011826	63012655	54.25657154675043	-1.17267	4.4171231364329795e-5	5.462225796469783e-4	chromHMM_18967	Promoter (<=1kb)	1	63000497	63012471	11975	2	105378769	ENST00000420659.1	0	ENSG00000229537	LINC01739	long intergenic non-protein coding RNA 1739	chr1_63011826_63012655	LINC01739	105378769	ENST00000641890.1;ENST00000420659.1;ENST00000425352.5;ENST00000420285.6	LINC01739	-629;0;-558;-711	105378769	105378769	LINC01739	0	Promoter	5563	63012330	63012929	*	overlapStart	-504	274	Overlapping	11_EnhWk	Enhancer
chr1	63015542	63016038	37.85694159011117	-1.18844	1.7672278193341653e-5	2.7130026947935206e-4	chromHMM_18969	Exon (ENST00000663274.1/ENST00000663274.1, exon 3 of 5)	1	63000497	63012471	11975	2	105378769	ENST00000420659.1	-3071	ENSG00000229537	LINC01739	long intergenic non-protein coding RNA 1739	chr1_63015542_63016038	LINC01739	105378769	ENST00000641890.1;ENST00000420659.1;ENST00000425352.5;ENST00000420285.6	LINC01739	-4345;0;-4274;-4427	105378769	105378769	LINC01739	-3071	Exon	5564	63015730	63016329	*	overlapStart	-188	188	Overlapping	11_EnhWk	Enhancer
chr1	63615745	63616193	71.18181815973642	-0.696862	3.3182316857544136e-6	7.431159443915532e-5	chromHMM_19112	Intron (ENST00000650546.1/5236, intron 1 of 11)	1	63593411	63660245	66835	1	5236	ENST00000371084.8	22334	ENSG00000079739	PGM1	phosphoglucomutase 1	chr1_63615745_63616193	PGM1	5236	ENST00000478138.1;ENST00000371088.5;ENST00000460678.6;ENST00000461039.1;ENST00000371084.8;ENST00000650546.1;ENST00000540265.5;ENST00000473117.2;ENST00000371083.4;ENST00000483707.1	ITGB3BP;EFCAB7;PGM1	0;67736;60670;-35162	23421;84455;5236	23421	ITGB3BP	-22024	Intron	5580	63615330	63617929	*	inside	415	415	Overlapping	11_EnhWk	Enhancer
chr1	63916371	63917586	19.401143762472323	0.7496334674915311	7.168142605865148e-4	0.00466773	chromHMM_19166	Intron (ENST00000371079.6/4919, intron 1 of 8)	1	63774017	64181498	407482	1	4919	ENST00000371079.6	142354	ENSG00000185483	ROR1	receptor tyrosine kinase like orphan receptor 1	chr1_63916371_63917586	ROR1	4919	ENST00000371079.6;ENST00000371080.5;ENST00000482426.1	ROR1	0	4919	101927034	ROR1-AS1	194619	Intron	5600	63909130	63920129	*	inside	7241	2543	Overlapping	17_ReprPCWk	Other
chr1	64826774	64827788	50.485237539928164	0.928858	6.799951492801241e-7	2.2248620123410573e-5	chromHMM_19298	Intron (ENST00000294428.7/55225, intron 11 of 11)	1	64745095	64833232	88138	1	55225	ENST00000371072.8	81679	ENSG00000162437	RAVER2	ribonucleoprotein, PTB binding 2	chr1_64826774_64827788	JAK1	3716	ENST00000371072.8;ENST00000294428.7;ENST00000418058.1;ENST00000342505.5;ENST00000672247.1;ENST00000673046.1;ENST00000672434.1;ENST00000671746.1;ENST00000672574.1;ENST00000673246.1;ENST00000673254.1;ENST00000673314.1;ENST00000671954.1;ENST00000672179.1;ENST00000673220.1;ENST00000671929.1;ENST00000465376.6;ENST00000481702.1;ENST00000471473.1;ENST00000673502.1;ENST00000494904.1;ENST00000672751.1;ENS…	RAVER2;JAK1	0;13470;19121;41620	55225;3716	3716	JAK1	13470	Intron	5645	64824718	64831117	*	inside	2056	2056	Overlapping	6_TxWk	Tx
chr1	64846956	64847455	21.043132960947915	0.5875779492805792	4.436373138090545e-4	0.00322464	chromHMM_19300	Intron (ENST00000342505.5/3716, intron 13 of 24)	1	64833229	64966549	133321	2	3716	ENST00000342505.5	119094	ENSG00000162434	JAK1	Janus kinase 1	chr1_64846956_64847455	JAK1	3716	ENST00000371072.8;ENST00000294428.7;ENST00000418058.1;ENST00000342505.5;ENST00000672247.1;ENST00000673046.1;ENST00000672434.1;ENST00000671746.1;ENST00000672574.1;ENST00000673246.1;ENST00000673254.1;ENST00000673314.1;ENST00000671954.1;ENST00000672179.1;ENST00000673220.1;ENST00000671929.1;ENST00000465376.6;ENST00000481702.1;ENST00000471473.1;ENST00000673502.1;ENST00000494904.1;ENST00000672751.1;ENS…	RAVER2;JAK1	0;-5698;-47;21953	55225;3716	3716	JAK1	119094	Intron	5648	64846918	64848517	*	inside	38	38	Overlapping	7_EnhG1	Enhancer
chr1	64876975	64877824	38.39562362234263	0.696506	1.3923084006040993e-5	2.258578990586418e-4	chromHMM_19303	Intron (ENST00000342505.5/3716, intron 4 of 24)	1	64833229	64966549	133321	2	3716	ENST00000342505.5	88725	ENSG00000162434	JAK1	Janus kinase 1	chr1_64876975_64877824	JAK1	3716	ENST00000371072.8;ENST00000294428.7;ENST00000342505.5;ENST00000672247.1;ENST00000673046.1;ENST00000672434.1;ENST00000671746.1;ENST00000672574.1;ENST00000673246.1;ENST00000673254.1;ENST00000673314.1;ENST00000671954.1;ENST00000672179.1;ENST00000673220.1;ENST00000671929.1;ENST00000465376.6;ENST00000481702.1;ENST00000471473.1;ENST00000673502.1;ENST00000494904.1;ENST00000672751.1;ENST00000672903.1;ENS…	RAVER2;JAK1	0;-35717;-30066;-7567	55225;3716	3716	JAK1	88725	Intron	5654	64865718	64879717	*	inside	11257	1893	Overlapping	5_Tx	Tx
chr1	64897686	64899135	165.82379188371831	0.6138122720605396	2.249039814413418e-6	5.5044693047258624e-5	chromHMM_19317	Intron (ENST00000342505.5/3716, intron 1 of 24)	1	64833229	64966549	133321	2	3716	ENST00000342505.5	67414	ENSG00000162434	JAK1	Janus kinase 1	chr1_64897686_64899135	JAK1	3716	ENST00000342505.5;ENST00000672247.1;ENST00000673046.1;ENST00000672434.1;ENST00000671746.1;ENST00000673246.1;ENST00000673254.1;ENST00000673314.1;ENST00000671954.1;ENST00000672179.1;ENST00000673220.1;ENST00000671929.1;ENST00000465376.6;ENST00000673502.1;ENST00000494904.1;ENST00000672751.1;ENST00000672903.1;ENST00000672099.1	JAK1	0;-28278	3716	3716	JAK1	67414	Intron	5663	64896518	64897917	*	overlapEnd	1168	231	Overlapping	10_EnhA2	Enhancer
chr1	64945205	64945641	21.98791634435842	-0.816316	2.113213795998675e-5	3.109073688518114e-4	chromHMM_19348	Intron (ENST00000342505.5/3716, intron 1 of 24)	1	64833229	64966549	133321	2	3716	ENST00000342505.5	20908	ENSG00000162434	JAK1	Janus kinase 1	chr1_64945205_64945641	JAK1	3716	ENST00000342505.5;ENST00000672247.1;ENST00000673046.1;ENST00000672434.1;ENST00000671746.1;ENST00000673254.1;ENST00000673314.1;ENST00000671954.1;ENST00000672179.1;ENST00000673220.1;ENST00000671929.1;ENST00000673502.1;ENST00000672751.1;ENST00000672099.1;ENST00000447748.5;ENST00000635398.1;ENST00000635626.1;ENST00000634604.2;ENST00000666562.1;ENST00000634775.1;ENST00000654678.1;ENST00000658189.1;ENS…	JAK1;LINC01359	0	3716;101927084	3716	JAK1	20908	Intron	5671	64944918	64946317	*	inside	287	287	Overlapping	11_EnhWk	Enhancer
chr1	64952805	64953683	338.48163015234616	-0.507358	3.336886583761302e-5	4.3969862764576016e-4	chromHMM_19352	Intron (ENST00000342505.5/3716, intron 1 of 24)	1	64833229	64966549	133321	2	3716	ENST00000342505.5	12866	ENSG00000162434	JAK1	Janus kinase 1	chr1_64952805_64953683	JAK1	3716	ENST00000342505.5;ENST00000672247.1;ENST00000673046.1;ENST00000672434.1;ENST00000671746.1;ENST00000673254.1;ENST00000673314.1;ENST00000671954.1;ENST00000672179.1;ENST00000673220.1;ENST00000671929.1;ENST00000673502.1;ENST00000672751.1;ENST00000672099.1;ENST00000447748.5;ENST00000635398.1;ENST00000635626.1;ENST00000634604.2;ENST00000666562.1;ENST00000634775.1;ENST00000654678.1;ENST00000658189.1;ENS…	JAK1;LINC01359	0	3716;101927084	3716	JAK1	12866	Intron	5672	64952918	64953517	*	includeFeature	-113	113	Overlapping	3_TssFlnkU	Other
chr1	64969652	64970182	50.78360302832526	-0.571385	1.4868000044872788e-4	0.00140048	chromHMM_19379	Intron (ENST00000672434.1/3716, intron 2 of 26)	1	64833245	65067732	234488	2	3716	ENST00000672434.1	97550	ENSG00000162434	JAK1	Janus kinase 1	chr1_64969652_64970182	JAK1	3716	ENST00000342505.5;ENST00000672247.1;ENST00000673046.1;ENST00000672434.1;ENST00000671746.1;ENST00000673254.1;ENST00000673314.1;ENST00000671954.1;ENST00000672179.1;ENST00000673220.1;ENST00000671929.1;ENST00000673502.1;ENST00000672751.1;ENST00000672099.1;ENST00000447748.5;ENST00000635398.1;ENST00000635626.1;ENST00000634604.2;ENST00000666562.1;ENST00000634775.1;ENST00000654678.1;ENST00000658189.1;ENS…	JAK1;LINC01359	0	3716;101927084	3716	JAK1	97550	Intron	5678	64970118	64986717	*	overlapStart	-466	64	Overlapping	18_Quies	Other
chr1	65108022	65108795	90.36548234679196	0.5768191614136241	7.805799561987452e-4	0.00497794	chromHMM_19416	Distal Intergenic	1	65147549	65226092	78544	1	205	ENST00000497030.5	-38754	ENSG00000162433	AK4	adenylate kinase 4	chr1_65108022_65108795	AK4	205	ENST00000672434.1;ENST00000671954.1;ENST00000673502.1;ENST00000672751.1;ENST00000672099.1;ENST00000362265.1;ENST00000545314.5;ENST00000497030.5;ENST00000470888.6;ENST00000546702.5;ENST00000395334.6;ENST00000327299.8;ENST00000474968.5	JAK1;MIR101-1;AK4	0;-49514	3716;406893;205	3716	JAK1	-40268	Distal Intergenic	5693	65107918	65108717	*	overlapEnd	104	78	Overlapping	11_EnhWk	Enhancer
chr1	66146651	66148082	26.93837074797067	1.9974256198070364	3.330357306471336e-10	1.2121872226252555e-7	chromHMM_19661	Intron (ENST00000329654.8/5142, intron 3 of 16)	1	65792514	66374278	581765	1	5142	ENST00000329654.8	354137	ENSG00000184588	PDE4B	phosphodiesterase 4B	chr1_66146651_66148082	PDE4B	5142	ENST00000329654.8;ENST00000341517.9;ENST00000423207.6;ENST00000531358.1;ENST00000532040.1;ENST00000526666.1;ENST00000412480.6	PDE4B	0;154035	5142	5142	PDE4B	354137	Intron	5762	66138718	66165317	*	inside	7933	7933	Overlapping	17_ReprPCWk	Other
chr1	66169105	66170498	45.62228512115847	1.254885898803093	2.243761671039082e-6	5.4943394765187776e-5	chromHMM_19662	Intron (ENST00000329654.8/5142, intron 3 of 16)	1	65792514	66374278	581765	1	5142	ENST00000329654.8	376591	ENSG00000184588	PDE4B	phosphodiesterase 4B	chr1_66169105_66170498	PDE4B	5142	ENST00000329654.8;ENST00000341517.9;ENST00000423207.6;ENST00000532040.1;ENST00000526666.1;ENST00000412480.6	PDE4B	0	5142	5142	PDE4B	376591	Intron	5763	66165318	66174917	*	inside	3787	3787	Overlapping	18_Quies	Other
chr1	66171195	66171874	19.47734442495096	1.3486924708153563	6.817702524762351e-5	7.652758024275021e-4	chromHMM_19662	Intron (ENST00000329654.8/5142, intron 3 of 16)	1	65792514	66374278	581765	1	5142	ENST00000329654.8	378681	ENSG00000184588	PDE4B	phosphodiesterase 4B	chr1_66171195_66171874	PDE4B	5142	ENST00000329654.8;ENST00000341517.9;ENST00000423207.6;ENST00000532040.1;ENST00000526666.1;ENST00000412480.6	PDE4B	0	5142	5142	PDE4B	378681	Intron	5764	66165318	66174917	*	inside	5877	3043	Overlapping	18_Quies	Other
chr1	66247412	66248109	22.67578844298383	1.0607527660616818	2.6943724192300754e-4	0.0022041	chromHMM_19669	Exon (ENST00000329654.8/5142, exon 4 of 17)	1	65792514	66374278	581765	1	5142	ENST00000329654.8	454898	ENSG00000184588	PDE4B	phosphodiesterase 4B	chr1_66247412_66248109	PDE4B	5142	ENST00000329654.8;ENST00000341517.9;ENST00000423207.6;ENST00000532040.1;ENST00000526666.1;ENST00000412480.6;ENST00000371048.7;ENST00000490695.1;ENST00000491340.2	PDE4B	0	5142	5142	PDE4B	454898	Exon	5773	66231318	66249317	*	inside	16094	1208	Overlapping	17_ReprPCWk	Other
chr1	66274818	66275788	86.45374327010727	0.8652886304334672	4.7244119664409935e-9	6.596988812993666e-7	chromHMM_19677	Intron (ENST00000329654.8/5142, intron 7 of 16)	1	65792514	66374278	581765	1	5142	ENST00000329654.8	482304	ENSG00000184588	PDE4B	phosphodiesterase 4B	chr1_66274818_66275788	PDE4B	5142	ENST00000329654.8;ENST00000341517.9;ENST00000423207.6;ENST00000532040.1;ENST00000526666.1;ENST00000412480.6;ENST00000371048.7;ENST00000490695.1;ENST00000491340.2	PDE4B	0	5142	5142	PDE4B	482304	Intron	5781	66275318	66275517	*	includeFeature	-500	271	Overlapping	11_EnhWk	Enhancer
chr1	66276169	66276696	60.63543099240851	0.7998712342056328	2.264124959254462e-6	5.52997502865747e-5	chromHMM_19680	Intron (ENST00000329654.8/5142, intron 7 of 16)	1	65792514	66374278	581765	1	5142	ENST00000329654.8	483655	ENSG00000184588	PDE4B	phosphodiesterase 4B	chr1_66276169_66276696	PDE4B	5142	ENST00000329654.8;ENST00000341517.9;ENST00000423207.6;ENST00000532040.1;ENST00000526666.1;ENST00000412480.6;ENST00000371048.7;ENST00000490695.1;ENST00000491340.2	PDE4B	0	5142	5142	PDE4B	483655	Intron	5782	66276118	66295917	*	inside	51	51	Overlapping	18_Quies	Other
chr1	66278169	66278680	41.03267187310787	0.9878391438248437	1.7231872776244757e-6	4.466538501814801e-5	chromHMM_19680	Intron (ENST00000329654.8/5142, intron 7 of 16)	1	65792514	66374278	581765	1	5142	ENST00000329654.8	485655	ENSG00000184588	PDE4B	phosphodiesterase 4B	chr1_66278169_66278680	PDE4B	5142	ENST00000329654.8;ENST00000341517.9;ENST00000423207.6;ENST00000532040.1;ENST00000526666.1;ENST00000412480.6;ENST00000371048.7;ENST00000490695.1;ENST00000491340.2	PDE4B	0	5142	5142	PDE4B	485655	Intron	5783	66276118	66295917	*	inside	2051	2051	Overlapping	18_Quies	Other
chr1	66282449	66282785	21.65402998845535	1.2467822202096304	2.3413655530909286e-8	1.933530945405698e-6	chromHMM_19680	Intron (ENST00000329654.8/5142, intron 7 of 16)	1	65792514	66374278	581765	1	5142	ENST00000329654.8	489935	ENSG00000184588	PDE4B	phosphodiesterase 4B	chr1_66282449_66282785	PDE4B	5142	ENST00000329654.8;ENST00000341517.9;ENST00000423207.6;ENST00000532040.1;ENST00000526666.1;ENST00000412480.6;ENST00000371048.7;ENST00000490695.1;ENST00000491340.2;ENST00000528771.5;ENST00000371045.9;ENST00000531025.5;ENST00000526197.5	PDE4B	0	5142	5142	PDE4B	489935	Intron	5784	66276118	66295917	*	inside	6331	6331	Overlapping	18_Quies	Other
chr1	66335655	66336533	253.52647960635124	0.5141469769716388	4.1963151966452413e-5	5.250429138570719e-4	chromHMM_19701	Intron (ENST00000329654.8/5142, intron 8 of 16)	1	65792514	66374278	581765	1	5142	ENST00000329654.8	543141	ENSG00000184588	PDE4B	phosphodiesterase 4B	chr1_66335655_66336533	PDE4B	5142	ENST00000329654.8;ENST00000341517.9;ENST00000423207.6;ENST00000412480.6;ENST00000528771.5;ENST00000371045.9;ENST00000531025.5;ENST00000526197.5;ENST00000480109.2;ENST00000534463.5;ENST00000524999.1;ENST00000483863.2	PDE4B	0;-23893	5142	5142	PDE4B	543141	Intron	5792	66333718	66335717	*	overlapEnd	1937	62	Overlapping	1_TssA	Promoter_active
chr1	66357444	66357983	23.345793833656295	0.7030508459674759	7.072104485787015e-4	0.00462063	chromHMM_19715	Intron (ENST00000329654.8/5142, intron 9 of 16)	1	65792514	66374278	581765	1	5142	ENST00000329654.8	564930	ENSG00000184588	PDE4B	phosphodiesterase 4B	chr1_66357444_66357983	PDE4B	5142	ENST00000329654.8;ENST00000341517.9;ENST00000423207.6;ENST00000412480.6;ENST00000528771.5;ENST00000371045.9;ENST00000531025.5;ENST00000526197.5;ENST00000480109.2;ENST00000534463.5;ENST00000524999.1;ENST00000483863.2	PDE4B	0;-2443	5142	5142	PDE4B	564930	Intron	5796	66356918	66361717	*	inside	526	526	Overlapping	6_TxWk	Tx
chr1	66373389	66375282	147.0730431078801	0.7230179725915887	1.0784255236727496e-6	3.114357301971709e-5	chromHMM_19720	3' UTR	1	65792514	66374278	581765	1	5142	ENST00000329654.8	580875	ENSG00000184588	PDE4B	phosphodiesterase 4B	chr1_66373389_66375282	PDE4B	5142	ENST00000329654.8;ENST00000341517.9;ENST00000423207.6;ENST00000412480.6;ENST00000528771.5;ENST00000371045.9;ENST00000531025.5;ENST00000526197.5;ENST00000480109.2;ENST00000534463.5;ENST00000524999.1;ENST00000483863.2	PDE4B	0;12963	5142	5142	PDE4B	580875	3' UTR	5801	66373318	66375517	*	inside	71	71	Overlapping	10_EnhA2	Enhancer
chr1	66380304	66380811	19.91793006116996	0.6815351525277205	7.30645398236134e-4	0.0047356	chromHMM_19721	Distal Intergenic	1	66367494	66368157	664	1	5142	ENST00000483863.2	12810	ENSG00000184588	PDE4B	phosphodiesterase 4B	chr1_66380304_66380811	PDE4B	5142	ENST00000329654.8;ENST00000341517.9;ENST00000423207.6;ENST00000412480.6;ENST00000528771.5;ENST00000371045.9;ENST00000531025.5;ENST00000526197.5;ENST00000480109.2;ENST00000534463.5;ENST00000524999.1;ENST00000483863.2	PDE4B	0;19878	5142	5142	PDE4B	12810	Distal Intergenic	5802	66375518	66385317	*	inside	4786	4506	Overlapping	18_Quies	Other
chr1	66542773	66543906	47.19905244824041	0.7312841840020531	9.691093367968961e-5	0.00100565	chromHMM_19763	Intron (ENST00000237247.10/84251, intron 2 of 26)	1	66533383	66744374	210992	1	84251	ENST00000237247.10	9390	ENSG00000118473	SGIP1	SH3GL interacting endocytic adaptor 1	chr1_66542773_66543906	SGIP1	84251	ENST00000237247.10;ENST00000371039.5;ENST00000493564.1;ENST00000424320.5;ENST00000371037.9;ENST00000468286.5;ENST00000497055.1	SGIP1	0	84251	5142	PDE4B	175279	Intron	5820	66543518	66544317	*	overlapStart	-745	388	Overlapping	11_EnhWk	Enhancer
chr1	66563095	66564346	67.06995429745126	0.6782888925228341	2.5759966718006517e-4	0.00213318	chromHMM_19765	Intron (ENST00000237247.10/84251, intron 2 of 26)	1	66533383	66744374	210992	1	84251	ENST00000237247.10	29712	ENSG00000118473	SGIP1	SH3GL interacting endocytic adaptor 1	chr1_66563095_66564346	SGIP1	84251	ENST00000237247.10;ENST00000371039.5;ENST00000493564.1;ENST00000424320.5;ENST00000371037.9;ENST00000468286.5;ENST00000497055.1	SGIP1	0	84251	200132	TCTEX1D1	-188113	Intron	5822	66562718	66564117	*	overlapEnd	377	229	Overlapping	10_EnhA2	Enhancer
chr1	67022828	67023412	41.1906	-0.53516	0.00150747	0.00820587	chromHMM_19862	Intron (ENST00000235345.6/23169, intron 8 of 11)	1	66999350	67054148	54799	2	23169	ENST00000235345.6	30736	ENSG00000116704	SLC35D1	solute carrier family 35 member D1	chr1_67022828_67023412	SLC35D1	23169	ENST00000355977.10;ENST00000371018.7;ENST00000357692.6;ENST00000371014.5;ENST00000371016.5;ENST00000401041.5;ENST00000355356.3;ENST00000401042.7;ENST00000235345.6	MIER1;SLC35D1	0	57708;23169	23169	SLC35D1	30736	Intron	5857	67021918	67022917	*	overlapEnd	910	89	Overlapping	11_EnhWk	Enhancer
chr1	67332614	67333611	43.29117597358385	0.5693249661387743	5.477081558571665e-4	0.00379488	chromHMM_19922	Intron (ENST00000262345.5/3595, intron 7 of 15)	1	67307364	67396900	89537	1	3595	ENST00000262345.5	25250	ENSG00000081985	IL12RB2	interleukin 12 receptor subunit beta 2	chr1_67332614_67333611	IL12RB2	3595	ENST00000262345.5;ENST00000541374.5;ENST00000544434.5;ENST00000371000.5;ENST00000648487.1;ENST00000441640.3;ENST00000465396.1	IL12RB2	0	3595	3595	IL12RB2	25250	Intron	5878	67321118	67353517	*	inside	11496	11496	Overlapping	18_Quies	Other
chr1	67371019	67371754	51.25996043940575	-0.615826	6.084790727740913e-4	0.00411808	chromHMM_19932	Intron (ENST00000262345.5/3595, intron 10 of 15)	1	67307364	67396900	89537	1	3595	ENST00000262345.5	63655	ENSG00000081985	IL12RB2	interleukin 12 receptor subunit beta 2	chr1_67371019_67371754	IL12RB2	3595	ENST00000262345.5;ENST00000541374.5;ENST00000544434.5;ENST00000371000.5;ENST00000648487.1;ENST00000441640.3;ENST00000465396.1;ENST00000370994.8;ENST00000370995.6;ENST00000361219.10;ENST00000370990.5;ENST00000493607.1;ENST00000462814.1;ENST00000484880.1	IL12RB2;SERBP1	0	3595;26135	3595	IL12RB2	63655	Intron	5881	67370918	67371717	*	overlapEnd	101	37	Overlapping	11_EnhWk	Enhancer
chr1	67384629	67385622	34.389654556428425	-1.16445	4.706416919597484e-6	9.729914515169606e-5	chromHMM_19942	Intron (ENST00000262345.5/3595, intron 13 of 15)	1	67307364	67396900	89537	1	3595	ENST00000262345.5	77265	ENSG00000081985	IL12RB2	interleukin 12 receptor subunit beta 2	chr1_67384629_67385622	IL12RB2	3595	ENST00000262345.5;ENST00000541374.5;ENST00000544434.5;ENST00000371000.5;ENST00000648487.1;ENST00000441640.3;ENST00000465396.1;ENST00000370994.8;ENST00000370995.6;ENST00000361219.10;ENST00000370990.5;ENST00000493607.1;ENST00000462814.1;ENST00000484880.1;ENST00000490406.1	IL12RB2;SERBP1	0	3595;26135	3595	IL12RB2	77265	Intron	5883	67384318	67389117	*	inside	311	311	Overlapping	6_TxWk	Tx
chr1	67710328	67710965	34.331763214913245	0.7069387728336131	3.663740454407523e-4	0.00278696	chromHMM_20059	Intron (ENST00000370982.4/55970, intron 2 of 3)	1	67701475	67833467	131993	2	55970	ENST00000370982.4	122502	ENSG00000172380	GNG12	G protein subunit gamma 12	chr1_67710328_67710965	GADD45A	1647	ENST00000370986.9;ENST00000370985.4;ENST00000648742.1;ENST00000650283.1;ENST00000460575.1;ENST00000617962.2;ENST00000484245.1;ENST00000370982.4	GADD45A;GNG12	0;25114;25099;24923;24652	1647;55970	1647	GADD45A	24652	Intron	5932	67707718	67713317	*	inside	2610	2352	Overlapping	6_TxWk	Tx
chr1	67713609	67713950	23.466179277779847	0.7097406807450112	3.269372030378752e-5	4.324144109367478e-4	chromHMM_20060	Intron (ENST00000370982.4/55970, intron 2 of 3)	1	67701475	67833467	131993	2	55970	ENST00000370982.4	119517	ENSG00000172380	GNG12	G protein subunit gamma 12	chr1_67713609_67713950	GADD45A	1647	ENST00000370986.9;ENST00000370985.4;ENST00000648742.1;ENST00000650283.1;ENST00000460575.1;ENST00000617962.2;ENST00000484245.1;ENST00000370982.4	GADD45A;GNG12	0;28395;28380;28204;27933	1647;55970	1647	GADD45A	27933	Intron	5933	67713318	67715517	*	inside	291	291	Overlapping	11_EnhWk	Enhancer
chr1	67717830	67718839	89.27950854039953	0.8748769655293052	4.085750405380285e-5	5.136746639022927e-4	chromHMM_20064	Intron (ENST00000370982.4/55970, intron 2 of 3)	1	67701475	67833467	131993	2	55970	ENST00000370982.4	114628	ENSG00000172380	GNG12	G protein subunit gamma 12	chr1_67717830_67718839	GADD45A	1647	ENST00000370986.9;ENST00000370985.4;ENST00000648742.1;ENST00000650283.1;ENST00000460575.1;ENST00000617962.2;ENST00000484245.1;ENST00000370982.4	GADD45A;GNG12	0;32616;32601;32425;32154	1647;55970	1647	GADD45A	32154	Intron	5935	67718318	67718517	*	includeFeature	-488	322	Overlapping	10_EnhA2	Enhancer
chr1	67735559	67736651	75.85413948639649	0.6428983432394443	3.48918282531246e-5	4.547346702006666e-4	chromHMM_20078	Intron (ENST00000370982.4/55970, intron 2 of 3)	1	67701475	67833467	131993	2	55970	ENST00000370982.4	96816	ENSG00000172380	GNG12	G protein subunit gamma 12	chr1_67735559_67736651	GADD45A	1647	ENST00000370986.9;ENST00000370985.4;ENST00000648742.1;ENST00000650283.1;ENST00000460575.1;ENST00000617962.2;ENST00000484245.1;ENST00000370982.4;ENST00000494936.1	GADD45A;GNG12	0;50345;50330;50154;49883	1647;55970	1647	GADD45A	49883	Intron	5942	67734518	67735917	*	overlapEnd	1041	358	Overlapping	6_TxWk	Tx
chr1	67945541	67946540	33.702337525661086	0.7658972234234247	6.662706819565606e-4	0.00441842	chromHMM_20149	Intron (ENST00000420587.5/100289178, intron 1 of 9)	1	67832303	68202987	370685	1	100289178	ENST00000420587.5	113238	ENSG00000232284	GNG12-AS1	GNG12, DIRAS3 and WLS antisense RNA 1	chr1_67945541_67946540	DIRAS3	9077	ENST00000420587.5;ENST00000413628.5	GNG12-AS1	0	100289178	100289178	GNG12-AS1	113238	Intron	5968	67850718	67958717	*	inside	94823	12177	Overlapping	18_Quies	Other
chr1	68159639	68160895	87.07492023193451	-0.687439	1.0988311629995868e-4	0.00110508	chromHMM_20181	Intron (ENST00000420587.5/100289178, intron 9 of 9)	1	67832303	68202987	370685	1	100289178	ENST00000420587.5	327336	ENSG00000232284	GNG12-AS1	GNG12, DIRAS3 and WLS antisense RNA 1	chr1_68159639_68160895	WLS	79971	ENST00000420587.5;ENST00000413628.5;ENST00000354777.6;ENST00000262348.9;ENST00000370976.7;ENST00000498615.1;ENST00000434072.1;ENST00000491811.5;ENST00000497187.5;ENST00000534713.5;ENST00000530486.5;ENST00000533537.5;ENST00000370973.2;ENST00000471243.2;ENST00000491076.1;ENST00000527864.1;ENST00000408276.1;ENST00000370971.1	GNG12-AS1;WLS;MIR1262	0;-21477;21282;22715	100289178;79971;100302279	100289178	GNG12-AS1	327336	Intron	5979	68159318	68159717	*	overlapEnd	321	78	Overlapping	11_EnhWk	Enhancer
chr1	69645565	69646030	18.449959792732024	0.944016	3.7643893894692487e-4	0.00284819	chromHMM_20361	Intron (ENST00000651989.1/57554, intron 1 of 26)	1	69568261	70121887	553627	1	57554	ENST00000651989.1	77304	ENSG00000033122	LRRC7	leucine rich repeat containing 7	chr1_69645565_69646030	LRRC7	57554	ENST00000651989.1;ENST00000310961.9;ENST00000370958.5	LRRC7	0	57554	57554	LRRC7	77304	Intron	6040	69605118	69656917	*	inside	40447	10887	Overlapping	18_Quies	Other
chr1	69914125	69916020	84.4967	0.5463839765787478	9.62627452128093e-4	0.00583707	chromHMM_20383	Intron (ENST00000651989.1/57554, intron 7 of 26)	1	69568261	70121887	553627	1	57554	ENST00000651989.1	345864	ENSG00000033122	LRRC7	leucine rich repeat containing 7	chr1_69914125_69916020	PIN1P1	5301	ENST00000651989.1;ENST00000310961.9;ENST00000370958.5;ENST00000651217.1;ENST00000415775.2;ENST00000412108.1;ENST00000439639.2	LRRC7;PIN1P1	0;-3302;-3337	57554;5301	57554	LRRC7	345864	Intron	6051	69906318	69937717	*	inside	7807	7807	Overlapping	18_Quies	Other
chr1	70214055	70214791	34.90424299772747	-0.60192	7.488106753259307e-4	0.00482798	chromHMM_20429	Intron (ENST00000370951.5/9295, intron 1 of 12)	1	70205682	70251617	45936	1	9295	ENST00000370951.5	8373	ENSG00000116754	SRSF11	serine and arginine rich splicing factor 11	chr1_70214055_70214791	SRSF11	9295	ENST00000370952.4;ENST00000370951.5;ENST00000463877.1;ENST00000370950.7;ENST00000475204.5;ENST00000395136.6;ENST00000473950.5;ENST00000469170.5;ENST00000486667.5;ENST00000481648.5;ENST00000463116.1;ENST00000484162.5;ENST00000370949.1;ENST00000463859.5;ENST00000460795.5;ENST00000461935.1;ENST00000489188.1;ENST00000370944.9;ENST00000262346.6;ENST00000464236.1	LRRC40;SRSF11;ANKRD13C	0;-13631;-15273;-34951;62052	55631;9295;81573	55631	LRRC40	-8476	Intron	6060	70213718	70214517	*	overlapEnd	337	274	Overlapping	11_EnhWk	Enhancer
chr1	70292831	70294419	173.35686862170448	-0.518733	1.9378772258666828e-5	2.9096816285954373e-4	chromHMM_20462	Intron (ENST00000370944.9/81573, intron 8 of 12)	1	70258999	70354722	95724	2	81573	ENST00000370944.9	60303	ENSG00000118454	ANKRD13C	ankyrin repeat domain 13C	chr1_70292831_70294419	ANKRD13C	81573	ENST00000370951.5;ENST00000370950.7;ENST00000395136.6;ENST00000484162.5;ENST00000370949.1;ENST00000463859.5;ENST00000460795.5;ENST00000461935.1;ENST00000489188.1;ENST00000370944.9;ENST00000262346.6;ENST00000464236.1;ENST00000490846.5;ENST00000498735.1	SRSF11;ANKRD13C	0;43089;-15988	9295;81573	11147	HHLA3	-60386	Intron	6066	70292718	70292917	*	overlapEnd	113	86	Overlapping	11_EnhWk	Enhancer
chr1	70315603	70317703	263.10132576060175	-0.617546	7.963827275336071e-5	8.641324094939575e-4	chromHMM_20474	Intron (ENST00000370944.9/81573, intron 3 of 12)	1	70258999	70354722	95724	2	81573	ENST00000370944.9	37019	ENSG00000118454	ANKRD13C	ankyrin repeat domain 13C	chr1_70315603_70317703	ANKRD13C	81573	ENST00000370944.9;ENST00000262346.6;ENST00000464236.1;ENST00000490846.5;ENST00000498735.1;ENST00000361764.8;ENST00000370940.6;ENST00000359875.9;ENST00000486110.1;ENST00000463058.5;ENST00000531950.1;ENST00000525653.1	ANKRD13C;HHLA3	0;-38760	81573;11147	11147	HHLA3	-37102	Intron	6068	70314918	70316917	*	overlapEnd	685	685	Overlapping	11_EnhWk	Enhancer
chr1	70338551	70339769	99.13733516627354	-0.828325	6.549605835276257e-5	7.409596890002011e-4	chromHMM_20482	Intron (ENST00000370944.9/81573, intron 1 of 12)	1	70258999	70354722	95724	2	81573	ENST00000370944.9	14953	ENSG00000118454	ANKRD13C	ankyrin repeat domain 13C	chr1_70338551_70339769	ANKRD13C	81573	ENST00000370944.9;ENST00000262346.6;ENST00000490846.5;ENST00000498735.1;ENST00000361764.8;ENST00000370940.6;ENST00000359875.9;ENST00000486110.1;ENST00000463058.5;ENST00000531950.1;ENST00000525653.1	ANKRD13C;HHLA3	0	81573;11147	11147	HHLA3	-15036	Intron	6070	70338918	70339317	*	includeFeature	-367	367	Overlapping	1_TssA	Promoter_active
chr1	74179760	74181247	60.527768173048315	-1.3695	2.596625860610344e-8	2.068187839679362e-6	chromHMM_20836	3' UTR	1	74026015	74198176	172162	2	127255	ENST00000354431.9	16929	ENSG00000162620	LRRIQ3	leucine rich repeats and IQ motif containing 3	chr1_74179760_74181247	LRRIQ3	127255	ENST00000354431.9;ENST00000395089.5;ENST00000415760.5;ENST00000468759.1;ENST00000370909.6;ENST00000444984.1;ENST00000495179.1;ENST00000370911.7;ENST00000463724.1;ENST00000370898.7;ENST00000557284.6;ENST00000467578.6;ENST00000524915.5;ENST00000370894.9;ENST00000370899.7;ENST00000482102.2;ENST00000370895.5;ENST00000529485.5;ENST00000534632.5;ENST00000533006.1;ENST00000648585.1;ENST00000370893.1;ENS…	LRRIQ3;FPGT;FPGT-TNNI3K	0;-23911	127255;8790;100526835	100526835	FPGT-TNNI3K	-16988	3' UTR	6126	74176117	74180316	*	overlapEnd	3643	556	Overlapping	18_Quies	Other
chr1	74585992	74587117	214.29886120869298	-0.633482	7.645246749604507e-8	4.450345656204603e-6	chromHMM_20872	Intron (ENST00000612390.4/101927320, intron 1 of 2)	1	74568123	74673792	105670	2	127254	ENST00000326665.10	86675	ENSG00000178965	ERICH3	glutamate rich 3	chr1_74585992_74587117	ERICH3-AS1	101927320	ENST00000557284.6;ENST00000648585.1;ENST00000326637.8;ENST00000465473.1;ENST00000433746.2;ENST00000326665.10;ENST00000614534.1;ENST00000612390.4;ENST00000420661.6;ENST00000416017.1;ENST00000620678.1;ENST00000479666.1	FPGT-TNNI3K;TNNI3K;ERICH3;ERICH3-AS1	0;45737;-7414;-2686;47624	100526835;51086;127254;101927320	100526835	FPGT-TNNI3K	45737	Intron	6138	74586717	74586916	*	includeFeature	-725	201	Overlapping	1_TssA	Promoter_active
chr1	74587435	74588345	153.2810551507221	-0.735233	7.670773000114875e-7	2.429036144865661e-5	chromHMM_20873	Intron (ENST00000612390.4/101927320, intron 1 of 2)	1	74568123	74673792	105670	2	127254	ENST00000326665.10	85447	ENSG00000178965	ERICH3	glutamate rich 3	chr1_74587435_74588345	ERICH3-AS1	101927320	ENST00000557284.6;ENST00000648585.1;ENST00000326637.8;ENST00000465473.1;ENST00000433746.2;ENST00000326665.10;ENST00000614534.1;ENST00000612390.4;ENST00000420661.6;ENST00000416017.1;ENST00000620678.1;ENST00000479666.1	FPGT-TNNI3K;TNNI3K;ERICH3;ERICH3-AS1	0;47180;-8857;-1458;46396	100526835;51086;127254;101927320	100526835	FPGT-TNNI3K	47180	Intron	6139	74586917	74588516	*	inside	518	171	Overlapping	10_EnhA2	Enhancer
chr1	75784494	75785062	23.71478799168097	0.7066044818983226	7.827871283623745e-5	8.521847811403869e-4	chromHMM_21039	Intron (ENST00000528016.1/5876, intron 3 of 4)	1	75749497	75787575	38079	1	5876	ENST00000528016.1	34997	ENSG00000137955	RABGGTB	Rab geranylgeranyltransferase subunit beta	chr1_75784494_75785062	RABGGTB	5876	ENST00000541113.5;ENST00000370841.8;ENST00000526196.5;ENST00000526129.5;ENST00000370834.9;ENST00000532509.5;ENST00000530953.6;ENST00000525808.5;ENST00000534334.5;ENST00000420607.6;ENST00000529059.5;ENST00000526930.1;ENST00000444241.1;ENST00000532207.5;ENST00000528016.1;ENST00000481374.1;ENST00000496055.5;ENST00000485459.5;ENST00000473406.5;ENST00000370826.3;ENST00000497648.1;ENST00000319942.8;ENS…	ACADM;DLSTP1;RABGGTB;SNORD45C;SNORD45A;SNORD45B;MSH4	0;51978;49863;-39718;39017;34043;-2010;-2827;-4415;-8320	34;1744;5876;692085;26805;26804;4438	26805	SNORD45A	-2827	Intron	6164	75779516	75785515	*	inside	4978	453	Overlapping	18_Quies	Other
chr1	75790976	75791322	24.43302662213293	0.6181694103036887	5.432085328022573e-4	0.00377134	chromHMM_21045	Promoter (<=1kb)	1	75791269	75791859	591	1	5876	ENST00000467748.1	0	ENSG00000137955	RABGGTB	Rab geranylgeranyltransferase subunit beta	chr1_75790976_75791322	RABGGTB	5876	ENST00000541113.5;ENST00000370841.8;ENST00000526196.5;ENST00000526129.5;ENST00000370834.9;ENST00000532509.5;ENST00000530953.6;ENST00000525808.5;ENST00000534334.5;ENST00000420607.6;ENST00000529059.5;ENST00000526930.1;ENST00000444241.1;ENST00000532207.5;ENST00000528016.1;ENST00000481374.1;ENST00000496055.5;ENST00000485459.5;ENST00000473406.5;ENST00000370826.3;ENST00000497648.1;ENST00000319942.8;ENS…	ACADM;DLSTP1;RABGGTB;SNORD45C;SNORD45A;SNORD45B;MSH4	0;58460;56345;-46200;45499;40525;3904;3087;1499;-2060	34;1744;5876;692085;26805;26804;4438	26805	SNORD45A	3087	Promoter	6166	75790116	75791515	*	inside	860	193	Overlapping	8_EnhG2	Enhancer
chr1	76267569	76268176	23.817453081026034	1.5105968152744547	1.0311484745658754e-9	2.474115077468943e-7	chromHMM_21093	Intron (ENST00000328299.4/256435, intron 1 of 4)	1	76074746	76634603	559858	1	256435	ENST00000328299.4	192823	ENSG00000184005	ST6GALNAC3	ST6 N-acetylgalactosaminide alpha-2,6-sialyltransferase 3	chr1_76267569_76268176	ST6GALNAC3	256435	ENST00000328299.4;ENST00000621530.1;ENST00000464140.1	ST6GALNAC3	0	256435	256435	ST6GALNAC3	192823	Intron	6186	76253716	76288715	*	inside	13853	13853	Overlapping	18_Quies	Other
chr1	76294630	76295350	35.379557165504835	1.0510469634416966	3.7435510741284523e-6	8.141696028298983e-5	chromHMM_21094	Intron (ENST00000328299.4/256435, intron 1 of 4)	1	76074746	76634603	559858	1	256435	ENST00000328299.4	219884	ENSG00000184005	ST6GALNAC3	ST6 N-acetylgalactosaminide alpha-2,6-sialyltransferase 3	chr1_76294630_76295350	ST6GALNAC3	256435	ENST00000328299.4;ENST00000621530.1;ENST00000464140.1	ST6GALNAC3	0	256435	256435	ST6GALNAC3	219884	Intron	6190	76288716	76350715	*	inside	5914	5914	Overlapping	17_ReprPCWk	Other
chr1	77430710	77432062	58.75113776675118	0.7492669564633115	8.289669985202636e-5	8.908970678804684e-4	chromHMM_21231	Exon (ENST00000666710.1/ENST00000666710.1, exon 2 of 2)	1	77282019	77559966	277948	1	26289	ENST00000354567.7	148691	ENSG00000154027	AK5	adenylate kinase 5	chr1_77430710_77432062	AK5	26289	ENST00000354567.7;ENST00000344720.9;ENST00000465146.5;ENST00000530826.1;ENST00000527263.1	AK5	0	26289	26009	ZZZ3	152981	Exon	6221	77428316	77433515	*	inside	2394	1453	Overlapping	13_Het	Other
chr1	78237337	78238295	105.82226029629005	-0.587188	1.2331153433205551e-5	2.0549436841738795e-4	chromHMM_21491	Intron (ENST00000436742.5/149047, intron 1 of 5)	1	78229599	78293890	64292	1	149047	ENST00000436742.5	7738	ENSG00000237413	MGC27382	uncharacterized MGC27382	chr1_78237337_78238295	MGC27382	149047	ENST00000436742.5;ENST00000413519.1	MGC27382	0	149047	149047	MGC27382	7738	Intron	6299	78236717	78238316	*	inside	620	21	Overlapping	11_EnhWk	Enhancer
chr1	78246960	78247810	77.60336631769023	-0.637651	3.285187691159444e-4	0.00256411	chromHMM_21493	Intron (ENST00000436742.5/149047, intron 1 of 5)	1	78229599	78293890	64292	1	149047	ENST00000436742.5	17361	ENSG00000237413	MGC27382	uncharacterized MGC27382	chr1_78246960_78247810	MGC27382	149047	ENST00000436742.5;ENST00000413519.1	MGC27382	0	149047	149047	MGC27382	17361	Intron	6300	78247317	78247916	*	overlapStart	-357	106	Overlapping	11_EnhWk	Enhancer
chr1	78472580	78473238	81.77455117262592	0.5379091242128585	0.00184726	0.00956403	chromHMM_21533	Intron (ENST00000370758.5/5737, intron 2 of 3)	1	78303884	78539749	235866	1	5737	ENST00000370758.5	168696	ENSG00000122420	PTGFR	prostaglandin F receptor	chr1_78472580_78473238	PTGFR	5737	ENST00000370758.5;ENST00000370757.8;ENST00000370756.3;ENST00000497923.5	PTGFR	0	5737	10964	IFI44L	-146684	Intron	6305	78472516	78472915	*	overlapEnd	64	64	Overlapping	11_EnhWk	Enhancer
chr1	78619299	78620278	139.97263455378274	0.8304710492032802	1.0350330657566651e-4	0.00105533	chromHMM_21561	Promoter (<=1kb)	1	78619922	78628207	8286	1	10964	ENST00000452835.1	0	ENSG00000137959	IFI44L	interferon induced protein 44 like	chr1_78619299_78620278	IFI44L	10964	ENST00000452835.1;ENST00000476521.5;ENST00000370751.10;ENST00000459784.5;ENST00000476876.5;ENST00000486882.5;ENST00000462041.1;ENST00000450498.1;ENST00000474002.1;ENST00000494910.1;ENST00000470323.5;ENST00000370747.9;ENST00000438486.1;ENST00000495254.5;ENST00000467790.5;ENST00000472152.5;ENST00000485662.1;ENST00000476911.1;ENST00000446486.1	IFI44L;IFI44	0;-5392;-7628;-7707;-9357;-16414;-39041;-42338;-42457	10964;10561	10964	IFI44L	0	Promoter	6309	78619916	78620315	*	overlapStart	-617	37	Overlapping	3_TssFlnkU	Other
chr1	78620451	78621490	133.6290814397483	0.9531147724028329	1.7052224921841573e-4	0.00156036	chromHMM_21562	Promoter (<=1kb)	1	78620469	78641550	21082	1	10964	ENST00000476876.5	0	ENSG00000137959	IFI44L	interferon induced protein 44 like	chr1_78620451_78621490	IFI44L	10964	ENST00000452835.1;ENST00000476521.5;ENST00000370751.10;ENST00000459784.5;ENST00000476876.5;ENST00000486882.5;ENST00000462041.1;ENST00000450498.1;ENST00000474002.1;ENST00000494910.1;ENST00000470323.5;ENST00000370747.9;ENST00000438486.1;ENST00000495254.5;ENST00000467790.5;ENST00000472152.5;ENST00000485662.1;ENST00000476911.1;ENST00000446486.1	IFI44L;IFI44	0;-4180;-6416;-6495;-8145;-15202;-37829;-41126;-41245	10964;10561	10964	IFI44L	0	Promoter	6310	78620316	78620515	*	overlapEnd	135	64	Overlapping	1_TssA	Promoter_active
chr1	78622643	78623096	45.533525562548796	0.6799015246129108	0.00126375	0.00716269	chromHMM_21567	Promoter (2-3kb)	1	78619922	78628207	8286	1	10964	ENST00000452835.1	2721	ENSG00000137959	IFI44L	interferon induced protein 44 like	chr1_78622643_78623096	IFI44L	10964	ENST00000452835.1;ENST00000476521.5;ENST00000370751.10;ENST00000459784.5;ENST00000476876.5;ENST00000486882.5;ENST00000462041.1;ENST00000450498.1;ENST00000474002.1;ENST00000494910.1;ENST00000470323.5;ENST00000370747.9;ENST00000438486.1;ENST00000495254.5;ENST00000467790.5;ENST00000472152.5;ENST00000485662.1;ENST00000476911.1;ENST00000446486.1	IFI44L;IFI44	0;-2574;-4810;-4889;-6539;-13596;-36223;-39520;-39639	10964;10561	10964	IFI44L	2721	Promoter	6311	78622716	78622915	*	includeFeature	-73	73	Overlapping	10_EnhA2	Enhancer
chr1	78645747	78646133	29.991711022112025	0.7967931896667199	4.36811877706782e-5	5.416208981129664e-4	chromHMM_21576	3' UTR	1	78620448	78646145	25698	1	10964	ENST00000370751.10	25299	ENSG00000137959	IFI44L	interferon induced protein 44 like	chr1_78645747_78646133	IFI44	10561	ENST00000452835.1;ENST00000476521.5;ENST00000370751.10;ENST00000459784.5;ENST00000476876.5;ENST00000486882.5;ENST00000462041.1;ENST00000450498.1;ENST00000474002.1;ENST00000494910.1;ENST00000470323.5;ENST00000370747.9;ENST00000438486.1;ENST00000495254.5;ENST00000467790.5;ENST00000472152.5;ENST00000485662.1;ENST00000476911.1;ENST00000446486.1	IFI44L;IFI44	0;20077;17841;17762;16112;9055;-13186;-16483;-16602	10964;10561	10964	IFI44L	25299	3' UTR	6312	78643716	78649115	*	inside	2031	2031	Overlapping	18_Quies	Other
chr1	78649023	78651173	273.2442934026974	0.6222223581117522	1.724791976412342e-4	0.00157423	chromHMM_21578	Promoter (<=1kb)	1	78649796	78662756	12961	1	10561	ENST00000470323.5	0	ENSG00000137965	IFI44	interferon induced protein 44	chr1_78649023_78651173	IFI44	10561	ENST00000452835.1;ENST00000476521.5;ENST00000370751.10;ENST00000459784.5;ENST00000476876.5;ENST00000486882.5;ENST00000462041.1;ENST00000450498.1;ENST00000474002.1;ENST00000494910.1;ENST00000470323.5;ENST00000370747.9;ENST00000438486.1;ENST00000495254.5;ENST00000467790.5;ENST00000472152.5;ENST00000485662.1;ENST00000476911.1;ENST00000446486.1	IFI44L;IFI44	0;23353;21117;21038;19388;12331;-8146;-11443;-11562	10964;10561	10561	IFI44	0	Promoter	6313	78649716	78649915	*	includeFeature	-693	693	Overlapping	1_TssA	Promoter_active
chr1	81808094	81808514	80.12405010023467	-0.663293	3.0055343467116433e-7	1.2004091735489506e-5	chromHMM_21906	Intron (ENST00000370721.5/23266, intron 4 of 24)	1	81306166	81992422	686257	1	23266	ENST00000370728.5	501928	ENSG00000117114	ADGRL2	adhesion G protein-coupled receptor L2	chr1_81808094_81808514	ADGRL2	23266	ENST00000370728.5;ENST00000370730.5;ENST00000370721.5;ENST00000370723.5;ENST00000370725.5;ENST00000370727.5;ENST00000469377.6;ENST00000359929.7;ENST00000370717.6;ENST00000627151.2;ENST00000319517.10;ENST00000370713.5;ENST00000370715.5	ADGRL2	0	23266	101927434	LOC101927434	-250392	Intron	6414	81807716	81808115	*	overlapEnd	378	21	Overlapping	11_EnhWk	Enhancer
chr1	81818445	81819089	34.93678299259033	-0.707461	7.48006163645035e-4	0.0048244	chromHMM_21918	Intron (ENST00000370721.5/23266, intron 4 of 24)	1	81306166	81992422	686257	1	23266	ENST00000370728.5	512279	ENSG00000117114	ADGRL2	adhesion G protein-coupled receptor L2	chr1_81818445_81819089	ADGRL2	23266	ENST00000370728.5;ENST00000370730.5;ENST00000370721.5;ENST00000370723.5;ENST00000370725.5;ENST00000370727.5;ENST00000469377.6;ENST00000359929.7;ENST00000370717.6;ENST00000627151.2;ENST00000319517.10;ENST00000370713.5;ENST00000370715.5	ADGRL2	0	23266	101927434	LOC101927434	-260743	Intron	6416	81818316	81818515	*	overlapEnd	129	70	Overlapping	11_EnhWk	Enhancer
chr1	82072751	82074295	28.53313547930949	0.7589364338374888	3.823095835991743e-4	0.00288164	chromHMM_21968	Distal Intergenic	1	81988392	81990709	2318	1	23266	ENST00000464551.1	84359	ENSG00000117114	ADGRL2	adhesion G protein-coupled receptor L2	chr1_82072751_82074295	ADGRL2	23266	NA	NA	NA	NA	101927434	LOC101927434	-515049	Distal Intergenic	6445	82048117	82110516	*	inside	24634	24634	Overlapping	18_Quies	Other
chr1	82152087	82153405	48.42628313337962	0.6051559009277399	0.00155189	0.00839198	chromHMM_21971	Distal Intergenic	1	81988392	81990709	2318	1	23266	ENST00000464551.1	163695	ENSG00000117114	ADGRL2	adhesion G protein-coupled receptor L2	chr1_82152087_82153405	ADGRL2	23266	NA	NA	NA	NA	101927434	LOC101927434	-594385	Distal Intergenic	6449	82152317	82152916	*	includeFeature	-230	230	Overlapping	11_EnhWk	Enhancer
chr1	83754008	83754716	80.65851700153198	-0.644344	4.1354231931525927e-4	0.00305985	chromHMM_22127	Intron (ENST00000417975.1/101927587, intron 1 of 2)	1	83575776	83860996	285221	2	101927587	ENST00000417975.1	106280	ENSG00000233008	LINC01725	long intergenic non-protein coding RNA 1725	chr1_83754008_83754716	LINC01725	101927587	ENST00000417975.1;ENST00000670031.1;ENST00000662803.1;ENST00000457273.5	LINC01725;LOC101927560	0	101927587;101927560	101927560	LOC101927560	105830	Intron	6529	83753918	83754917	*	inside	90	90	Overlapping	11_EnhWk	Enhancer
chr1	83756611	83757817	307.4085112578615	-0.515461	7.519661474927431e-4	0.00484411	chromHMM_22129	Intron (ENST00000417975.1/101927587, intron 1 of 2)	1	83575776	83860996	285221	2	101927587	ENST00000417975.1	103179	ENSG00000233008	LINC01725	long intergenic non-protein coding RNA 1725	chr1_83756611_83757817	LINC01725	101927587	ENST00000417975.1;ENST00000670031.1;ENST00000662803.1;ENST00000457273.5	LINC01725;LOC101927560	0	101927587;101927560	101927560	LOC101927560	102729	Intron	6530	83756518	83756917	*	overlapEnd	93	93	Overlapping	11_EnhWk	Enhancer
chr1	83761899	83762141	103.5277615569365	-0.717839	3.596634756754068e-4	0.00274892	chromHMM_22135	Intron (ENST00000417975.1/101927587, intron 1 of 2)	1	83575776	83860996	285221	2	101927587	ENST00000417975.1	98855	ENSG00000233008	LINC01725	long intergenic non-protein coding RNA 1725	chr1_83761899_83762141	LINC01725	101927587	ENST00000417975.1;ENST00000670031.1;ENST00000662803.1;ENST00000457273.5	LINC01725;LOC101927560	0	101927587;101927560	101927560	LOC101927560	98405	Intron	6531	83761318	83761917	*	overlapEnd	581	18	Overlapping	11_EnhWk	Enhancer
chr1	83764705	83766598	848.5451765456877	-0.609036	7.12560949645323e-8	4.229542547571669e-6	chromHMM_22142	Intron (ENST00000417975.1/101927587, intron 1 of 2)	1	83575776	83860996	285221	2	101927587	ENST00000417975.1	94398	ENSG00000233008	LINC01725	long intergenic non-protein coding RNA 1725	chr1_83764705_83766598	LINC01725	101927587	ENST00000417975.1;ENST00000670031.1;ENST00000662803.1;ENST00000457273.5	LINC01725;LOC101927560	0	101927587;101927560	101927560	LOC101927560	93948	Intron	6532	83764318	83765317	*	overlapEnd	387	387	Overlapping	11_EnhWk	Enhancer
chr1	83769067	83769813	220.78554283021558	-0.700702	5.148726753487244e-11	3.4482968733059074e-8	chromHMM_22155	Intron (ENST00000417975.1/101927587, intron 1 of 2)	1	83575776	83860996	285221	2	101927587	ENST00000417975.1	91183	ENSG00000233008	LINC01725	long intergenic non-protein coding RNA 1725	chr1_83769067_83769813	LINC01725	101927587	ENST00000417975.1;ENST00000670031.1;ENST00000662803.1;ENST00000457273.5	LINC01725;LOC101927560	0	101927587;101927560	101927560	LOC101927560	90733	Intron	6533	83769118	83769717	*	includeFeature	-51	51	Overlapping	1_TssA	Promoter_active
chr1	83775779	83776722	87.15275693034653	-0.581613	3.5741992809237086e-5	4.631238469122734e-4	chromHMM_22160	Intron (ENST00000417975.1/101927587, intron 1 of 2)	1	83575776	83860996	285221	2	101927587	ENST00000417975.1	84274	ENSG00000233008	LINC01725	long intergenic non-protein coding RNA 1725	chr1_83775779_83776722	LINC01725	101927587	ENST00000417975.1;ENST00000670031.1;ENST00000662803.1;ENST00000457273.5	LINC01725;LOC101927560	0	101927587;101927560	101927560	LOC101927560	83824	Intron	6534	83775918	83777117	*	overlapStart	-139	139	Overlapping	11_EnhWk	Enhancer
chr1	83781645	83782257	51.94262180159372	-0.701512	9.625163328676104e-7	2.8554509453753053e-5	chromHMM_22162	Intron (ENST00000417975.1/101927587, intron 1 of 2)	1	83575776	83860996	285221	2	101927587	ENST00000417975.1	78739	ENSG00000233008	LINC01725	long intergenic non-protein coding RNA 1725	chr1_83781645_83782257	LINC01725	101927587	ENST00000417975.1;ENST00000670031.1;ENST00000662803.1;ENST00000457273.5;ENST00000419733.1;ENST00000413975.5;ENST00000417565.5	LINC01725;LOC101927560	0	101927587;101927560	101927560	LOC101927560	78289	Intron	6535	83781318	83782517	*	inside	327	260	Overlapping	11_EnhWk	Enhancer
chr1	83900801	83902318	224.4993980756403	-0.539241	3.3319042801114246e-05	4.391693246871149e-4	chromHMM_22199	Exon (ENST00000477524.5/79739, exon 21 of 28)	1	83865024	83999132	134109	2	79739	ENST00000260505.13	96814	ENSG00000137941	TTLL7	tubulin tyrosine ligase like 7	chr1_83900801_83902318	TTLL7	79739	ENST00000417975.1;ENST00000670031.1;ENST00000457273.5;ENST00000419733.1;ENST00000413975.5;ENST00000417565.5;ENST00000657125.1;ENST00000260505.13;ENST00000474957.5;ENST00000488014.5;ENST00000477524.5;ENST00000480174.5;ENST00000472688.5;ENST00000480533.1;ENST00000472937.1;ENST00000485638.5;ENST00000464289.1;ENST00000474702.1;ENST00000610996.1;ENST00000482783.1;ENST00000467670.1	LINC01725;LOC101927560;TTLL7	0	101927587;101927560;79739	79739	TTLL7	96814	Exon	6553	83901118	83901517	*	includeFeature	-317	317	Overlapping	10_EnhA2	Enhancer
chr1	84090127	84091466	122.48875099003521	0.6489967019141443	1.0081616416656068e-4	0.0010349	chromHMM_22240	Intron (ENST00000370689.6/5567, intron 1 of 9)	1	84078062	84238498	160437	1	5567	ENST00000370689.6	12065	ENSG00000142875	PRKACB	protein kinase cAMP-activated catalytic subunit beta	chr1_84090127_84091466	PRKACB	5567	ENST00000370689.6;ENST00000370688.7	PRKACB	0	5567	5567	PRKACB	12065	Intron	6565	84091118	84091317	*	includeFeature	-991	149	Overlapping	11_EnhWk	Enhancer
chr1	84143616	84145944	405.7864341363656	0.5752531183817857	3.0847983653200107e-6	7.024179091759717e-5	chromHMM_22251	Promoter (<=1kb)	1	84144271	84238498	94228	1	5567	ENST00000370685.7	0	ENSG00000142875	PRKACB	protein kinase cAMP-activated catalytic subunit beta	chr1_84143616_84145944	PRKACB	5567	ENST00000370689.6;ENST00000370688.7;ENST00000370685.7;ENST00000470673.5;ENST00000370684.5;ENST00000436133.5;ENST00000370682.7;ENST00000394838.6;ENST00000610703.4;ENST00000446538.5;ENST00000432111.5;ENST00000450730.5;ENST00000370680.5;ENST00000413538.5;ENST00000417530.5;ENST00000394839.6;ENST00000614872.4;ENST00000467507.1;ENST00000610457.1	PRKACB	0;-32891	5567	5567	PRKACB	0	Promoter	6569	84144518	84144917	*	includeFeature	-902	902	Overlapping	1_TssA	Promoter_active
chr1	84436946	84437732	88.18036386858074	0.5438756512579016	2.521442387916035e-5	3.5587609822423347e-4	chromHMM_22314	Distal Intergenic	1	84408230	84415008	6779	1	58511	ENST00000370662.3	28716	ENSG00000137976	DNASE2B	deoxyribonuclease 2 beta	chr1_84436946_84437732	DNASE2B	58511	ENST00000454967.1;ENST00000471089.5;ENST00000370665.3;ENST00000370662.3;ENST00000370656.5;ENST00000370654.6	SAMD13;UOX;DNASE2B;RPF1	0	148418;391051;58511;80135	80135	RPF1	-41527	Distal Intergenic	6597	84435718	84449517	*	inside	1228	1228	Overlapping	18_Quies	Other
chr1	85027172	85027866	25.15842375737655	0.9734645688577875	1.1814298793419092e-6	3.34276383138527e-5	chromHMM_22464	Intron (ENST00000370596.5/126820, intron 1 of 21)	1	84999147	85133138	133992	1	126820	ENST00000370596.5	28025	ENSG00000162643	WDR63	WD repeat domain 63	chr1_85027172_85027866	MCOLN3	55283	ENST00000370608.8;ENST00000463065.5;ENST00000284027.5;ENST00000531325.5;ENST00000531874.1;ENST00000370596.5;ENST00000370589.7;ENST00000474447.1;ENST00000341115.8;ENST00000370587.5;ENST00000490600.6;ENST00000475312.1;ENST00000326813.12;ENST00000294664.11;ENST00000528899.5;ENST00000464801.1	MCOLN2;WDR63;MCOLN3	0;-3652;-34461	255231;126820;55283	100616481	MIR4423	-105928	Intron	6635	85025118	85040717	*	inside	2054	2054	Overlapping	18_Quies	Other
chr1	85125788	85126721	170.73603171901723	-0.620871	2.6225052017216354e-4	0.002162	chromHMM_22483	Promoter (<=1kb)	1	85126553	85130181	3629	1	126820	ENST00000484007.1	0	ENSG00000162643	WDR63	WD repeat domain 63	chr1_85125788_85126721	WDR63	126820	ENST00000370596.5;ENST00000326813.12;ENST00000294664.11;ENST00000528899.5;ENST00000464801.1;ENST00000484007.1;ENST00000580922.1;ENST00000341460.6	WDR63;MIR4423;SYDE2	0;63461;-7073	126820;100616481;84144	100616481	MIR4423	-7073	Promoter	6637	85126718	85132117	*	overlapStart	-930	3	Overlapping	6_TxWk	Tx
chr1	85330750	85331296	22.167616387139898	0.6940009414501481	8.300495045827296e-4	0.00522226	chromHMM_22547	Intron (ENST00000654182.1/646626, intron 2 of 2)	1	85276388	85347731	71344	1	646626	ENST00000654182.1	54362	NA	LOC646626	uncharacterized LOC646626	chr1_85330750_85331296	LOC646626	646626	ENST00000654182.1;ENST00000427819.5;ENST00000535924.6;ENST00000483110.5;ENST00000284031.13;ENST00000426972.7;ENST00000633113.1	LOC646626;DDAH1	0	646626;23576	646626	LOC646626	54362	Intron	6675	85328718	85330917	*	overlapEnd	2032	167	Overlapping	10_EnhA2	Enhancer
chr1	85398108	85399163	194.35125027152327	-0.54137	4.6095648170440326e-5	5.650258910997903e-4	chromHMM_22593	Exon (ENST00000427819.5/646626, exon 5 of 5)	1	85276715	85399963	123249	1	646626	ENST00000427819.5	121393	NA	LOC646626	uncharacterized LOC646626	chr1_85398108_85399163	DDAH1	23576	ENST00000427819.5;ENST00000535924.6;ENST00000483110.5;ENST00000284031.13;ENST00000426972.7;ENST00000633113.1	LOC646626;DDAH1	0	646626;23576	646626	LOC646626	121393	Exon	6692	85397118	85398117	*	overlapEnd	990	9	Overlapping	11_EnhWk	Enhancer
chr1	85427102	85428005	95.18298291594274	-0.543778	2.4109389646887326e-6	5.809320955259847e-5	chromHMM_22613	Intron (ENST00000426125.1/ENST00000426125.1, intron 2 of 2)	1	85318481	85578250	259770	2	23576	ENST00000535924.6	150245	ENSG00000153904	DDAH1	dimethylarginine dimethylaminohydrolase 1	chr1_85427102_85428005	DDAH1	23576	ENST00000427819.5;ENST00000535924.6;ENST00000483110.5;ENST00000284031.13;ENST00000426972.7;ENST00000633113.1	LOC646626;DDAH1	0	646626;23576	23576	DDAH1	150245	Intron	6699	85420918	85427317	*	overlapEnd	6184	215	Overlapping	6_TxWk	Tx
chr1	85612664	85613348	42.38129641608546	0.6498272953145334	1.6085085911309783e-4	0.00149268	chromHMM_22690	Distal Intergenic	1	85581200	85582099	900	1	3491	ENST00000480413.1	31464	ENSG00000142871	CCN1	cellular communication network factor 1	chr1_85612664_85613348	CCN1	3491	ENST00000535924.6;ENST00000483110.5;ENST00000426972.7;ENST00000498304.5;ENST00000467530.5;ENST00000467666.2;ENST00000451137.7;ENST00000480413.1;ENST00000370574.4;ENST00000431532.6	DDAH1;CCN1;ZNHIT6	0	23576;3491;54680	3491	CCN1	31464	Distal Intergenic	6722	85612518	85612917	*	overlapEnd	146	146	Overlapping	11_EnhWk	Enhancer
chr1	86389113	86390039	93.84807613226538	0.5236198664313595	3.4346391768948155e-4	0.00265137	chromHMM_22830	Intron (ENST00000359242.7/57489, intron 1 of 17)	1	86346824	86396262	49439	2	57489	ENST00000359242.7	6223	ENSG00000122417	ODF2L	outer dense fiber of sperm tails 2 like	chr1_86389113_86390039	ODF2L	57489	ENST00000359242.7;ENST00000460698.6;ENST00000370566.7;ENST00000462648.5;ENST00000294678.6;ENST00000317336.11;ENST00000531412.5;ENST00000476054.5;ENST00000473792.2;ENST00000524695.5;ENST00000472144.5;ENST00000618009.1;ENST00000463933.5;ENST00000534092.5;ENST00000496592.5;ENST00000488879.6;ENST00000479890.5;ENST00000486557.1;ENST00000472368.1;ENST00000480440.5;ENST00000394733.2;ENST00000478286.2;EN…	ODF2L;MIR7856;CLCA2	0;-32569;-28301;-33796;-14113;-28192;-31426;-28577;-18057;-16532	57489;102465842;9635	57489	ODF2L	6223	Intron	6746	86389718	86395317	*	overlapStart	-605	321	Overlapping	18_Quies	Other
chr1	86859816	86861926	914.2742097405957	-0.51147	3.0186040703297536e-5	4.065337274555381e-4	chromHMM_22916	Downstream (<1kb)	1	86863517	86903352	39836	2	9403	ENST00000497861.5	41426	ENSG00000183291	SELENOF	selenoprotein F	chr1_86859816_86861926	SELENOF	9403	ENST00000331835.10;ENST00000611507.4;ENST00000616787.4;ENST00000370554.5;ENST00000648872.1;ENST00000469566.5;ENST00000401030.4;ENST00000497861.5;ENST00000467557.1	SELENOF	0	9403	9403	SELENOF	41426	Downstream	6773	86860518	86860917	*	includeFeature	-702	702	Overlapping	10_EnhA2	Enhancer
chr1	86938395	86939420	45.628381224347294	-0.511337	0.0013034	0.00733659	chromHMM_22955	Intron (ENST00000370550.10/9653, intron 1 of 6)	1	86914635	87109982	195348	1	9653	ENST00000370550.10	23760	ENSG00000153936	HS2ST1	heparan sulfate 2-O-sulfotransferase 1	chr1_86938395_86939420	HS2ST1	9653	ENST00000331835.10;ENST00000611507.4;ENST00000616787.4;ENST00000370554.5;ENST00000648872.1;ENST00000469566.5;ENST00000401030.4;ENST00000497861.5;ENST00000467557.1;ENST00000370550.10;ENST00000370551.8;ENST00000591456.1	SELENOF;HS2ST1	0	9403;9653	9403	SELENOF	-23971	Intron	6785	86937918	86939117	*	overlapEnd	477	303	Overlapping	11_EnhWk	Enhancer
chr1	87225871	87226724	31.95431657534128	0.6669228558979755	5.126615674017589e-4	0.00360388	chromHMM_23009	Intron (ENST00000640491.1/101927844, intron 2 of 3)	1	87212669	87251331	38663	1	101927844	ENST00000640491.1	13202	ENSG00000284240	LINC02801	long intergenic non-protein coding RNA 2801	chr1_87225871_87226724	LINC02801	101927844	ENST00000640491.1;ENST00000640362.1	LINC02801	0	101927844	8543	LMO4	-102156	Intron	6807	87226118	87226317	*	includeFeature	-247	247	Overlapping	11_EnhWk	Enhancer
chr1	87523286	87524133	21.932598159398314	0.7241737556673103	0.00118951	0.00684491	chromHMM_23055	Distal Intergenic	1	87353521	87371683	18163	2	100505768	ENST00000452509.2	-151603	ENSG00000227290	LINC01364	long intergenic non-protein coding RNA 1364	chr1_87523286_87524133	LINC01364	100505768	NA	NA	NA	NA	8543	LMO4	191505	Distal Intergenic	6825	87523118	87538917	*	inside	168	168	Overlapping	18_Quies	Other
chr1	87805752	87806835	25.2605	0.7183144899932482	3.343118999506473e-4	0.00259693	chromHMM_23089	Exon (ENST00000623157.1/ENST00000623157.1, exon 1 of 1)	1	87353521	87371683	18163	2	100505768	ENST00000452509.2	-434069	ENSG00000227290	LINC01364	long intergenic non-protein coding RNA 1364	chr1_87805752_87806835	LINC01364	100505768	NA	NA	NA	NA	8543	LMO4	473971	Exon	6846	87797118	87903117	*	inside	8634	8634	Overlapping	18_Quies	Other
chr1	88104061	88104816	34.055198313657854	0.7226540390051474	7.42558076604215e-5	8.182730410014802e-4	chromHMM_23099	Intron (ENST00000642677.1/ENST00000642677.1, intron 1 of 6)	1	88540303	88570860	30558	2	101927891	ENST00000425750.2	466044	ENSG00000237505	PKN2-AS1	PKN2 antisense RNA 1	chr1_88104061_88104816	PKN2-AS1	101927891	NA	NA	NA	NA	5586	PKN2	-579406	Intron	6861	88041118	88117517	*	inside	62943	12701	Overlapping	18_Quies	Other
chr1	89072634	89073124	51.33880853611776	-0.691846	4.445199324813498e-5	5.491036141588351e-4	chromHMM_23346	Distal Intergenic	1	89062707	89065230	2524	2	2633	ENST00000469194.1	-7404	ENSG00000117228	GBP1	guanylate binding protein 1	chr1_89072634_89073124	GBP1	2633	ENST00000370482.6;ENST00000370481.9;ENST00000489444.6;ENST00000493594.6;ENST00000235878.5;ENST00000564665.1;ENST00000475853.2;ENST00000568006.1;ENST00000564037.1;ENST00000370473.5;ENST00000484970.1;ENST00000479889.1;ENST00000468959.1;ENST00000495131.1;ENST00000459831.1;ENST00000493139.1;ENST00000469194.1;ENST00000464839.5;ENST00000370466.4;ENST00000493802.5;ENST00000463660.1	GBP3;GBP1;GBP2	0;-17293;-17257;-16575;-15693;-13279;-12357	2635;2633;2634	2633	GBP1	-7404	Distal Intergenic	6942	89072718	89073717	*	overlapStart	-84	84	Overlapping	11_EnhWk	Enhancer
chr1	89080722	89081606	51.03284474364452	0.5297630062533346	1.9880735903982685e-4	0.00175043	chromHMM_23347	Distal Intergenic	1	89062707	89065230	2524	2	2633	ENST00000469194.1	-15492	ENSG00000117228	GBP1	guanylate binding protein 1	chr1_89080722_89081606	GBP1	2633	ENST00000370473.5;ENST00000484970.1;ENST00000479889.1;ENST00000468959.1;ENST00000495131.1;ENST00000459831.1;ENST00000493139.1;ENST00000469194.1;ENST00000464839.5;ENST00000370466.4;ENST00000493802.5;ENST00000463660.1	GBP1;GBP2	0;-25381;-25345;-24663;-23781;-21367;-20445	2633;2634	2633	GBP1	-15492	Distal Intergenic	6943	89073718	89103317	*	inside	7004	7004	Overlapping	18_Quies	Other
chr1	89270687	89271156	29.635696411657545	0.5158788868935248	0.00174714	0.00917017	chromHMM_23407	Promoter (<=1kb)	1	89260582	89270863	10282	2	115362	ENST00000370459.7	0	ENSG00000154451	GBP5	guanylate binding protein 5	chr1_89270687_89271156	GBP5	115362	ENST00000481145.1;ENST00000370459.7;ENST00000471171.1;ENST00000490568.1;ENST00000443807.1;ENST00000446360.1	GBP5;LOC729930	0;19181	115362;729930	115362	GBP5	0	Promoter	6962	89263118	89271517	*	inside	7569	361	Overlapping	6_TxWk	Tx
chr1	89272673	89273136	55.369860380042034	0.9377131098326092	4.020173267740906e-9	5.965627885229986e-7	chromHMM_23408	Promoter (<=1kb)	1	89262698	89272804	10107	2	115362	ENST00000443807.1	0	ENSG00000154451	GBP5	guanylate binding protein 5	chr1_89272673_89273136	GBP5	115362	ENST00000481145.1;ENST00000370459.7;ENST00000471171.1;ENST00000490568.1;ENST00000443807.1;ENST00000446360.1	GBP5;LOC729930	0;17201	115362;729930	115362	GBP5	0	Promoter	6963	89271518	89272917	*	overlapEnd	1155	219	Overlapping	2_TssFlnk	Promoter_active
chr1	89274303	89275265	76.07746425308285	1.087536935199353	1.8491403356658144e-8	1.6560708549363615e-6	chromHMM_23410	Promoter (1-2kb)	1	89262698	89272804	10107	2	115362	ENST00000443807.1	-1499	ENSG00000154451	GBP5	guanylate binding protein 5	chr1_89274303_89275265	GBP5	115362	ENST00000481145.1;ENST00000370459.7;ENST00000471171.1;ENST00000490568.1;ENST00000443807.1;ENST00000446360.1	GBP5;LOC729930	0;15072	115362;729930	115362	GBP5	-1499	Promoter	6964	89274318	89274917	*	includeFeature	-15	15	Overlapping	10_EnhA2	Enhancer
chr1	89277786	89278168	27.143241655462223	0.9251137602547262	4.360985545547677e-7	1.587324741860453e-5	chromHMM_23411	Distal Intergenic	1	89262698	89272804	10107	2	115362	ENST00000443807.1	-4982	ENSG00000154451	GBP5	guanylate binding protein 5	chr1_89277786_89278168	GBP5	115362	ENST00000481145.1;ENST00000370459.7;ENST00000471171.1;ENST00000490568.1;ENST00000443807.1;ENST00000446360.1	GBP5;LOC729930	0;12169	115362;729930	115362	GBP5	-4982	Distal Intergenic	6965	89274918	89284917	*	inside	2868	2868	Overlapping	18_Quies	Other
chr1	89278491	89279748	112.25035817197457	1.003124142280631	2.984162534954837e-8	2.2961035033923245e-6	chromHMM_23411	Distal Intergenic	1	89262698	89272804	10107	2	115362	ENST00000443807.1	-5687	ENSG00000154451	GBP5	guanylate binding protein 5	chr1_89278491_89279748	GBP5	115362	ENST00000481145.1;ENST00000370459.7;ENST00000471171.1;ENST00000490568.1;ENST00000443807.1;ENST00000446360.1	GBP5;LOC729930	0;10589	115362;729930	115362	GBP5	-5687	Distal Intergenic	6966	89274918	89284917	*	inside	3573	3573	Overlapping	18_Quies	Other
chr1	89390194	89391288	39.266085700339005	-0.738458	1.6597860442914137e-4	0.0015285	chromHMM_23432	Distal Intergenic	1	89407679	89424934	17256	1	400759	ENST00000513638.5	-16391	ENSG00000225492	GBP1P1	guanylate binding protein 1 pseudogene 1	chr1_89390194_89391288	GBP1P1	400759	ENST00000370456.4;ENST00000513638.5;ENST00000394662.2	GBP6;GBP1P1	0	163351;400759	400759	GBP1P1	-16391	Distal Intergenic	6975	89390442	89391241	*	includeFeature	-248	47	Overlapping	11_EnhWk	Enhancer
chr1	89607202	89607797	62.88659513936199	0.5552411979599357	6.796216857181527e-4	0.0044847	chromHMM_23482	Intron (ENST00000443562.2/400761, intron 1 of 4)	1	89581291	89632855	51565	2	400761	ENST00000655657.1	25058	ENSG00000231999	LRRC8C-DT	LRRC8C divergent transcript	chr1_89607202_89607797	LRRC8C-DT	400761	ENST00000449440.5;ENST00000640258.1;ENST00000639264.1;ENST00000330947.6;ENST00000439853.5;ENST00000358200.5;ENST00000655657.1;ENST00000666228.1;ENST00000443562.2;ENST00000666079.1;ENST00000660266.1;ENST00000415584.7;ENST00000655898.1;ENST00000526694.2;ENST00000666432.1;ENST00000528692.1;ENST00000479252.1;ENST00000370454.9;ENST00000370453.5;ENST00000482063.1	LRRC8B;LRRC8C-DT;LRRC8C;LRRC8D	0	23507;400761;84230;55144	400761	LRRC8C-DT	25058	Intron	6993	89605642	89608041	*	inside	1560	244	Overlapping	6_TxWk	Tx
chr1	89610883	89611231	16.112961261146697	1.1298045604948739	4.734411402072224e-6	9.775295988710927e-5	chromHMM_23484	Intron (ENST00000443562.2/400761, intron 1 of 4)	1	89581291	89632855	51565	2	400761	ENST00000655657.1	21624	ENSG00000231999	LRRC8C-DT	LRRC8C divergent transcript	chr1_89610883_89611231	LRRC8C-DT	400761	ENST00000449440.5;ENST00000640258.1;ENST00000639264.1;ENST00000330947.6;ENST00000439853.5;ENST00000358200.5;ENST00000655657.1;ENST00000666228.1;ENST00000443562.2;ENST00000666079.1;ENST00000660266.1;ENST00000415584.7;ENST00000655898.1;ENST00000526694.2;ENST00000666432.1;ENST00000528692.1;ENST00000479252.1;ENST00000370454.9;ENST00000370453.5;ENST00000482063.1	LRRC8B;LRRC8C-DT;LRRC8C;LRRC8D	0	23507;400761;84230;55144	400761	LRRC8C-DT	21624	Intron	6995	89609442	89616841	*	inside	1441	1441	Overlapping	18_Quies	Other
chr1	89657883	89658481	38.98616863179924	1.0029610710585684	3.616102118186234e-8	2.6126676390236195e-6	chromHMM_23499	Intron (ENST00000429074.1/ENST00000429074.1, intron 2 of 3)	1	89633072	89764518	131447	1	84230	ENST00000479252.1	24811	ENSG00000171488	LRRC8C	leucine rich repeat containing 8 VRAC subunit C	chr1_89657883_89658481	LRRC8C	84230	ENST00000655657.1;ENST00000666228.1;ENST00000443562.2;ENST00000666079.1;ENST00000660266.1;ENST00000415584.7;ENST00000655898.1;ENST00000526694.2;ENST00000666432.1;ENST00000528692.1;ENST00000479252.1;ENST00000370454.9;ENST00000370453.5;ENST00000482063.1	LRRC8C-DT;LRRC8C;LRRC8D	0	400761;84230;55144	400761	LRRC8C-DT	-24967	Intron	7004	89644842	89693241	*	inside	13041	13041	Overlapping	18_Quies	Other
chr1	89698236	89699485	74.42123267163205	0.6766282933068584	4.855761369506714e-5	5.878780756819004e-4	chromHMM_23501	Intron (ENST00000479252.1/84230, intron 2 of 3)	1	89633072	89764518	131447	1	84230	ENST00000479252.1	65164	ENSG00000171488	LRRC8C	leucine rich repeat containing 8 VRAC subunit C	chr1_89698236_89699485	LRRC8C	84230	ENST00000479252.1;ENST00000370454.9;ENST00000370453.5;ENST00000482063.1	LRRC8C;LRRC8D	0	84230;55144	400761	LRRC8C-DT	-65320	Intron	7010	89693642	89706241	*	inside	4594	4594	Overlapping	18_Quies	Other
chr1	89719232	89720018	94.62728696712045	0.6695196786449725	3.191619656098034e-6	7.204485699249612e-5	chromHMM_23506	3' UTR	1	89633072	89764518	131447	1	84230	ENST00000479252.1	86160	ENSG00000171488	LRRC8C	leucine rich repeat containing 8 VRAC subunit C	chr1_89719232_89720018	LRRC8C	84230	ENST00000479252.1;ENST00000370454.9;ENST00000370453.5;ENST00000482063.1	LRRC8C;LRRC8D	0	84230;55144	400761	LRRC8C-DT	-86316	3' UTR	7013	89719042	89720641	*	inside	190	190	Overlapping	10_EnhA2	Enhancer
chr1	89721229	89721706	41.759441427979795	0.8766799505650495	2.4204429618844257e-6	5.830764882331725e-5	chromHMM_23508	Intron (ENST00000479252.1/84230, intron 2 of 3)	1	89633072	89764518	131447	1	84230	ENST00000479252.1	88157	ENSG00000171488	LRRC8C	leucine rich repeat containing 8 VRAC subunit C	chr1_89721229_89721706	LRRC8C	84230	ENST00000479252.1;ENST00000370454.9;ENST00000370453.5;ENST00000482063.1	LRRC8C;LRRC8D	0	84230;55144	400761	LRRC8C-DT	-88313	Intron	7014	89721442	89721841	*	overlapStart	-213	135	Overlapping	10_EnhA2	Enhancer
chr1	89739216	89740494	34.28234314319851	0.9772665167843746	3.187345298347573e-6	7.198836534010774e-5	chromHMM_23511	Intron (ENST00000479252.1/84230, intron 2 of 3)	1	89633072	89764518	131447	1	84230	ENST00000479252.1	106144	ENSG00000171488	LRRC8C	leucine rich repeat containing 8 VRAC subunit C	chr1_89739216_89740494	LRRC8D	55144	ENST00000479252.1;ENST00000370454.9;ENST00000370453.5;ENST00000482063.1	LRRC8C;LRRC8D	0	84230;55144	400761	LRRC8C-DT	-106300	Intron	7018	89737042	89754041	*	inside	2174	2174	Overlapping	18_Quies	Other
chr1	89754346	89754799	32.704548097357254	0.5304632548733296	0.0013959	0.00772778	chromHMM_23512	Intron (ENST00000479252.1/84230, intron 2 of 3)	1	89633072	89764518	131447	1	84230	ENST00000479252.1	121274	ENSG00000171488	LRRC8C	leucine rich repeat containing 8 VRAC subunit C	chr1_89754346_89754799	LRRC8D	55144	ENST00000479252.1;ENST00000370454.9;ENST00000370453.5;ENST00000482063.1	LRRC8C;LRRC8D	0	84230;55144	400761	LRRC8C-DT	-121430	Intron	7019	89754042	89754441	*	overlapEnd	304	95	Overlapping	11_EnhWk	Enhancer
chr1	89906400	89907042	42.16666844302408	0.6833014555171506	1.1261205670167398e-4	0.00112665	chromHMM_23580	Intron (ENST00000370453.5/55144, intron 3 of 3)	1	89633140	89933250	300111	1	55144	ENST00000370453.5	273260	ENSG00000171492	LRRC8D	leucine rich repeat containing 8 VRAC subunit D	chr1_89906400_89907042	LRRC8D	55144	ENST00000370453.5;ENST00000525774.5;ENST00000337338.9;ENST00000394593.7;ENST00000532201.5;ENST00000414841.1;ENST00000527156.1;ENST00000441269.2	LRRC8D	0	55144	284695	ZNF326	-88068	Intron	7045	89904242	89906441	*	overlapEnd	2158	41	Overlapping	6_TxWk	Tx
chr1	90124653	90125796	413.6406665816456	-0.53037	1.703965182039812e-5	2.639832342332959e-4	chromHMM_23642	Distal Intergenic	1	89995137	90035531	40395	1	284695	ENST00000370447.3	129516	ENSG00000162664	ZNF326	zinc finger protein 326	chr1_90124653_90125796	ZNF326	284695	NA	NA	NA	NA	284695	ZNF326	129516	Distal Intergenic	7064	90124643	90125842	*	inside	10	10	Overlapping	9_EnhA1	Enhancer
chr1	90856523	90857649	46.21792092748661	1.4504763752618148	1.423549562115835e-4	0.00135359	chromHMM_23741	Distal Intergenic	1	90851759	90855253	3495	1	105378854	ENST00000425185.2	4764	NA	LINC01763	long intergenic non-protein coding RNA 1763	chr1_90856523_90857649	LINC01763	105378854	ENST00000671059.1;ENST00000659034.1;ENST00000669273.1;ENST00000657053.1;ENST00000635581.2;ENST00000634619.2;ENST00000668679.1;ENST00000435649.3;ENST00000653770.1;ENST00000658618.1;ENST00000606660.1;ENST00000455680.5;ENST00000443802.2;ENST00000655784.1;ENST00000670437.1;ENST00000670363.1;ENST00000664774.1;ENST00000635959.1;ENST00000671243.1;ENST00000636917.1;ENST00000637260.1;ENST00000652632.1;ENS…	LINC02609;LINC01763	0;-24322;-20362;-20349;-20095;-21834;-20961;4764	105378853;105378854	105378853	LINC02609	-4865	Distal Intergenic	7072	90852444	90877443	*	inside	4079	4079	Overlapping	18_Quies	Other
chr1	90861104	90861564	14.855480818296398	1.171182159988552	2.5842584008206562e-5	3.623032617022622e-4	chromHMM_23741	Exon (ENST00000606898.1/ENST00000606898.1, exon 2 of 2)	1	90851759	90855253	3495	1	105378854	ENST00000425185.2	9345	NA	LINC01763	long intergenic non-protein coding RNA 1763	chr1_90861104_90861564	LINC01763	105378854	ENST00000671059.1;ENST00000659034.1;ENST00000669273.1;ENST00000657053.1;ENST00000635581.2;ENST00000634619.2;ENST00000668679.1;ENST00000435649.3;ENST00000653770.1;ENST00000658618.1;ENST00000606660.1;ENST00000455680.5;ENST00000443802.2;ENST00000655784.1;ENST00000670437.1;ENST00000670363.1;ENST00000664774.1;ENST00000635959.1;ENST00000671243.1;ENST00000636917.1;ENST00000637260.1;ENST00000652632.1;ENS…	LINC02609;LINC01763	0;-28903;-24943;-24930;-24676;-26415;-25542;9345	105378853;105378854	105378853	LINC02609	-9446	Exon	7073	90852444	90877443	*	inside	8660	8660	Overlapping	18_Quies	Other
chr1	91526307	91526811	25.206633981083144	0.7177772509673948	5.514575142929986e-4	0.00381324	chromHMM_23881	Distal Intergenic	1	91513127	91520280	7154	1	8317	ENST00000486509.1	13180	ENSG00000097046	CDC7	cell division cycle 7	chr1_91526307_91526811	CDC7	8317	ENST00000234626.11;ENST00000428239.5;ENST00000426137.1;ENST00000497611.1;ENST00000486509.1	CDC7	0	8317	8317	CDC7	13180	Distal Intergenic	7115	91502044	91548643	*	inside	24263	21832	Overlapping	18_Quies	Other
chr1	91548142	91549609	109.78346516143367	0.5979698031334701	2.6501306240086938e-5	3.6923060716273086e-4	chromHMM_23882	Distal Intergenic	1	91513127	91520280	7154	1	8317	ENST00000486509.1	35015	ENSG00000097046	CDC7	cell division cycle 7	chr1_91548142_91549609	CDC7	8317	ENST00000234626.11;ENST00000428239.5;ENST00000426137.1;ENST00000497611.1;ENST00000486509.1	CDC7	0	8317	8317	CDC7	35015	Distal Intergenic	7119	91548644	91549043	*	includeFeature	-502	502	Overlapping	10_EnhA2	Enhancer
chr1	91555865	91556791	65.85246660632147	0.5819260318192636	2.1710834108947316e-4	0.00187393	chromHMM_23884	Distal Intergenic	1	91513127	91520280	7154	1	8317	ENST00000486509.1	42738	ENSG00000097046	CDC7	cell division cycle 7	chr1_91555865_91556791	CDC7	8317	ENST00000234626.11;ENST00000428239.5;ENST00000426137.1;ENST00000497611.1;ENST00000486509.1	CDC7	0	8317	8317	CDC7	42738	Distal Intergenic	7121	91555244	91556843	*	inside	621	52	Overlapping	10_EnhA2	Enhancer
chr1	91769813	91770997	268.70592260474626	-0.537588	0.00122395	0.00699218	chromHMM_23958	3' UTR	1	91680343	91886151	205809	2	7049	ENST00000212355.9	115154	ENSG00000069702	TGFBR3	transforming growth factor beta receptor 3	chr1_91769813_91770997	TGFBR3	7049	ENST00000212355.9;ENST00000533089.5;ENST00000370399.6;ENST00000525962.5;ENST00000532540.5;ENST00000465892.6;ENST00000529608.1;ENST00000468996.2;ENST00000417833.2	TGFBR3	0	7049	676	BRDT	-178374	3' UTR	7153	91770444	91770643	*	includeFeature	-631	354	Overlapping	11_EnhWk	Enhancer
chr1	91803275	91804498	92.92525561848457	0.5958164897888718	2.607361178635563e-5	3.649585597544936e-4	chromHMM_23986	Intron (ENST00000533089.5/7049, intron 1 of 19)	1	91680343	91886151	205809	2	7049	ENST00000212355.9	81653	ENSG00000069702	TGFBR3	transforming growth factor beta receptor 3	chr1_91803275_91804498	TGFBR3	7049	ENST00000212355.9;ENST00000533089.5;ENST00000370399.6;ENST00000525962.5;ENST00000532540.5;ENST00000465892.6;ENST00000468996.2;ENST00000417833.2	TGFBR3	0	7049	676	BRDT	-144873	Intron	7165	91802844	91804643	*	inside	431	145	Overlapping	10_EnhA2	Enhancer
chr1	91947958	91949368	54.65541850257535	1.3041258941310752	1.0668839244471877e-9	2.509909486159841e-7	chromHMM_24038	Promoter (<=1kb)	1	91949371	92014421	65051	1	676	ENST00000362005.7	-3	ENSG00000137948	BRDT	bromodomain testis associated	chr1_91947958_91949368	BRDT	676	ENST00000370399.6;ENST00000394530.7;ENST00000399546.6;ENST00000362005.7;ENST00000370389.6;ENST00000423434.5;ENST00000440509.5;ENST00000427104.5;ENST00000449584.5;ENST00000476711.5;ENST00000470955.5;ENST00000461218.5;ENST00000426141.5;ENST00000448194.5;ENST00000355011.7;ENST00000552654.1;ENST00000548992.5;ENST00000450792.5;ENST00000484833.5;ENST00000457265.1;ENST00000402388.1;ENST00000484781.1	TGFBR3;BRDT	0;-3;-4;-16;-30;-33;-35;-66;-2794;-27713	7049;676	676	BRDT	-3	Promoter	7192	91948844	91949243	*	includeFeature	-886	125	Overlapping	12_ZNF/Rpts	Other
chr1	92311787	92312316	19.687580327704374	0.9733425171913778	6.043711582190318e-7	2.026933938317688e-5	chromHMM_24095	Intron (ENST00000610020.2/79871, intron 6 of 12)	1	92299059	92402056	102998	1	79871	ENST00000610020.2	12728	ENSG00000122484	RPAP2	RNA polymerase II associated protein 2	chr1_92311787_92312316	RPAP2	79871	ENST00000370360.8;ENST00000495106.5;ENST00000495852.6;ENST00000463560.1;ENST00000487911.1;ENST00000610020.2;ENST00000484158.1;ENST00000477322.1	GLMN;RPAP2	0;-40135;-25195	11146;79871	11146	GLMN	-12800	Intron	7197	92308244	92320243	*	inside	3543	3543	Overlapping	6_TxWk	Tx
chr1	92315658	92316553	68.55579869067937	0.5716166764431706	6.697065554315661e-5	7.543271101143596e-4	chromHMM_24095	Intron (ENST00000610020.2/79871, intron 6 of 12)	1	92299059	92402056	102998	1	79871	ENST00000610020.2	16599	ENSG00000122484	RPAP2	RNA polymerase II associated protein 2	chr1_92315658_92316553	RPAP2	79871	ENST00000370360.8;ENST00000495106.5;ENST00000495852.6;ENST00000463560.1;ENST00000487911.1;ENST00000610020.2;ENST00000484158.1;ENST00000477322.1	GLMN;RPAP2	0;-44006;-29066	11146;79871	11146	GLMN	-16671	Intron	7198	92308244	92320243	*	inside	7414	3690	Overlapping	6_TxWk	Tx
chr1	92317786	92318287	37.44212101002118	0.6074843697677014	9.320773757907734e-5	9.761511756992297e-4	chromHMM_24095	Intron (ENST00000610020.2/79871, intron 6 of 12)	1	92299059	92402056	102998	1	79871	ENST00000610020.2	18727	ENSG00000122484	RPAP2	RNA polymerase II associated protein 2	chr1_92317786_92318287	RPAP2	79871	ENST00000370360.8;ENST00000495106.5;ENST00000495852.6;ENST00000463560.1;ENST00000487911.1;ENST00000610020.2;ENST00000484158.1;ENST00000477322.1	GLMN;RPAP2	0;-46134;-31194	11146;79871	11146	GLMN	-18799	Intron	7199	92308244	92320243	*	inside	9542	1956	Overlapping	6_TxWk	Tx
chr1	92323358	92324021	28.18694484606356	0.9388966543209142	8.341537953054904e-7	2.5796186061619452e-5	chromHMM_24098	Exon (ENST00000610020.2/79871, exon 8 of 13)	1	92299059	92402056	102998	1	79871	ENST00000610020.2	24299	ENSG00000122484	RPAP2	RNA polymerase II associated protein 2	chr1_92323358_92324021	RPAP2	79871	ENST00000370360.8;ENST00000495106.5;ENST00000463560.1;ENST00000487911.1;ENST00000610020.2;ENST00000484158.1;ENST00000477322.1	GLMN;RPAP2	0;-36766	11146;79871	11146	GLMN	-24371	Exon	7200	92323244	92326243	*	inside	114	114	Overlapping	5_Tx	Tx
chr1	92365611	92366148	19.770343437947236	0.8666668970295985	2.6840354014543578e-5	3.722776141998724e-4	chromHMM_24114	Intron (ENST00000610020.2/79871, intron 11 of 12)	1	92299059	92402056	102998	1	79871	ENST00000610020.2	66552	ENSG00000122484	RPAP2	RNA polymerase II associated protein 2	chr1_92365611_92366148	RPAP2	79871	ENST00000610020.2;ENST00000484158.1;ENST00000477322.1	RPAP2	0	79871	11146	GLMN	-66624	Intron	7202	92360844	92368043	*	inside	4767	1895	Overlapping	6_TxWk	Tx
chr1	92484505	92484967	26.047597315517542	0.628842	6.756286519584561e-4	0.00446302	chromHMM_24140	Promoter (<=1kb)	1	92482990	92484682	1693	2	2672	ENST00000483490.1	0	ENSG00000162676	GFI1	growth factor independent 1 transcriptional repressor	chr1_92484505_92484967	GFI1	2672	ENST00000294702.6;ENST00000427103.5;ENST00000370332.5;ENST00000483490.1;ENST00000370331.5;ENST00000540033.2	GFI1;EVI5	0	2672;7813	2672	GFI1	0	Promoter	7213	92484844	92485243	*	overlapStart	-339	123	Overlapping	3_TssFlnkU	Other
chr1	92484992	92485494	31.15121724942868	0.7503774993947714	8.981297331197673e-4	0.00554302	chromHMM_24140	Promoter (1-2kb)	1	92473043	92486925	13883	2	2672	ENST00000294702.6	1431	ENSG00000162676	GFI1	growth factor independent 1 transcriptional repressor	chr1_92484992_92485494	GFI1	2672	ENST00000294702.6;ENST00000427103.5;ENST00000370332.5;ENST00000483490.1;ENST00000370331.5;ENST00000540033.2	GFI1;EVI5	0	2672;7813	2672	GFI1	1431	Promoter	7214	92484844	92485243	*	overlapEnd	148	148	Overlapping	3_TssFlnkU	Other
chr1	92485763	92486435	42.38404662225953	0.6386642751277782	1.9966341392643782e-4	0.00175588	chromHMM_24142	Promoter (<=1kb)	1	92474762	92486071	11310	2	2672	ENST00000427103.5	0	ENSG00000162676	GFI1	growth factor independent 1 transcriptional repressor	chr1_92485763_92486435	GFI1	2672	ENST00000294702.6;ENST00000427103.5;ENST00000370332.5;ENST00000483490.1;ENST00000370331.5;ENST00000540033.2	GFI1;EVI5	0	2672;7813	2672	GFI1	0	Promoter	7215	92485444	92486043	*	overlapEnd	319	280	Overlapping	3_TssFlnkU	Other
chr1	92487061	92487706	29.362116552873687	0.8841249572033626	5.233320820326884e-5	6.223399823999872e-4	chromHMM_24146	Promoter (<=1kb)	1	92473043	92486925	13883	2	2672	ENST00000294702.6	-136	ENSG00000162676	GFI1	growth factor independent 1 transcriptional repressor	chr1_92487061_92487706	GFI1	2672	ENST00000294702.6;ENST00000427103.5;ENST00000370332.5;ENST00000483490.1;ENST00000370331.5;ENST00000540033.2	GFI1;EVI5	0	2672;7813	2672	GFI1	-136	Promoter	7216	92486844	92487243	*	overlapEnd	217	182	Overlapping	14_TssBiv	Promoter_inactive
chr1	92583659	92584938	126.39610742057482	0.9734490502243572	3.071402779421856e-8	2.3512075800725014e-6	chromHMM_24176	Intron (ENST00000370331.5/7813, intron 16 of 17)	1	92508696	92792404	283709	2	7813	ENST00000370331.5	207466	ENSG00000067208	EVI5	ecotropic viral integration site 5	chr1_92583659_92584938	EVI5	7813	ENST00000370331.5;ENST00000540033.2;ENST00000491940.5;ENST00000492513.5;ENST00000468580.5;ENST00000492613.1	EVI5	0;40996	7813	2672	GFI1	-96734	Intron	7223	92584244	92586443	*	overlapStart	-585	585	Overlapping	5_Tx	Tx
chr1	92882726	92883664	74.62210312580089	0.7028030587493187	2.092815315669036e-6	5.1986222321106586e-5	chromHMM_24259	Intron (ENST00000615519.4/388650, intron 1 of 4)	1	92832737	92961522	128786	2	388650	ENST00000615519.4	77858	ENSG00000154511	DIPK1A	divergent protein kinase domain 1A	chr1_92882726_92883664	DIPK1A	388650	ENST00000645300.1;ENST00000370321.8;ENST00000645119.1;ENST00000470843.5;ENST00000646852.1;ENST00000315741.5;ENST00000615519.4;ENST00000461952.1;ENST00000645908.1;ENST00000497519.1;ENST00000383953.1;ENST00000644549.1;ENST00000384792.1;ENST00000613902.4;ENST00000616709.4;ENST00000613047.4;ENST00000370310.5	RPL5;DIPK1A;SNORD21;SNORA66	0;47870;45437;42201;42007	6125;388650;6083;26782	388650	DIPK1A	77858	Intron	7242	92880044	92886643	*	inside	2682	2682	Overlapping	18_Quies	Other
chr1	92953446	92953934	37.04870384606023	0.6162143126657712	4.3369510960790717e-4	0.00317078	chromHMM_24301	Intron (ENST00000615519.4/388650, intron 1 of 4)	1	92832737	92961522	128786	2	388650	ENST00000615519.4	7588	ENSG00000154511	DIPK1A	divergent protein kinase domain 1A	chr1_92953446_92953934	DIPK1A	388650	ENST00000615519.4;ENST00000613902.4;ENST00000616709.4;ENST00000370310.5	DIPK1A	0	388650	388650	DIPK1A	7588	Intron	7260	92953244	92956443	*	inside	202	202	Overlapping	6_TxWk	Tx
chr1	92975651	92976192	24.54166516812583	0.7478703515240042	4.4718299029519254e-4	0.00324479	chromHMM_24318	Distal Intergenic	1	92842160	92961522	119363	2	388650	ENST00000616709.4	-14129	ENSG00000154511	DIPK1A	divergent protein kinase domain 1A	chr1_92975651_92976192	DIPK1A	388650	ENST00000615519.4;ENST00000613902.4;ENST00000616709.4;ENST00000370310.5	DIPK1A	0	388650	388650	DIPK1A	-14129	Distal Intergenic	7267	92968444	93013243	*	inside	7207	7207	Overlapping	18_Quies	Other
chr1	92980453	92981629	90.22107516955978	1.0150084062686453	3.689926422430906e-8	2.6560586050415897e-6	chromHMM_24318	Intron (ENST00000664771.1/ENST00000664771.1, intron 1 of 1)	1	92842160	92961522	119363	2	388650	ENST00000616709.4	-18931	ENSG00000154511	DIPK1A	divergent protein kinase domain 1A	chr1_92980453_92981629	DIPK1A	388650	ENST00000615519.4;ENST00000613902.4;ENST00000616709.4;ENST00000370310.5	DIPK1A	0	388650	388650	DIPK1A	-18931	Intron	7268	92968444	93013243	*	inside	12009	12009	Overlapping	18_Quies	Other
chr1	92990441	92991370	29.29687716665792	0.9681103420449332	2.477522310589353e-7	1.0405676527470768e-5	chromHMM_24318	Distal Intergenic	1	92842160	92961522	119363	2	388650	ENST00000616709.4	-28919	ENSG00000154511	DIPK1A	divergent protein kinase domain 1A	chr1_92990441_92991370	DIPK1A	388650	ENST00000615519.4;ENST00000613902.4;ENST00000616709.4;ENST00000370310.5	DIPK1A	0	388650	388650	DIPK1A	-28919	Distal Intergenic	7269	92968444	93013243	*	inside	21997	21873	Overlapping	18_Quies	Other
chr1	93128517	93129990	176.89011225031584	-0.872227	4.825910682903086e-6	9.917836460209184e-5	chromHMM_24346	Promoter (<=1kb)	1	93128795	93137132	8338	1	22823	ENST00000489480.1	0	ENSG00000143033	MTF2	metal response element binding transcription factor 2	chr1_93128517_93129990	MTF2	22823	ENST00000540243.5;ENST00000545708.5;ENST00000474314.6;ENST00000370298.9;ENST00000473430.5;ENST00000494963.5;ENST00000471953.5;ENST00000370303.4;ENST00000467953.5;ENST00000497976.5;ENST00000468457.1;ENST00000476037.5;ENST00000487263.5;ENST00000489480.1;ENST00000370282.8;ENST00000370290.7;ENST00000483033.1;ENST00000479918.5;ENST00000370280.1;ENST00000343253.11;ENST00000528942.1	MTF2;TMED5;CCDC18	0;10172	22823;50999;343099	22823	MTF2	0	Promoter	7282	93128444	93129043	*	overlapEnd	73	73	Overlapping	11_EnhWk	Enhancer
chr1	93181265	93181640	42.402818385254434	0.720204	2.2518043014367736e-7	9.735445266476199e-6	chromHMM_24375	Promoter (1-2kb)	1	93179919	93278477	98559	1	343099	ENST00000343253.11	1346	ENSG00000122483	CCDC18	coiled-coil domain containing 18	chr1_93181265_93181640	CCDC18	343099	ENST00000540243.5;ENST00000545708.5;ENST00000370298.9;ENST00000471953.5;ENST00000370303.4;ENST00000467953.5;ENST00000497976.5;ENST00000476037.5;ENST00000487263.5;ENST00000489480.1;ENST00000370282.8;ENST00000370290.7;ENST00000483033.1;ENST00000479918.5;ENST00000370280.1;ENST00000343253.11;ENST00000528942.1;ENST00000401026.7;ENST00000448243.5;ENST00000370276.5;ENST00000479653.5;ENST00000481180.5;EN…	MTF2;TMED5;CCDC18	0	22823;50999;343099	343099	CCDC18	1346	Promoter	7295	93181044	93181643	*	inside	221	3	Overlapping	4_TssFlnkD	Other
chr1	93460687	93461863	73.73585146786209	-0.542865	8.755506692241914e-4	0.00543468	chromHMM_24456	Intron (ENST00000260506.12/54874, intron 1 of 13)	1	93448131	93554659	106529	1	54874	ENST00000260506.12	12556	ENSG00000137942	FNBP1L	formin binding protein 1 like	chr1_93460687_93461863	FNBP1L	54874	ENST00000260506.12;ENST00000271234.11;ENST00000370253.6;ENST00000604705.5	FNBP1L	0	54874	54874	FNBP1L	12556	Intron	7320	93461044	93461243	*	includeFeature	-357	357	Overlapping	11_EnhWk	Enhancer
chr1	94104748	94105745	35.45833213918618	-1.20976	4.257771335700203e-7	1.56450793975224e-5	chromHMM_24683	Intron (ENST00000370225.4/24, intron 4 of 49)	1	93992834	94121148	128315	2	24	ENST00000370225.4	15403	ENSG00000198691	ABCA4	ATP binding cassette subfamily A member 4	chr1_94104748_94105745	ABCA4	24	ENST00000370225.4;ENST00000536513.5;ENST00000649773.1;ENST00000472033.1;ENST00000552844.5	ABCA4;ARHGAP29	0;-43309	24;9411	9411	ARHGAP29	90195	Intron	7420	94104445	94106244	*	inside	303	303	Overlapping	11_EnhWk	Enhancer
chr1	94276847	94277465	30.30131550996064	0.6759111958028661	5.34197661201214e-4	0.00372029	chromHMM_24763	Promoter (1-2kb)	1	94149847	94275068	125222	2	9411	ENST00000552844.5	-1779	ENSG00000137962	ARHGAP29	Rho GTPase activating protein 29	chr1_94276847_94277465	ARHGAP29	9411	ENST00000552844.5;ENST00000260526.11;ENST00000370217.3	ARHGAP29	0	9411	9411	ARHGAP29	-1779	Promoter	7449	94259845	94298644	*	inside	17002	17002	Overlapping	18_Quies	Other
chr1	94461621	94462350	52.391747236589794	-0.526539	6.299087381416624e-5	7.189426971654721e-4	chromHMM_24860	Intron (ENST00000370214.9/5825, intron 2 of 22)	1	94418389	94518663	100275	1	5825	ENST00000370214.9	43232	ENSG00000117528	ABCD3	ATP binding cassette subfamily D member 3	chr1_94461621_94462350	ABCD3	5825	ENST00000370214.9;ENST00000647998.2;ENST00000315713.5;ENST00000468860.1;ENST00000493416.5;ENST00000484213.1	ABCD3	0	5825	5825	ABCD3	43232	Intron	7482	94460645	94463044	*	inside	976	694	Overlapping	11_EnhWk	Enhancer
chr1	94553305	94553795	21.050081180613343	0.9327518012889361	9.821841020991369e-5	0.0010154	chromHMM_24894	Distal Intergenic	1	94533106	94541759	8654	2	2152	ENST00000480356.1	-11546	ENSG00000117525	F3	coagulation factor III, tissue factor	chr1_94553305_94553795	F3	2152	ENST00000370214.9;ENST00000647998.2;ENST00000484213.1;ENST00000464165.1;ENST00000334047.12;ENST00000370207.4;ENST00000478217.5;ENST00000480356.1	ABCD3;F3	0;-17141	5825;2152	2152	F3	-11546	Distal Intergenic	7503	94551245	94567044	*	inside	2060	2060	Overlapping	18_Quies	Other
chr1	94657944	94658710	35.94112597620063	0.603389	0.00120767	0.00692337	chromHMM_24901	Promoter (<=1kb)	1	94657925	94658250	326	2	101928079	ENST00000456551.1	0	ENSG00000224081	SLC44A3-AS1	SLC44A3 antisense RNA 1	chr1_94657944_94658710	SLC44A3-AS1	101928079	ENST00000634870.1;ENST00000635440.1;ENST00000635184.1;ENST00000635408.1;ENST00000634937.1;ENST00000634339.1;ENST00000435559.1;ENST00000442418.5;ENST00000452922.5;ENST00000456551.1;ENST00000432162.6;ENST00000421997.5;ENST00000414374.1;ENST00000418366.2	SLC44A3-AS1	0;-33760	101928079	100616321	MIR378G	87190	Promoter	7513	94658245	94658444	*	includeFeature	-301	266	Overlapping	10_EnhA2	Enhancer
chr1	94698292	94699241	18.095341711454104	1.0738900853829718	5.980985338912178e-5	6.905132799347301e-4	chromHMM_24908	Intron (ENST00000634870.1/101928079, intron 2 of 5)	1	94613814	94820277	206464	2	101928079	ENST00000634870.1	121036	ENSG00000224081	SLC44A3-AS1	SLC44A3 antisense RNA 1	chr1_94698292_94699241	SLC44A3-AS1	101928079	ENST00000634870.1;ENST00000635440.1;ENST00000635184.1;ENST00000635408.1;ENST00000634937.1;ENST00000634339.1;ENST00000442418.5;ENST00000452922.5;ENST00000456551.1;ENST00000432162.6;ENST00000421997.5;ENST00000414374.1;ENST00000418366.2;ENST00000634861.1;ENST00000424711.1;ENST00000579876.1	SLC44A3-AS1;MIR378G	0;46659	101928079;100616321	100616321	MIR378G	46659	Intron	7519	94692445	94728244	*	inside	5847	5847	Overlapping	18_Quies	Other
chr1	94757804	94758744	43.55634305857994	0.619754	0.00174892	0.00917653	chromHMM_24921	Intron (ENST00000634870.1/101928079, intron 1 of 5)	1	94613814	94820277	206464	2	101928079	ENST00000634870.1	61533	ENSG00000224081	SLC44A3-AS1	SLC44A3 antisense RNA 1	chr1_94757804_94758744	MIR378G	100616321	ENST00000634870.1;ENST00000635440.1;ENST00000635184.1;ENST00000635408.1;ENST00000634937.1;ENST00000634339.1;ENST00000442418.5;ENST00000452922.5;ENST00000432162.6;ENST00000421997.5;ENST00000414374.1;ENST00000418366.2;ENST00000634861.1;ENST00000424711.1;ENST00000579876.1	SLC44A3-AS1;MIR378G	0;-11904	101928079;100616321	100616321	MIR378G	-11904	Intron	7532	94757445	94759844	*	inside	359	359	Overlapping	11_EnhWk	Enhancer
chr1	94783392	94784049	31.430851229559835	0.7936617222585217	9.182990872969656e-4	0.00563021	chromHMM_24924	Intron (ENST00000634870.1/101928079, intron 1 of 5)	1	94613814	94820277	206464	2	101928079	ENST00000634870.1	36228	ENSG00000224081	SLC44A3-AS1	SLC44A3 antisense RNA 1	chr1_94783392_94784049	SLC44A3-AS1	101928079	ENST00000634870.1;ENST00000635440.1;ENST00000635184.1;ENST00000635408.1;ENST00000634937.1;ENST00000634339.1;ENST00000442418.5;ENST00000452922.5;ENST00000432162.6;ENST00000421997.5;ENST00000414374.1;ENST00000418366.2;ENST00000634861.1;ENST00000424711.1;ENST00000579876.1;ENST00000446120.6;ENST00000271227.11;ENST00000527077.5;ENST00000529450.5;ENST00000467909.5;ENST00000422520.6;ENST00000532427.5;EN…	SLC44A3-AS1;MIR378G;SLC44A3	0;-37492	101928079;100616321;126969	100616321	MIR378G	-37492	Intron	7533	94777645	94792244	*	inside	5747	5747	Overlapping	18_Quies	Other
chr1	94820850	94822162	99.1268	0.5208965086253595	2.320615332787147e-4	0.0019683	chromHMM_24940	5' UTR	1	94616406	94855421	239016	2	101928079	ENST00000634339.1	33259	ENSG00000224081	SLC44A3-AS1	SLC44A3 antisense RNA 1	chr1_94820850_94822162	SLC44A3	126969	ENST00000634870.1;ENST00000635440.1;ENST00000635184.1;ENST00000635408.1;ENST00000634937.1;ENST00000634339.1;ENST00000442418.5;ENST00000452922.5;ENST00000432162.6;ENST00000421997.5;ENST00000414374.1;ENST00000418366.2;ENST00000634861.1;ENST00000446120.6;ENST00000271227.11;ENST00000527077.5;ENST00000529450.5;ENST00000467909.5;ENST00000422520.6;ENST00000532427.5;ENST00000475883.5;ENST00000530397.1;EN…	SLC44A3-AS1;SLC44A3	0	101928079;126969	100616321	MIR378G	-74950	5' UTR	7539	94821645	94822444	*	overlapStart	-795	282	Overlapping	11_EnhWk	Enhancer
chr1	95066827	95068266	601.381	-0.613979	1.7739243048343301e-6	4.56764198672705e-5	chromHMM_25042	Exon (ENST00000451611.1/101928098, exon 2 of 2)	1	94974405	95072951	98547	2	199857	ENST00000370205.6	4685	ENSG00000172339	ALG14	ALG14 UDP-N-acetylglucosaminyltransferase subunit	chr1_95066827_95068266	ALG14	199857	ENST00000370205.6;ENST00000507727.2;ENST00000495856.1;ENST00000451611.1;ENST00000370203.9;ENST00000456991.5;ENST00000604534.5;ENST00000455656.1	ALG14;ALG14-AS1;TLCD4;TLCD4-RWDD3	0	199857;101928098;148534;100527978	199857	ALG14	4685	Exon	7583	95066245	95067244	*	overlapEnd	582	417	Overlapping	11_EnhWk	Enhancer
chr1	95107261	95108148	193.76367721208882	-0.840336	3.358723905214457e-5	4.4185176524476333e-4	chromHMM_25066	Distal Intergenic	1	95117355	95197607	80253	1	148534	ENST00000370203.9	-9207	ENSG00000152078	TLCD4	TLC domain containing 4	chr1_95107261_95108148	TLCD4	148534	ENST00000370205.6;ENST00000495856.1;ENST00000451611.1;ENST00000370203.9;ENST00000456991.5;ENST00000604534.5;ENST00000455656.1;ENST00000463375.1;ENST00000604203.1	ALG14;ALG14-AS1;TLCD4;TLCD4-RWDD3;RWDD3	0	199857;101928098;148534;100527978;25950	100527978	TLCD4-RWDD3	-9775	Distal Intergenic	7589	95107845	95109244	*	overlapStart	-584	303	Overlapping	11_EnhWk	Enhancer
chr1	95136140	95136396	27.582978318506054	-0.64665	3.6610576137422233e-4	0.00278601	chromHMM_25087	Intron (ENST00000370203.9/148534, intron 1 of 6)	1	95117355	95197607	80253	1	148534	ENST00000370203.9	18785	ENSG00000152078	TLCD4	TLC domain containing 4	chr1_95136140_95136396	TLCD4-RWDD3	100527978	ENST00000370203.9;ENST00000456991.5;ENST00000604534.5;ENST00000455656.1;ENST00000463375.1;ENST00000604203.1;ENST00000663020.1;ENST00000421762.5;ENST00000419846.1	TLCD4;TLCD4-RWDD3;RWDD3;LOC101928118	0	148534;100527978;25950;101928118	100527978	TLCD4-RWDD3	18217	Intron	7596	95134645	95137244	*	inside	1495	848	Overlapping	11_EnhWk	Enhancer
chr1	95151849	95152944	81.32269272940769	-0.588208	2.9749219699218944e-4	0.00238051	chromHMM_25095	Intron (ENST00000370203.9/148534, intron 5 of 6)	1	95117355	95197607	80253	1	148534	ENST00000370203.9	34494	ENSG00000152078	TLCD4	TLC domain containing 4	chr1_95151849_95152944	RWDD3	25950	ENST00000370203.9;ENST00000456991.5;ENST00000604534.5;ENST00000455656.1;ENST00000463375.1;ENST00000604203.1;ENST00000663020.1;ENST00000421762.5;ENST00000419846.1	TLCD4;TLCD4-RWDD3;RWDD3;LOC101928118	0	148534;100527978;25950;101928118	100527978	TLCD4-RWDD3	33926	Intron	7600	95152445	95154444	*	overlapStart	-596	499	Overlapping	5_Tx	Tx
chr1	95640987	95641960	18.807725908706935	1.4424970681393516	4.8411262396982305e-6	9.939353585570302e-5	chromHMM_25176	Intron (ENST00000456933.1/100996635, intron 2 of 3)	1	95510167	95782342	272176	1	100996635	ENST00000456933.1	130820	ENSG00000228971	LINC02607	long intergenic non-protein coding RNA 2607	chr1_95640987_95641960	LINC02607	100996635	ENST00000456933.1	LINC02607	0	100996635	101928118	LOC101928118	-407005	Intron	7626	95600045	95644244	*	inside	40942	2284	Overlapping	18_Quies	Other
chr1	96220236	96221337	57.769673730193155	-0.685096	6.711945268569534e-4	0.00444186	chromHMM_25255	Distal Intergenic	1	96254069	96374125	120057	2	101928241	ENST00000435311.1	152788	ENSG00000231987	LINC01787	long intergenic non-protein coding RNA 1787	chr1_96220236_96221337	LINC01787	101928241	ENST00000435311.1	LINC01787	0	101928241	58155	PTBP2	-500328	Distal Intergenic	7637	96220445	96220844	*	includeFeature	-209	209	Overlapping	11_EnhWk	Enhancer
chr1	96760481	96761450	51.857258009338466	-1.02889	2.1296946311965814e-5	3.12905820060104e-4	chromHMM_25321	Intron (ENST00000482253.5/58155, intron 2 of 12)	1	96721665	96813711	92047	1	58155	ENST00000482253.5	38816	ENSG00000117569	PTBP2	polypyrimidine tract binding protein 2	chr1_96760481_96761450	PTBP2	58155	ENST00000482253.5;ENST00000609116.5;ENST00000460706.5;ENST00000370197.5;ENST00000370198.5;ENST00000426398.2;ENST00000476419.5;ENST00000459735.5;ENST00000476783.5;ENST00000492905.5;ENST00000462433.1	PTBP2	0;-45361	58155	58155	PTBP2	38816	Intron	7658	96761045	96761444	*	includeFeature	-564	6	Overlapping	4_TssFlnkD	Other
chr1	97461113	97462603	55.643375782100804	-0.510042	1.5432212928407968e-4	0.00144348	chromHMM_25455	Intron (ENST00000370192.7/1806, intron 13 of 22)	1	97077743	97921023	843281	2	1806	ENST00000370192.7	458420	ENSG00000188641	DPYD	dihydropyrimidine dehydrogenase	chr1_97461113_97462603	DPYD-AS1	100873932	ENST00000370192.7	DPYD	0	1806	1806	DPYD	458420	Intron	7695	97450245	97464444	*	inside	10868	1841	Overlapping	6_TxWk	Tx
chr1	97500573	97503132	516.9958266018313	-0.511521	0.00188749	0.00971858	chromHMM_25465	Intron (ENST00000370192.7/1806, intron 13 of 22)	1	97077743	97921023	843281	2	1806	ENST00000370192.7	417891	ENSG00000188641	DPYD	dihydropyrimidine dehydrogenase	chr1_97500573_97503132	DPYD	1806	ENST00000370192.7	DPYD	0	1806	1806	DPYD	417891	Intron	7698	97499245	97500644	*	overlapEnd	1328	71	Overlapping	11_EnhWk	Enhancer
chr1	97540423	97541084	22.929319978397903	-0.829924	1.1745021490853874e-4	0.00116454	chromHMM_25476	Intron (ENST00000370192.7/1806, intron 12 of 22)	1	97077743	97921023	843281	2	1806	ENST00000370192.7	379939	ENSG00000188641	DPYD	dihydropyrimidine dehydrogenase	chr1_97540423_97541084	DPYD	1806	ENST00000370192.7	DPYD	0	1806	1806	DPYD	379939	Intron	7702	97540445	97541044	*	includeFeature	-22	22	Overlapping	11_EnhWk	Enhancer
chr1	97929658	97931317	302.05467687581546	-0.573125	2.825369143402768e-6	6.563607435619315e-5	chromHMM_25560	Intron (ENST00000646851.1/109729128, intron 5 of 5)	1	97883264	97995000	111737	2	109729128	ENST00000646851.1	63683	NA	LINC01930	long intergenic non-protein coding RNA 1930	chr1_97929658_97931317	DPYD	1806	ENST00000370192.7;ENST00000306031.5;ENST00000460019.1;ENST00000646851.1;ENST00000602672.2	DPYD;LINC01930	0	1806;109729128	1806	DPYD	-8609	Intron	7728	97929045	97930244	*	overlapEnd	613	586	Overlapping	11_EnhWk	Enhancer
chr1	97976260	97976960	19.878112755531227	-0.79454	5.318669389682582e-4	0.00370754	chromHMM_25566	Intron (ENST00000646851.1/109729128, intron 2 of 5)	1	97883264	97995000	111737	2	109729128	ENST00000646851.1	18040	NA	LINC01930	long intergenic non-protein coding RNA 1930	chr1_97976260_97976960	LINC01930	109729128	ENST00000646851.1;ENST00000602672.2;ENST00000634594.1;ENST00000424528.2	LINC01930;MIR137HG	0	109729128;400765	1806	DPYD	-55211	Intron	7730	97976645	97977244	*	overlapStart	-385	284	Overlapping	11_EnhWk	Enhancer
chr1	98323423	98324540	48.07746937690314	0.5450633654700591	9.522408827000428e-4	0.00578682	chromHMM_25606	Distal Intergenic	1	98210747	98272658	61912	1	729987	ENST00000418344.1	112676	ENSG00000226053	LINC01776	long intergenic non-protein coding RNA 1776	chr1_98323423_98324540	LINC01776	729987	NA	NA	NA	NA	51375	SNX7	-337161	Distal Intergenic	7733	98323845	98324044	*	includeFeature	-422	422	Overlapping	11_EnhWk	Enhancer
chr1	98387790	98389147	105.97357329293871	0.9461972317769799	1.4682175008725287e-7	7.141549119851727e-6	chromHMM_25610	Distal Intergenic	1	98210747	98272658	61912	1	729987	ENST00000418344.1	177043	ENSG00000226053	LINC01776	long intergenic non-protein coding RNA 1776	chr1_98387790_98389147	LINC01776	729987	NA	NA	NA	NA	51375	SNX7	-272554	Distal Intergenic	7735	98343045	98405644	*	inside	44745	16497	Overlapping	18_Quies	Other
chr1	98870963	98872218	72.04027679119046	0.92973	4.643580766807096e-8	3.1431339148237082e-6	chromHMM_25683	Distal Intergenic	1	99004276	99148852	144577	1	100129620	ENST00000425113.1	-132058	ENSG00000232825	LOC100129620	uncharacterized LOC100129620	chr1_98870963_98872218	LOC100129620	100129620	ENST00000370188.7;ENST00000672681.1;ENST00000263177.5	PLPPR5	132814;132643	163404	51375	SNX7	208740	Distal Intergenic	7744	98870045	98883244	*	inside	918	918	Overlapping	13_Het	Other
chr1	99850363	99853133	887.0054504738691	-0.510218	5.81392643881538e-5	6.753158413486723e-4	chromHMM_25912	Promoter (<=1kb)	1	99850489	99924020	73532	1	178	ENST00000294724.8	0	ENSG00000162688	AGL	amylo-alpha-1, 6-glucosidase, 4-alpha-glucanotransferase	chr1_99850363_99853133	AGL	178	ENST00000361915.8;ENST00000294724.8;ENST00000370163.7;ENST00000370165.7;ENST00000361302.7;ENST00000370161.6;ENST00000637337.1;ENST00000477753.1	AGL	0	178	178	AGL	0	Promoter	7797	99849845	99851044	*	overlapEnd	518	518	Overlapping	1_TssA	Promoter_active
chr1	99857977	99859508	818.0314706742939	-0.558503	2.8896349130911904e-7	1.1661429581026185e-5	chromHMM_25921	Intron (ENST00000361915.8/178, intron 2 of 33)	1	99850361	99924020	73660	1	178	ENST00000361915.8	7616	ENSG00000162688	AGL	amylo-alpha-1, 6-glucosidase, 4-alpha-glucanotransferase	chr1_99857977_99859508	AGL	178	ENST00000361915.8;ENST00000294724.8;ENST00000370163.7;ENST00000370165.7;ENST00000361302.7;ENST00000370161.6;ENST00000637337.1;ENST00000477753.1	AGL	0	178	178	AGL	7616	Intron	7798	99858645	99859044	*	includeFeature	-668	464	Overlapping	10_EnhA2	Enhancer
chr1	99869260	99871037	262.8747271190232	-0.693844	6.142151932883691e-6	1.1970928767150866e-4	chromHMM_25928	3' UTR	1	99850361	99924020	73660	1	178	ENST00000361915.8	18899	ENSG00000162688	AGL	amylo-alpha-1, 6-glucosidase, 4-alpha-glucanotransferase	chr1_99869260_99871037	AGL	178	ENST00000361915.8;ENST00000294724.8;ENST00000370163.7;ENST00000370165.7;ENST00000361302.7;ENST00000370161.6;ENST00000637337.1;ENST00000477753.1	AGL	0	178	178	AGL	18899	3' UTR	7799	99869245	99871044	*	inside	15	7	Overlapping	11_EnhWk	Enhancer
chr1	100396829	100397090	34.83686977783685	0.8814871763049157	1.3759345637004184e-5	2.2380399383090026e-4	chromHMM_26064	Intron (ENST00000644844.1/8556, intron 4 of 15)	1	100345001	100499462	154462	1	8556	ENST00000646665.1	51828	ENSG00000079335	CDC14A	cell division cycle 14A	chr1_100396829_100397090	CDC14A	8556	ENST00000646665.1;ENST00000644844.1;ENST00000635056.2;ENST00000647005.1;ENST00000647203.1;ENST00000644676.1;ENST00000361544.11;ENST00000370124.8;ENST00000336454.5;ENST00000646583.1;ENST00000644813.1;ENST00000455467.6;ENST00000646563.1;ENST00000469387.1	CDC14A	0	8556	8556	CDC14A	51828	Intron	7854	100363845	100444044	*	inside	32984	32984	Overlapping	18_Quies	Other
chr1	100397682	100397945	26.829452280989546	0.8404953542759339	2.572625777880449e-5	3.6114483976926024e-4	chromHMM_26064	Intron (ENST00000644844.1/8556, intron 4 of 15)	1	100345001	100499462	154462	1	8556	ENST00000646665.1	52681	ENSG00000079335	CDC14A	cell division cycle 14A	chr1_100397682_100397945	CDC14A	8556	ENST00000646665.1;ENST00000644844.1;ENST00000635056.2;ENST00000647005.1;ENST00000647203.1;ENST00000644676.1;ENST00000361544.11;ENST00000370124.8;ENST00000336454.5;ENST00000646583.1;ENST00000644813.1;ENST00000455467.6;ENST00000646563.1;ENST00000469387.1	CDC14A	0	8556	8556	CDC14A	52681	Intron	7855	100363845	100444044	*	inside	33837	33837	Overlapping	18_Quies	Other
chr1	100400107	100401293	134.734	0.6601119039304726	1.554306628882672e-7	7.447622746591065e-6	chromHMM_26064	Intron (ENST00000644844.1/8556, intron 4 of 15)	1	100345001	100499462	154462	1	8556	ENST00000646665.1	55106	ENSG00000079335	CDC14A	cell division cycle 14A	chr1_100400107_100401293	CDC14A	8556	ENST00000646665.1;ENST00000644844.1;ENST00000635056.2;ENST00000647005.1;ENST00000647203.1;ENST00000644676.1;ENST00000361544.11;ENST00000370124.8;ENST00000336454.5;ENST00000646583.1;ENST00000644813.1;ENST00000455467.6;ENST00000646563.1;ENST00000469387.1	CDC14A	0	8556	8556	CDC14A	55106	Intron	7856	100363845	100444044	*	inside	36262	36262	Overlapping	18_Quies	Other
chr1	100406062	100406564	19.63346133891673	0.9342971581069097	1.332923158660252e-4	0.00128387	chromHMM_26064	Intron (ENST00000644844.1/8556, intron 4 of 15)	1	100345001	100499462	154462	1	8556	ENST00000646665.1	61061	ENSG00000079335	CDC14A	cell division cycle 14A	chr1_100406062_100406564	CDC14A	8556	ENST00000646665.1;ENST00000644844.1;ENST00000635056.2;ENST00000647005.1;ENST00000647203.1;ENST00000644676.1;ENST00000361544.11;ENST00000370124.8;ENST00000336454.5;ENST00000646583.1;ENST00000644813.1;ENST00000455467.6;ENST00000646563.1;ENST00000469387.1	CDC14A	0	8556	8556	CDC14A	61061	Intron	7857	100363845	100444044	*	inside	42217	37480	Overlapping	18_Quies	Other
chr1	100413165	100413781	22.796230527700413	1.0158684953908945	6.1023410220705036e-5	7.014523602496101e-4	chromHMM_26064	Intron (ENST00000644844.1/8556, intron 4 of 15)	1	100345001	100499462	154462	1	8556	ENST00000646665.1	68164	ENSG00000079335	CDC14A	cell division cycle 14A	chr1_100413165_100413781	CDC14A	8556	ENST00000646665.1;ENST00000644844.1;ENST00000635056.2;ENST00000647005.1;ENST00000647203.1;ENST00000644676.1;ENST00000361544.11;ENST00000370124.8;ENST00000336454.5;ENST00000646583.1;ENST00000644813.1;ENST00000455467.6;ENST00000646563.1;ENST00000469387.1	CDC14A	0	8556	8556	CDC14A	68164	Intron	7858	100363845	100444044	*	inside	49320	30263	Overlapping	18_Quies	Other
chr1	100414393	100415143	31.86496385218559	0.7770317249672143	7.781814637277561e-5	8.487052587501212e-4	chromHMM_26064	Intron (ENST00000644844.1/8556, intron 4 of 15)	1	100345001	100499462	154462	1	8556	ENST00000646665.1	69392	ENSG00000079335	CDC14A	cell division cycle 14A	chr1_100414393_100415143	CDC14A	8556	ENST00000646665.1;ENST00000644844.1;ENST00000635056.2;ENST00000647005.1;ENST00000647203.1;ENST00000644676.1;ENST00000361544.11;ENST00000370124.8;ENST00000336454.5;ENST00000646583.1;ENST00000644813.1;ENST00000455467.6;ENST00000646563.1;ENST00000469387.1	CDC14A	0	8556	8556	CDC14A	69392	Intron	7859	100363845	100444044	*	inside	50548	28901	Overlapping	18_Quies	Other
chr1	100423360	100424478	30.49012129756848	1.0404364795239551	6.499212086930209e-7	2.142203708474026e-5	chromHMM_26064	Promoter (<=1kb)	1	100423732	100443114	19383	1	8556	ENST00000469387.1	0	ENSG00000079335	CDC14A	cell division cycle 14A	chr1_100423360_100424478	CDC14A	8556	ENST00000646665.1;ENST00000644844.1;ENST00000635056.2;ENST00000647005.1;ENST00000647203.1;ENST00000644676.1;ENST00000361544.11;ENST00000370124.8;ENST00000336454.5;ENST00000646583.1;ENST00000644813.1;ENST00000455467.6;ENST00000646563.1;ENST00000469387.1	CDC14A	0	8556	8556	CDC14A	0	Promoter	7861	100363845	100444044	*	inside	59515	19566	Overlapping	18_Quies	Other
chr1	100439359	100439660	21.09655186097054	0.8632589489099668	1.681244984039179e-4	0.00154368	chromHMM_26064	Intron (ENST00000644844.1/8556, intron 5 of 15)	1	100345001	100499462	154462	1	8556	ENST00000646665.1	94358	ENSG00000079335	CDC14A	cell division cycle 14A	chr1_100439359_100439660	CDC14A	8556	ENST00000646665.1;ENST00000644844.1;ENST00000635056.2;ENST00000647005.1;ENST00000647203.1;ENST00000644676.1;ENST00000361544.11;ENST00000370124.8;ENST00000336454.5;ENST00000646583.1;ENST00000644813.1;ENST00000455467.6;ENST00000646563.1;ENST00000469387.1	CDC14A	0	8556	8556	CDC14A	94358	Intron	7862	100363845	100444044	*	inside	75514	4384	Overlapping	18_Quies	Other
chr1	100440028	100440600	54.42629015211721	1.1560669110469202	5.562631280687903e-10	1.6258896975113687e-7	chromHMM_26064	Intron (ENST00000644844.1/8556, intron 6 of 15)	1	100345001	100499462	154462	1	8556	ENST00000646665.1	95027	ENSG00000079335	CDC14A	cell division cycle 14A	chr1_100440028_100440600	CDC14A	8556	ENST00000646665.1;ENST00000644844.1;ENST00000635056.2;ENST00000647005.1;ENST00000647203.1;ENST00000644676.1;ENST00000361544.11;ENST00000370124.8;ENST00000336454.5;ENST00000646583.1;ENST00000644813.1;ENST00000455467.6;ENST00000646563.1;ENST00000469387.1	CDC14A	0	8556	8556	CDC14A	95027	Intron	7863	100363845	100444044	*	inside	76183	3444	Overlapping	18_Quies	Other
chr1	100441355	100441588	27.210143555543304	1.0658390883255935	1.2995548098129018e-7	6.5251722634306846e-06	chromHMM_26064	Intron (ENST00000644844.1/8556, intron 6 of 15)	1	100345001	100499462	154462	1	8556	ENST00000646665.1	96354	ENSG00000079335	CDC14A	cell division cycle 14A	chr1_100441355_100441588	CDC14A	8556	ENST00000646665.1;ENST00000644844.1;ENST00000635056.2;ENST00000647005.1;ENST00000647203.1;ENST00000644676.1;ENST00000361544.11;ENST00000370124.8;ENST00000336454.5;ENST00000644813.1;ENST00000455467.6;ENST00000646563.1;ENST00000469387.1	CDC14A	0	8556	8556	CDC14A	96354	Intron	7864	100363845	100444044	*	inside	77510	2456	Overlapping	18_Quies	Other
chr1	100441815	100442208	36.68129786468911	0.9960141458623534	9.16450042431379e-6	1.632431926920012e-4	chromHMM_26064	Intron (ENST00000644844.1/8556, intron 6 of 15)	1	100345001	100499462	154462	1	8556	ENST00000646665.1	96814	ENSG00000079335	CDC14A	cell division cycle 14A	chr1_100441815_100442208	CDC14A	8556	ENST00000646665.1;ENST00000644844.1;ENST00000635056.2;ENST00000647005.1;ENST00000647203.1;ENST00000644676.1;ENST00000361544.11;ENST00000370124.8;ENST00000336454.5;ENST00000644813.1;ENST00000455467.6;ENST00000646563.1;ENST00000469387.1	CDC14A	0	8556	8556	CDC14A	96814	Intron	7865	100363845	100444044	*	inside	77970	1836	Overlapping	18_Quies	Other
chr1	100443807	100444409	51.71166821766644	0.8702388188326199	4.5965689084851454e-7	1.6512553224131647e-5	chromHMM_26065	Intron (ENST00000644844.1/8556, intron 7 of 15)	1	100345001	100499462	154462	1	8556	ENST00000646665.1	98806	ENSG00000079335	CDC14A	cell division cycle 14A	chr1_100443807_100444409	CDC14A	8556	ENST00000646665.1;ENST00000644844.1;ENST00000635056.2;ENST00000647005.1;ENST00000647203.1;ENST00000644676.1;ENST00000361544.11;ENST00000370124.8;ENST00000336454.5;ENST00000644813.1;ENST00000455467.6;ENST00000646563.1;ENST00000469387.1	CDC14A	0	8556	8556	CDC14A	98806	Intron	7866	100444045	100444644	*	overlapStart	-238	235	Overlapping	10_EnhA2	Enhancer
chr1	100452562	100453383	56.41696385086232	1.0947369889208665	6.567181310762303e-8	4.011636943189221e-6	chromHMM_26067	Intron (ENST00000644844.1/8556, intron 7 of 15)	1	100345001	100499462	154462	1	8556	ENST00000646665.1	107561	ENSG00000079335	CDC14A	cell division cycle 14A	chr1_100452562_100453383	CDC14A	8556	ENST00000646665.1;ENST00000644844.1;ENST00000635056.2;ENST00000647005.1;ENST00000647203.1;ENST00000644676.1;ENST00000361544.11;ENST00000370124.8;ENST00000336454.5;ENST00000644813.1;ENST00000455467.6;ENST00000646563.1;ENST00000469387.1	CDC14A	0	8556	8556	CDC14A	107561	Intron	7868	100452845	100453244	*	includeFeature	-283	139	Overlapping	11_EnhWk	Enhancer
chr1	100474808	100475224	31.153975030168294	-0.814669	8.454648452383487e-4	0.00529919	chromHMM_26077	Intron (ENST00000644844.1/8556, intron 10 of 15)	1	100345001	100499462	154462	1	8556	ENST00000646665.1	129807	ENSG00000079335	CDC14A	cell division cycle 14A	chr1_100474808_100475224	CDC14A	8556	ENST00000646665.1;ENST00000644844.1;ENST00000635056.2;ENST00000647005.1;ENST00000647203.1;ENST00000644676.1;ENST00000361544.11;ENST00000370124.8;ENST00000336454.5;ENST00000644813.1;ENST00000455467.6;ENST00000646563.1;ENST00000469387.1	CDC14A	0	8556	8556	CDC14A	129807	Intron	7873	100474845	100475444	*	overlapStart	-37	37	Overlapping	11_EnhWk	Enhancer
chr1	100530557	100531504	50.31941644002248	0.7472383815809442	1.8220504805285028e-5	2.777273689939582e-4	chromHMM_26100	Distal Intergenic	1	100538139	100542021	3883	1	54112	ENST00000315033.5	-6635	ENSG00000181656	GPR88	G protein-coupled receptor 88	chr1_100530557_100531504	GPR88	54112	ENST00000646665.1;ENST00000644844.1;ENST00000635056.2;ENST00000647005.1;ENST00000647203.1;ENST00000644676.1;ENST00000361544.11;ENST00000370124.8;ENST00000336454.5;ENST00000644813.1;ENST00000646563.1;ENST00000315033.5	CDC14A;GPR88	0	8556;54112	8556	CDC14A	106825	Distal Intergenic	7880	100530645	100531444	*	includeFeature	-88	60	Overlapping	10_EnhA2	Enhancer
chr1	100582440	100585468	504.58213590555243	-1.07109	2.5870738239171785e-4	0.0021399	chromHMM_26119	Distal Intergenic	1	100538139	100542021	3883	1	54112	ENST00000315033.5	44301	ENSG00000181656	GPR88	G protein-coupled receptor 88	chr1_100582440_100585468	GPR88	54112	ENST00000315033.5;ENST00000416343.2	GPR88;LINC01349	0	54112;100128787	7412	VCAM1	-134274	Distal Intergenic	7883	100583045	100583444	*	includeFeature	-605	605	Overlapping	10_EnhA2	Enhancer
chr1	100589421	100590266	80.80365225580108	-1.13337	4.4036032211888806e-5	5.450398417807949e-4	chromHMM_26122	Distal Intergenic	1	100627049	100640613	13565	2	100128787	ENST00000416343.2	50347	NA	LINC01349	long intergenic non-protein coding RNA 1349	chr1_100589421_100590266	LINC01349	100128787	ENST00000315033.5;ENST00000416343.2	GPR88;LINC01349	0	54112;100128787	7412	VCAM1	-129476	Distal Intergenic	7884	100589045	100590244	*	overlapEnd	376	22	Overlapping	11_EnhWk	Enhancer
chr1	100711129	100711472	25.000438009190475	0.5019076333390973	0.00160357	0.00859762	chromHMM_26148	Distal Intergenic	1	100719742	100738613	18872	1	7412	ENST00000370119.8	-8270	ENSG00000162692	VCAM1	vascular cell adhesion molecule 1	chr1_100711129_100711472	VCAM1	7412	ENST00000294728.7;ENST00000650339.1;ENST00000370119.8;ENST00000347652.6;ENST00000370115.1	VCAM1	0	7412	7412	VCAM1	-8270	Distal Intergenic	7905	100698845	100719444	*	inside	12284	7972	Overlapping	18_Quies	Other
chr1	100927182	100928336	59.35177754111665	0.8885429607082603	3.6077330659262924e-5	4.6659143587278164e-4	chromHMM_26192	Intron (ENST00000370112.8/148867, intron 8 of 11)	1	100896076	100981753	85678	1	148867	ENST00000370112.8	31106	ENSG00000162695	SLC30A7	solute carrier family 30 member 7	chr1_100927182_100928336	SLC30A7	148867	ENST00000535414.5;ENST00000370113.7;ENST00000370114.8;ENST00000450240.2;ENST00000416479.1;ENST00000494907.1;ENST00000480774.1;ENST00000370112.8;ENST00000357650.9;ENST00000370111.4	EXTL2;SLC30A7	0;-33492	2135;148867	148867	SLC30A7	31106	Intron	7942	100923445	100927244	*	overlapEnd	3737	62	Overlapping	5_Tx	Tx
chr1	100948890	100949954	44.16641533778797	0.8454276437221497	2.728849179107825e-6	6.410403009518881e-5	chromHMM_26197	Intron (ENST00000370112.8/148867, intron 8 of 11)	1	100896076	100981753	85678	1	148867	ENST00000370112.8	52814	ENSG00000162695	SLC30A7	solute carrier family 30 member 7	chr1_100948890_100949954	SLC30A7	148867	ENST00000370112.8;ENST00000357650.9;ENST00000370111.4;ENST00000370109.8;ENST00000370105.7;ENST00000488789.5;ENST00000492067.5;ENST00000427040.2;ENST00000481871.5;ENST00000464270.5;ENST00000342173.11;ENST00000466807.5;ENST00000477293.5;ENST00000498372.5;ENST00000488176.1;ENST00000490732.5	SLC30A7;DPH5	0;-11874;45196	148867;51611	148867	SLC30A7	52814	Intron	7945	100943645	100951644	*	inside	5245	1690	Overlapping	6_TxWk	Tx
chr1	101002987	101003439	17.366415501805474	0.7163779964777817	0.00176967	0.00926173	chromHMM_26212	Intron (ENST00000370105.7/51611, intron 5 of 8)	1	100989623	101025784	36162	2	51611	ENST00000370109.8	22345	ENSG00000117543	DPH5	diphthamide biosynthesis 5	chr1_101002987_101003439	DPH5	51611	ENST00000370112.8;ENST00000357650.9;ENST00000370111.4;ENST00000370109.8;ENST00000370105.7;ENST00000488789.5;ENST00000492067.5;ENST00000427040.2;ENST00000481871.5;ENST00000464270.5;ENST00000342173.11;ENST00000466807.5;ENST00000477293.5;ENST00000498372.5;ENST00000488176.1;ENST00000490732.5;ENST00000476507.1;ENST00000481982.1;ENST00000451213.2;ENST00000663958.1;ENST00000654574.1;ENST00000656060.1;EN…	SLC30A7;DPH5;LOC102606465	0;41159;-7837	148867;51611;102606465	102606465	LOC102606465	-22405	Intron	7949	101003245	101003844	*	overlapStart	-258	194	Overlapping	10_EnhA2	Enhancer
chr1	101128074	101129022	31.7204	0.5716854095662798	4.5187969803418994e-4	0.00326752	chromHMM_26252	Distal Intergenic	1	101072660	101087268	14609	1	102606465	ENST00000449473.2	55414	ENSG00000233184	LOC102606465	uncharacterized LOC102606465	chr1_101128074_101129022	LOC102606465	102606465	ENST00000451213.2;ENST00000663958.1;ENST00000654574.1;ENST00000656060.1;ENST00000664684.1;ENST00000453011.5;ENST00000454721.6;ENST00000654544.1;ENST00000656047.1;ENST00000655226.1;ENST00000659528.1;ENST00000658370.1;ENST00000666646.1;ENST00000446527.5;ENST00000669687.1;ENST00000656224.1;ENST00000666988.1;ENST00000416329.5;ENST00000449473.2	LOC102606465	0;55414	102606465	102606465	LOC102606465	55414	Distal Intergenic	7961	101128245	101128444	*	includeFeature	-171	171	Overlapping	11_EnhWk	Enhancer
chr1	101179043	101179888	24.712344636765362	0.8167802098281562	5.552690800942307e-5	6.515630063319833e-4	chromHMM_26276	Distal Intergenic	1	101235683	101236528	846	2	101928370	ENST00000432195.1	56640	NA	LOC101928370	uncharacterized LOC101928370	chr1_101179043_101179888	LOC101928370	101928370	NA	NA	NA	NA	101928370	LOC101928370	56640	Distal Intergenic	7970	101175045	101191644	*	inside	3998	3998	Overlapping	6_TxWk	Tx
chr1	101278744	101279309	22.99654904678086	0.8487455844768211	1.6163509029917515e-4	0.00149808	chromHMM_26314	Distal Intergenic	1	101238335	101241308	2974	1	1901	ENST00000648480.1	40409	ENSG00000170989	S1PR1	sphingosine-1-phosphate receptor 1	chr1_101278744_101279309	S1PR1	1901	ENST00000432195.1;ENST00000475821.2;ENST00000305352.6;ENST00000561748.2;ENST00000649383.1;ENST00000475289.2;ENST00000648480.1;ENST00000454466.1;ENST00000439146.1	LOC101928370;S1PR1;LINC01307	-42216;0	101928370;1901;104355286	101928370	LOC101928370	-42216	Distal Intergenic	7983	101272045	101288244	*	inside	6699	6699	Overlapping	18_Quies	Other
chr1	101283963	101285013	31.81456062744188	0.6437466530045184	1.3198755613949797e-4	0.00127394	chromHMM_26314	Distal Intergenic	1	101323337	101350176	26840	1	104355286	ENST00000454466.1	-38324	ENSG00000231671	LINC01307	long intergenic non-protein coding RNA 1307	chr1_101283963_101285013	LINC01307	104355286	ENST00000432195.1;ENST00000475821.2;ENST00000305352.6;ENST00000561748.2;ENST00000649383.1;ENST00000475289.2;ENST00000648480.1;ENST00000454466.1;ENST00000439146.1	LOC101928370;S1PR1;LINC01307	-47435;0	101928370;1901;104355286	101928370	LOC101928370	-47435	Distal Intergenic	7984	101272045	101288244	*	inside	11918	3231	Overlapping	18_Quies	Other
chr1	101309456	101310933	108.58162919620175	0.751116	1.1380323116028079e-6	3.249523582464441e-5	chromHMM_26320	Distal Intergenic	1	101323337	101350176	26840	1	104355286	ENST00000454466.1	-12404	ENSG00000231671	LINC01307	long intergenic non-protein coding RNA 1307	chr1_101309456_101310933	LINC01307	104355286	ENST00000454466.1;ENST00000439146.1;ENST00000444327.1	LINC01307	0	104355286	101928370	LOC101928370	-72928	Distal Intergenic	7989	101310045	101338044	*	overlapStart	-589	589	Overlapping	17_ReprPCWk	Other
chr1	101312136	101312431	19.2115	0.7135518338400303	1.9835532775563545e-4	0.00174773	chromHMM_26320	Distal Intergenic	1	101323337	101350176	26840	1	104355286	ENST00000454466.1	-10906	ENSG00000231671	LINC01307	long intergenic non-protein coding RNA 1307	chr1_101312136_101312431	LINC01307	104355286	ENST00000454466.1;ENST00000439146.1;ENST00000444327.1	LINC01307	0	104355286	101928370	LOC101928370	-75608	Distal Intergenic	7991	101310045	101338044	*	inside	2091	2091	Overlapping	17_ReprPCWk	Other
chr1	107451082	107452189	30.9593	0.9489449149138346	2.9551991886928768e-5	3.998369164614552e-4	chromHMM_26900	Intron (ENST00000370071.6/22854, intron 7 of 7)	1	107140007	107481853	341847	1	22854	ENST00000370074.8	311075	ENSG00000162631	NTNG1	netrin G1	chr1_107451082_107452189	NTNG1	22854	ENST00000370074.8;ENST00000370073.6;ENST00000370071.6;ENST00000370068.5;ENST00000294649.8;ENST00000370067.5;ENST00000370065.1;ENST00000370066.5	NTNG1	0	22854	10451	VAV3	221460	Intron	8033	107443379	107479778	*	inside	7703	7703	Overlapping	17_ReprPCWk	Other
chr1	107682468	107683550	25.07891997444918	0.7752285088464554	0.00126143	0.0071542	chromHMM_26930	Exon (ENST00000370056.9/10451, exon 19 of 27)	1	107571161	107965180	394020	2	10451	ENST00000370056.9	281630	ENSG00000134215	VAV3	vav guanine nucleotide exchange factor 3	chr1_107682468_107683550	VAV3	10451	ENST00000370056.9;ENST00000527011.5;ENST00000529413.5;ENST00000525460.5;ENST00000415432.6;ENST00000343258.8;ENST00000529033.5;ENST00000525231.5;ENST00000479977.6;ENST00000533398.5;ENST00000529809.5;ENST00000469325.5;ENST00000490388.2	VAV3	0	10451	10451	VAV3	281630	Exon	8049	107634579	107709378	*	inside	47889	25828	Overlapping	18_Quies	Other
chr1	107785795	107787357	150.19173935004176	0.572601	9.051955327193997e-5	9.537476484824413e-4	chromHMM_26939	Intron (ENST00000370056.9/10451, intron 2 of 26)	1	107571161	107965180	394020	2	10451	ENST00000370056.9	177823	ENSG00000134215	VAV3	vav guanine nucleotide exchange factor 3	chr1_107785795_107787357	VAV3	10451	ENST00000370056.9;ENST00000527011.5;ENST00000343258.8;ENST00000529809.5;ENST00000469325.5;ENST00000490388.2;ENST00000524574.5;ENST00000530671.1	VAV3	0	10451	10451	VAV3	177823	Intron	8055	107785379	107786178	*	overlapEnd	416	383	Overlapping	10_EnhA2	Enhancer
chr1	107803860	107804844	48.09141556190527	0.6193807182881585	3.145760620353056e-4	0.0024824	chromHMM_26943	Intron (ENST00000370056.9/10451, intron 2 of 26)	1	107571161	107965180	394020	2	10451	ENST00000370056.9	160336	ENSG00000134215	VAV3	vav guanine nucleotide exchange factor 3	chr1_107803860_107804844	VAV3	10451	ENST00000370056.9;ENST00000527011.5;ENST00000343258.8;ENST00000469325.5;ENST00000490388.2;ENST00000524574.5;ENST00000530671.1	VAV3	0	10451	10451	VAV3	160336	Intron	8059	107801379	107813178	*	inside	2481	2481	Overlapping	17_ReprPCWk	Other
chr1	107828757	107830216	169.3419288897149	0.6648845894174414	1.0382461009702985e-5	1.800151543202972e-4	chromHMM_26949	Intron (ENST00000370056.9/10451, intron 2 of 26)	1	107571161	107965180	394020	2	10451	ENST00000370056.9	134964	ENSG00000134215	VAV3	vav guanine nucleotide exchange factor 3	chr1_107828757_107830216	VAV3	10451	ENST00000370056.9;ENST00000527011.5;ENST00000343258.8;ENST00000469325.5;ENST00000490388.2;ENST00000524574.5;ENST00000530671.1	VAV3	0	10451	10451	VAV3	134964	Intron	8064	107824379	107834578	*	inside	4378	4362	Overlapping	18_Quies	Other
chr1	107839943	107841213	108.48611299744539	0.5324343683782641	0.0011505	0.00667017	chromHMM_26951	Intron (ENST00000370056.9/10451, intron 2 of 26)	1	107571161	107965180	394020	2	10451	ENST00000370056.9	123967	ENSG00000134215	VAV3	vav guanine nucleotide exchange factor 3	chr1_107839943_107841213	VAV3	10451	ENST00000370056.9;ENST00000527011.5;ENST00000469325.5;ENST00000490388.2;ENST00000524574.5;ENST00000530671.1	VAV3	0	10451	10451	VAV3	123967	Intron	8066	107834779	107867378	*	inside	5164	5164	Overlapping	17_ReprPCWk	Other
chr1	108077757	108078393	42.75804060313729	1.0214491079306462	6.318324616552746e-7	2.0956793631993206e-5	chromHMM_26983	Distal Intergenic	1	107571161	107965180	394020	2	10451	ENST00000370056.9	-112577	ENSG00000134215	VAV3	vav guanine nucleotide exchange factor 3	chr1_108077757_108078393	VAV3	10451	NA	NA	NA	NA	10451	VAV3	-112577	Distal Intergenic	8100	108077979	108081978	*	overlapStart	-222	222	Overlapping	17_ReprPCWk	Other
chr1	108079293	108080111	27.872123561037615	0.8118057948971735	2.002403432917493e-5	2.9805836901551977e-4	chromHMM_26983	Distal Intergenic	1	107571161	107965180	394020	2	10451	ENST00000370056.9	-114113	ENSG00000134215	VAV3	vav guanine nucleotide exchange factor 3	chr1_108079293_108080111	VAV3	10451	NA	NA	NA	NA	29957	SLC25A24	112707	Distal Intergenic	8101	108077979	108081978	*	inside	1314	1314	Overlapping	17_ReprPCWk	Other
chr1	108140893	108142154	24.75477953105068	0.7301174575368887	5.66439898546517e-5	6.616125019896379e-4	chromHMM_26987	Intron (ENST00000565488.6/29957, intron 8 of 9)	1	108223341	108244067	20727	2	148545	ENST00000415641.7	101913	ENSG00000196427	NBPF4	NBPF member 4	chr1_108140893_108142154	NBPF4	148545	NA	NA	NA	NA	29957	SLC25A24	58189	Intron	8106	108134979	108152978	*	inside	5914	5914	Overlapping	6_TxWk	Tx
chr1	108200418	108200975	35.30283941040427	0.6107978511586261	8.092811770119823e-5	8.74221255781059e-4	chromHMM_26999	5' UTR	1	108223341	108244067	20727	2	148545	ENST00000415641.7	43092	ENSG00000196427	NBPF4	NBPF member 4	chr1_108200418_108200975	NBPF4	148545	ENST00000415641.7;ENST00000613157.2	NBPF4	43092;43106	148545	29957	SLC25A24	-75	5' UTR	8111	108199779	108200978	*	inside	639	3	Overlapping	3_TssFlnkU	Other
chr1	108556377	108556873	36.97164225276787	0.544829	0.00111256	0.00650575	chromHMM_27022	Distal Intergenic	1	108560089	108644900	84812	1	284611	ENST00000405454.1	-3216	ENSG00000162636	FAM102B	family with sequence similarity 102 member B	chr1_108556377_108556873	FAM102B	284611	ENST00000405454.1;ENST00000370035.8	FAM102B	0	284611	284611	FAM102B	-3216	Distal Intergenic	8117	108556779	108557778	*	overlapStart	-402	94	Overlapping	10_EnhA2	Enhancer
chr1	108557221	108557729	45.359422756899555	0.5881243587041559	1.0560839134227336e-5	1.825202900361759e-4	chromHMM_27022	Promoter (2-3kb)	1	108560089	108644900	84812	1	284611	ENST00000405454.1	-2360	ENSG00000162636	FAM102B	family with sequence similarity 102 member B	chr1_108557221_108557729	FAM102B	284611	ENST00000405454.1;ENST00000370035.8	FAM102B	0	284611	284611	FAM102B	-2360	Promoter	8118	108556779	108557778	*	inside	442	49	Overlapping	10_EnhA2	Enhancer
chr1	108585061	108585784	45.30911564262973	0.7051209624984792	4.694122469293105e-6	9.70779551405803e-5	chromHMM_27036	Intron (ENST00000405454.1/284611, intron 1 of 10)	1	108560089	108644900	84812	1	284611	ENST00000405454.1	24972	ENSG00000162636	FAM102B	family with sequence similarity 102 member B	chr1_108585061_108585784	FAM102B	284611	ENST00000405454.1;ENST00000370035.8;ENST00000483371.1	FAM102B	0	284611	284611	FAM102B	24972	Intron	8123	108583579	108586778	*	inside	1482	994	Overlapping	10_EnhA2	Enhancer
chr1	108644593	108645583	90.90640889166312	0.7420304040937049	1.720224803141826e-6	4.462473717896168e-5	chromHMM_27046	3' UTR	1	108560089	108644900	84812	1	284611	ENST00000405454.1	84504	ENSG00000162636	FAM102B	family with sequence similarity 102 member B	chr1_108644593_108645583	HENMT1	113802	ENST00000405454.1;ENST00000370035.8;ENST00000483371.1;ENST00000402983.5;ENST00000370032.9;ENST00000651461.1;ENST00000370031.5;ENST00000420055.1;ENST00000493676.1;ENST00000483729.1;ENST00000370025.9;ENST00000370022.9;ENST00000467302.5;ENST00000370021.1	FAM102B;HENMT1;PRPF38B	0;5862	284611;113802;55119	284611	FAM102B	84504	3' UTR	8129	108644979	108646578	*	overlapStart	-386	386	Overlapping	10_EnhA2	Enhancer
chr1	108646567	108647651	272.30416870580586	0.5340199517510308	6.761675993404871e-6	1.2945562880981875e-4	chromHMM_27047	Downstream (<1kb)	1	108650224	108651445	1222	2	113802	ENST00000483729.1	3794	ENSG00000162639	HENMT1	HEN methyltransferase 1	chr1_108646567_108647651	HENMT1	113802	ENST00000405454.1;ENST00000370035.8;ENST00000483371.1;ENST00000402983.5;ENST00000370032.9;ENST00000651461.1;ENST00000370031.5;ENST00000420055.1;ENST00000493676.1;ENST00000483729.1;ENST00000370025.9;ENST00000370022.9;ENST00000467302.5;ENST00000370021.1	FAM102B;HENMT1;PRPF38B	0;3794	284611;113802;55119	113802	HENMT1	3794	Downstream	8130	108646579	108646778	*	includeFeature	-12	12	Overlapping	1_TssA	Promoter_active
chr1	108699540	108700646	62.332272831671716	0.6846138280105347	3.0816819954155406e-5	4.131252770921556e-4	chromHMM_27072	3' UTR	1	108692310	108702928	10619	1	55119	ENST00000370025.9	7230	ENSG00000134186	PRPF38B	pre-mRNA processing factor 38B	chr1_108699540_108700646	PRPF38B	55119	ENST00000402983.5;ENST00000370032.9;ENST00000651461.1;ENST00000370031.5;ENST00000420055.1;ENST00000493676.1;ENST00000483729.1;ENST00000370025.9;ENST00000370022.9;ENST00000467302.5;ENST00000370021.1;ENST00000485810.1;ENST00000370017.9;ENST00000445274.1;ENST00000370008.4;ENST00000483586.5;ENST00000469338.1	HENMT1;PRPF38B;FNDC7;STXBP3	0;-48095;1840	113802;55119;163479;6814	55119	PRPF38B	7230	3' UTR	8136	108696379	108702378	*	inside	3161	1732	Overlapping	5_Tx	Tx
chr1	109370345	109372200	108.58617522798058	1.0536228288876885	7.995708171610757e-5	8.662076296167896e-4	chromHMM_27251	Intron (ENST00000538502.5/6272, intron 1 of 19)	1	109309568	109393357	83790	2	6272	ENST00000538502.5	21157	ENSG00000134243	SORT1	sortilin 1	chr1_109370345_109372200	SORT1	6272	ENST00000538502.5;ENST00000256637.8;ENST00000466471.1;ENST00000493736.5;ENST00000482236.5;ENST00000633956.1;ENST00000483508.5;ENST00000495777.5;ENST00000471996.1;ENST00000271308.9;ENST00000490870.5;ENST00000538610.5;ENST00000477897.1;ENST00000484563.1;ENST00000491287.1	SORT1;PSMA5	0;-756;40085;43165	6272;5686	6272	SORT1	21157	Intron	8199	109370979	109371578	*	includeFeature	-634	622	Overlapping	10_EnhA2	Enhancer
chr1	109385630	109386276	22.914878089516495	0.9819895745034907	3.7466210322038547e-4	0.00283792	chromHMM_27252	Intron (ENST00000538502.5/6272, intron 1 of 19)	1	109309568	109393357	83790	2	6272	ENST00000538502.5	7081	ENSG00000134243	SORT1	sortilin 1	chr1_109385630_109386276	SORT1	6272	ENST00000538502.5;ENST00000256637.8;ENST00000466471.1;ENST00000493736.5;ENST00000482236.5;ENST00000633956.1;ENST00000483508.5;ENST00000495777.5;ENST00000471996.1;ENST00000271308.9;ENST00000490870.5;ENST00000538610.5;ENST00000477897.1;ENST00000484563.1;ENST00000491287.1	SORT1;PSMA5	0;-16041;26009;29089	6272;5686	6272	SORT1	7081	Intron	8204	109371579	109391578	*	inside	14051	5302	Overlapping	18_Quies	Other
chr1	109502142	109503014	51.14136273453802	1.024221016696122	2.706960393863483e-7	1.112483446059234e-5	chromHMM_27311	3' UTR	1	109494105	109502932	8828	1	284613	ENST00000528785.1	8037	ENSG00000174151	CYB561D1	cytochrome b561 family member D1	chr1_109502142_109503014	AMIGO1	57463	ENST00000369872.4;ENST00000475497.1;ENST00000463678.5;ENST00000369870.7;ENST00000497545.5;ENST00000604728.5;ENST00000369869.1;ENST00000459635.1;ENST00000393709.3;ENST00000496961.5;ENST00000533024.5;ENST00000310611.8;ENST00000420578.6;ENST00000527072.5;ENST00000528785.1;ENST00000369868.7;ENST00000430195.2;ENST00000369864.5;ENST00000369862.1;ENST00000527748.5;ENST00000404129.6;ENST00000618721.4;ENS…	SYPL2;ATXN7L2;CYB561D1;AMIGO1;GPR61;GNAI3	0;26900;16596;12802;12591;11126;6713;6724;-36858;-36873;-36914	284612;127002;284613;57463;83873;2773	284613	CYB561D1	8037	3' UTR	8215	109500579	109502778	*	overlapEnd	1563	236	Overlapping	5_Tx	Tx
chr1	109801856	109802997	58.08085464644358	0.9134111493768946	1.0125287476235039e-5	1.7683045510053424e-4	chromHMM_27446	Distal Intergenic	1	109750081	109764027	13947	2	79574	ENST00000369805.7	-37829	ENSG00000198758	EPS8L3	EPS8 like 3	chr1_109801856_109802997	EPS8L3	79574	ENST00000429410.2;ENST00000361852.8;ENST00000369805.7;ENST00000361965.8;ENST00000489465.1;ENST00000475725.1;ENST00000472325.5;ENST00000482453.1;ENST00000494151.1;ENST00000477568.1	GSTM5;EPS8L3	0;-49916;-49782;-49533;-42265	2949;79574	2949	GSTM5	87240	Distal Intergenic	8269	109796979	109815378	*	inside	4877	4877	Overlapping	18_Quies	Other
chr1	109906050	109906520	32.775453192942045	0.9478728842503169	5.156536112078041e-7	1.8014258989152024e-5	chromHMM_27480	Distal Intergenic	1	109910242	109921880	11639	1	1435	ENST00000527192.5	-3722	ENSG00000184371	CSF1	colony stimulating factor 1	chr1_109906050_109906520	CSF1	1435	ENST00000527192.5;ENST00000525659.5;ENST00000357302.8;ENST00000329608.11;ENST00000488198.5;ENST00000369802.7;ENST00000420111.6;ENST00000369801.1;ENST00000526001.1	CSF1	0	1435	10768	AHCYL1	-78245	Distal Intergenic	8284	109906179	109907178	*	overlapStart	-129	129	Overlapping	11_EnhWk	Enhancer
chr1	110631016	110631830	52.09166020080184	1.175574554002852	7.4371664174885106e-9	8.910166065854445e-7	chromHMM_27697	Promoter (<=1kb)	1	110593580	110631474	37895	2	3737	ENST00000369770.7	0	ENSG00000177301	KCNA2	potassium voltage-gated channel subfamily A member 2	chr1_110631016_110631830	KCNA2	3737	ENST00000640680.1;ENST00000525120.2;ENST00000369770.7;ENST00000633222.1;ENST00000316361.10;ENST00000639048.1;ENST00000640774.1;ENST00000639233.1;ENST00000638477.1;ENST00000638616.1;ENST00000638532.1;ENST00000485317.6;ENST00000640956.1;ENST00000369769.4	KCNA2;KCNA3	-24662;-23387;0;-23587;-24658;-23709;-25007;-23648;-24166;-24997;-22991;-23200;-25445	3737;3738	3737	KCNA2	0	Promoter	8342	110619779	110672378	*	inside	11237	11237	Overlapping	17_ReprPCWk	Other
chr1	110634901	110635326	27.21154982645345	0.8319943774353347	3.443597141540993e-5	4.5031475364335204e-4	chromHMM_27697	Distal Intergenic	1	110593580	110631474	37895	2	3737	ENST00000369770.7	-3427	ENSG00000177301	KCNA2	potassium voltage-gated channel subfamily A member 2	chr1_110634901_110635326	KCNA2	3737	ENST00000640680.1;ENST00000525120.2;ENST00000369770.7;ENST00000633222.1;ENST00000316361.10;ENST00000639048.1;ENST00000640774.1;ENST00000639233.1;ENST00000638477.1;ENST00000638616.1;ENST00000638532.1;ENST00000485317.6;ENST00000640956.1;ENST00000369769.4	KCNA2;KCNA3	-28547;-27272;0;-27472;-28543;-27594;-28892;-27533;-28051;-28882;-26876;-27085;-29330	3737;3738	3737	KCNA2	-3427	Distal Intergenic	8344	110619779	110672378	*	inside	15122	15122	Overlapping	17_ReprPCWk	Other
chr1	110635911	110636733	68.85393024450119	1.0584985989510354	1.1536491398189322e-7	5.982539128023393e-6	chromHMM_27697	Distal Intergenic	1	110593580	110631474	37895	2	3737	ENST00000369770.7	-4437	ENSG00000177301	KCNA2	potassium voltage-gated channel subfamily A member 2	chr1_110635911_110636733	KCNA2	3737	ENST00000640680.1;ENST00000525120.2;ENST00000369770.7;ENST00000633222.1;ENST00000316361.10;ENST00000639048.1;ENST00000640774.1;ENST00000639233.1;ENST00000638477.1;ENST00000638616.1;ENST00000638532.1;ENST00000485317.6;ENST00000640956.1;ENST00000369769.4	KCNA2;KCNA3	-29557;-28282;0;-28482;-29553;-28604;-29902;-28543;-29061;-29892;-27886;-28095;-30340	3737;3738	3737	KCNA2	-4437	Distal Intergenic	8345	110619779	110672378	*	inside	16132	16132	Overlapping	17_ReprPCWk	Other
chr1	110641741	110642217	32.61624515491887	1.1168746623149943	9.11063377673683e-7	2.7495812920373933e-5	chromHMM_27697	Distal Intergenic	1	110593580	110631474	37895	2	3737	ENST00000369770.7	-10267	ENSG00000177301	KCNA2	potassium voltage-gated channel subfamily A member 2	chr1_110641741_110642217	KCNA2	3737	ENST00000640680.1;ENST00000525120.2;ENST00000369770.7;ENST00000633222.1;ENST00000316361.10;ENST00000639048.1;ENST00000640774.1;ENST00000639233.1;ENST00000638477.1;ENST00000638616.1;ENST00000638532.1;ENST00000485317.6;ENST00000640956.1;ENST00000369769.4	KCNA2;KCNA3	-35387;-34112;0;-34312;-35383;-34434;-35732;-34373;-34891;-35722;-33716;-33925;-36170	3737;3738	3737	KCNA2	-10267	Distal Intergenic	8346	110619779	110672378	*	inside	21962	21962	Overlapping	17_ReprPCWk	Other
chr1	110647126	110648024	59.18886299624734	1.0704955532318317	1.1411422367162366e-9	2.5959640198694483e-7	chromHMM_27697	Distal Intergenic	1	110593580	110631474	37895	2	3737	ENST00000369770.7	-15652	ENSG00000177301	KCNA2	potassium voltage-gated channel subfamily A member 2	chr1_110647126_110648024	KCNA2	3737	ENST00000640680.1;ENST00000525120.2;ENST00000369770.7;ENST00000633222.1;ENST00000316361.10;ENST00000639048.1;ENST00000640774.1;ENST00000639233.1;ENST00000638477.1;ENST00000638616.1;ENST00000638532.1;ENST00000485317.6;ENST00000640956.1;ENST00000369769.4	KCNA2;KCNA3	-40772;-39497;0;-39697;-40768;-39819;-41117;-39758;-40276;-41107;-39101;-39310;-41555	3737;3738	3737	KCNA2	-15652	Distal Intergenic	8348	110619779	110672378	*	inside	27347	24354	Overlapping	17_ReprPCWk	Other
chr1	110668541	110669060	32.82343022725232	0.8704817398579556	2.3214733817132305e-5	3.339065240577836e-4	chromHMM_27697	Distal Intergenic	1	110672465	110674940	2476	2	3738	ENST00000369769.4	5880	ENSG00000177272	KCNA3	potassium voltage-gated channel subfamily A member 3	chr1_110668541_110669060	KCNA3	3738	ENST00000369770.7;ENST00000369769.4	KCNA2;KCNA3	0	3737;3738	3737	KCNA2	-37067	Distal Intergenic	8349	110619779	110672378	*	inside	48762	3318	Overlapping	17_ReprPCWk	Other
chr1	110670577	110670884	22.64362765558898	1.0558147391057955	5.658915681539091e-7	1.935569900932103e-5	chromHMM_27697	Downstream (1-2kb)	1	110672465	110674940	2476	2	3738	ENST00000369769.4	4056	ENSG00000177272	KCNA3	potassium voltage-gated channel subfamily A member 3	chr1_110670577_110670884	KCNA3	3738	ENST00000369770.7;ENST00000369769.4	KCNA2;KCNA3	0	3737;3738	3737	KCNA2	-39103	Downstream	8352	110619779	110672378	*	inside	50798	1494	Overlapping	17_ReprPCWk	Other
chr1	110672550	110673221	59.40031608584431	0.9234258901108409	7.117263677102739e-10	1.928358617907148e-7	chromHMM_27699	Promoter (1-2kb)	1	110672465	110674940	2476	2	3738	ENST00000369769.4	1719	ENSG00000177272	KCNA3	potassium voltage-gated channel subfamily A member 3	chr1_110672550_110673221	KCNA3	3738	ENST00000369770.7;ENST00000369769.4	KCNA2;KCNA3	0	3737;3738	3737	KCNA2	-41076	Promoter	8353	110672979	110674378	*	overlapStart	-429	242	Overlapping	14_TssBiv	Promoter_inactive
chr1	110726574	110727460	23.993444680286395	0.8345435724297492	3.304142485869078e-6	7.408206961285492e-5	chromHMM_27707	Distal Intergenic	1	110672465	110674940	2476	2	3738	ENST00000369769.4	-51634	ENSG00000177272	KCNA3	potassium voltage-gated channel subfamily A member 3	chr1_110726574_110727460	KCNA3	3738	NA	NA	NA	NA	3737	KCNA2	-95100	Distal Intergenic	8357	110712579	110753178	*	inside	13995	13995	Overlapping	17_ReprPCWk	Other
chr1	110786531	110788214	129.58213092449597	0.9665760042678967	3.632708467088246e-6	7.972534589146684e-5	chromHMM_27710	Distal Intergenic	1	110871188	110899922	28735	1	963	ENST00000648608.1	-82974	ENSG00000143119	CD53	CD53 molecule	chr1_110786531_110788214	CD53	963	NA	NA	NA	NA	3737	KCNA2	-155057	Distal Intergenic	8359	110787979	110788178	*	includeFeature	-1448	36	Overlapping	12_ZNF/Rpts	Other
chr1	110872469	110873406	143.01044272825808	0.7184440824484415	1.135995666443625e-10	5.9550251090662963e-8	chromHMM_27727	Promoter (<=1kb)	1	110873148	110899922	26775	1	963	ENST00000271324.6	0	ENSG00000143119	CD53	CD53 molecule	chr1_110872469_110873406	CD53	963	ENST00000648608.1;ENST00000271324.6;ENST00000471220.5;ENST00000476408.1;ENST00000497404.1;ENST00000464329.1	CD53	0;-24264	963	55791	LRIF1	79555	Promoter	8360	110873179	110875378	*	overlapStart	-710	227	Overlapping	1_TssA	Promoter_active
[truncated: 13,731 more rows]

## Sheet: hsc_h3k27ac_cutrun_KOvshNTO
seqnames	start	end	annotation	geneChr	geneStart	geneEnd	geneLength	geneStrand	geneId	transcriptId	distanceToTSS	ENSEMBL	SYMBOL	GENENAME	nearest_TSS	nearest_TSSIds	flank_txIds	flank_geneDistance	flank_geneIds	active_geneIds	active_geneSymb	active_geneDistance	simple_annotation	chromHMM_annotation	chromHMM_annotation_simple	cmicroc_genes	ZNF469_vs_hNTO_baseMean	ZNF469_vs_hNTO_log2FoldChange	ZNF469_vs_hNTO_pvalue	ZNF469_vs_hNTO_padj
[truncated: 171 more rows]

[truncated: 1 more sheets: hsc_znf469_cutrun_KOvshNTO]
