# Supplementary material for: The transcription factor ZNF469 regulates collagen production in liver fibrosis
Source: JCI Insight. 2025 Feb 25;10(7):e182232. doi: 10.1172/jci.insight.182232 (PMC11981625; doi:10.1172/jci.insight.182232)
Supplement: Supplemental tables 1-12 [file jciinsight-10-182232-s128.xlsx › Supplementary_table_6_CRISPR_screen_day7_results.xlsx]

## Sheet: CRISPR_screen_rawresult_2024-01
GENE_SYMBOL	ID	MeasurementTitle	PlateName	WellID	Row	Column	RowName	ColumnName	WellName	TrackID	ObjectNumber	AreaIndex	FieldIndex	ZIndex	Timepoint	Description	(CytoplasmNoBlackPixels) Area	(CytoplasmNoBlackPixels) TotalIntensity CH2	(CytoplasmNoBlackPixels) MeanIntensity CH2	WellName_PlateName	Replicate_Number	guide design and origin	Controls	Positive (1) vs. Negative (0) cells (cutoff 225)	Positive (1) vs. Negative (0) cells (cutoff 320)	Positive (1) vs. Negative (0) cells (cutoff 400)	intensity	area	mean_intensity	median_meanintensity	median_area	median_intensity	name	pos_cells
POLR2B	2326	HSC131ScreenD7002000_20221010_144308	NX10428820_10-10-22_14-43-56	85	8	1	H	1	H-01	2326	1	1	1	1	1	NA	1587.86	2009885	133.7	H-01_NX10428820_10-10-22_14-43-56	rep2	Dharmacon library	POLR2B KO	0	0	0	2009885	1587.86	133.7	135.175	1740.12	2360876	POLR2B	0
POLR2B	11237	HSC131ScreenD8001000_20221010_200023	NX10428827_10-10-22_20-01-16	73	7	1	G	1	G-01	11237	0	2	2	1	1	NA	1392.88	1588176	120.43	G-01_NX10428827_10-10-22_20-01-16	rep3	Dharmacon library	POLR2B KO	0	0	0	1588176	1392.88	120.43	135.175	1740.12	2360876	POLR2B	0
POLR2B	17417	HSC131ScreenD8003000_20221010_211007	NX10428829_10-10-22_21-11-01	73	7	1	G	1	G-01	17417	2	5	5	1	1	NA	1698.98	2120636	131.84	G-01_NX10428829_10-10-22_21-11-01	rep4	Dharmacon library	POLR2B KO	0	0	0	2120636	1698.98	131.84	135.175	1740.12	2360876	POLR2B	0
POLR2B	2327	HSC131ScreenD7002000_20221010_144308	NX10428820_10-10-22_14-43-56	85	8	1	H	1	H-01	2327	2	1	1	1	1	NA	978.4	1169080	126.21	H-01_NX10428820_10-10-22_14-43-56	rep2	Dharmacon library	POLR2B KO	0	0	0	1169080	978.4	126.21	135.175	1740.12	2360876	POLR2B	0
POLR2B	3551	HSC131ScreenD8001000_20221010_200023	NX10428827_10-10-22_20-01-16	73	7	1	G	1	G-01	3551	9	1	1	1	1	NA	537.1	625959	123.1	G-01_NX10428827_10-10-22_20-01-16	rep3	Dharmacon library	POLR2B KO	0	0	0	625959	537.1	123.1	135.175	1740.12	2360876	POLR2B	0
POLR2B	17419	HSC131ScreenD8003000_20221010_211007	NX10428829_10-10-22_21-11-01	73	7	1	G	1	G-01	17419	4	5	5	1	1	NA	1017.38	1800776	186.96	G-01_NX10428829_10-10-22_21-11-01	rep4	Dharmacon library	POLR2B KO	0	0	0	1800776	1017.38	186.96	135.175	1740.12	2360876	POLR2B	0
POLR2B	11240	HSC131ScreenD8001000_20221010_200023	NX10428827_10-10-22_20-01-16	73	7	1	G	1	G-01	11240	3	2	2	1	1	NA	1031.43	1132506	115.98	G-01_NX10428827_10-10-22_20-01-16	rep3	Dharmacon library	POLR2B KO	0	0	0	1132506	1031.43	115.98	135.175	1740.12	2360876	POLR2B	0
POLR2B	3549	HSC131ScreenD8001000_20221010_200023	NX10428827_10-10-22_20-01-16	73	7	1	G	1	G-01	3549	7	1	1	1	1	NA	163.72	172678	111.41	G-01_NX10428827_10-10-22_20-01-16	rep3	Dharmacon library	POLR2B KO	0	0	0	172678	163.72	111.41	135.175	1740.12	2360876	POLR2B	0
POLR2B	17418	HSC131ScreenD8003000_20221010_211007	NX10428829_10-10-22_21-11-01	73	7	1	G	1	G-01	17418	3	5	5	1	1	NA	4129.62	7335281	187.62	G-01_NX10428829_10-10-22_21-11-01	rep4	Dharmacon library	POLR2B KO	0	0	0	7335281	4129.62	187.62	135.175	1740.12	2360876	POLR2B	0
POLR2B	16622	HSC131ScreenD8001000_20221010_200023	NX10428827_10-10-22_20-01-16	73	7	1	G	1	G-01	16622	0	5	5	1	1	NA	1294.96	1530211	124.81	G-01_NX10428827_10-10-22_20-01-16	rep3	Dharmacon library	POLR2B KO	0	0	0	1530211	1294.96	124.81	135.175	1740.12	2360876	POLR2B	0
POLR2B	11887	HSC131ScreenD8003000_20221010_211007	NX10428829_10-10-22_21-11-01	73	7	1	G	1	G-01	11887	1	4	4	1	1	NA	2561.51	3573739	147.36	G-01_NX10428829_10-10-22_21-11-01	rep4	Dharmacon library	POLR2B KO	0	0	0	3573739	2561.51	147.36	135.175	1740.12	2360876	POLR2B	0
POLR2B	17416	HSC131ScreenD8003000_20221010_211007	NX10428829_10-10-22_21-11-01	73	7	1	G	1	G-01	17416	1	5	5	1	1	NA	1835.34	2351957	135.36	G-01_NX10428829_10-10-22_21-11-01	rep4	Dharmacon library	POLR2B KO	0	0	0	2351957	1835.34	135.36	135.175	1740.12	2360876	POLR2B	0
POLR2B	11277	HSC131ScreenD8001000_20221010_200023	NX10428827_10-10-22_20-01-16	73	7	1	G	1	G-01	11277	3	4	4	1	1	NA	1422.77	1701189	126.29	G-01_NX10428827_10-10-22_20-01-16	rep3	Dharmacon library	POLR2B KO	0	0	0	1701189	1422.77	126.29	135.175	1740.12	2360876	POLR2B	0
POLR2B	16626	HSC131ScreenD8001000_20221010_200023	NX10428827_10-10-22_20-01-16	73	7	1	G	1	G-01	16626	4	5	5	1	1	NA	1696.34	1930199	120.19	G-01_NX10428827_10-10-22_20-01-16	rep3	Dharmacon library	POLR2B KO	0	0	0	1930199	1696.34	120.19	135.175	1740.12	2360876	POLR2B	0
POLR2B	16623	HSC131ScreenD8001000_20221010_200023	NX10428827_10-10-22_20-01-16	73	7	1	G	1	G-01	16623	1	5	5	1	1	NA	2222.98	2593218	123.22	G-01_NX10428827_10-10-22_20-01-16	rep3	Dharmacon library	POLR2B KO	0	0	0	2593218	2222.98	123.22	135.175	1740.12	2360876	POLR2B	0
POLR2B	16624	HSC131ScreenD8001000_20221010_200023	NX10428827_10-10-22_20-01-16	73	7	1	G	1	G-01	16624	2	5	5	1	1	NA	409.61	1151745	296.99	G-01_NX10428827_10-10-22_20-01-16	rep3	Dharmacon library	POLR2B KO	1	0	0	1151745	409.61	296.99	135.175	1740.12	2360876	POLR2B	0
POLR2B	16625	HSC131ScreenD8001000_20221010_200023	NX10428827_10-10-22_20-01-16	73	7	1	G	1	G-01	16625	3	5	5	1	1	NA	543.34	1686581	327.87	G-01_NX10428827_10-10-22_20-01-16	rep3	Dharmacon library	POLR2B KO	1	1	0	1686581	543.34	327.87	135.175	1740.12	2360876	POLR2B	0
POLR2B	3833	HSC131ScreenD7001000_20221010_140837	NX10428819_10-10-22_14-09-29	85	8	1	H	1	H-01	3833	2	1	1	1	1	NA	4110.19	5189199	133.35	H-01_NX10428819_10-10-22_14-09-29	rep1	Dharmacon library	POLR2B KO	0	0	0	5189199	4110.19	133.35	135.175	1740.12	2360876	POLR2B	0
POLR2B	14789	HSC131ScreenD7001000_20221010_140837	NX10428819_10-10-22_14-09-29	85	8	1	H	1	H-01	14789	1	4	4	1	1	NA	4099.73	14287572	368.1	H-01_NX10428819_10-10-22_14-09-29	rep1	Dharmacon library	POLR2B KO	1	1	0	14287572	4099.73	368.1	135.175	1740.12	2360876	POLR2B	0
POLR2B	12174	HSC131ScreenD8001000_20221010_200023	NX10428827_10-10-22_20-01-16	73	7	1	G	1	G-01	12174	7	3	3	1	1	NA	1806.93	2040648	119.29	G-01_NX10428827_10-10-22_20-01-16	rep3	Dharmacon library	POLR2B KO	0	0	0	2040648	1806.93	119.29	135.175	1740.12	2360876	POLR2B	0
POLR2B	17415	HSC131ScreenD8003000_20221010_211007	NX10428829_10-10-22_21-11-01	73	7	1	G	1	G-01	17415	0	5	5	1	1	NA	1026.15	1299253	133.74	G-01_NX10428829_10-10-22_21-11-01	rep4	Dharmacon library	POLR2B KO	0	0	0	1299253	1026.15	133.74	135.175	1740.12	2360876	POLR2B	0
POLR2B	17420	HSC131ScreenD8003000_20221010_211007	NX10428829_10-10-22_21-11-01	73	7	1	G	1	G-01	17420	5	5	5	1	1	NA	2552.85	3297674	136.44	G-01_NX10428829_10-10-22_21-11-01	rep4	Dharmacon library	POLR2B KO	0	0	0	3297674	2552.85	136.44	135.175	1740.12	2360876	POLR2B	0
POLR2B	14354	HSC131ScreenD7001000_20221010_140837	NX10428819_10-10-22_14-09-29	85	8	1	H	1	H-01	14354	0	2	2	1	1	NA	1331.3	1616577	128.26	H-01_NX10428819_10-10-22_14-09-29	rep1	Dharmacon library	POLR2B KO	0	0	0	1616577	1331.3	128.26	135.175	1740.12	2360876	POLR2B	0
POLR2B	3550	HSC131ScreenD8001000_20221010_200023	NX10428827_10-10-22_20-01-16	73	7	1	G	1	G-01	3550	8	1	1	1	1	NA	145.45	156740	113.83	G-01_NX10428827_10-10-22_20-01-16	rep3	Dharmacon library	POLR2B KO	0	0	0	156740	145.45	113.83	135.175	1740.12	2360876	POLR2B	0
POLR2B	2325	HSC131ScreenD7002000_20221010_144308	NX10428820_10-10-22_14-43-56	85	8	1	H	1	H-01	2325	0	1	1	1	1	NA	3612.69	5866735	171.53	H-01_NX10428820_10-10-22_14-43-56	rep2	Dharmacon library	POLR2B KO	0	0	0	5866735	3612.69	171.53	135.175	1740.12	2360876	POLR2B	0
POLR2B	12175	HSC131ScreenD8001000_20221010_200023	NX10428827_10-10-22_20-01-16	73	7	1	G	1	G-01	12175	8	3	3	1	1	NA	629.21	713652	119.8	G-01_NX10428827_10-10-22_20-01-16	rep3	Dharmacon library	POLR2B KO	0	0	0	713652	629.21	119.8	135.175	1740.12	2360876	POLR2B	0
POLR2B	12167	HSC131ScreenD8001000_20221010_200023	NX10428827_10-10-22_20-01-16	73	7	1	G	1	G-01	12167	0	3	3	1	1	NA	684.03	874207	134.99	G-01_NX10428827_10-10-22_20-01-16	rep3	Dharmacon library	POLR2B KO	0	0	0	874207	684.03	134.99	135.175	1740.12	2360876	POLR2B	0
POLR2B	12168	HSC131ScreenD8001000_20221010_200023	NX10428827_10-10-22_20-01-16	73	7	1	G	1	G-01	12168	1	3	3	1	1	NA	1131.88	1335718	124.65	G-01_NX10428827_10-10-22_20-01-16	rep3	Dharmacon library	POLR2B KO	0	0	0	1335718	1131.88	124.65	135.175	1740.12	2360876	POLR2B	0
POLR2B	11879	HSC131ScreenD8003000_20221010_211007	NX10428829_10-10-22_21-11-01	73	7	1	G	1	G-01	11879	2	2	2	1	1	NA	4532.37	38945031	907.6	G-01_NX10428829_10-10-22_21-11-01	rep4	Dharmacon library	POLR2B KO	1	1	1	38945031	4532.37	907.6	135.175	1740.12	2360876	POLR2B	1
POLR2B	10610	HSC131ScreenD7002000_20221010_144308	NX10428820_10-10-22_14-43-56	85	8	1	H	1	H-01	10610	2	4	4	1	1	NA	2355.33	3222257	144.5	H-01_NX10428820_10-10-22_14-43-56	rep2	Dharmacon library	POLR2B KO	0	0	0	3222257	2355.33	144.5	135.175	1740.12	2360876	POLR2B	0
POLR2B	11275	HSC131ScreenD8001000_20221010_200023	NX10428827_10-10-22_20-01-16	73	7	1	G	1	G-01	11275	1	4	4	1	1	NA	2382.48	3294093	146.04	G-01_NX10428827_10-10-22_20-01-16	rep3	Dharmacon library	POLR2B KO	0	0	0	3294093	2382.48	146.04	135.175	1740.12	2360876	POLR2B	0
POLR2B	11239	HSC131ScreenD8001000_20221010_200023	NX10428827_10-10-22_20-01-16	73	7	1	G	1	G-01	11239	2	2	2	1	1	NA	2059.69	4458418	228.64	G-01_NX10428827_10-10-22_20-01-16	rep3	Dharmacon library	POLR2B KO	1	0	0	4458418	2059.69	228.64	135.175	1740.12	2360876	POLR2B	0
POLR2B	10609	HSC131ScreenD7002000_20221010_144308	NX10428820_10-10-22_14-43-56	85	8	1	H	1	H-01	10609	1	4	4	1	1	NA	1318.41	1566417	125.49	H-01_NX10428820_10-10-22_14-43-56	rep2	Dharmacon library	POLR2B KO	0	0	0	1566417	1318.41	125.49	135.175	1740.12	2360876	POLR2B	0
POLR2B	3218	HSC131ScreenD8003000_20221010_211007	NX10428829_10-10-22_21-11-01	73	7	1	G	1	G-01	3218	11	1	1	1	1	NA	1240.14	1735963	147.85	G-01_NX10428829_10-10-22_21-11-01	rep4	Dharmacon library	POLR2B KO	0	0	0	1735963	1240.14	147.85	135.175	1740.12	2360876	POLR2B	0
POLR2B	10611	HSC131ScreenD7002000_20221010_144308	NX10428820_10-10-22_14-43-56	85	8	1	H	1	H-01	10611	3	4	4	1	1	NA	1340.7	1939854	152.83	H-01_NX10428820_10-10-22_14-43-56	rep2	Dharmacon library	POLR2B KO	0	0	0	1939854	1340.7	152.83	135.175	1740.12	2360876	POLR2B	0
POLR2B	11276	HSC131ScreenD8001000_20221010_200023	NX10428827_10-10-22_20-01-16	73	7	1	G	1	G-01	11276	2	4	4	1	1	NA	3665.4	4566554	131.59	G-01_NX10428827_10-10-22_20-01-16	rep3	Dharmacon library	POLR2B KO	0	0	0	4566554	3665.4	131.59	135.175	1740.12	2360876	POLR2B	0
POLR2B	14788	HSC131ScreenD7001000_20221010_140837	NX10428819_10-10-22_14-09-29	85	8	1	H	1	H-01	14788	0	4	4	1	1	NA	461.48	501979	114.9	H-01_NX10428819_10-10-22_14-09-29	rep1	Dharmacon library	POLR2B KO	0	0	0	501979	461.48	114.9	135.175	1740.12	2360876	POLR2B	0
POLR2B	11886	HSC131ScreenD8003000_20221010_211007	NX10428829_10-10-22_21-11-01	73	7	1	G	1	G-01	11886	0	4	4	1	1	NA	4091.81	4741702	122.4	G-01_NX10428829_10-10-22_21-11-01	rep4	Dharmacon library	POLR2B KO	0	0	0	4741702	4091.81	122.4	135.175	1740.12	2360876	POLR2B	0
POLR2B	3831	HSC131ScreenD7001000_20221010_140837	NX10428819_10-10-22_14-09-29	85	8	1	H	1	H-01	3831	0	1	1	1	1	NA	2571.02	4948345	203.29	H-01_NX10428819_10-10-22_14-09-29	rep1	Dharmacon library	POLR2B KO	0	0	0	4948345	2571.02	203.29	135.175	1740.12	2360876	POLR2B	0
POLR2B	16336	HSC131ScreenD7001000_20221010_140837	NX10428819_10-10-22_14-09-29	85	8	1	H	1	H-01	16336	7	3	3	1	1	NA	3557.03	7123996	211.55	H-01_NX10428819_10-10-22_14-09-29	rep1	Dharmacon library	POLR2B KO	0	0	0	7123996	3557.03	211.55	135.175	1740.12	2360876	POLR2B	0
POLR2B	11238	HSC131ScreenD8001000_20221010_200023	NX10428827_10-10-22_20-01-16	73	7	1	G	1	G-01	11238	1	2	2	1	1	NA	3566.53	6333982	187.58	G-01_NX10428827_10-10-22_20-01-16	rep3	Dharmacon library	POLR2B KO	0	0	0	6333982	3566.53	187.58	135.175	1740.12	2360876	POLR2B	0
POLR2B	3548	HSC131ScreenD8001000_20221010_200023	NX10428827_10-10-22_20-01-16	73	7	1	G	1	G-01	3548	6	1	1	1	1	NA	4791.15	27243483	600.61	G-01_NX10428827_10-10-22_20-01-16	rep3	Dharmacon library	POLR2B KO	1	1	1	27243483	4791.15	600.61	135.175	1740.12	2360876	POLR2B	1
POLR2B	10608	HSC131ScreenD7002000_20221010_144308	NX10428820_10-10-22_14-43-56	85	8	1	H	1	H-01	10608	0	4	4	1	1	NA	1659.37	2374313	151.13	H-01_NX10428820_10-10-22_14-43-56	rep2	Dharmacon library	POLR2B KO	0	0	0	2374313	1659.37	151.13	135.175	1740.12	2360876	POLR2B	0
POLR2B	3832	HSC131ScreenD7001000_20221010_140837	NX10428819_10-10-22_14-09-29	85	8	1	H	1	H-01	3832	1	1	1	1	1	NA	2851.14	5653202	209.43	H-01_NX10428819_10-10-22_14-09-29	rep1	Dharmacon library	POLR2B KO	0	0	0	5653202	2851.14	209.43	135.175	1740.12	2360876	POLR2B	0
POLR2B	3547	HSC131ScreenD8001000_20221010_200023	NX10428827_10-10-22_20-01-16	73	7	1	G	1	G-01	3547	5	1	1	1	1	NA	1916.67	2528491	139.34	G-01_NX10428827_10-10-22_20-01-16	rep3	Dharmacon library	POLR2B KO	0	0	0	2528491	1916.67	139.34	135.175	1740.12	2360876	POLR2B	0
POLR2B	3216	HSC131ScreenD8003000_20221010_211007	NX10428829_10-10-22_21-11-01	73	7	1	G	1	G-01	3216	9	1	1	1	1	NA	2148.94	2787842	137.03	G-01_NX10428829_10-10-22_21-11-01	rep4	Dharmacon library	POLR2B KO	0	0	0	2787842	2148.94	137.03	135.175	1740.12	2360876	POLR2B	0
POLR2B	2328	HSC131ScreenD7002000_20221010_144308	NX10428820_10-10-22_14-43-56	85	8	1	H	1	H-01	2328	3	1	1	1	1	NA	1467.03	40206067	2894.81	H-01_NX10428820_10-10-22_14-43-56	rep2	Dharmacon library	POLR2B KO	1	1	1	40206067	1467.03	2894.81	135.175	1740.12	2360876	POLR2B	1
POLR2B	11731	HSC131ScreenD7002000_20221010_144308	NX10428820_10-10-22_14-43-56	85	8	1	H	1	H-01	11731	6	3	3	1	1	NA	2915.57	60520984	2192.55	H-01_NX10428820_10-10-22_14-43-56	rep2	Dharmacon library	POLR2B KO	1	1	1	60520984	2915.57	2192.55	135.175	1740.12	2360876	POLR2B	1
POLR2B	16335	HSC131ScreenD7001000_20221010_140837	NX10428819_10-10-22_14-09-29	85	8	1	H	1	H-01	16335	6	3	3	1	1	NA	2147.78	4995042	245.65	H-01_NX10428819_10-10-22_14-09-29	rep1	Dharmacon library	POLR2B KO	1	0	0	4995042	2147.78	245.65	135.175	1740.12	2360876	POLR2B	0
POLR2B	12173	HSC131ScreenD8001000_20221010_200023	NX10428827_10-10-22_20-01-16	73	7	1	G	1	G-01	12173	6	3	3	1	1	NA	2477.33	2975545	126.87	G-01_NX10428827_10-10-22_20-01-16	rep3	Dharmacon library	POLR2B KO	0	0	0	2975545	2477.33	126.87	135.175	1740.12	2360876	POLR2B	0
POLR2B	12171	HSC131ScreenD8001000_20221010_200023	NX10428827_10-10-22_20-01-16	73	7	1	G	1	G-01	12171	4	3	3	1	1	NA	3874.85	7246051	197.52	G-01_NX10428827_10-10-22_20-01-16	rep3	Dharmacon library	POLR2B KO	0	0	0	7246051	3874.85	197.52	135.175	1740.12	2360876	POLR2B	0
POLR2B	12172	HSC131ScreenD8001000_20221010_200023	NX10428827_10-10-22_20-01-16	73	7	1	G	1	G-01	12172	5	3	3	1	1	NA	1859.95	3758737	213.46	G-01_NX10428827_10-10-22_20-01-16	rep3	Dharmacon library	POLR2B KO	0	0	0	3758737	1859.95	213.46	135.175	1740.12	2360876	POLR2B	0
POLR2B	11727	HSC131ScreenD7002000_20221010_144308	NX10428820_10-10-22_14-43-56	85	8	1	H	1	H-01	11727	2	3	3	1	1	NA	2342.23	3332598	150.29	H-01_NX10428820_10-10-22_14-43-56	rep2	Dharmacon library	POLR2B KO	0	0	0	3332598	2342.23	150.29	135.175	1740.12	2360876	POLR2B	0
POLR2B	12176	HSC131ScreenD8001000_20221010_200023	NX10428827_10-10-22_20-01-16	73	7	1	G	1	G-01	12176	9	3	3	1	1	NA	224.35	252332	118.8	G-01_NX10428827_10-10-22_20-01-16	rep3	Dharmacon library	POLR2B KO	0	0	0	252332	224.35	118.8	135.175	1740.12	2360876	POLR2B	0
POLR2B	11274	HSC131ScreenD8001000_20221010_200023	NX10428827_10-10-22_20-01-16	73	7	1	G	1	G-01	11274	0	4	4	1	1	NA	1030.16	1216639	124.75	G-01_NX10428827_10-10-22_20-01-16	rep3	Dharmacon library	POLR2B KO	0	0	0	1216639	1030.16	124.75	135.175	1740.12	2360876	POLR2B	0
POLR2B	11883	HSC131ScreenD8003000_20221010_211007	NX10428829_10-10-22_21-11-01	73	7	1	G	1	G-01	11883	6	2	2	1	1	NA	1443.26	1651271	120.85	G-01_NX10428829_10-10-22_21-11-01	rep4	Dharmacon library	POLR2B KO	0	0	0	1651271	1443.26	120.85	135.175	1740.12	2360876	POLR2B	0
POLR2B	11884	HSC131ScreenD8003000_20221010_211007	NX10428829_10-10-22_21-11-01	73	7	1	G	1	G-01	11884	7	2	2	1	1	NA	1150.57	1470067	134.96	G-01_NX10428829_10-10-22_21-11-01	rep4	Dharmacon library	POLR2B KO	0	0	0	1470067	1150.57	134.96	135.175	1740.12	2360876	POLR2B	0
POLR2B	11885	HSC131ScreenD8003000_20221010_211007	NX10428829_10-10-22_21-11-01	73	7	1	G	1	G-01	11885	8	2	2	1	1	NA	409.51	464395	119.78	G-01_NX10428829_10-10-22_21-11-01	rep4	Dharmacon library	POLR2B KO	0	0	0	464395	409.51	119.78	135.175	1740.12	2360876	POLR2B	0
POLR2B	12601	HSC131ScreenD8003000_20221010_211007	NX10428829_10-10-22_21-11-01	73	7	1	G	1	G-01	12601	0	3	3	1	1	NA	3318.53	6407946	203.96	G-01_NX10428829_10-10-22_21-11-01	rep4	Dharmacon library	POLR2B KO	0	0	0	6407946	3318.53	203.96	135.175	1740.12	2360876	POLR2B	0
POLR2B	3217	HSC131ScreenD8003000_20221010_211007	NX10428829_10-10-22_21-11-01	73	7	1	G	1	G-01	3217	10	1	1	1	1	NA	1755.17	1961133	118.02	G-01_NX10428829_10-10-22_21-11-01	rep4	Dharmacon library	POLR2B KO	0	0	0	1961133	1755.17	118.02	135.175	1740.12	2360876	POLR2B	0
POLR2B	12169	HSC131ScreenD8001000_20221010_200023	NX10428827_10-10-22_20-01-16	73	7	1	G	1	G-01	12169	2	3	3	1	1	NA	2319.21	3196584	145.58	G-01_NX10428827_10-10-22_20-01-16	rep3	Dharmacon library	POLR2B KO	0	0	0	3196584	2319.21	145.58	135.175	1740.12	2360876	POLR2B	0
POLR2B	12612	HSC131ScreenD8003000_20221010_211007	NX10428829_10-10-22_21-11-01	73	7	1	G	1	G-01	12612	11	3	3	1	1	NA	291.1	341551	123.93	G-01_NX10428829_10-10-22_21-11-01	rep4	Dharmacon library	POLR2B KO	0	0	0	341551	291.1	123.93	135.175	1740.12	2360876	POLR2B	0
POLR2B	12609	HSC131ScreenD8003000_20221010_211007	NX10428829_10-10-22_21-11-01	73	7	1	G	1	G-01	12609	8	3	3	1	1	NA	781.2	945150	127.79	G-01_NX10428829_10-10-22_21-11-01	rep4	Dharmacon library	POLR2B KO	0	0	0	945150	781.2	127.79	135.175	1740.12	2360876	POLR2B	0
POLR2B	11878	HSC131ScreenD8003000_20221010_211007	NX10428829_10-10-22_21-11-01	73	7	1	G	1	G-01	11878	1	2	2	1	1	NA	972.7	1096648	119.08	G-01_NX10428829_10-10-22_21-11-01	rep4	Dharmacon library	POLR2B KO	0	0	0	1096648	972.7	119.08	135.175	1740.12	2360876	POLR2B	0
POLR2B	12610	HSC131ScreenD8003000_20221010_211007	NX10428829_10-10-22_21-11-01	73	7	1	G	1	G-01	12610	9	3	3	1	1	NA	1147.93	1270543	116.91	G-01_NX10428829_10-10-22_21-11-01	rep4	Dharmacon library	POLR2B KO	0	0	0	1270543	1147.93	116.91	135.175	1740.12	2360876	POLR2B	0
POLR2B	11880	HSC131ScreenD8003000_20221010_211007	NX10428829_10-10-22_21-11-01	73	7	1	G	1	G-01	11880	3	2	2	1	1	NA	3680.93	4588247	131.66	G-01_NX10428829_10-10-22_21-11-01	rep4	Dharmacon library	POLR2B KO	0	0	0	4588247	3680.93	131.66	135.175	1740.12	2360876	POLR2B	0
POLR2B	11881	HSC131ScreenD8003000_20221010_211007	NX10428829_10-10-22_21-11-01	73	7	1	G	1	G-01	11881	4	2	2	1	1	NA	2067.4	2377689	121.48	G-01_NX10428829_10-10-22_21-11-01	rep4	Dharmacon library	POLR2B KO	0	0	0	2377689	2067.4	121.48	135.175	1740.12	2360876	POLR2B	0
POLR2B	11882	HSC131ScreenD8003000_20221010_211007	NX10428829_10-10-22_21-11-01	73	7	1	G	1	G-01	11882	5	2	2	1	1	NA	1319.47	1521113	121.77	G-01_NX10428829_10-10-22_21-11-01	rep4	Dharmacon library	POLR2B KO	0	0	0	1521113	1319.47	121.77	135.175	1740.12	2360876	POLR2B	0
POLR2B	11729	HSC131ScreenD7002000_20221010_144308	NX10428820_10-10-22_14-43-56	85	8	1	H	1	H-01	11729	4	3	3	1	1	NA	1021.61	1465888	151.56	H-01_NX10428820_10-10-22_14-43-56	rep2	Dharmacon library	POLR2B KO	0	0	0	1465888	1021.61	151.56	135.175	1740.12	2360876	POLR2B	0
POLR2B	11730	HSC131ScreenD7002000_20221010_144308	NX10428820_10-10-22_14-43-56	85	8	1	H	1	H-01	11730	5	3	3	1	1	NA	2047.65	3749959	193.44	H-01_NX10428820_10-10-22_14-43-56	rep2	Dharmacon library	POLR2B KO	0	0	0	3749959	2047.65	193.44	135.175	1740.12	2360876	POLR2B	0
POLR2B	11726	HSC131ScreenD7002000_20221010_144308	NX10428820_10-10-22_14-43-56	85	8	1	H	1	H-01	11726	1	3	3	1	1	NA	3110.87	3621073	122.95	H-01_NX10428820_10-10-22_14-43-56	rep2	Dharmacon library	POLR2B KO	0	0	0	3621073	3110.87	122.95	135.175	1740.12	2360876	POLR2B	0
POLR2B	3215	HSC131ScreenD8003000_20221010_211007	NX10428829_10-10-22_21-11-01	73	7	1	G	1	G-01	3215	8	1	1	1	1	NA	3030.59	3504978	122.16	G-01_NX10428829_10-10-22_21-11-01	rep4	Dharmacon library	POLR2B KO	0	0	0	3504978	3030.59	122.16	135.175	1740.12	2360876	POLR2B	0
POLR2B	12602	HSC131ScreenD8003000_20221010_211007	NX10428829_10-10-22_21-11-01	73	7	1	G	1	G-01	12602	1	3	3	1	1	NA	1822.24	2888543	167.43	G-01_NX10428829_10-10-22_21-11-01	rep4	Dharmacon library	POLR2B KO	0	0	0	2888543	1822.24	167.43	135.175	1740.12	2360876	POLR2B	0
POLR2B	23195	HSC131ScreenD7001000_20221010_140837	NX10428819_10-10-22_14-09-29	85	8	1	H	1	H-01	23195	1	5	5	1	1	NA	3257.05	4464583	144.78	H-01_NX10428819_10-10-22_14-09-29	rep1	Dharmacon library	POLR2B KO	0	0	0	4464583	3257.05	144.78	135.175	1740.12	2360876	POLR2B	0
POLR2B	17421	HSC131ScreenD8003000_20221010_211007	NX10428829_10-10-22_21-11-01	73	7	1	G	1	G-01	17421	6	5	5	1	1	NA	79.54	83258	110.57	G-01_NX10428829_10-10-22_21-11-01	rep4	Dharmacon library	POLR2B KO	0	0	0	83258	79.54	110.57	135.175	1740.12	2360876	POLR2B	0
POLR2B	12170	HSC131ScreenD8001000_20221010_200023	NX10428827_10-10-22_20-01-16	73	7	1	G	1	G-01	12170	3	3	3	1	1	NA	371.38	463536	131.84	G-01_NX10428827_10-10-22_20-01-16	rep3	Dharmacon library	POLR2B KO	0	0	0	463536	371.38	131.84	135.175	1740.12	2360876	POLR2B	0
POLR2B	3543	HSC131ScreenD8001000_20221010_200023	NX10428827_10-10-22_20-01-16	73	7	1	G	1	G-01	3543	1	1	1	1	1	NA	558.65	582952	110.22	G-01_NX10428827_10-10-22_20-01-16	rep3	Dharmacon library	POLR2B KO	0	0	0	582952	558.65	110.22	135.175	1740.12	2360876	POLR2B	0
POLR2B	10603	HSC131ScreenD7002000_20221010_144308	NX10428820_10-10-22_14-43-56	85	8	1	H	1	H-01	10603	1	2	2	1	1	NA	3749.9	17335534	488.3	H-01_NX10428820_10-10-22_14-43-56	rep2	Dharmacon library	POLR2B KO	1	1	1	17335534	3749.9	488.3	135.175	1740.12	2360876	POLR2B	1
POLR2B	12611	HSC131ScreenD8003000_20221010_211007	NX10428829_10-10-22_21-11-01	73	7	1	G	1	G-01	12611	10	3	3	1	1	NA	2097.5	24764526	1247.08	G-01_NX10428829_10-10-22_21-11-01	rep4	Dharmacon library	POLR2B KO	1	1	1	24764526	2097.5	1247.08	135.175	1740.12	2360876	POLR2B	1
POLR2B	3545	HSC131ScreenD8001000_20221010_200023	NX10428827_10-10-22_20-01-16	73	7	1	G	1	G-01	3545	3	1	1	1	1	NA	2668.3	4598321	182.03	G-01_NX10428827_10-10-22_20-01-16	rep3	Dharmacon library	POLR2B KO	0	0	0	4598321	2668.3	182.03	135.175	1740.12	2360876	POLR2B	0
POLR2B	3546	HSC131ScreenD8001000_20221010_200023	NX10428827_10-10-22_20-01-16	73	7	1	G	1	G-01	3546	4	1	1	1	1	NA	1054.98	1395998	139.77	G-01_NX10428827_10-10-22_20-01-16	rep3	Dharmacon library	POLR2B KO	0	0	0	1395998	1054.98	139.77	135.175	1740.12	2360876	POLR2B	0
POLR2B	14791	HSC131ScreenD7001000_20221010_140837	NX10428819_10-10-22_14-09-29	85	8	1	H	1	H-01	14791	3	4	4	1	1	NA	3070.41	7713225	265.34	H-01_NX10428819_10-10-22_14-09-29	rep1	Dharmacon library	POLR2B KO	1	0	0	7713225	3070.41	265.34	135.175	1740.12	2360876	POLR2B	0
POLR2B	14792	HSC131ScreenD7001000_20221010_140837	NX10428819_10-10-22_14-09-29	85	8	1	H	1	H-01	14792	4	4	4	1	1	NA	1924.7	2369795	130.05	H-01_NX10428819_10-10-22_14-09-29	rep1	Dharmacon library	POLR2B KO	0	0	0	2369795	1924.7	130.05	135.175	1740.12	2360876	POLR2B	0
POLR2B	14793	HSC131ScreenD7001000_20221010_140837	NX10428819_10-10-22_14-09-29	85	8	1	H	1	H-01	14793	5	4	4	1	1	NA	1285.46	1623699	133.42	H-01_NX10428819_10-10-22_14-09-29	rep1	Dharmacon library	POLR2B KO	0	0	0	1623699	1285.46	133.42	135.175	1740.12	2360876	POLR2B	0
POLR2B	14794	HSC131ScreenD7001000_20221010_140837	NX10428819_10-10-22_14-09-29	85	8	1	H	1	H-01	14794	6	4	4	1	1	NA	1302.99	1529902	124.02	H-01_NX10428819_10-10-22_14-09-29	rep1	Dharmacon library	POLR2B KO	0	0	0	1529902	1302.99	124.02	135.175	1740.12	2360876	POLR2B	0
POLR2B	23194	HSC131ScreenD7001000_20221010_140837	NX10428819_10-10-22_14-09-29	85	8	1	H	1	H-01	23194	0	5	5	1	1	NA	4186.45	78932510	1991.49	H-01_NX10428819_10-10-22_14-09-29	rep1	Dharmacon library	POLR2B KO	1	1	1	78932510	4186.45	1991.49	135.175	1740.12	2360876	POLR2B	1
POLR2B	12607	HSC131ScreenD8003000_20221010_211007	NX10428829_10-10-22_21-11-01	73	7	1	G	1	G-01	12607	6	3	3	1	1	NA	2529.4	3551576	148.31	G-01_NX10428829_10-10-22_21-11-01	rep4	Dharmacon library	POLR2B KO	0	0	0	3551576	2529.4	148.31	135.175	1740.12	2360876	POLR2B	0
POLR2B	2329	HSC131ScreenD7002000_20221010_144308	NX10428820_10-10-22_14-43-56	85	8	1	H	1	H-01	2329	4	1	1	1	1	NA	1335.1	1694970	134.1	H-01_NX10428820_10-10-22_14-43-56	rep2	Dharmacon library	POLR2B KO	0	0	0	1694970	1335.1	134.1	135.175	1740.12	2360876	POLR2B	0
POLR2B	14358	HSC131ScreenD7001000_20221010_140837	NX10428819_10-10-22_14-09-29	85	8	1	H	1	H-01	14358	4	2	2	1	1	NA	1503.89	1765377	123.99	H-01_NX10428819_10-10-22_14-09-29	rep1	Dharmacon library	POLR2B KO	0	0	0	1765377	1503.89	123.99	135.175	1740.12	2360876	POLR2B	0
POLR2B	10602	HSC131ScreenD7002000_20221010_144308	NX10428820_10-10-22_14-43-56	85	8	1	H	1	H-01	10602	0	2	2	1	1	NA	2255.94	6383252	298.87	H-01_NX10428820_10-10-22_14-43-56	rep2	Dharmacon library	POLR2B KO	1	0	0	6383252	2255.94	298.87	135.175	1740.12	2360876	POLR2B	0
POLR2B	10606	HSC131ScreenD7002000_20221010_144308	NX10428820_10-10-22_14-43-56	85	8	1	H	1	H-01	10606	4	2	2	1	1	NA	1426.47	2048411	151.68	H-01_NX10428820_10-10-22_14-43-56	rep2	Dharmacon library	POLR2B KO	0	0	0	2048411	1426.47	151.68	135.175	1740.12	2360876	POLR2B	0
POLR2B	10604	HSC131ScreenD7002000_20221010_144308	NX10428820_10-10-22_14-43-56	85	8	1	H	1	H-01	10604	2	2	2	1	1	NA	189.17	702265	392.11	H-01_NX10428820_10-10-22_14-43-56	rep2	Dharmacon library	POLR2B KO	1	1	0	702265	189.17	392.11	135.175	1740.12	2360876	POLR2B	0
POLR2B	10605	HSC131ScreenD7002000_20221010_144308	NX10428820_10-10-22_14-43-56	85	8	1	H	1	H-01	10605	3	2	2	1	1	NA	4486.74	5994702	141.12	H-01_NX10428820_10-10-22_14-43-56	rep2	Dharmacon library	POLR2B KO	0	0	0	5994702	4486.74	141.12	135.175	1740.12	2360876	POLR2B	0
POLR2B	11728	HSC131ScreenD7002000_20221010_144308	NX10428820_10-10-22_14-43-56	85	8	1	H	1	H-01	11728	3	3	3	1	1	NA	3246.81	5013670	163.1	H-01_NX10428820_10-10-22_14-43-56	rep2	Dharmacon library	POLR2B KO	0	0	0	5013670	3246.81	163.1	135.175	1740.12	2360876	POLR2B	0
POLR2B	3214	HSC131ScreenD8003000_20221010_211007	NX10428829_10-10-22_21-11-01	73	7	1	G	1	G-01	3214	7	1	1	1	1	NA	420.49	519745	130.56	G-01_NX10428829_10-10-22_21-11-01	rep4	Dharmacon library	POLR2B KO	0	0	0	519745	420.49	130.56	135.175	1740.12	2360876	POLR2B	0
POLR2B	10607	HSC131ScreenD7002000_20221010_144308	NX10428820_10-10-22_14-43-56	85	8	1	H	1	H-01	10607	5	2	2	1	1	NA	2102.04	8850450	444.72	H-01_NX10428820_10-10-22_14-43-56	rep2	Dharmacon library	POLR2B KO	1	1	1	8850450	2102.04	444.72	135.175	1740.12	2360876	POLR2B	1
POLR2B	11725	HSC131ScreenD7002000_20221010_144308	NX10428820_10-10-22_14-43-56	85	8	1	H	1	H-01	11725	0	3	3	1	1	NA	4926.46	14126393	302.88	H-01_NX10428820_10-10-22_14-43-56	rep2	Dharmacon library	POLR2B KO	1	0	0	14126393	4926.46	302.88	135.175	1740.12	2360876	POLR2B	0
POLR2B	16334	HSC131ScreenD7001000_20221010_140837	NX10428819_10-10-22_14-09-29	85	8	1	H	1	H-01	16334	5	3	3	1	1	NA	2691.01	4065893	159.59	H-01_NX10428819_10-10-22_14-09-29	rep1	Dharmacon library	POLR2B KO	0	0	0	4065893	2691.01	159.59	135.175	1740.12	2360876	POLR2B	0
POLR2B	11877	HSC131ScreenD8003000_20221010_211007	NX10428829_10-10-22_21-11-01	73	7	1	G	1	G-01	11877	0	2	2	1	1	NA	3904.64	4703644	127.24	G-01_NX10428829_10-10-22_21-11-01	rep4	Dharmacon library	POLR2B KO	0	0	0	4703644	3904.64	127.24	135.175	1740.12	2360876	POLR2B	0
POLR2B	14359	HSC131ScreenD7001000_20221010_140837	NX10428819_10-10-22_14-09-29	85	8	1	H	1	H-01	14359	5	2	2	1	1	NA	2468.56	3340427	142.93	H-01_NX10428819_10-10-22_14-09-29	rep1	Dharmacon library	POLR2B KO	0	0	0	3340427	2468.56	142.93	135.175	1740.12	2360876	POLR2B	0
POLR2B	12603	HSC131ScreenD8003000_20221010_211007	NX10428829_10-10-22_21-11-01	73	7	1	G	1	G-01	12603	2	3	3	1	1	NA	1100.51	1282598	123.1	G-01_NX10428829_10-10-22_21-11-01	rep4	Dharmacon library	POLR2B KO	0	0	0	1282598	1100.51	123.1	135.175	1740.12	2360876	POLR2B	0
POLR2B	3219	HSC131ScreenD8003000_20221010_211007	NX10428829_10-10-22_21-11-01	73	7	1	G	1	G-01	3219	12	1	1	1	1	NA	1005.13	1153231	121.19	G-01_NX10428829_10-10-22_21-11-01	rep4	Dharmacon library	POLR2B KO	0	0	0	1153231	1005.13	121.19	135.175	1740.12	2360876	POLR2B	0
POLR2B	14790	HSC131ScreenD7001000_20221010_140837	NX10428819_10-10-22_14-09-29	85	8	1	H	1	H-01	14790	2	4	4	1	1	NA	3070.1	3902941	134.28	H-01_NX10428819_10-10-22_14-09-29	rep1	Dharmacon library	POLR2B KO	0	0	0	3902941	3070.1	134.28	135.175	1740.12	2360876	POLR2B	0
POLR2B	17424	HSC131ScreenD8003000_20221010_211007	NX10428829_10-10-22_21-11-01	73	7	1	G	1	G-01	17424	9	5	5	1	1	NA	3218.5	3873896	127.13	G-01_NX10428829_10-10-22_21-11-01	rep4	Dharmacon library	POLR2B KO	0	0	0	3873896	3218.5	127.13	135.175	1740.12	2360876	POLR2B	0
POLR2B	12608	HSC131ScreenD8003000_20221010_211007	NX10428829_10-10-22_21-11-01	73	7	1	G	1	G-01	12608	7	3	3	1	1	NA	3891.33	62414718	1694.16	G-01_NX10428829_10-10-22_21-11-01	rep4	Dharmacon library	POLR2B KO	1	1	1	62414718	3891.33	1694.16	135.175	1740.12	2360876	POLR2B	1
POLR2B	23203	HSC131ScreenD7001000_20221010_140837	NX10428819_10-10-22_14-09-29	85	8	1	H	1	H-01	23203	9	5	5	1	1	NA	360.08	423276	124.16	H-01_NX10428819_10-10-22_14-09-29	rep1	Dharmacon library	POLR2B KO	0	0	0	423276	360.08	124.16	135.175	1740.12	2360876	POLR2B	0
POLR2B	16333	HSC131ScreenD7001000_20221010_140837	NX10428819_10-10-22_14-09-29	85	8	1	H	1	H-01	16333	4	3	3	1	1	NA	3155.12	6516767	218.16	H-01_NX10428819_10-10-22_14-09-29	rep1	Dharmacon library	POLR2B KO	0	0	0	6516767	3155.12	218.16	135.175	1740.12	2360876	POLR2B	0
POLR2B	3213	HSC131ScreenD8003000_20221010_211007	NX10428829_10-10-22_21-11-01	73	7	1	G	1	G-01	3213	6	1	1	1	1	NA	1174.97	1329009	119.47	G-01_NX10428829_10-10-22_21-11-01	rep4	Dharmacon library	POLR2B KO	0	0	0	1329009	1174.97	119.47	135.175	1740.12	2360876	POLR2B	0
POLR2B	16331	HSC131ScreenD7001000_20221010_140837	NX10428819_10-10-22_14-09-29	85	8	1	H	1	H-01	16331	2	3	3	1	1	NA	990.76	1702191	181.47	H-01_NX10428819_10-10-22_14-09-29	rep1	Dharmacon library	POLR2B KO	0	0	0	1702191	990.76	181.47	135.175	1740.12	2360876	POLR2B	0
POLR2B	16332	HSC131ScreenD7001000_20221010_140837	NX10428819_10-10-22_14-09-29	85	8	1	H	1	H-01	16332	3	3	3	1	1	NA	2074.48	5372577	273.55	H-01_NX10428819_10-10-22_14-09-29	rep1	Dharmacon library	POLR2B KO	1	0	0	5372577	2074.48	273.55	135.175	1740.12	2360876	POLR2B	0
POLR2B	12604	HSC131ScreenD8003000_20221010_211007	NX10428829_10-10-22_21-11-01	73	7	1	G	1	G-01	12604	3	3	3	1	1	NA	1542.34	2113865	144.77	G-01_NX10428829_10-10-22_21-11-01	rep4	Dharmacon library	POLR2B KO	0	0	0	2113865	1542.34	144.77	135.175	1740.12	2360876	POLR2B	0
POLR2B	12605	HSC131ScreenD8003000_20221010_211007	NX10428829_10-10-22_21-11-01	73	7	1	G	1	G-01	12605	4	3	3	1	1	NA	4999.13	48782455	1030.71	G-01_NX10428829_10-10-22_21-11-01	rep4	Dharmacon library	POLR2B KO	1	1	1	48782455	4999.13	1030.71	135.175	1740.12	2360876	POLR2B	1
POLR2B	23198	HSC131ScreenD7001000_20221010_140837	NX10428819_10-10-22_14-09-29	85	8	1	H	1	H-01	23198	4	5	5	1	1	NA	799.05	958358	126.68	H-01_NX10428819_10-10-22_14-09-29	rep1	Dharmacon library	POLR2B KO	0	0	0	958358	799.05	126.68	135.175	1740.12	2360876	POLR2B	0
POLR2B	14360	HSC131ScreenD7001000_20221010_140837	NX10428819_10-10-22_14-09-29	85	8	1	H	1	H-01	14360	6	2	2	1	1	NA	221.81	384597	183.14	H-01_NX10428819_10-10-22_14-09-29	rep1	Dharmacon library	POLR2B KO	0	0	0	384597	221.81	183.14	135.175	1740.12	2360876	POLR2B	0
POLR2B	16329	HSC131ScreenD7001000_20221010_140837	NX10428819_10-10-22_14-09-29	85	8	1	H	1	H-01	16329	0	3	3	1	1	NA	1725.07	12968552	794.06	H-01_NX10428819_10-10-22_14-09-29	rep1	Dharmacon library	POLR2B KO	1	1	1	12968552	1725.07	794.06	135.175	1740.12	2360876	POLR2B	1
POLR2B	16330	HSC131ScreenD7001000_20221010_140837	NX10428819_10-10-22_14-09-29	85	8	1	H	1	H-01	16330	1	3	3	1	1	NA	837.18	1086567	137.09	H-01_NX10428819_10-10-22_14-09-29	rep1	Dharmacon library	POLR2B KO	0	0	0	1086567	837.18	137.09	135.175	1740.12	2360876	POLR2B	0
POLR2B	23202	HSC131ScreenD7001000_20221010_140837	NX10428819_10-10-22_14-09-29	85	8	1	H	1	H-01	23202	8	5	5	1	1	NA	2245.48	2648388	124.58	H-01_NX10428819_10-10-22_14-09-29	rep1	Dharmacon library	POLR2B KO	0	0	0	2648388	2245.48	124.58	135.175	1740.12	2360876	POLR2B	0
POLR2B	3210	HSC131ScreenD8003000_20221010_211007	NX10428829_10-10-22_21-11-01	73	7	1	G	1	G-01	3210	3	1	1	1	1	NA	3478.76	18319189	556.22	G-01_NX10428829_10-10-22_21-11-01	rep4	Dharmacon library	POLR2B KO	1	1	1	18319189	3478.76	556.22	135.175	1740.12	2360876	POLR2B	1
POLR2B	3211	HSC131ScreenD8003000_20221010_211007	NX10428829_10-10-22_21-11-01	73	7	1	G	1	G-01	3211	4	1	1	1	1	NA	2532.47	3044045	126.96	G-01_NX10428829_10-10-22_21-11-01	rep4	Dharmacon library	POLR2B KO	0	0	0	3044045	2532.47	126.96	135.175	1740.12	2360876	POLR2B	0
POLR2B	3212	HSC131ScreenD8003000_20221010_211007	NX10428829_10-10-22_21-11-01	73	7	1	G	1	G-01	3212	5	1	1	1	1	NA	3406.2	4318662	133.92	G-01_NX10428829_10-10-22_21-11-01	rep4	Dharmacon library	POLR2B KO	0	0	0	4318662	3406.2	133.92	135.175	1740.12	2360876	POLR2B	0
POLR2B	14357	HSC131ScreenD7001000_20221010_140837	NX10428819_10-10-22_14-09-29	85	8	1	H	1	H-01	14357	3	2	2	1	1	NA	635.65	908551	150.97	H-01_NX10428819_10-10-22_14-09-29	rep1	Dharmacon library	POLR2B KO	0	0	0	908551	635.65	150.97	135.175	1740.12	2360876	POLR2B	0
POLR2B	3209	HSC131ScreenD8003000_20221010_211007	NX10428829_10-10-22_21-11-01	73	7	1	G	1	G-01	3209	2	1	1	1	1	NA	429.79	530733	130.43	G-01_NX10428829_10-10-22_21-11-01	rep4	Dharmacon library	POLR2B KO	0	0	0	530733	429.79	130.43	135.175	1740.12	2360876	POLR2B	0
POLR2B	3542	HSC131ScreenD8001000_20221010_200023	NX10428827_10-10-22_20-01-16	73	7	1	G	1	G-01	3542	0	1	1	1	1	NA	165.73	170555	108.7	G-01_NX10428827_10-10-22_20-01-16	rep3	Dharmacon library	POLR2B KO	0	0	0	170555	165.73	108.7	135.175	1740.12	2360876	POLR2B	0
POLR2B	23196	HSC131ScreenD7001000_20221010_140837	NX10428819_10-10-22_14-09-29	85	8	1	H	1	H-01	23196	2	5	5	1	1	NA	1628.32	2019898	131.03	H-01_NX10428819_10-10-22_14-09-29	rep1	Dharmacon library	POLR2B KO	0	0	0	2019898	1628.32	131.03	135.175	1740.12	2360876	POLR2B	0
POLR2B	3544	HSC131ScreenD8001000_20221010_200023	NX10428827_10-10-22_20-01-16	73	7	1	G	1	G-01	3544	2	1	1	1	1	NA	198.05	205401	109.55	G-01_NX10428827_10-10-22_20-01-16	rep3	Dharmacon library	POLR2B KO	0	0	0	205401	198.05	109.55	135.175	1740.12	2360876	POLR2B	0
POLR2B	23197	HSC131ScreenD7001000_20221010_140837	NX10428819_10-10-22_14-09-29	85	8	1	H	1	H-01	23197	3	5	5	1	1	NA	421.66	814823	204.11	H-01_NX10428819_10-10-22_14-09-29	rep1	Dharmacon library	POLR2B KO	0	0	0	814823	421.66	204.11	135.175	1740.12	2360876	POLR2B	0
POLR2B	14356	HSC131ScreenD7001000_20221010_140837	NX10428819_10-10-22_14-09-29	85	8	1	H	1	H-01	14356	2	2	2	1	1	NA	2726.5	6937130	268.75	H-01_NX10428819_10-10-22_14-09-29	rep1	Dharmacon library	POLR2B KO	1	0	0	6937130	2726.5	268.75	135.175	1740.12	2360876	POLR2B	0
POLR2B	23201	HSC131ScreenD7001000_20221010_140837	NX10428819_10-10-22_14-09-29	85	8	1	H	1	H-01	23201	7	5	5	1	1	NA	676.95	1100886	171.77	H-01_NX10428819_10-10-22_14-09-29	rep1	Dharmacon library	POLR2B KO	0	0	0	1100886	676.95	171.77	135.175	1740.12	2360876	POLR2B	0
POLR2B	17422	HSC131ScreenD8003000_20221010_211007	NX10428829_10-10-22_21-11-01	73	7	1	G	1	G-01	17422	7	5	5	1	1	NA	2006.98	2550247	134.22	G-01_NX10428829_10-10-22_21-11-01	rep4	Dharmacon library	POLR2B KO	0	0	0	2550247	2006.98	134.22	135.175	1740.12	2360876	POLR2B	0
POLR2B	17423	HSC131ScreenD8003000_20221010_211007	NX10428829_10-10-22_21-11-01	73	7	1	G	1	G-01	17423	8	5	5	1	1	NA	2557.29	3065562	126.62	G-01_NX10428829_10-10-22_21-11-01	rep4	Dharmacon library	POLR2B KO	0	0	0	3065562	2557.29	126.62	135.175	1740.12	2360876	POLR2B	0
POLR2B	23200	HSC131ScreenD7001000_20221010_140837	NX10428819_10-10-22_14-09-29	85	8	1	H	1	H-01	23200	6	5	5	1	1	NA	470.67	565769	126.97	H-01_NX10428819_10-10-22_14-09-29	rep1	Dharmacon library	POLR2B KO	0	0	0	565769	470.67	126.97	135.175	1740.12	2360876	POLR2B	0
POLR2B	3207	HSC131ScreenD8003000_20221010_211007	NX10428829_10-10-22_21-11-01	73	7	1	G	1	G-01	3207	0	1	1	1	1	NA	299.87	814501	286.9	G-01_NX10428829_10-10-22_21-11-01	rep4	Dharmacon library	POLR2B KO	1	0	0	814501	299.87	286.9	135.175	1740.12	2360876	POLR2B	0
POLR2B	23199	HSC131ScreenD7001000_20221010_140837	NX10428819_10-10-22_14-09-29	85	8	1	H	1	H-01	23199	5	5	5	1	1	NA	1933.68	2519682	137.63	H-01_NX10428819_10-10-22_14-09-29	rep1	Dharmacon library	POLR2B KO	0	0	0	2519682	1933.68	137.63	135.175	1740.12	2360876	POLR2B	0
POLR2B	12606	HSC131ScreenD8003000_20221010_211007	NX10428829_10-10-22_21-11-01	73	7	1	G	1	G-01	12606	5	3	3	1	1	NA	1310.7	1672453	134.78	G-01_NX10428829_10-10-22_21-11-01	rep4	Dharmacon library	POLR2B KO	0	0	0	1672453	1310.7	134.78	135.175	1740.12	2360876	POLR2B	0
POLR2B	14355	HSC131ScreenD7001000_20221010_140837	NX10428819_10-10-22_14-09-29	85	8	1	H	1	H-01	14355	1	2	2	1	1	NA	4090.86	9144433	236.11	H-01_NX10428819_10-10-22_14-09-29	rep1	Dharmacon library	POLR2B KO	1	0	0	9144433	4090.86	236.11	135.175	1740.12	2360876	POLR2B	0
POLR2B	3208	HSC131ScreenD8003000_20221010_211007	NX10428829_10-10-22_21-11-01	73	7	1	G	1	G-01	3208	1	1	1	1	1	NA	1215.11	1383719	120.28	G-01_NX10428829_10-10-22_21-11-01	rep4	Dharmacon library	POLR2B KO	0	0	0	1383719	1215.11	120.28	135.175	1740.12	2360876	POLR2B	0
COL1A1	3733	HSC131ScreenD7002000_20221010_144308	NX10428820_10-10-22_14-43-56	25	3	1	C	1	C-01	3733	3	2	2	1	1	NA	1226.1	4565215	393.28	C-01_NX10428820_10-10-22_14-43-56	rep3	IDT fresh Aguzzi	COL1A1 KO	1	1	0	4565215	1226.1	393.28	140.69	606.39	823256	COL1A1	0
COL1A1	3734	HSC131ScreenD7002000_20221010_144308	NX10428820_10-10-22_14-43-56	25	3	1	C	1	C-01	3734	4	2	2	1	1	NA	303.36	400884	139.58	C-01_NX10428820_10-10-22_14-43-56	rep3	IDT fresh Aguzzi	COL1A1 KO	0	0	0	400884	303.36	139.58	140.69	606.39	823256	COL1A1	0
COL1A1	3770	HSC131ScreenD7002000_20221010_144308	NX10428820_10-10-22_14-43-56	25	3	1	C	1	C-01	3770	40	2	2	1	1	NA	2689	3995950	156.96	C-01_NX10428820_10-10-22_14-43-56	rep3	IDT fresh Aguzzi	COL1A1 KO	0	0	0	3995950	2689	156.96	140.69	606.39	823256	COL1A1	0
COL1A1	3771	HSC131ScreenD7002000_20221010_144308	NX10428820_10-10-22_14-43-56	25	3	1	C	1	C-01	3771	41	2	2	1	1	NA	441.94	586411	140.16	C-01_NX10428820_10-10-22_14-43-56	rep3	IDT fresh Aguzzi	COL1A1 KO	0	0	0	586411	441.94	140.16	140.69	606.39	823256	COL1A1	0
COL1A1	4710	HSC131ScreenD7002000_20221010_144308	NX10428820_10-10-22_14-43-56	25	3	1	C	1	C-01	4710	14	3	3	1	1	NA	2081.45	5986102	303.77	C-01_NX10428820_10-10-22_14-43-56	rep3	IDT fresh Aguzzi	COL1A1 KO	1	0	0	5986102	2081.45	303.77	140.69	606.39	823256	COL1A1	0
COL1A1	4706	HSC131ScreenD7002000_20221010_144308	NX10428820_10-10-22_14-43-56	25	3	1	C	1	C-01	4706	10	3	3	1	1	NA	1689.58	2189332	136.87	C-01_NX10428820_10-10-22_14-43-56	rep3	IDT fresh Aguzzi	COL1A1 KO	0	0	0	2189332	1689.58	136.87	140.69	606.39	823256	COL1A1	0
COL1A1	3774	HSC131ScreenD7002000_20221010_144308	NX10428820_10-10-22_14-43-56	25	3	1	C	1	C-01	3774	44	2	2	1	1	NA	913.76	3096731	357.96	C-01_NX10428820_10-10-22_14-43-56	rep3	IDT fresh Aguzzi	COL1A1 KO	1	1	0	3096731	913.76	357.96	140.69	606.39	823256	COL1A1	0
COL1A1	3775	HSC131ScreenD7002000_20221010_144308	NX10428820_10-10-22_14-43-56	25	3	1	C	1	C-01	3775	45	2	2	1	1	NA	1898.19	2384486	132.69	C-01_NX10428820_10-10-22_14-43-56	rep3	IDT fresh Aguzzi	COL1A1 KO	0	0	0	2384486	1898.19	132.69	140.69	606.39	823256	COL1A1	0
COL1A1	3772	HSC131ScreenD7002000_20221010_144308	NX10428820_10-10-22_14-43-56	25	3	1	C	1	C-01	3772	42	2	2	1	1	NA	1986.49	2386517	126.9	C-01_NX10428820_10-10-22_14-43-56	rep3	IDT fresh Aguzzi	COL1A1 KO	0	0	0	2386517	1986.49	126.9	140.69	606.39	823256	COL1A1	0
COL1A1	3773	HSC131ScreenD7002000_20221010_144308	NX10428820_10-10-22_14-43-56	25	3	1	C	1	C-01	3773	43	2	2	1	1	NA	220.97	279531	133.62	C-01_NX10428820_10-10-22_14-43-56	rep3	IDT fresh Aguzzi	COL1A1 KO	0	0	0	279531	220.97	133.62	140.69	606.39	823256	COL1A1	0
COL1A1	3737	HSC131ScreenD7002000_20221010_144308	NX10428820_10-10-22_14-43-56	25	3	1	C	1	C-01	3737	7	2	2	1	1	NA	573.44	723804	133.32	C-01_NX10428820_10-10-22_14-43-56	rep3	IDT fresh Aguzzi	COL1A1 KO	0	0	0	723804	573.44	133.32	140.69	606.39	823256	COL1A1	0
COL1A1	17355	HSC131ScreenD8003000_20221010_211007	NX10428829_10-10-22_21-11-01	72	6	12	F	12	F-12	17355	30	5	5	1	1	NA	1503.26	6497645	456.55	F-12_NX10428829_10-10-22_21-11-01	rep8	IDT fresh Aguzzi	COL1A1 KO	1	1	1	6497645	1503.26	456.55	140.69	606.39	823256	COL1A1	1
COL1A1	3735	HSC131ScreenD7002000_20221010_144308	NX10428820_10-10-22_14-43-56	25	3	1	C	1	C-01	3735	5	2	2	1	1	NA	371.17	449876	128.02	C-01_NX10428820_10-10-22_14-43-56	rep3	IDT fresh Aguzzi	COL1A1 KO	0	0	0	449876	371.17	128.02	140.69	606.39	823256	COL1A1	0
COL1A1	3736	HSC131ScreenD7002000_20221010_144308	NX10428820_10-10-22_14-43-56	25	3	1	C	1	C-01	3736	6	2	2	1	1	NA	476.16	542708	120.39	C-01_NX10428820_10-10-22_14-43-56	rep3	IDT fresh Aguzzi	COL1A1 KO	0	0	0	542708	476.16	120.39	140.69	606.39	823256	COL1A1	0
COL1A1	3784	HSC131ScreenD7002000_20221010_144308	NX10428820_10-10-22_14-43-56	25	3	1	C	1	C-01	3784	54	2	2	1	1	NA	375.5	411412	115.73	C-01_NX10428820_10-10-22_14-43-56	rep3	IDT fresh Aguzzi	COL1A1 KO	0	0	0	411412	375.5	115.73	140.69	606.39	823256	COL1A1	0
COL1A1	3785	HSC131ScreenD7002000_20221010_144308	NX10428820_10-10-22_14-43-56	25	3	1	C	1	C-01	3785	55	2	2	1	1	NA	272.62	299465	116.03	C-01_NX10428820_10-10-22_14-43-56	rep3	IDT fresh Aguzzi	COL1A1 KO	0	0	0	299465	272.62	116.03	140.69	606.39	823256	COL1A1	0
COL1A1	3786	HSC131ScreenD7002000_20221010_144308	NX10428820_10-10-22_14-43-56	25	3	1	C	1	C-01	3786	56	2	2	1	1	NA	275.05	311774	119.73	C-01_NX10428820_10-10-22_14-43-56	rep3	IDT fresh Aguzzi	COL1A1 KO	0	0	0	311774	275.05	119.73	140.69	606.39	823256	COL1A1	0
COL1A1	3787	HSC131ScreenD7002000_20221010_144308	NX10428820_10-10-22_14-43-56	25	3	1	C	1	C-01	3787	57	2	2	1	1	NA	601.75	683761	120.02	C-01_NX10428820_10-10-22_14-43-56	rep3	IDT fresh Aguzzi	COL1A1 KO	0	0	0	683761	601.75	120.02	140.69	606.39	823256	COL1A1	0
COL1A1	3788	HSC131ScreenD7002000_20221010_144308	NX10428820_10-10-22_14-43-56	25	3	1	C	1	C-01	3788	58	2	2	1	1	NA	783.74	871782	117.49	C-01_NX10428820_10-10-22_14-43-56	rep3	IDT fresh Aguzzi	COL1A1 KO	0	0	0	871782	783.74	117.49	140.69	606.39	823256	COL1A1	0
COL1A1	4696	HSC131ScreenD7002000_20221010_144308	NX10428820_10-10-22_14-43-56	25	3	1	C	1	C-01	4696	0	3	3	1	1	NA	1307.74	1462084	118.09	C-01_NX10428820_10-10-22_14-43-56	rep3	IDT fresh Aguzzi	COL1A1 KO	0	0	0	1462084	1307.74	118.09	140.69	606.39	823256	COL1A1	0
COL1A1	4697	HSC131ScreenD7002000_20221010_144308	NX10428820_10-10-22_14-43-56	25	3	1	C	1	C-01	4697	1	3	3	1	1	NA	976.82	1125942	121.75	C-01_NX10428820_10-10-22_14-43-56	rep3	IDT fresh Aguzzi	COL1A1 KO	0	0	0	1125942	976.82	121.75	140.69	606.39	823256	COL1A1	0
COL1A1	4698	HSC131ScreenD7002000_20221010_144308	NX10428820_10-10-22_14-43-56	25	3	1	C	1	C-01	4698	2	3	3	1	1	NA	398.52	434860	115.26	C-01_NX10428820_10-10-22_14-43-56	rep3	IDT fresh Aguzzi	COL1A1 KO	0	0	0	434860	398.52	115.26	140.69	606.39	823256	COL1A1	0
COL1A1	4699	HSC131ScreenD7002000_20221010_144308	NX10428820_10-10-22_14-43-56	25	3	1	C	1	C-01	4699	3	3	3	1	1	NA	894.54	1034548	122.16	C-01_NX10428820_10-10-22_14-43-56	rep3	IDT fresh Aguzzi	COL1A1 KO	0	0	0	1034548	894.54	122.16	140.69	606.39	823256	COL1A1	0
COL1A1	4700	HSC131ScreenD7002000_20221010_144308	NX10428820_10-10-22_14-43-56	25	3	1	C	1	C-01	4700	4	3	3	1	1	NA	1802.49	2370185	138.89	C-01_NX10428820_10-10-22_14-43-56	rep3	IDT fresh Aguzzi	COL1A1 KO	0	0	0	2370185	1802.49	138.89	140.69	606.39	823256	COL1A1	0
COL1A1	3738	HSC131ScreenD7002000_20221010_144308	NX10428820_10-10-22_14-43-56	25	3	1	C	1	C-01	3738	8	2	2	1	1	NA	444.68	524577	124.6	C-01_NX10428820_10-10-22_14-43-56	rep3	IDT fresh Aguzzi	COL1A1 KO	0	0	0	524577	444.68	124.6	140.69	606.39	823256	COL1A1	0
COL1A1	4702	HSC131ScreenD7002000_20221010_144308	NX10428820_10-10-22_14-43-56	25	3	1	C	1	C-01	4702	6	3	3	1	1	NA	823.35	938558	120.41	C-01_NX10428820_10-10-22_14-43-56	rep3	IDT fresh Aguzzi	COL1A1 KO	0	0	0	938558	823.35	120.41	140.69	606.39	823256	COL1A1	0
COL1A1	4703	HSC131ScreenD7002000_20221010_144308	NX10428820_10-10-22_14-43-56	25	3	1	C	1	C-01	4703	7	3	3	1	1	NA	1018.44	1178635	122.24	C-01_NX10428820_10-10-22_14-43-56	rep3	IDT fresh Aguzzi	COL1A1 KO	0	0	0	1178635	1018.44	122.24	140.69	606.39	823256	COL1A1	0
COL1A1	4704	HSC131ScreenD7002000_20221010_144308	NX10428820_10-10-22_14-43-56	25	3	1	C	1	C-01	4704	8	3	3	1	1	NA	1015.37	1152341	119.87	C-01_NX10428820_10-10-22_14-43-56	rep3	IDT fresh Aguzzi	COL1A1 KO	0	0	0	1152341	1015.37	119.87	140.69	606.39	823256	COL1A1	0
COL1A1	4705	HSC131ScreenD7002000_20221010_144308	NX10428820_10-10-22_14-43-56	25	3	1	C	1	C-01	4705	9	3	3	1	1	NA	1128.29	1311504	122.78	C-01_NX10428820_10-10-22_14-43-56	rep3	IDT fresh Aguzzi	COL1A1 KO	0	0	0	1311504	1128.29	122.78	140.69	606.39	823256	COL1A1	0
COL1A1	4707	HSC131ScreenD7002000_20221010_144308	NX10428820_10-10-22_14-43-56	25	3	1	C	1	C-01	4707	11	3	3	1	1	NA	705.05	809280	121.24	C-01_NX10428820_10-10-22_14-43-56	rep3	IDT fresh Aguzzi	COL1A1 KO	0	0	0	809280	705.05	121.24	140.69	606.39	823256	COL1A1	0
COL1A1	4708	HSC131ScreenD7002000_20221010_144308	NX10428820_10-10-22_14-43-56	25	3	1	C	1	C-01	4708	12	3	3	1	1	NA	148.72	182982	129.96	C-01_NX10428820_10-10-22_14-43-56	rep3	IDT fresh Aguzzi	COL1A1 KO	0	0	0	182982	148.72	129.96	140.69	606.39	823256	COL1A1	0
COL1A1	4709	HSC131ScreenD7002000_20221010_144308	NX10428820_10-10-22_14-43-56	25	3	1	C	1	C-01	4709	13	3	3	1	1	NA	264.27	304203	121.58	C-01_NX10428820_10-10-22_14-43-56	rep3	IDT fresh Aguzzi	COL1A1 KO	0	0	0	304203	264.27	121.58	140.69	606.39	823256	COL1A1	0
COL1A1	17349	HSC131ScreenD8003000_20221010_211007	NX10428829_10-10-22_21-11-01	72	6	12	F	12	F-12	17349	24	5	5	1	1	NA	753.42	815055	114.27	F-12_NX10428829_10-10-22_21-11-01	rep8	IDT fresh Aguzzi	COL1A1 KO	0	0	0	815055	753.42	114.27	140.69	606.39	823256	COL1A1	0
COL1A1	17350	HSC131ScreenD8003000_20221010_211007	NX10428829_10-10-22_21-11-01	72	6	12	F	12	F-12	17350	25	5	5	1	1	NA	493.48	745207	159.5	F-12_NX10428829_10-10-22_21-11-01	rep8	IDT fresh Aguzzi	COL1A1 KO	0	0	0	745207	493.48	159.5	140.69	606.39	823256	COL1A1	0
COL1A1	17351	HSC131ScreenD8003000_20221010_211007	NX10428829_10-10-22_21-11-01	72	6	12	F	12	F-12	17351	26	5	5	1	1	NA	447.64	1319993	311.47	F-12_NX10428829_10-10-22_21-11-01	rep8	IDT fresh Aguzzi	COL1A1 KO	1	0	0	1319993	447.64	311.47	140.69	606.39	823256	COL1A1	0
COL1A1	17352	HSC131ScreenD8003000_20221010_211007	NX10428829_10-10-22_21-11-01	72	6	12	F	12	F-12	17352	27	5	5	1	1	NA	393.66	442678	118.78	F-12_NX10428829_10-10-22_21-11-01	rep8	IDT fresh Aguzzi	COL1A1 KO	0	0	0	442678	393.66	118.78	140.69	606.39	823256	COL1A1	0
COL1A1	17353	HSC131ScreenD8003000_20221010_211007	NX10428829_10-10-22_21-11-01	72	6	12	F	12	F-12	17353	28	5	5	1	1	NA	681.7	817503	126.67	F-12_NX10428829_10-10-22_21-11-01	rep8	IDT fresh Aguzzi	COL1A1 KO	0	0	0	817503	681.7	126.67	140.69	606.39	823256	COL1A1	0
COL1A1	17354	HSC131ScreenD8003000_20221010_211007	NX10428829_10-10-22_21-11-01	72	6	12	F	12	F-12	17354	29	5	5	1	1	NA	309.69	438570	149.58	F-12_NX10428829_10-10-22_21-11-01	rep8	IDT fresh Aguzzi	COL1A1 KO	0	0	0	438570	309.69	149.58	140.69	606.39	823256	COL1A1	0
COL1A1	2771	HSC131ScreenD7002000_20221010_144308	NX10428820_10-10-22_14-43-56	84	7	12	G	12	G-12	2771	28	1	1	1	1	NA	139.43	213489	161.73	G-12_NX10428820_10-10-22_14-43-56	rep4	IDT fresh Aguzzi	COL1A1 KO	0	0	0	213489	139.43	161.73	140.69	606.39	823256	COL1A1	0
COL1A1	2772	HSC131ScreenD7002000_20221010_144308	NX10428820_10-10-22_14-43-56	84	7	12	G	12	G-12	2772	29	1	1	1	1	NA	1309.64	1693317	136.57	G-12_NX10428820_10-10-22_14-43-56	rep4	IDT fresh Aguzzi	COL1A1 KO	0	0	0	1693317	1309.64	136.57	140.69	606.39	823256	COL1A1	0
COL1A1	17356	HSC131ScreenD8003000_20221010_211007	NX10428829_10-10-22_21-11-01	72	6	12	F	12	F-12	17356	31	5	5	1	1	NA	726.07	2916851	424.33	F-12_NX10428829_10-10-22_21-11-01	rep8	IDT fresh Aguzzi	COL1A1 KO	1	1	1	2916851	726.07	424.33	140.69	606.39	823256	COL1A1	1
COL1A1	17357	HSC131ScreenD8003000_20221010_211007	NX10428829_10-10-22_21-11-01	72	6	12	F	12	F-12	17357	32	5	5	1	1	NA	278.22	346415	131.52	F-12_NX10428829_10-10-22_21-11-01	rep8	IDT fresh Aguzzi	COL1A1 KO	0	0	0	346415	278.22	131.52	140.69	606.39	823256	COL1A1	0
COL1A1	17358	HSC131ScreenD8003000_20221010_211007	NX10428829_10-10-22_21-11-01	72	6	12	F	12	F-12	17358	33	5	5	1	1	NA	140.9	180549	135.34	F-12_NX10428829_10-10-22_21-11-01	rep8	IDT fresh Aguzzi	COL1A1 KO	0	0	0	180549	140.9	135.34	140.69	606.39	823256	COL1A1	0
COL1A1	17359	HSC131ScreenD8003000_20221010_211007	NX10428829_10-10-22_21-11-01	72	6	12	F	12	F-12	17359	34	5	5	1	1	NA	412.89	502191	128.47	F-12_NX10428829_10-10-22_21-11-01	rep8	IDT fresh Aguzzi	COL1A1 KO	0	0	0	502191	412.89	128.47	140.69	606.39	823256	COL1A1	0
COL1A1	17360	HSC131ScreenD8003000_20221010_211007	NX10428829_10-10-22_21-11-01	72	6	12	F	12	F-12	17360	35	5	5	1	1	NA	584	3579047	647.32	F-12_NX10428829_10-10-22_21-11-01	rep8	IDT fresh Aguzzi	COL1A1 KO	1	1	1	3579047	584	647.32	140.69	606.39	823256	COL1A1	1
COL1A1	17361	HSC131ScreenD8003000_20221010_211007	NX10428829_10-10-22_21-11-01	72	6	12	F	12	F-12	17361	36	5	5	1	1	NA	3675.75	9121827	262.12	F-12_NX10428829_10-10-22_21-11-01	rep8	IDT fresh Aguzzi	COL1A1 KO	1	0	0	9121827	3675.75	262.12	140.69	606.39	823256	COL1A1	0
COL1A1	17362	HSC131ScreenD8003000_20221010_211007	NX10428829_10-10-22_21-11-01	72	6	12	F	12	F-12	17362	37	5	5	1	1	NA	145.87	195975	141.91	F-12_NX10428829_10-10-22_21-11-01	rep8	IDT fresh Aguzzi	COL1A1 KO	0	0	0	195975	145.87	141.91	140.69	606.39	823256	COL1A1	0
COL1A1	17363	HSC131ScreenD8003000_20221010_211007	NX10428829_10-10-22_21-11-01	72	6	12	F	12	F-12	17363	38	5	5	1	1	NA	164.56	290769	186.63	F-12_NX10428829_10-10-22_21-11-01	rep8	IDT fresh Aguzzi	COL1A1 KO	0	0	0	290769	164.56	186.63	140.69	606.39	823256	COL1A1	0
COL1A1	3776	HSC131ScreenD7002000_20221010_144308	NX10428820_10-10-22_14-43-56	25	3	1	C	1	C-01	3776	46	2	2	1	1	NA	241.14	267219	117.05	C-01_NX10428820_10-10-22_14-43-56	rep3	IDT fresh Aguzzi	COL1A1 KO	0	0	0	267219	241.14	117.05	140.69	606.39	823256	COL1A1	0
COL1A1	3777	HSC131ScreenD7002000_20221010_144308	NX10428820_10-10-22_14-43-56	25	3	1	C	1	C-01	3777	47	2	2	1	1	NA	610.2	677901	117.34	C-01_NX10428820_10-10-22_14-43-56	rep3	IDT fresh Aguzzi	COL1A1 KO	0	0	0	677901	610.2	117.34	140.69	606.39	823256	COL1A1	0
COL1A1	3778	HSC131ScreenD7002000_20221010_144308	NX10428820_10-10-22_14-43-56	25	3	1	C	1	C-01	3778	48	2	2	1	1	NA	531.72	884374	175.68	C-01_NX10428820_10-10-22_14-43-56	rep3	IDT fresh Aguzzi	COL1A1 KO	0	0	0	884374	531.72	175.68	140.69	606.39	823256	COL1A1	0
COL1A1	3779	HSC131ScreenD7002000_20221010_144308	NX10428820_10-10-22_14-43-56	25	3	1	C	1	C-01	3779	49	2	2	1	1	NA	321.1	364795	120	C-01_NX10428820_10-10-22_14-43-56	rep3	IDT fresh Aguzzi	COL1A1 KO	0	0	0	364795	321.1	120	140.69	606.39	823256	COL1A1	0
COL1A1	3780	HSC131ScreenD7002000_20221010_144308	NX10428820_10-10-22_14-43-56	25	3	1	C	1	C-01	3780	50	2	2	1	1	NA	307.05	383324	131.86	C-01_NX10428820_10-10-22_14-43-56	rep3	IDT fresh Aguzzi	COL1A1 KO	0	0	0	383324	307.05	131.86	140.69	606.39	823256	COL1A1	0
COL1A1	3781	HSC131ScreenD7002000_20221010_144308	NX10428820_10-10-22_14-43-56	25	3	1	C	1	C-01	3781	51	2	2	1	1	NA	350.57	411759	124.06	C-01_NX10428820_10-10-22_14-43-56	rep3	IDT fresh Aguzzi	COL1A1 KO	0	0	0	411759	350.57	124.06	140.69	606.39	823256	COL1A1	0
COL1A1	3782	HSC131ScreenD7002000_20221010_144308	NX10428820_10-10-22_14-43-56	25	3	1	C	1	C-01	3782	52	2	2	1	1	NA	387.43	470437	128.25	C-01_NX10428820_10-10-22_14-43-56	rep3	IDT fresh Aguzzi	COL1A1 KO	0	0	0	470437	387.43	128.25	140.69	606.39	823256	COL1A1	0
COL1A1	3783	HSC131ScreenD7002000_20221010_144308	NX10428820_10-10-22_14-43-56	25	3	1	C	1	C-01	3783	53	2	2	1	1	NA	1961.14	3036389	163.54	C-01_NX10428820_10-10-22_14-43-56	rep3	IDT fresh Aguzzi	COL1A1 KO	0	0	0	3036389	1961.14	163.54	140.69	606.39	823256	COL1A1	0
COL1A1	17332	HSC131ScreenD8003000_20221010_211007	NX10428829_10-10-22_21-11-01	72	6	12	F	12	F-12	17332	7	5	5	1	1	NA	592.45	857289	152.84	F-12_NX10428829_10-10-22_21-11-01	rep8	IDT fresh Aguzzi	COL1A1 KO	0	0	0	857289	592.45	152.84	140.69	606.39	823256	COL1A1	0
COL1A1	17333	HSC131ScreenD8003000_20221010_211007	NX10428829_10-10-22_21-11-01	72	6	12	F	12	F-12	17333	8	5	5	1	1	NA	1090.68	3146955	304.76	F-12_NX10428829_10-10-22_21-11-01	rep8	IDT fresh Aguzzi	COL1A1 KO	1	0	0	3146955	1090.68	304.76	140.69	606.39	823256	COL1A1	0
COL1A1	17334	HSC131ScreenD8003000_20221010_211007	NX10428829_10-10-22_21-11-01	72	6	12	F	12	F-12	17334	9	5	5	1	1	NA	559.18	710136	134.14	F-12_NX10428829_10-10-22_21-11-01	rep8	IDT fresh Aguzzi	COL1A1 KO	0	0	0	710136	559.18	134.14	140.69	606.39	823256	COL1A1	0
COL1A1	17335	HSC131ScreenD8003000_20221010_211007	NX10428829_10-10-22_21-11-01	72	6	12	F	12	F-12	17335	10	5	5	1	1	NA	367.89	505290	145.07	F-12_NX10428829_10-10-22_21-11-01	rep8	IDT fresh Aguzzi	COL1A1 KO	0	0	0	505290	367.89	145.07	140.69	606.39	823256	COL1A1	0
COL1A1	17336	HSC131ScreenD8003000_20221010_211007	NX10428829_10-10-22_21-11-01	72	6	12	F	12	F-12	17336	11	5	5	1	1	NA	152.31	173679	120.44	F-12_NX10428829_10-10-22_21-11-01	rep8	IDT fresh Aguzzi	COL1A1 KO	0	0	0	173679	152.31	120.44	140.69	606.39	823256	COL1A1	0
COL1A1	17337	HSC131ScreenD8003000_20221010_211007	NX10428829_10-10-22_21-11-01	72	6	12	F	12	F-12	17337	12	5	5	1	1	NA	347.82	434473	131.94	F-12_NX10428829_10-10-22_21-11-01	rep8	IDT fresh Aguzzi	COL1A1 KO	0	0	0	434473	347.82	131.94	140.69	606.39	823256	COL1A1	0
COL1A1	17338	HSC131ScreenD8003000_20221010_211007	NX10428829_10-10-22_21-11-01	72	6	12	F	12	F-12	17338	13	5	5	1	1	NA	887.25	1231233	146.58	F-12_NX10428829_10-10-22_21-11-01	rep8	IDT fresh Aguzzi	COL1A1 KO	0	0	0	1231233	887.25	146.58	140.69	606.39	823256	COL1A1	0
COL1A1	17339	HSC131ScreenD8003000_20221010_211007	NX10428829_10-10-22_21-11-01	72	6	12	F	12	F-12	17339	14	5	5	1	1	NA	843.63	2671139	334.44	F-12_NX10428829_10-10-22_21-11-01	rep8	IDT fresh Aguzzi	COL1A1 KO	1	1	0	2671139	843.63	334.44	140.69	606.39	823256	COL1A1	0
COL1A1	4701	HSC131ScreenD7002000_20221010_144308	NX10428820_10-10-22_14-43-56	25	3	1	C	1	C-01	4701	5	3	3	1	1	NA	1809.57	2739629	159.91	C-01_NX10428820_10-10-22_14-43-56	rep3	IDT fresh Aguzzi	COL1A1 KO	0	0	0	2739629	1809.57	159.91	140.69	606.39	823256	COL1A1	0
COL1A1	17341	HSC131ScreenD8003000_20221010_211007	NX10428829_10-10-22_21-11-01	72	6	12	F	12	F-12	17341	16	5	5	1	1	NA	1154.27	2031469	185.9	F-12_NX10428829_10-10-22_21-11-01	rep8	IDT fresh Aguzzi	COL1A1 KO	0	0	0	2031469	1154.27	185.9	140.69	606.39	823256	COL1A1	0
COL1A1	17342	HSC131ScreenD8003000_20221010_211007	NX10428829_10-10-22_21-11-01	72	6	12	F	12	F-12	17342	17	5	5	1	1	NA	621.18	800368	136.09	F-12_NX10428829_10-10-22_21-11-01	rep8	IDT fresh Aguzzi	COL1A1 KO	0	0	0	800368	621.18	136.09	140.69	606.39	823256	COL1A1	0
COL1A1	17343	HSC131ScreenD8003000_20221010_211007	NX10428829_10-10-22_21-11-01	72	6	12	F	12	F-12	17343	18	5	5	1	1	NA	604.49	795642	139.03	F-12_NX10428829_10-10-22_21-11-01	rep8	IDT fresh Aguzzi	COL1A1 KO	0	0	0	795642	604.49	139.03	140.69	606.39	823256	COL1A1	0
COL1A1	17344	HSC131ScreenD8003000_20221010_211007	NX10428829_10-10-22_21-11-01	72	6	12	F	12	F-12	17344	19	5	5	1	1	NA	200.37	268553	141.57	F-12_NX10428829_10-10-22_21-11-01	rep8	IDT fresh Aguzzi	COL1A1 KO	0	0	0	268553	200.37	141.57	140.69	606.39	823256	COL1A1	0
COL1A1	17346	HSC131ScreenD8003000_20221010_211007	NX10428829_10-10-22_21-11-01	72	6	12	F	12	F-12	17346	21	5	5	1	1	NA	416.8	540357	136.94	F-12_NX10428829_10-10-22_21-11-01	rep8	IDT fresh Aguzzi	COL1A1 KO	0	0	0	540357	416.8	136.94	140.69	606.39	823256	COL1A1	0
COL1A1	17347	HSC131ScreenD8003000_20221010_211007	NX10428829_10-10-22_21-11-01	72	6	12	F	12	F-12	17347	22	5	5	1	1	NA	195.51	314634	169.98	F-12_NX10428829_10-10-22_21-11-01	rep8	IDT fresh Aguzzi	COL1A1 KO	0	0	0	314634	195.51	169.98	140.69	606.39	823256	COL1A1	0
COL1A1	17348	HSC131ScreenD8003000_20221010_211007	NX10428829_10-10-22_21-11-01	72	6	12	F	12	F-12	17348	23	5	5	1	1	NA	1439.99	1864408	136.76	F-12_NX10428829_10-10-22_21-11-01	rep8	IDT fresh Aguzzi	COL1A1 KO	0	0	0	1864408	1439.99	136.76	140.69	606.39	823256	COL1A1	0
COL1A1	2765	HSC131ScreenD7002000_20221010_144308	NX10428820_10-10-22_14-43-56	84	7	12	G	12	G-12	2765	22	1	1	1	1	NA	1343.02	2342172	184.21	G-12_NX10428820_10-10-22_14-43-56	rep4	IDT fresh Aguzzi	COL1A1 KO	0	0	0	2342172	1343.02	184.21	140.69	606.39	823256	COL1A1	0
COL1A1	2766	HSC131ScreenD7002000_20221010_144308	NX10428820_10-10-22_14-43-56	84	7	12	G	12	G-12	2766	23	1	1	1	1	NA	2347.73	3128577	140.76	G-12_NX10428820_10-10-22_14-43-56	rep4	IDT fresh Aguzzi	COL1A1 KO	0	0	0	3128577	2347.73	140.76	140.69	606.39	823256	COL1A1	0
COL1A1	2767	HSC131ScreenD7002000_20221010_144308	NX10428820_10-10-22_14-43-56	84	7	12	G	12	G-12	2767	24	1	1	1	1	NA	548.09	767427	147.89	G-12_NX10428820_10-10-22_14-43-56	rep4	IDT fresh Aguzzi	COL1A1 KO	0	0	0	767427	548.09	147.89	140.69	606.39	823256	COL1A1	0
COL1A1	2768	HSC131ScreenD7002000_20221010_144308	NX10428820_10-10-22_14-43-56	84	7	12	G	12	G-12	2768	25	1	1	1	1	NA	810.36	1091559	142.28	G-12_NX10428820_10-10-22_14-43-56	rep4	IDT fresh Aguzzi	COL1A1 KO	0	0	0	1091559	810.36	142.28	140.69	606.39	823256	COL1A1	0
COL1A1	2769	HSC131ScreenD7002000_20221010_144308	NX10428820_10-10-22_14-43-56	84	7	12	G	12	G-12	2769	26	1	1	1	1	NA	672.51	981883	154.21	G-12_NX10428820_10-10-22_14-43-56	rep4	IDT fresh Aguzzi	COL1A1 KO	0	0	0	981883	672.51	154.21	140.69	606.39	823256	COL1A1	0
COL1A1	2770	HSC131ScreenD7002000_20221010_144308	NX10428820_10-10-22_14-43-56	84	7	12	G	12	G-12	2770	27	1	1	1	1	NA	1425.73	2260135	167.44	G-12_NX10428820_10-10-22_14-43-56	rep4	IDT fresh Aguzzi	COL1A1 KO	0	0	0	2260135	1425.73	167.44	140.69	606.39	823256	COL1A1	0
COL1A1	306	HSC131ScreenD7002000_20221010_144308	NX10428820_10-10-22_14-43-56	25	3	1	C	1	C-01	306	49	1	1	1	1	NA	323.64	375467	122.54	C-01_NX10428820_10-10-22_14-43-56	rep3	IDT fresh Aguzzi	COL1A1 KO	0	0	0	375467	323.64	122.54	140.69	606.39	823256	COL1A1	0
COL1A1	307	HSC131ScreenD7002000_20221010_144308	NX10428820_10-10-22_14-43-56	25	3	1	C	1	C-01	307	50	1	1	1	1	NA	2655.2	3538266	140.75	C-01_NX10428820_10-10-22_14-43-56	rep3	IDT fresh Aguzzi	COL1A1 KO	0	0	0	3538266	2655.2	140.75	140.69	606.39	823256	COL1A1	0
COL1A1	308	HSC131ScreenD7002000_20221010_144308	NX10428820_10-10-22_14-43-56	25	3	1	C	1	C-01	308	51	1	1	1	1	NA	668.5	785046	124.04	C-01_NX10428820_10-10-22_14-43-56	rep3	IDT fresh Aguzzi	COL1A1 KO	0	0	0	785046	668.5	124.04	140.69	606.39	823256	COL1A1	0
COL1A1	309	HSC131ScreenD7002000_20221010_144308	NX10428820_10-10-22_14-43-56	25	3	1	C	1	C-01	309	52	1	1	1	1	NA	274.41	541868	208.57	C-01_NX10428820_10-10-22_14-43-56	rep3	IDT fresh Aguzzi	COL1A1 KO	0	0	0	541868	274.41	208.57	140.69	606.39	823256	COL1A1	0
COL1A1	310	HSC131ScreenD7002000_20221010_144308	NX10428820_10-10-22_14-43-56	25	3	1	C	1	C-01	310	53	1	1	1	1	NA	215.9	251489	123.04	C-01_NX10428820_10-10-22_14-43-56	rep3	IDT fresh Aguzzi	COL1A1 KO	0	0	0	251489	215.9	123.04	140.69	606.39	823256	COL1A1	0
COL1A1	311	HSC131ScreenD7002000_20221010_144308	NX10428820_10-10-22_14-43-56	25	3	1	C	1	C-01	311	54	1	1	1	1	NA	92.84	94669	107.7	C-01_NX10428820_10-10-22_14-43-56	rep3	IDT fresh Aguzzi	COL1A1 KO	0	0	0	94669	92.84	107.7	140.69	606.39	823256	COL1A1	0
COL1A1	3730	HSC131ScreenD7002000_20221010_144308	NX10428820_10-10-22_14-43-56	25	3	1	C	1	C-01	3730	0	2	2	1	1	NA	112.49	129524	121.62	C-01_NX10428820_10-10-22_14-43-56	rep3	IDT fresh Aguzzi	COL1A1 KO	0	0	0	129524	112.49	121.62	140.69	606.39	823256	COL1A1	0
COL1A1	3731	HSC131ScreenD7002000_20221010_144308	NX10428820_10-10-22_14-43-56	25	3	1	C	1	C-01	3731	1	2	2	1	1	NA	665.33	775933	123.18	C-01_NX10428820_10-10-22_14-43-56	rep3	IDT fresh Aguzzi	COL1A1 KO	0	0	0	775933	665.33	123.18	140.69	606.39	823256	COL1A1	0
COL1A1	3732	HSC131ScreenD7002000_20221010_144308	NX10428820_10-10-22_14-43-56	25	3	1	C	1	C-01	3732	2	2	2	1	1	NA	472.78	543470	121.42	C-01_NX10428820_10-10-22_14-43-56	rep3	IDT fresh Aguzzi	COL1A1 KO	0	0	0	543470	472.78	121.42	140.69	606.39	823256	COL1A1	0
COL1A1	17402	HSC131ScreenD8003000_20221010_211007	NX10428829_10-10-22_21-11-01	72	6	12	F	12	F-12	17402	77	5	5	1	1	NA	578.4	840954	153.57	F-12_NX10428829_10-10-22_21-11-01	rep8	IDT fresh Aguzzi	COL1A1 KO	0	0	0	840954	578.4	153.57	140.69	606.39	823256	COL1A1	0
COL1A1	17403	HSC131ScreenD8003000_20221010_211007	NX10428829_10-10-22_21-11-01	72	6	12	F	12	F-12	17403	78	5	5	1	1	NA	179.03	223357	131.77	F-12_NX10428829_10-10-22_21-11-01	rep8	IDT fresh Aguzzi	COL1A1 KO	0	0	0	223357	179.03	131.77	140.69	606.39	823256	COL1A1	0
COL1A1	17404	HSC131ScreenD8003000_20221010_211007	NX10428829_10-10-22_21-11-01	72	6	12	F	12	F-12	17404	79	5	5	1	1	NA	2722.38	9853302	382.3	F-12_NX10428829_10-10-22_21-11-01	rep8	IDT fresh Aguzzi	COL1A1 KO	1	1	0	9853302	2722.38	382.3	140.69	606.39	823256	COL1A1	0
COL1A1	17405	HSC131ScreenD8003000_20221010_211007	NX10428829_10-10-22_21-11-01	72	6	12	F	12	F-12	17405	80	5	5	1	1	NA	151.04	208850	146.05	F-12_NX10428829_10-10-22_21-11-01	rep8	IDT fresh Aguzzi	COL1A1 KO	0	0	0	208850	151.04	146.05	140.69	606.39	823256	COL1A1	0
COL1A1	17406	HSC131ScreenD8003000_20221010_211007	NX10428829_10-10-22_21-11-01	72	6	12	F	12	F-12	17406	81	5	5	1	1	NA	242.3	418513	182.44	F-12_NX10428829_10-10-22_21-11-01	rep8	IDT fresh Aguzzi	COL1A1 KO	0	0	0	418513	242.3	182.44	140.69	606.39	823256	COL1A1	0
COL1A1	17407	HSC131ScreenD8003000_20221010_211007	NX10428829_10-10-22_21-11-01	72	6	12	F	12	F-12	17407	82	5	5	1	1	NA	1561.77	1952262	132.03	F-12_NX10428829_10-10-22_21-11-01	rep8	IDT fresh Aguzzi	COL1A1 KO	0	0	0	1952262	1561.77	132.03	140.69	606.39	823256	COL1A1	0
COL1A1	3739	HSC131ScreenD7002000_20221010_144308	NX10428820_10-10-22_14-43-56	25	3	1	C	1	C-01	3739	9	2	2	1	1	NA	545.13	601485	116.54	C-01_NX10428820_10-10-22_14-43-56	rep3	IDT fresh Aguzzi	COL1A1 KO	0	0	0	601485	545.13	116.54	140.69	606.39	823256	COL1A1	0
COL1A1	3740	HSC131ScreenD7002000_20221010_144308	NX10428820_10-10-22_14-43-56	25	3	1	C	1	C-01	3740	10	2	2	1	1	NA	541.22	1323823	258.36	C-01_NX10428820_10-10-22_14-43-56	rep3	IDT fresh Aguzzi	COL1A1 KO	1	0	0	1323823	541.22	258.36	140.69	606.39	823256	COL1A1	0
COL1A1	3741	HSC131ScreenD7002000_20221010_144308	NX10428820_10-10-22_14-43-56	25	3	1	C	1	C-01	3741	11	2	2	1	1	NA	851.23	1162795	144.29	C-01_NX10428820_10-10-22_14-43-56	rep3	IDT fresh Aguzzi	COL1A1 KO	0	0	0	1162795	851.23	144.29	140.69	606.39	823256	COL1A1	0
COL1A1	3742	HSC131ScreenD7002000_20221010_144308	NX10428820_10-10-22_14-43-56	25	3	1	C	1	C-01	3742	12	2	2	1	1	NA	479.12	607908	134.02	C-01_NX10428820_10-10-22_14-43-56	rep3	IDT fresh Aguzzi	COL1A1 KO	0	0	0	607908	479.12	134.02	140.69	606.39	823256	COL1A1	0
COL1A1	3743	HSC131ScreenD7002000_20221010_144308	NX10428820_10-10-22_14-43-56	25	3	1	C	1	C-01	3743	13	2	2	1	1	NA	600.27	674948	118.77	C-01_NX10428820_10-10-22_14-43-56	rep3	IDT fresh Aguzzi	COL1A1 KO	0	0	0	674948	600.27	118.77	140.69	606.39	823256	COL1A1	0
COL1A1	3744	HSC131ScreenD7002000_20221010_144308	NX10428820_10-10-22_14-43-56	25	3	1	C	1	C-01	3744	14	2	2	1	1	NA	993.3	5664024	602.3	C-01_NX10428820_10-10-22_14-43-56	rep3	IDT fresh Aguzzi	COL1A1 KO	1	1	1	5664024	993.3	602.3	140.69	606.39	823256	COL1A1	1
COL1A1	3745	HSC131ScreenD7002000_20221010_144308	NX10428820_10-10-22_14-43-56	25	3	1	C	1	C-01	3745	15	2	2	1	1	NA	513.23	851286	175.2	C-01_NX10428820_10-10-22_14-43-56	rep3	IDT fresh Aguzzi	COL1A1 KO	0	0	0	851286	513.23	175.2	140.69	606.39	823256	COL1A1	0
COL1A1	3746	HSC131ScreenD7002000_20221010_144308	NX10428820_10-10-22_14-43-56	25	3	1	C	1	C-01	3746	16	2	2	1	1	NA	295.75	321431	114.8	C-01_NX10428820_10-10-22_14-43-56	rep3	IDT fresh Aguzzi	COL1A1 KO	0	0	0	321431	295.75	114.8	140.69	606.39	823256	COL1A1	0
COL1A1	3747	HSC131ScreenD7002000_20221010_144308	NX10428820_10-10-22_14-43-56	25	3	1	C	1	C-01	3747	17	2	2	1	1	NA	727.33	857044	124.46	C-01_NX10428820_10-10-22_14-43-56	rep3	IDT fresh Aguzzi	COL1A1 KO	0	0	0	857044	727.33	124.46	140.69	606.39	823256	COL1A1	0
COL1A1	3748	HSC131ScreenD7002000_20221010_144308	NX10428820_10-10-22_14-43-56	25	3	1	C	1	C-01	3748	18	2	2	1	1	NA	955.8	1194699	132.03	C-01_NX10428820_10-10-22_14-43-56	rep3	IDT fresh Aguzzi	COL1A1 KO	0	0	0	1194699	955.8	132.03	140.69	606.39	823256	COL1A1	0
COL1A1	3749	HSC131ScreenD7002000_20221010_144308	NX10428820_10-10-22_14-43-56	25	3	1	C	1	C-01	3749	19	2	2	1	1	NA	884.08	1151175	137.54	C-01_NX10428820_10-10-22_14-43-56	rep3	IDT fresh Aguzzi	COL1A1 KO	0	0	0	1151175	884.08	137.54	140.69	606.39	823256	COL1A1	0
COL1A1	17340	HSC131ScreenD8003000_20221010_211007	NX10428829_10-10-22_21-11-01	72	6	12	F	12	F-12	17340	15	5	5	1	1	NA	222.13	282682	134.42	F-12_NX10428829_10-10-22_21-11-01	rep8	IDT fresh Aguzzi	COL1A1 KO	0	0	0	282682	222.13	134.42	140.69	606.39	823256	COL1A1	0
COL1A1	3751	HSC131ScreenD7002000_20221010_144308	NX10428820_10-10-22_14-43-56	25	3	1	C	1	C-01	3751	21	2	2	1	1	NA	491.26	925715	199.04	C-01_NX10428820_10-10-22_14-43-56	rep3	IDT fresh Aguzzi	COL1A1 KO	0	0	0	925715	491.26	199.04	140.69	606.39	823256	COL1A1	0
COL1A1	3752	HSC131ScreenD7002000_20221010_144308	NX10428820_10-10-22_14-43-56	25	3	1	C	1	C-01	3752	22	2	2	1	1	NA	475	558864	124.27	C-01_NX10428820_10-10-22_14-43-56	rep3	IDT fresh Aguzzi	COL1A1 KO	0	0	0	558864	475	124.27	140.69	606.39	823256	COL1A1	0
COL1A1	3753	HSC131ScreenD7002000_20221010_144308	NX10428820_10-10-22_14-43-56	25	3	1	C	1	C-01	3753	23	2	2	1	1	NA	229.52	280422	129.05	C-01_NX10428820_10-10-22_14-43-56	rep3	IDT fresh Aguzzi	COL1A1 KO	0	0	0	280422	229.52	129.05	140.69	606.39	823256	COL1A1	0
COL1A1	3754	HSC131ScreenD7002000_20221010_144308	NX10428820_10-10-22_14-43-56	25	3	1	C	1	C-01	3754	24	2	2	1	1	NA	706.63	796921	119.12	C-01_NX10428820_10-10-22_14-43-56	rep3	IDT fresh Aguzzi	COL1A1 KO	0	0	0	796921	706.63	119.12	140.69	606.39	823256	COL1A1	0
COL1A1	17345	HSC131ScreenD8003000_20221010_211007	NX10428829_10-10-22_21-11-01	72	6	12	F	12	F-12	17345	20	5	5	1	1	NA	1423.19	3468285	257.41	F-12_NX10428829_10-10-22_21-11-01	rep8	IDT fresh Aguzzi	COL1A1 KO	1	0	0	3468285	1423.19	257.41	140.69	606.39	823256	COL1A1	0
COL1A1	2763	HSC131ScreenD7002000_20221010_144308	NX10428820_10-10-22_14-43-56	84	7	12	G	12	G-12	2763	20	1	1	1	1	NA	776.87	955260	129.88	G-12_NX10428820_10-10-22_14-43-56	rep4	IDT fresh Aguzzi	COL1A1 KO	0	0	0	955260	776.87	129.88	140.69	606.39	823256	COL1A1	0
COL1A1	2764	HSC131ScreenD7002000_20221010_144308	NX10428820_10-10-22_14-43-56	84	7	12	G	12	G-12	2764	21	1	1	1	1	NA	445.95	522999	123.87	G-12_NX10428820_10-10-22_14-43-56	rep4	IDT fresh Aguzzi	COL1A1 KO	0	0	0	522999	445.95	123.87	140.69	606.39	823256	COL1A1	0
COL1A1	3758	HSC131ScreenD7002000_20221010_144308	NX10428820_10-10-22_14-43-56	25	3	1	C	1	C-01	3758	28	2	2	1	1	NA	822.92	1467467	188.35	C-01_NX10428820_10-10-22_14-43-56	rep3	IDT fresh Aguzzi	COL1A1 KO	0	0	0	1467467	822.92	188.35	140.69	606.39	823256	COL1A1	0
COL1A1	3759	HSC131ScreenD7002000_20221010_144308	NX10428820_10-10-22_14-43-56	25	3	1	C	1	C-01	3759	29	2	2	1	1	NA	513.76	617514	126.96	C-01_NX10428820_10-10-22_14-43-56	rep3	IDT fresh Aguzzi	COL1A1 KO	0	0	0	617514	513.76	126.96	140.69	606.39	823256	COL1A1	0
COL1A1	3760	HSC131ScreenD7002000_20221010_144308	NX10428820_10-10-22_14-43-56	25	3	1	C	1	C-01	3760	30	2	2	1	1	NA	368.31	407993	117	C-01_NX10428820_10-10-22_14-43-56	rep3	IDT fresh Aguzzi	COL1A1 KO	0	0	0	407993	368.31	117	140.69	606.39	823256	COL1A1	0
COL1A1	3761	HSC131ScreenD7002000_20221010_144308	NX10428820_10-10-22_14-43-56	25	3	1	C	1	C-01	3761	31	2	2	1	1	NA	274.31	338922	130.51	C-01_NX10428820_10-10-22_14-43-56	rep3	IDT fresh Aguzzi	COL1A1 KO	0	0	0	338922	274.31	130.51	140.69	606.39	823256	COL1A1	0
COL1A1	3762	HSC131ScreenD7002000_20221010_144308	NX10428820_10-10-22_14-43-56	25	3	1	C	1	C-01	3762	32	2	2	1	1	NA	926.86	1200896	136.85	C-01_NX10428820_10-10-22_14-43-56	rep3	IDT fresh Aguzzi	COL1A1 KO	0	0	0	1200896	926.86	136.85	140.69	606.39	823256	COL1A1	0
COL1A1	3763	HSC131ScreenD7002000_20221010_144308	NX10428820_10-10-22_14-43-56	25	3	1	C	1	C-01	3763	33	2	2	1	1	NA	609.14	716588	124.26	C-01_NX10428820_10-10-22_14-43-56	rep3	IDT fresh Aguzzi	COL1A1 KO	0	0	0	716588	609.14	124.26	140.69	606.39	823256	COL1A1	0
COL1A1	3764	HSC131ScreenD7002000_20221010_144308	NX10428820_10-10-22_14-43-56	25	3	1	C	1	C-01	3764	34	2	2	1	1	NA	1458.26	1759790	127.47	C-01_NX10428820_10-10-22_14-43-56	rep3	IDT fresh Aguzzi	COL1A1 KO	0	0	0	1759790	1458.26	127.47	140.69	606.39	823256	COL1A1	0
COL1A1	3765	HSC131ScreenD7002000_20221010_144308	NX10428820_10-10-22_14-43-56	25	3	1	C	1	C-01	3765	35	2	2	1	1	NA	588.65	664056	119.16	C-01_NX10428820_10-10-22_14-43-56	rep3	IDT fresh Aguzzi	COL1A1 KO	0	0	0	664056	588.65	119.16	140.69	606.39	823256	COL1A1	0
COL1A1	3766	HSC131ScreenD7002000_20221010_144308	NX10428820_10-10-22_14-43-56	25	3	1	C	1	C-01	3766	36	2	2	1	1	NA	1951.53	2551275	138.09	C-01_NX10428820_10-10-22_14-43-56	rep3	IDT fresh Aguzzi	COL1A1 KO	0	0	0	2551275	1951.53	138.09	140.69	606.39	823256	COL1A1	0
COL1A1	3767	HSC131ScreenD7002000_20221010_144308	NX10428820_10-10-22_14-43-56	25	3	1	C	1	C-01	3767	37	2	2	1	1	NA	414.79	480202	122.28	C-01_NX10428820_10-10-22_14-43-56	rep3	IDT fresh Aguzzi	COL1A1 KO	0	0	0	480202	414.79	122.28	140.69	606.39	823256	COL1A1	0
COL1A1	3768	HSC131ScreenD7002000_20221010_144308	NX10428820_10-10-22_14-43-56	25	3	1	C	1	C-01	3768	38	2	2	1	1	NA	388.91	480436	130.48	C-01_NX10428820_10-10-22_14-43-56	rep3	IDT fresh Aguzzi	COL1A1 KO	0	0	0	480436	388.91	130.48	140.69	606.39	823256	COL1A1	0
COL1A1	3769	HSC131ScreenD7002000_20221010_144308	NX10428820_10-10-22_14-43-56	25	3	1	C	1	C-01	3769	39	2	2	1	1	NA	1511.92	2093188	146.23	C-01_NX10428820_10-10-22_14-43-56	rep3	IDT fresh Aguzzi	COL1A1 KO	0	0	0	2093188	1511.92	146.23	140.69	606.39	823256	COL1A1	0
COL1A1	11870	HSC131ScreenD8003000_20221010_211007	NX10428829_10-10-22_21-11-01	72	6	12	F	12	F-12	11870	73	4	4	1	1	NA	722.79	930764	136.02	F-12_NX10428829_10-10-22_21-11-01	rep8	IDT fresh Aguzzi	COL1A1 KO	0	0	0	930764	722.79	136.02	140.69	606.39	823256	COL1A1	0
COL1A1	11871	HSC131ScreenD8003000_20221010_211007	NX10428829_10-10-22_21-11-01	72	6	12	F	12	F-12	11871	74	4	4	1	1	NA	1119.31	1939166	182.99	F-12_NX10428829_10-10-22_21-11-01	rep8	IDT fresh Aguzzi	COL1A1 KO	0	0	0	1939166	1119.31	182.99	140.69	606.39	823256	COL1A1	0
COL1A1	11872	HSC131ScreenD8003000_20221010_211007	NX10428829_10-10-22_21-11-01	72	6	12	F	12	F-12	11872	75	4	4	1	1	NA	372.43	462882	131.28	F-12_NX10428829_10-10-22_21-11-01	rep8	IDT fresh Aguzzi	COL1A1 KO	0	0	0	462882	372.43	131.28	140.69	606.39	823256	COL1A1	0
COL1A1	11873	HSC131ScreenD8003000_20221010_211007	NX10428829_10-10-22_21-11-01	72	6	12	F	12	F-12	11873	76	4	4	1	1	NA	270.08	370869	145.04	F-12_NX10428829_10-10-22_21-11-01	rep8	IDT fresh Aguzzi	COL1A1 KO	0	0	0	370869	270.08	145.04	140.69	606.39	823256	COL1A1	0
COL1A1	11874	HSC131ScreenD8003000_20221010_211007	NX10428829_10-10-22_21-11-01	72	6	12	F	12	F-12	11874	77	4	4	1	1	NA	913.76	1195126	138.15	F-12_NX10428829_10-10-22_21-11-01	rep8	IDT fresh Aguzzi	COL1A1 KO	0	0	0	1195126	913.76	138.15	140.69	606.39	823256	COL1A1	0
COL1A1	11875	HSC131ScreenD8003000_20221010_211007	NX10428829_10-10-22_21-11-01	72	6	12	F	12	F-12	11875	78	4	4	1	1	NA	852.61	1101970	136.52	F-12_NX10428829_10-10-22_21-11-01	rep8	IDT fresh Aguzzi	COL1A1 KO	0	0	0	1101970	852.61	136.52	140.69	606.39	823256	COL1A1	0
COL1A1	11876	HSC131ScreenD8003000_20221010_211007	NX10428829_10-10-22_21-11-01	72	6	12	F	12	F-12	11876	79	4	4	1	1	NA	643.36	792261	130.07	F-12_NX10428829_10-10-22_21-11-01	rep8	IDT fresh Aguzzi	COL1A1 KO	0	0	0	792261	643.36	130.07	140.69	606.39	823256	COL1A1	0
COL1A1	17325	HSC131ScreenD8003000_20221010_211007	NX10428829_10-10-22_21-11-01	72	6	12	F	12	F-12	17325	0	5	5	1	1	NA	649.81	901860	146.6	F-12_NX10428829_10-10-22_21-11-01	rep8	IDT fresh Aguzzi	COL1A1 KO	0	0	0	901860	649.81	146.6	140.69	606.39	823256	COL1A1	0
COL1A1	17326	HSC131ScreenD8003000_20221010_211007	NX10428829_10-10-22_21-11-01	72	6	12	F	12	F-12	17326	1	5	5	1	1	NA	298.29	385902	136.65	F-12_NX10428829_10-10-22_21-11-01	rep8	IDT fresh Aguzzi	COL1A1 KO	0	0	0	385902	298.29	136.65	140.69	606.39	823256	COL1A1	0
COL1A1	17327	HSC131ScreenD8003000_20221010_211007	NX10428829_10-10-22_21-11-01	72	6	12	F	12	F-12	17327	2	5	5	1	1	NA	432.11	553672	135.34	F-12_NX10428829_10-10-22_21-11-01	rep8	IDT fresh Aguzzi	COL1A1 KO	0	0	0	553672	432.11	135.34	140.69	606.39	823256	COL1A1	0
COL1A1	17328	HSC131ScreenD8003000_20221010_211007	NX10428829_10-10-22_21-11-01	72	6	12	F	12	F-12	17328	3	5	5	1	1	NA	1626.41	1859170	120.74	F-12_NX10428829_10-10-22_21-11-01	rep8	IDT fresh Aguzzi	COL1A1 KO	0	0	0	1859170	1626.41	120.74	140.69	606.39	823256	COL1A1	0
COL1A1	17329	HSC131ScreenD8003000_20221010_211007	NX10428829_10-10-22_21-11-01	72	6	12	F	12	F-12	17329	4	5	5	1	1	NA	464.64	558852	127.04	F-12_NX10428829_10-10-22_21-11-01	rep8	IDT fresh Aguzzi	COL1A1 KO	0	0	0	558852	464.64	127.04	140.69	606.39	823256	COL1A1	0
COL1A1	17330	HSC131ScreenD8003000_20221010_211007	NX10428829_10-10-22_21-11-01	72	6	12	F	12	F-12	17330	5	5	5	1	1	NA	1640.04	1865088	120.12	F-12_NX10428829_10-10-22_21-11-01	rep8	IDT fresh Aguzzi	COL1A1 KO	0	0	0	1865088	1640.04	120.12	140.69	606.39	823256	COL1A1	0
COL1A1	17331	HSC131ScreenD8003000_20221010_211007	NX10428829_10-10-22_21-11-01	72	6	12	F	12	F-12	17331	6	5	5	1	1	NA	390.07	480383	130.08	F-12_NX10428829_10-10-22_21-11-01	rep8	IDT fresh Aguzzi	COL1A1 KO	0	0	0	480383	390.07	130.08	140.69	606.39	823256	COL1A1	0
COL1A1	2750	HSC131ScreenD7002000_20221010_144308	NX10428820_10-10-22_14-43-56	84	7	12	G	12	G-12	2750	7	1	1	1	1	NA	855.99	1331428	164.29	G-12_NX10428820_10-10-22_14-43-56	rep4	IDT fresh Aguzzi	COL1A1 KO	0	0	0	1331428	855.99	164.29	140.69	606.39	823256	COL1A1	0
COL1A1	2751	HSC131ScreenD7002000_20221010_144308	NX10428820_10-10-22_14-43-56	84	7	12	G	12	G-12	2751	8	1	1	1	1	NA	348.67	472209	143.05	G-12_NX10428820_10-10-22_14-43-56	rep4	IDT fresh Aguzzi	COL1A1 KO	0	0	0	472209	348.67	143.05	140.69	606.39	823256	COL1A1	0
COL1A1	2752	HSC131ScreenD7002000_20221010_144308	NX10428820_10-10-22_14-43-56	84	7	12	G	12	G-12	2752	9	1	1	1	1	NA	309.06	360001	123.04	G-12_NX10428820_10-10-22_14-43-56	rep4	IDT fresh Aguzzi	COL1A1 KO	0	0	0	360001	309.06	123.04	140.69	606.39	823256	COL1A1	0
COL1A1	2753	HSC131ScreenD7002000_20221010_144308	NX10428820_10-10-22_14-43-56	84	7	12	G	12	G-12	2753	10	1	1	1	1	NA	484.61	586592	127.85	G-12_NX10428820_10-10-22_14-43-56	rep4	IDT fresh Aguzzi	COL1A1 KO	0	0	0	586592	484.61	127.85	140.69	606.39	823256	COL1A1	0
COL1A1	2754	HSC131ScreenD7002000_20221010_144308	NX10428820_10-10-22_14-43-56	84	7	12	G	12	G-12	2754	11	1	1	1	1	NA	3479.39	6808936	206.7	G-12_NX10428820_10-10-22_14-43-56	rep4	IDT fresh Aguzzi	COL1A1 KO	0	0	0	6808936	3479.39	206.7	140.69	606.39	823256	COL1A1	0
COL1A1	2755	HSC131ScreenD7002000_20221010_144308	NX10428820_10-10-22_14-43-56	84	7	12	G	12	G-12	2755	12	1	1	1	1	NA	543.02	814428	158.42	G-12_NX10428820_10-10-22_14-43-56	rep4	IDT fresh Aguzzi	COL1A1 KO	0	0	0	814428	543.02	158.42	140.69	606.39	823256	COL1A1	0
COL1A1	2756	HSC131ScreenD7002000_20221010_144308	NX10428820_10-10-22_14-43-56	84	7	12	G	12	G-12	2756	13	1	1	1	1	NA	393.03	492165	132.27	G-12_NX10428820_10-10-22_14-43-56	rep4	IDT fresh Aguzzi	COL1A1 KO	0	0	0	492165	393.03	132.27	140.69	606.39	823256	COL1A1	0
COL1A1	2757	HSC131ScreenD7002000_20221010_144308	NX10428820_10-10-22_14-43-56	84	7	12	G	12	G-12	2757	14	1	1	1	1	NA	239.98	275849	121.41	G-12_NX10428820_10-10-22_14-43-56	rep4	IDT fresh Aguzzi	COL1A1 KO	0	0	0	275849	239.98	121.41	140.69	606.39	823256	COL1A1	0
COL1A1	2758	HSC131ScreenD7002000_20221010_144308	NX10428820_10-10-22_14-43-56	84	7	12	G	12	G-12	2758	15	1	1	1	1	NA	625.72	889536	150.16	G-12_NX10428820_10-10-22_14-43-56	rep4	IDT fresh Aguzzi	COL1A1 KO	0	0	0	889536	625.72	150.16	140.69	606.39	823256	COL1A1	0
COL1A1	2759	HSC131ScreenD7002000_20221010_144308	NX10428820_10-10-22_14-43-56	84	7	12	G	12	G-12	2759	16	1	1	1	1	NA	556.22	709064	134.65	G-12_NX10428820_10-10-22_14-43-56	rep4	IDT fresh Aguzzi	COL1A1 KO	0	0	0	709064	556.22	134.65	140.69	606.39	823256	COL1A1	0
COL1A1	2760	HSC131ScreenD7002000_20221010_144308	NX10428820_10-10-22_14-43-56	84	7	12	G	12	G-12	2760	17	1	1	1	1	NA	1333.62	1991540	157.73	G-12_NX10428820_10-10-22_14-43-56	rep4	IDT fresh Aguzzi	COL1A1 KO	0	0	0	1991540	1333.62	157.73	140.69	606.39	823256	COL1A1	0
COL1A1	3755	HSC131ScreenD7002000_20221010_144308	NX10428820_10-10-22_14-43-56	25	3	1	C	1	C-01	3755	25	2	2	1	1	NA	1011.36	1772232	185.09	C-01_NX10428820_10-10-22_14-43-56	rep3	IDT fresh Aguzzi	COL1A1 KO	0	0	0	1772232	1011.36	185.09	140.69	606.39	823256	COL1A1	0
COL1A1	3756	HSC131ScreenD7002000_20221010_144308	NX10428820_10-10-22_14-43-56	25	3	1	C	1	C-01	3756	26	2	2	1	1	NA	653.08	1409636	227.99	C-01_NX10428820_10-10-22_14-43-56	rep3	IDT fresh Aguzzi	COL1A1 KO	1	0	0	1409636	653.08	227.99	140.69	606.39	823256	COL1A1	0
COL1A1	3757	HSC131ScreenD7002000_20221010_144308	NX10428820_10-10-22_14-43-56	25	3	1	C	1	C-01	3757	27	2	2	1	1	NA	1604.02	1767075	116.36	C-01_NX10428820_10-10-22_14-43-56	rep3	IDT fresh Aguzzi	COL1A1 KO	0	0	0	1767075	1604.02	116.36	140.69	606.39	823256	COL1A1	0
COL1A1	4393	HSC131ScreenD8001000_20221010_200023	NX10428827_10-10-22_20-01-16	13	2	1	B	1	B-01	4393	71	2	2	1	1	NA	3466.72	4856622	147.97	B-01_NX10428827_10-10-22_20-01-16	rep5	IDT fresh Aguzzi	COL1A1 KO	0	0	0	4856622	3466.72	147.97	140.69	606.39	823256	COL1A1	0
COL1A1	4394	HSC131ScreenD8001000_20221010_200023	NX10428827_10-10-22_20-01-16	13	2	1	B	1	B-01	4394	72	2	2	1	1	NA	242.52	314047	136.78	B-01_NX10428827_10-10-22_20-01-16	rep5	IDT fresh Aguzzi	COL1A1 KO	0	0	0	314047	242.52	136.78	140.69	606.39	823256	COL1A1	0
COL1A1	4395	HSC131ScreenD8001000_20221010_200023	NX10428827_10-10-22_20-01-16	13	2	1	B	1	B-01	4395	73	2	2	1	1	NA	1251.13	2029644	171.35	B-01_NX10428827_10-10-22_20-01-16	rep5	IDT fresh Aguzzi	COL1A1 KO	0	0	0	2029644	1251.13	171.35	140.69	606.39	823256	COL1A1	0
COL1A1	4396	HSC131ScreenD8001000_20221010_200023	NX10428827_10-10-22_20-01-16	13	2	1	B	1	B-01	4396	74	2	2	1	1	NA	177.77	205993	122.4	B-01_NX10428827_10-10-22_20-01-16	rep5	IDT fresh Aguzzi	COL1A1 KO	0	0	0	205993	177.77	122.4	140.69	606.39	823256	COL1A1	0
COL1A1	4397	HSC131ScreenD8001000_20221010_200023	NX10428827_10-10-22_20-01-16	13	2	1	B	1	B-01	4397	75	2	2	1	1	NA	1310.49	5044287	406.57	B-01_NX10428827_10-10-22_20-01-16	rep5	IDT fresh Aguzzi	COL1A1 KO	1	1	1	5044287	1310.49	406.57	140.69	606.39	823256	COL1A1	1
COL1A1	4398	HSC131ScreenD8001000_20221010_200023	NX10428827_10-10-22_20-01-16	13	2	1	B	1	B-01	4398	76	2	2	1	1	NA	638.29	863123	142.83	B-01_NX10428827_10-10-22_20-01-16	rep5	IDT fresh Aguzzi	COL1A1 KO	0	0	0	863123	638.29	142.83	140.69	606.39	823256	COL1A1	0
COL1A1	4399	HSC131ScreenD8001000_20221010_200023	NX10428827_10-10-22_20-01-16	13	2	1	B	1	B-01	4399	77	2	2	1	1	NA	132.03	169828	135.86	B-01_NX10428827_10-10-22_20-01-16	rep5	IDT fresh Aguzzi	COL1A1 KO	0	0	0	169828	132.03	135.86	140.69	606.39	823256	COL1A1	0
COL1A1	4400	HSC131ScreenD8001000_20221010_200023	NX10428827_10-10-22_20-01-16	13	2	1	B	1	B-01	4400	78	2	2	1	1	NA	865.81	3182459	388.25	B-01_NX10428827_10-10-22_20-01-16	rep5	IDT fresh Aguzzi	COL1A1 KO	1	1	0	3182459	865.81	388.25	140.69	606.39	823256	COL1A1	0
COL1A1	4401	HSC131ScreenD8001000_20221010_200023	NX10428827_10-10-22_20-01-16	13	2	1	B	1	B-01	4401	79	2	2	1	1	NA	916.72	4155694	478.82	B-01_NX10428827_10-10-22_20-01-16	rep5	IDT fresh Aguzzi	COL1A1 KO	1	1	1	4155694	916.72	478.82	140.69	606.39	823256	COL1A1	1
COL1A1	4711	HSC131ScreenD7002000_20221010_144308	NX10428820_10-10-22_14-43-56	25	3	1	C	1	C-01	4711	15	3	3	1	1	NA	1451.5	1726063	125.6	C-01_NX10428820_10-10-22_14-43-56	rep3	IDT fresh Aguzzi	COL1A1 KO	0	0	0	1726063	1451.5	125.6	140.69	606.39	823256	COL1A1	0
COL1A1	4712	HSC131ScreenD7002000_20221010_144308	NX10428820_10-10-22_14-43-56	25	3	1	C	1	C-01	4712	16	3	3	1	1	NA	3542.87	4505709	134.33	C-01_NX10428820_10-10-22_14-43-56	rep3	IDT fresh Aguzzi	COL1A1 KO	0	0	0	4505709	3542.87	134.33	140.69	606.39	823256	COL1A1	0
COL1A1	4713	HSC131ScreenD7002000_20221010_144308	NX10428820_10-10-22_14-43-56	25	3	1	C	1	C-01	4713	17	3	3	1	1	NA	641.67	735870	121.13	C-01_NX10428820_10-10-22_14-43-56	rep3	IDT fresh Aguzzi	COL1A1 KO	0	0	0	735870	641.67	121.13	140.69	606.39	823256	COL1A1	0
COL1A1	4714	HSC131ScreenD7002000_20221010_144308	NX10428820_10-10-22_14-43-56	25	3	1	C	1	C-01	4714	18	3	3	1	1	NA	8028.56	43246183	568.95	C-01_NX10428820_10-10-22_14-43-56	rep3	IDT fresh Aguzzi	COL1A1 KO	1	1	1	43246183	8028.56	568.95	140.69	606.39	823256	COL1A1	1
COL1A1	4715	HSC131ScreenD7002000_20221010_144308	NX10428820_10-10-22_14-43-56	25	3	1	C	1	C-01	4715	19	3	3	1	1	NA	390.28	492385	133.26	C-01_NX10428820_10-10-22_14-43-56	rep3	IDT fresh Aguzzi	COL1A1 KO	0	0	0	492385	390.28	133.26	140.69	606.39	823256	COL1A1	0
COL1A1	4716	HSC131ScreenD7002000_20221010_144308	NX10428820_10-10-22_14-43-56	25	3	1	C	1	C-01	4716	20	3	3	1	1	NA	845.95	961474	120.05	C-01_NX10428820_10-10-22_14-43-56	rep3	IDT fresh Aguzzi	COL1A1 KO	0	0	0	961474	845.95	120.05	140.69	606.39	823256	COL1A1	0
COL1A1	4717	HSC131ScreenD7002000_20221010_144308	NX10428820_10-10-22_14-43-56	25	3	1	C	1	C-01	4717	21	3	3	1	1	NA	959.39	1687130	185.75	C-01_NX10428820_10-10-22_14-43-56	rep3	IDT fresh Aguzzi	COL1A1 KO	0	0	0	1687130	959.39	185.75	140.69	606.39	823256	COL1A1	0
COL1A1	4718	HSC131ScreenD7002000_20221010_144308	NX10428820_10-10-22_14-43-56	25	3	1	C	1	C-01	4718	22	3	3	1	1	NA	795.04	917088	121.84	C-01_NX10428820_10-10-22_14-43-56	rep3	IDT fresh Aguzzi	COL1A1 KO	0	0	0	917088	795.04	121.84	140.69	606.39	823256	COL1A1	0
COL1A1	17364	HSC131ScreenD8003000_20221010_211007	NX10428829_10-10-22_21-11-01	72	6	12	F	12	F-12	17364	39	5	5	1	1	NA	697.34	1657039	250.99	F-12_NX10428829_10-10-22_21-11-01	rep8	IDT fresh Aguzzi	COL1A1 KO	1	0	0	1657039	697.34	250.99	140.69	606.39	823256	COL1A1	0
COL1A1	17365	HSC131ScreenD8003000_20221010_211007	NX10428829_10-10-22_21-11-01	72	6	12	F	12	F-12	17365	40	5	5	1	1	NA	634.17	1184253	197.24	F-12_NX10428829_10-10-22_21-11-01	rep8	IDT fresh Aguzzi	COL1A1 KO	0	0	0	1184253	634.17	197.24	140.69	606.39	823256	COL1A1	0
COL1A1	17366	HSC131ScreenD8003000_20221010_211007	NX10428829_10-10-22_21-11-01	72	6	12	F	12	F-12	17366	41	5	5	1	1	NA	220.23	416284	199.66	F-12_NX10428829_10-10-22_21-11-01	rep8	IDT fresh Aguzzi	COL1A1 KO	0	0	0	416284	220.23	199.66	140.69	606.39	823256	COL1A1	0
COL1A1	17367	HSC131ScreenD8003000_20221010_211007	NX10428829_10-10-22_21-11-01	72	6	12	F	12	F-12	17367	42	5	5	1	1	NA	343.6	475617	146.21	F-12_NX10428829_10-10-22_21-11-01	rep8	IDT fresh Aguzzi	COL1A1 KO	0	0	0	475617	343.6	146.21	140.69	606.39	823256	COL1A1	0
COL1A1	17368	HSC131ScreenD8003000_20221010_211007	NX10428829_10-10-22_21-11-01	72	6	12	F	12	F-12	17368	43	5	5	1	1	NA	1914.24	4265492	235.36	F-12_NX10428829_10-10-22_21-11-01	rep8	IDT fresh Aguzzi	COL1A1 KO	1	0	0	4265492	1914.24	235.36	140.69	606.39	823256	COL1A1	0
COL1A1	17369	HSC131ScreenD8003000_20221010_211007	NX10428829_10-10-22_21-11-01	72	6	12	F	12	F-12	17369	44	5	5	1	1	NA	441.62	766659	183.37	F-12_NX10428829_10-10-22_21-11-01	rep8	IDT fresh Aguzzi	COL1A1 KO	0	0	0	766659	441.62	183.37	140.69	606.39	823256	COL1A1	0
COL1A1	17370	HSC131ScreenD8003000_20221010_211007	NX10428829_10-10-22_21-11-01	72	6	12	F	12	F-12	17370	45	5	5	1	1	NA	933.2	4619383	522.85	F-12_NX10428829_10-10-22_21-11-01	rep8	IDT fresh Aguzzi	COL1A1 KO	1	1	1	4619383	933.2	522.85	140.69	606.39	823256	COL1A1	1
COL1A1	17371	HSC131ScreenD8003000_20221010_211007	NX10428829_10-10-22_21-11-01	72	6	12	F	12	F-12	17371	46	5	5	1	1	NA	513.34	652011	134.16	F-12_NX10428829_10-10-22_21-11-01	rep8	IDT fresh Aguzzi	COL1A1 KO	0	0	0	652011	513.34	134.16	140.69	606.39	823256	COL1A1	0
COL1A1	17372	HSC131ScreenD8003000_20221010_211007	NX10428829_10-10-22_21-11-01	72	6	12	F	12	F-12	17372	47	5	5	1	1	NA	696.81	804839	122	F-12_NX10428829_10-10-22_21-11-01	rep8	IDT fresh Aguzzi	COL1A1 KO	0	0	0	804839	696.81	122	140.69	606.39	823256	COL1A1	0
COL1A1	17373	HSC131ScreenD8003000_20221010_211007	NX10428829_10-10-22_21-11-01	72	6	12	F	12	F-12	17373	48	5	5	1	1	NA	2180.73	3297442	159.71	F-12_NX10428829_10-10-22_21-11-01	rep8	IDT fresh Aguzzi	COL1A1 KO	0	0	0	3297442	2180.73	159.71	140.69	606.39	823256	COL1A1	0
COL1A1	17374	HSC131ScreenD8003000_20221010_211007	NX10428829_10-10-22_21-11-01	72	6	12	F	12	F-12	17374	49	5	5	1	1	NA	485.88	697772	151.69	F-12_NX10428829_10-10-22_21-11-01	rep8	IDT fresh Aguzzi	COL1A1 KO	0	0	0	697772	485.88	151.69	140.69	606.39	823256	COL1A1	0
COL1A1	17375	HSC131ScreenD8003000_20221010_211007	NX10428829_10-10-22_21-11-01	72	6	12	F	12	F-12	17375	50	5	5	1	1	NA	1570.43	2621995	176.35	F-12_NX10428829_10-10-22_21-11-01	rep8	IDT fresh Aguzzi	COL1A1 KO	0	0	0	2621995	1570.43	176.35	140.69	606.39	823256	COL1A1	0
COL1A1	17376	HSC131ScreenD8003000_20221010_211007	NX10428829_10-10-22_21-11-01	72	6	12	F	12	F-12	17376	51	5	5	1	1	NA	874.26	1065667	128.75	F-12_NX10428829_10-10-22_21-11-01	rep8	IDT fresh Aguzzi	COL1A1 KO	0	0	0	1065667	874.26	128.75	140.69	606.39	823256	COL1A1	0
COL1A1	17377	HSC131ScreenD8003000_20221010_211007	NX10428829_10-10-22_21-11-01	72	6	12	F	12	F-12	17377	52	5	5	1	1	NA	885.98	1080149	128.77	F-12_NX10428829_10-10-22_21-11-01	rep8	IDT fresh Aguzzi	COL1A1 KO	0	0	0	1080149	885.98	128.77	140.69	606.39	823256	COL1A1	0
COL1A1	17378	HSC131ScreenD8003000_20221010_211007	NX10428829_10-10-22_21-11-01	72	6	12	F	12	F-12	17378	53	5	5	1	1	NA	485.98	597844	129.94	F-12_NX10428829_10-10-22_21-11-01	rep8	IDT fresh Aguzzi	COL1A1 KO	0	0	0	597844	485.98	129.94	140.69	606.39	823256	COL1A1	0
COL1A1	17379	HSC131ScreenD8003000_20221010_211007	NX10428829_10-10-22_21-11-01	72	6	12	F	12	F-12	17379	54	5	5	1	1	NA	1030.9	3445825	353.06	F-12_NX10428829_10-10-22_21-11-01	rep8	IDT fresh Aguzzi	COL1A1 KO	1	1	0	3445825	1030.9	353.06	140.69	606.39	823256	COL1A1	0
COL1A1	17380	HSC131ScreenD8003000_20221010_211007	NX10428829_10-10-22_21-11-01	72	6	12	F	12	F-12	17380	55	5	5	1	1	NA	832.64	1244744	157.9	F-12_NX10428829_10-10-22_21-11-01	rep8	IDT fresh Aguzzi	COL1A1 KO	0	0	0	1244744	832.64	157.9	140.69	606.39	823256	COL1A1	0
COL1A1	17381	HSC131ScreenD8003000_20221010_211007	NX10428829_10-10-22_21-11-01	72	6	12	F	12	F-12	17381	56	5	5	1	1	NA	816.9	3608293	466.55	F-12_NX10428829_10-10-22_21-11-01	rep8	IDT fresh Aguzzi	COL1A1 KO	1	1	1	3608293	816.9	466.55	140.69	606.39	823256	COL1A1	1
COL1A1	17382	HSC131ScreenD8003000_20221010_211007	NX10428829_10-10-22_21-11-01	72	6	12	F	12	F-12	17382	57	5	5	1	1	NA	367.47	474688	136.44	F-12_NX10428829_10-10-22_21-11-01	rep8	IDT fresh Aguzzi	COL1A1 KO	0	0	0	474688	367.47	136.44	140.69	606.39	823256	COL1A1	0
COL1A1	17383	HSC131ScreenD8003000_20221010_211007	NX10428829_10-10-22_21-11-01	72	6	12	F	12	F-12	17383	58	5	5	1	1	NA	1260.11	1505558	126.2	F-12_NX10428829_10-10-22_21-11-01	rep8	IDT fresh Aguzzi	COL1A1 KO	0	0	0	1505558	1260.11	126.2	140.69	606.39	823256	COL1A1	0
COL1A1	2761	HSC131ScreenD7002000_20221010_144308	NX10428820_10-10-22_14-43-56	84	7	12	G	12	G-12	2761	18	1	1	1	1	NA	1141.38	2422960	224.22	G-12_NX10428820_10-10-22_14-43-56	rep4	IDT fresh Aguzzi	COL1A1 KO	0	0	0	2422960	1141.38	224.22	140.69	606.39	823256	COL1A1	0
COL1A1	2762	HSC131ScreenD7002000_20221010_144308	NX10428820_10-10-22_14-43-56	84	7	12	G	12	G-12	2762	19	1	1	1	1	NA	563.93	744696	139.48	G-12_NX10428820_10-10-22_14-43-56	rep4	IDT fresh Aguzzi	COL1A1 KO	0	0	0	744696	563.93	139.48	140.69	606.39	823256	COL1A1	0
COL1A1	4392	HSC131ScreenD8001000_20221010_200023	NX10428827_10-10-22_20-01-16	13	2	1	B	1	B-01	4392	70	2	2	1	1	NA	1374.39	1662910	127.8	B-01_NX10428827_10-10-22_20-01-16	rep5	IDT fresh Aguzzi	COL1A1 KO	0	0	0	1662910	1374.39	127.8	140.69	606.39	823256	COL1A1	0
COL1A1	299	HSC131ScreenD7002000_20221010_144308	NX10428820_10-10-22_14-43-56	25	3	1	C	1	C-01	299	42	1	1	1	1	NA	665.86	909928	144.34	C-01_NX10428820_10-10-22_14-43-56	rep3	IDT fresh Aguzzi	COL1A1 KO	0	0	0	909928	665.86	144.34	140.69	606.39	823256	COL1A1	0
COL1A1	300	HSC131ScreenD7002000_20221010_144308	NX10428820_10-10-22_14-43-56	25	3	1	C	1	C-01	300	43	1	1	1	1	NA	1890.37	3015112	168.47	C-01_NX10428820_10-10-22_14-43-56	rep3	IDT fresh Aguzzi	COL1A1 KO	0	0	0	3015112	1890.37	168.47	140.69	606.39	823256	COL1A1	0
COL1A1	301	HSC131ScreenD7002000_20221010_144308	NX10428820_10-10-22_14-43-56	25	3	1	C	1	C-01	301	44	1	1	1	1	NA	502.88	571998	120.14	C-01_NX10428820_10-10-22_14-43-56	rep3	IDT fresh Aguzzi	COL1A1 KO	0	0	0	571998	502.88	120.14	140.69	606.39	823256	COL1A1	0
COL1A1	302	HSC131ScreenD7002000_20221010_144308	NX10428820_10-10-22_14-43-56	25	3	1	C	1	C-01	302	45	1	1	1	1	NA	552.42	644469	123.23	C-01_NX10428820_10-10-22_14-43-56	rep3	IDT fresh Aguzzi	COL1A1 KO	0	0	0	644469	552.42	123.23	140.69	606.39	823256	COL1A1	0
COL1A1	303	HSC131ScreenD7002000_20221010_144308	NX10428820_10-10-22_14-43-56	25	3	1	C	1	C-01	303	46	1	1	1	1	NA	383	449379	123.93	C-01_NX10428820_10-10-22_14-43-56	rep3	IDT fresh Aguzzi	COL1A1 KO	0	0	0	449379	383	123.93	140.69	606.39	823256	COL1A1	0
COL1A1	304	HSC131ScreenD7002000_20221010_144308	NX10428820_10-10-22_14-43-56	25	3	1	C	1	C-01	304	47	1	1	1	1	NA	1374.39	1638724	125.94	C-01_NX10428820_10-10-22_14-43-56	rep3	IDT fresh Aguzzi	COL1A1 KO	0	0	0	1638724	1374.39	125.94	140.69	606.39	823256	COL1A1	0
COL1A1	305	HSC131ScreenD7002000_20221010_144308	NX10428820_10-10-22_14-43-56	25	3	1	C	1	C-01	305	48	1	1	1	1	NA	1365.84	1903924	147.24	C-01_NX10428820_10-10-22_14-43-56	rep3	IDT fresh Aguzzi	COL1A1 KO	0	0	0	1903924	1365.84	147.24	140.69	606.39	823256	COL1A1	0
COL1A1	17393	HSC131ScreenD8003000_20221010_211007	NX10428829_10-10-22_21-11-01	72	6	12	F	12	F-12	17393	68	5	5	1	1	NA	656.46	807947	130	F-12_NX10428829_10-10-22_21-11-01	rep8	IDT fresh Aguzzi	COL1A1 KO	0	0	0	807947	656.46	130	140.69	606.39	823256	COL1A1	0
COL1A1	17394	HSC131ScreenD8003000_20221010_211007	NX10428829_10-10-22_21-11-01	72	6	12	F	12	F-12	17394	69	5	5	1	1	NA	1006.71	1762706	184.94	F-12_NX10428829_10-10-22_21-11-01	rep8	IDT fresh Aguzzi	COL1A1 KO	0	0	0	1762706	1006.71	184.94	140.69	606.39	823256	COL1A1	0
COL1A1	17395	HSC131ScreenD8003000_20221010_211007	NX10428829_10-10-22_21-11-01	72	6	12	F	12	F-12	17395	70	5	5	1	1	NA	810.36	1008033	131.39	F-12_NX10428829_10-10-22_21-11-01	rep8	IDT fresh Aguzzi	COL1A1 KO	0	0	0	1008033	810.36	131.39	140.69	606.39	823256	COL1A1	0
COL1A1	17396	HSC131ScreenD8003000_20221010_211007	NX10428829_10-10-22_21-11-01	72	6	12	F	12	F-12	17396	71	5	5	1	1	NA	527.39	652781	130.74	F-12_NX10428829_10-10-22_21-11-01	rep8	IDT fresh Aguzzi	COL1A1 KO	0	0	0	652781	527.39	130.74	140.69	606.39	823256	COL1A1	0
COL1A1	17397	HSC131ScreenD8003000_20221010_211007	NX10428829_10-10-22_21-11-01	72	6	12	F	12	F-12	17397	72	5	5	1	1	NA	682.87	831991	128.69	F-12_NX10428829_10-10-22_21-11-01	rep8	IDT fresh Aguzzi	COL1A1 KO	0	0	0	831991	682.87	128.69	140.69	606.39	823256	COL1A1	0
COL1A1	17398	HSC131ScreenD8003000_20221010_211007	NX10428829_10-10-22_21-11-01	72	6	12	F	12	F-12	17398	73	5	5	1	1	NA	277.58	332843	126.65	F-12_NX10428829_10-10-22_21-11-01	rep8	IDT fresh Aguzzi	COL1A1 KO	0	0	0	332843	277.58	126.65	140.69	606.39	823256	COL1A1	0
COL1A1	17399	HSC131ScreenD8003000_20221010_211007	NX10428829_10-10-22_21-11-01	72	6	12	F	12	F-12	17399	74	5	5	1	1	NA	252.34	303715	127.13	F-12_NX10428829_10-10-22_21-11-01	rep8	IDT fresh Aguzzi	COL1A1 KO	0	0	0	303715	252.34	127.13	140.69	606.39	823256	COL1A1	0
COL1A1	17400	HSC131ScreenD8003000_20221010_211007	NX10428829_10-10-22_21-11-01	72	6	12	F	12	F-12	17400	75	5	5	1	1	NA	491.58	681824	146.5	F-12_NX10428829_10-10-22_21-11-01	rep8	IDT fresh Aguzzi	COL1A1 KO	0	0	0	681824	491.58	146.5	140.69	606.39	823256	COL1A1	0
COL1A1	17401	HSC131ScreenD8003000_20221010_211007	NX10428829_10-10-22_21-11-01	72	6	12	F	12	F-12	17401	76	5	5	1	1	NA	133.51	203590	161.07	F-12_NX10428829_10-10-22_21-11-01	rep8	IDT fresh Aguzzi	COL1A1 KO	0	0	0	203590	133.51	161.07	140.69	606.39	823256	COL1A1	0
COL1A1	21496	HSC131ScreenD7001000_20221010_140837	NX10428819_10-10-22_14-09-29	25	3	1	C	1	C-01	21496	0	5	5	1	1	NA	85.24	98442	121.99	C-01_NX10428819_10-10-22_14-09-29	rep1	IDT fresh Aguzzi	COL1A1 KO	0	0	0	98442	85.24	121.99	140.69	606.39	823256	COL1A1	0
COL1A1	21497	HSC131ScreenD7001000_20221010_140837	NX10428819_10-10-22_14-09-29	25	3	1	C	1	C-01	21497	1	5	5	1	1	NA	388.81	509005	138.28	C-01_NX10428819_10-10-22_14-09-29	rep1	IDT fresh Aguzzi	COL1A1 KO	0	0	0	509005	388.81	138.28	140.69	606.39	823256	COL1A1	0
COL1A1	21498	HSC131ScreenD7001000_20221010_140837	NX10428819_10-10-22_14-09-29	25	3	1	C	1	C-01	21498	2	5	5	1	1	NA	210.62	250724	125.74	C-01_NX10428819_10-10-22_14-09-29	rep1	IDT fresh Aguzzi	COL1A1 KO	0	0	0	250724	210.62	125.74	140.69	606.39	823256	COL1A1	0
COL1A1	21499	HSC131ScreenD7001000_20221010_140837	NX10428819_10-10-22_14-09-29	25	3	1	C	1	C-01	21499	3	5	5	1	1	NA	843.73	989969	123.93	C-01_NX10428819_10-10-22_14-09-29	rep1	IDT fresh Aguzzi	COL1A1 KO	0	0	0	989969	843.73	123.93	140.69	606.39	823256	COL1A1	0
COL1A1	21500	HSC131ScreenD7001000_20221010_140837	NX10428819_10-10-22_14-09-29	25	3	1	C	1	C-01	21500	4	5	5	1	1	NA	169.32	198022	123.53	C-01_NX10428819_10-10-22_14-09-29	rep1	IDT fresh Aguzzi	COL1A1 KO	0	0	0	198022	169.32	123.53	140.69	606.39	823256	COL1A1	0
COL1A1	21501	HSC131ScreenD7001000_20221010_140837	NX10428819_10-10-22_14-09-29	25	3	1	C	1	C-01	21501	5	5	5	1	1	NA	2285.73	3623285	167.43	C-01_NX10428819_10-10-22_14-09-29	rep1	IDT fresh Aguzzi	COL1A1 KO	0	0	0	3623285	2285.73	167.43	140.69	606.39	823256	COL1A1	0
COL1A1	17408	HSC131ScreenD8003000_20221010_211007	NX10428829_10-10-22_21-11-01	72	6	12	F	12	F-12	17408	83	5	5	1	1	NA	437.92	610179	147.17	F-12_NX10428829_10-10-22_21-11-01	rep8	IDT fresh Aguzzi	COL1A1 KO	0	0	0	610179	437.92	147.17	140.69	606.39	823256	COL1A1	0
COL1A1	17409	HSC131ScreenD8003000_20221010_211007	NX10428829_10-10-22_21-11-01	72	6	12	F	12	F-12	17409	84	5	5	1	1	NA	355.11	472838	140.64	F-12_NX10428829_10-10-22_21-11-01	rep8	IDT fresh Aguzzi	COL1A1 KO	0	0	0	472838	355.11	140.64	140.69	606.39	823256	COL1A1	0
COL1A1	17410	HSC131ScreenD8003000_20221010_211007	NX10428829_10-10-22_21-11-01	72	6	12	F	12	F-12	17410	85	5	5	1	1	NA	144.92	276131	201.26	F-12_NX10428829_10-10-22_21-11-01	rep8	IDT fresh Aguzzi	COL1A1 KO	0	0	0	276131	144.92	201.26	140.69	606.39	823256	COL1A1	0
COL1A1	17411	HSC131ScreenD8003000_20221010_211007	NX10428829_10-10-22_21-11-01	72	6	12	F	12	F-12	17411	86	5	5	1	1	NA	606.71	719953	125.34	F-12_NX10428829_10-10-22_21-11-01	rep8	IDT fresh Aguzzi	COL1A1 KO	0	0	0	719953	606.71	125.34	140.69	606.39	823256	COL1A1	0
COL1A1	17412	HSC131ScreenD8003000_20221010_211007	NX10428829_10-10-22_21-11-01	72	6	12	F	12	F-12	17412	87	5	5	1	1	NA	1995.15	33261653	1760.9	F-12_NX10428829_10-10-22_21-11-01	rep8	IDT fresh Aguzzi	COL1A1 KO	1	1	1	33261653	1995.15	1760.9	140.69	606.39	823256	COL1A1	1
COL1A1	17413	HSC131ScreenD8003000_20221010_211007	NX10428829_10-10-22_21-11-01	72	6	12	F	12	F-12	17413	88	5	5	1	1	NA	863.91	1442104	176.32	F-12_NX10428829_10-10-22_21-11-01	rep8	IDT fresh Aguzzi	COL1A1 KO	0	0	0	1442104	863.91	176.32	140.69	606.39	823256	COL1A1	0
COL1A1	17414	HSC131ScreenD8003000_20221010_211007	NX10428829_10-10-22_21-11-01	72	6	12	F	12	F-12	17414	89	5	5	1	1	NA	416.06	865810	219.8	F-12_NX10428829_10-10-22_21-11-01	rep8	IDT fresh Aguzzi	COL1A1 KO	0	0	0	865810	416.06	219.8	140.69	606.39	823256	COL1A1	0
COL1A1	14255	HSC131ScreenD8003000_20221010_211007	NX10428829_10-10-22_21-11-01	13	2	1	B	1	B-01	14255	57	5	5	1	1	NA	237.66	284256	126.34	B-01_NX10428829_10-10-22_21-11-01	rep7	IDT fresh Aguzzi	COL1A1 KO	0	0	0	284256	237.66	126.34	140.69	606.39	823256	COL1A1	0
COL1A1	4342	HSC131ScreenD8001000_20221010_200023	NX10428827_10-10-22_20-01-16	13	2	1	B	1	B-01	4342	20	2	2	1	1	NA	4958.67	74519847	1587.35	B-01_NX10428827_10-10-22_20-01-16	rep5	IDT fresh Aguzzi	COL1A1 KO	1	1	1	74519847	4958.67	1587.35	140.69	606.39	823256	COL1A1	1
COL1A1	4343	HSC131ScreenD8001000_20221010_200023	NX10428827_10-10-22_20-01-16	13	2	1	B	1	B-01	4343	21	2	2	1	1	NA	157.38	231792	155.57	B-01_NX10428827_10-10-22_20-01-16	rep5	IDT fresh Aguzzi	COL1A1 KO	0	0	0	231792	157.38	155.57	140.69	606.39	823256	COL1A1	0
COL1A1	4344	HSC131ScreenD8001000_20221010_200023	NX10428827_10-10-22_20-01-16	13	2	1	B	1	B-01	4344	22	2	2	1	1	NA	674.84	979076	153.24	B-01_NX10428827_10-10-22_20-01-16	rep5	IDT fresh Aguzzi	COL1A1 KO	0	0	0	979076	674.84	153.24	140.69	606.39	823256	COL1A1	0
COL1A1	4345	HSC131ScreenD8001000_20221010_200023	NX10428827_10-10-22_20-01-16	13	2	1	B	1	B-01	4345	23	2	2	1	1	NA	186.64	1084385	613.69	B-01_NX10428827_10-10-22_20-01-16	rep5	IDT fresh Aguzzi	COL1A1 KO	1	1	1	1084385	186.64	613.69	140.69	606.39	823256	COL1A1	1
COL1A1	4346	HSC131ScreenD8001000_20221010_200023	NX10428827_10-10-22_20-01-16	13	2	1	B	1	B-01	4346	24	2	2	1	1	NA	1874.21	31186149	1757.56	B-01_NX10428827_10-10-22_20-01-16	rep5	IDT fresh Aguzzi	COL1A1 KO	1	1	1	31186149	1874.21	1757.56	140.69	606.39	823256	COL1A1	1
COL1A1	4347	HSC131ScreenD8001000_20221010_200023	NX10428827_10-10-22_20-01-16	13	2	1	B	1	B-01	4347	25	2	2	1	1	NA	993.93	1334261	141.79	B-01_NX10428827_10-10-22_20-01-16	rep5	IDT fresh Aguzzi	COL1A1 KO	0	0	0	1334261	993.93	141.79	140.69	606.39	823256	COL1A1	0
COL1A1	4348	HSC131ScreenD8001000_20221010_200023	NX10428827_10-10-22_20-01-16	13	2	1	B	1	B-01	4348	26	2	2	1	1	NA	914.4	11633888	1343.87	B-01_NX10428827_10-10-22_20-01-16	rep5	IDT fresh Aguzzi	COL1A1 KO	1	1	1	11633888	914.4	1343.87	140.69	606.39	823256	COL1A1	1
COL1A1	4349	HSC131ScreenD8001000_20221010_200023	NX10428827_10-10-22_20-01-16	13	2	1	B	1	B-01	4349	27	2	2	1	1	NA	1276.9	9204149	761.37	B-01_NX10428827_10-10-22_20-01-16	rep5	IDT fresh Aguzzi	COL1A1 KO	1	1	1	9204149	1276.9	761.37	140.69	606.39	823256	COL1A1	1
COL1A1	4350	HSC131ScreenD8001000_20221010_200023	NX10428827_10-10-22_20-01-16	13	2	1	B	1	B-01	4350	28	2	2	1	1	NA	220.23	369845	177.38	B-01_NX10428827_10-10-22_20-01-16	rep5	IDT fresh Aguzzi	COL1A1 KO	0	0	0	369845	220.23	177.38	140.69	606.39	823256	COL1A1	0
COL1A1	4351	HSC131ScreenD8001000_20221010_200023	NX10428827_10-10-22_20-01-16	13	2	1	B	1	B-01	4351	29	2	2	1	1	NA	468.45	621573	140.15	B-01_NX10428827_10-10-22_20-01-16	rep5	IDT fresh Aguzzi	COL1A1 KO	0	0	0	621573	468.45	140.15	140.69	606.39	823256	COL1A1	0
COL1A1	4352	HSC131ScreenD8001000_20221010_200023	NX10428827_10-10-22_20-01-16	13	2	1	B	1	B-01	4352	30	2	2	1	1	NA	1436.08	3930220	289.07	B-01_NX10428827_10-10-22_20-01-16	rep5	IDT fresh Aguzzi	COL1A1 KO	1	0	0	3930220	1436.08	289.07	140.69	606.39	823256	COL1A1	0
COL1A1	4353	HSC131ScreenD8001000_20221010_200023	NX10428827_10-10-22_20-01-16	13	2	1	B	1	B-01	4353	31	2	2	1	1	NA	3194.21	10980596	363.1	B-01_NX10428827_10-10-22_20-01-16	rep5	IDT fresh Aguzzi	COL1A1 KO	1	1	0	10980596	3194.21	363.1	140.69	606.39	823256	COL1A1	0
COL1A1	4354	HSC131ScreenD8001000_20221010_200023	NX10428827_10-10-22_20-01-16	13	2	1	B	1	B-01	4354	32	2	2	1	1	NA	157.8	267117	178.79	B-01_NX10428827_10-10-22_20-01-16	rep5	IDT fresh Aguzzi	COL1A1 KO	0	0	0	267117	157.8	178.79	140.69	606.39	823256	COL1A1	0
COL1A1	4355	HSC131ScreenD8001000_20221010_200023	NX10428827_10-10-22_20-01-16	13	2	1	B	1	B-01	4355	33	2	2	1	1	NA	248.32	556081	236.53	B-01_NX10428827_10-10-22_20-01-16	rep5	IDT fresh Aguzzi	COL1A1 KO	1	0	0	556081	248.32	236.53	140.69	606.39	823256	COL1A1	0
COL1A1	4356	HSC131ScreenD8001000_20221010_200023	NX10428827_10-10-22_20-01-16	13	2	1	B	1	B-01	4356	34	2	2	1	1	NA	812.89	2323720	301.94	B-01_NX10428827_10-10-22_20-01-16	rep5	IDT fresh Aguzzi	COL1A1 KO	1	0	0	2323720	812.89	301.94	140.69	606.39	823256	COL1A1	0
COL1A1	4357	HSC131ScreenD8001000_20221010_200023	NX10428827_10-10-22_20-01-16	13	2	1	B	1	B-01	4357	35	2	2	1	1	NA	281.81	466560	174.87	B-01_NX10428827_10-10-22_20-01-16	rep5	IDT fresh Aguzzi	COL1A1 KO	0	0	0	466560	281.81	174.87	140.69	606.39	823256	COL1A1	0
COL1A1	4358	HSC131ScreenD8001000_20221010_200023	NX10428827_10-10-22_20-01-16	13	2	1	B	1	B-01	4358	36	2	2	1	1	NA	506.68	6741897	1405.44	B-01_NX10428827_10-10-22_20-01-16	rep5	IDT fresh Aguzzi	COL1A1 KO	1	1	1	6741897	506.68	1405.44	140.69	606.39	823256	COL1A1	1
COL1A1	4359	HSC131ScreenD8001000_20221010_200023	NX10428827_10-10-22_20-01-16	13	2	1	B	1	B-01	4359	37	2	2	1	1	NA	173.86	2075013	1260.64	B-01_NX10428827_10-10-22_20-01-16	rep5	IDT fresh Aguzzi	COL1A1 KO	1	1	1	2075013	173.86	1260.64	140.69	606.39	823256	COL1A1	1
COL1A1	4360	HSC131ScreenD8001000_20221010_200023	NX10428827_10-10-22_20-01-16	13	2	1	B	1	B-01	4360	38	2	2	1	1	NA	1391.82	31976480	2426.69	B-01_NX10428827_10-10-22_20-01-16	rep5	IDT fresh Aguzzi	COL1A1 KO	1	1	1	31976480	1391.82	2426.69	140.69	606.39	823256	COL1A1	1
COL1A1	4361	HSC131ScreenD8001000_20221010_200023	NX10428827_10-10-22_20-01-16	13	2	1	B	1	B-01	4361	39	2	2	1	1	NA	304.52	493928	171.32	B-01_NX10428827_10-10-22_20-01-16	rep5	IDT fresh Aguzzi	COL1A1 KO	0	0	0	493928	304.52	171.32	140.69	606.39	823256	COL1A1	0
COL1A1	4362	HSC131ScreenD8001000_20221010_200023	NX10428827_10-10-22_20-01-16	13	2	1	B	1	B-01	4362	40	2	2	1	1	NA	687.3	954703	146.72	B-01_NX10428827_10-10-22_20-01-16	rep5	IDT fresh Aguzzi	COL1A1 KO	0	0	0	954703	687.3	146.72	140.69	606.39	823256	COL1A1	0
COL1A1	4363	HSC131ScreenD8001000_20221010_200023	NX10428827_10-10-22_20-01-16	13	2	1	B	1	B-01	4363	41	2	2	1	1	NA	1091.53	16036842	1551.85	B-01_NX10428827_10-10-22_20-01-16	rep5	IDT fresh Aguzzi	COL1A1 KO	1	1	1	16036842	1091.53	1551.85	140.69	606.39	823256	COL1A1	1
COL1A1	4364	HSC131ScreenD8001000_20221010_200023	NX10428827_10-10-22_20-01-16	13	2	1	B	1	B-01	4364	42	2	2	1	1	NA	1081.81	1352628	132.07	B-01_NX10428827_10-10-22_20-01-16	rep5	IDT fresh Aguzzi	COL1A1 KO	0	0	0	1352628	1081.81	132.07	140.69	606.39	823256	COL1A1	0
COL1A1	4365	HSC131ScreenD8001000_20221010_200023	NX10428827_10-10-22_20-01-16	13	2	1	B	1	B-01	4365	43	2	2	1	1	NA	226.04	376359	175.87	B-01_NX10428827_10-10-22_20-01-16	rep5	IDT fresh Aguzzi	COL1A1 KO	0	0	0	376359	226.04	175.87	140.69	606.39	823256	COL1A1	0
COL1A1	4366	HSC131ScreenD8001000_20221010_200023	NX10428827_10-10-22_20-01-16	13	2	1	B	1	B-01	4366	44	2	2	1	1	NA	731.66	872384	125.94	B-01_NX10428827_10-10-22_20-01-16	rep5	IDT fresh Aguzzi	COL1A1 KO	0	0	0	872384	731.66	125.94	140.69	606.39	823256	COL1A1	0
COL1A1	4367	HSC131ScreenD8001000_20221010_200023	NX10428827_10-10-22_20-01-16	13	2	1	B	1	B-01	4367	45	2	2	1	1	NA	1719.47	45308602	2783.25	B-01_NX10428827_10-10-22_20-01-16	rep5	IDT fresh Aguzzi	COL1A1 KO	1	1	1	45308602	1719.47	2783.25	140.69	606.39	823256	COL1A1	1
COL1A1	4368	HSC131ScreenD8001000_20221010_200023	NX10428827_10-10-22_20-01-16	13	2	1	B	1	B-01	4368	46	2	2	1	1	NA	874.79	1067204	128.86	B-01_NX10428827_10-10-22_20-01-16	rep5	IDT fresh Aguzzi	COL1A1 KO	0	0	0	1067204	874.79	128.86	140.69	606.39	823256	COL1A1	0
COL1A1	4369	HSC131ScreenD8001000_20221010_200023	NX10428827_10-10-22_20-01-16	13	2	1	B	1	B-01	4369	47	2	2	1	1	NA	7576.8	18761692	261.55	B-01_NX10428827_10-10-22_20-01-16	rep5	IDT fresh Aguzzi	COL1A1 KO	1	0	0	18761692	7576.8	261.55	140.69	606.39	823256	COL1A1	0
COL1A1	4370	HSC131ScreenD8001000_20221010_200023	NX10428827_10-10-22_20-01-16	13	2	1	B	1	B-01	4370	48	2	2	1	1	NA	438.03	582643	140.5	B-01_NX10428827_10-10-22_20-01-16	rep5	IDT fresh Aguzzi	COL1A1 KO	0	0	0	582643	438.03	140.5	140.69	606.39	823256	COL1A1	0
COL1A1	4371	HSC131ScreenD8001000_20221010_200023	NX10428827_10-10-22_20-01-16	13	2	1	B	1	B-01	4371	49	2	2	1	1	NA	142.81	179843	133.02	B-01_NX10428827_10-10-22_20-01-16	rep5	IDT fresh Aguzzi	COL1A1 KO	0	0	0	179843	142.81	133.02	140.69	606.39	823256	COL1A1	0
COL1A1	4372	HSC131ScreenD8001000_20221010_200023	NX10428827_10-10-22_20-01-16	13	2	1	B	1	B-01	4372	50	2	2	1	1	NA	1812	2250085	131.16	B-01_NX10428827_10-10-22_20-01-16	rep5	IDT fresh Aguzzi	COL1A1 KO	0	0	0	2250085	1812	131.16	140.69	606.39	823256	COL1A1	0
COL1A1	4373	HSC131ScreenD8001000_20221010_200023	NX10428827_10-10-22_20-01-16	13	2	1	B	1	B-01	4373	51	2	2	1	1	NA	147.77	175123	125.18	B-01_NX10428827_10-10-22_20-01-16	rep5	IDT fresh Aguzzi	COL1A1 KO	0	0	0	175123	147.77	125.18	140.69	606.39	823256	COL1A1	0
COL1A1	4374	HSC131ScreenD8001000_20221010_200023	NX10428827_10-10-22_20-01-16	13	2	1	B	1	B-01	4374	52	2	2	1	1	NA	821.97	1109161	142.53	B-01_NX10428827_10-10-22_20-01-16	rep5	IDT fresh Aguzzi	COL1A1 KO	0	0	0	1109161	821.97	142.53	140.69	606.39	823256	COL1A1	0
COL1A1	4375	HSC131ScreenD8001000_20221010_200023	NX10428827_10-10-22_20-01-16	13	2	1	B	1	B-01	4375	53	2	2	1	1	NA	3631.39	20903492	608.01	B-01_NX10428827_10-10-22_20-01-16	rep5	IDT fresh Aguzzi	COL1A1 KO	1	1	1	20903492	3631.39	608.01	140.69	606.39	823256	COL1A1	1
COL1A1	4376	HSC131ScreenD8001000_20221010_200023	NX10428827_10-10-22_20-01-16	13	2	1	B	1	B-01	4376	54	2	2	1	1	NA	1569.27	2939723	197.87	B-01_NX10428827_10-10-22_20-01-16	rep5	IDT fresh Aguzzi	COL1A1 KO	0	0	0	2939723	1569.27	197.87	140.69	606.39	823256	COL1A1	0
COL1A1	4377	HSC131ScreenD8001000_20221010_200023	NX10428827_10-10-22_20-01-16	13	2	1	B	1	B-01	4377	55	2	2	1	1	NA	494.75	936679	199.97	B-01_NX10428827_10-10-22_20-01-16	rep5	IDT fresh Aguzzi	COL1A1 KO	0	0	0	936679	494.75	199.97	140.69	606.39	823256	COL1A1	0
COL1A1	4378	HSC131ScreenD8001000_20221010_200023	NX10428827_10-10-22_20-01-16	13	2	1	B	1	B-01	4378	56	2	2	1	1	NA	1084.56	3405614	331.67	B-01_NX10428827_10-10-22_20-01-16	rep5	IDT fresh Aguzzi	COL1A1 KO	1	1	0	3405614	1084.56	331.67	140.69	606.39	823256	COL1A1	0
COL1A1	4379	HSC131ScreenD8001000_20221010_200023	NX10428827_10-10-22_20-01-16	13	2	1	B	1	B-01	4379	57	2	2	1	1	NA	1775.56	2725855	162.16	B-01_NX10428827_10-10-22_20-01-16	rep5	IDT fresh Aguzzi	COL1A1 KO	0	0	0	2725855	1775.56	162.16	140.69	606.39	823256	COL1A1	0
COL1A1	4380	HSC131ScreenD8001000_20221010_200023	NX10428827_10-10-22_20-01-16	13	2	1	B	1	B-01	4380	58	2	2	1	1	NA	1622.19	2629708	171.23	B-01_NX10428827_10-10-22_20-01-16	rep5	IDT fresh Aguzzi	COL1A1 KO	0	0	0	2629708	1622.19	171.23	140.69	606.39	823256	COL1A1	0
COL1A1	4381	HSC131ScreenD8001000_20221010_200023	NX10428827_10-10-22_20-01-16	13	2	1	B	1	B-01	4381	59	2	2	1	1	NA	727.02	1006773	146.27	B-01_NX10428827_10-10-22_20-01-16	rep5	IDT fresh Aguzzi	COL1A1 KO	0	0	0	1006773	727.02	146.27	140.69	606.39	823256	COL1A1	0
COL1A1	4382	HSC131ScreenD8001000_20221010_200023	NX10428827_10-10-22_20-01-16	13	2	1	B	1	B-01	4382	60	2	2	1	1	NA	588.23	844972	151.73	B-01_NX10428827_10-10-22_20-01-16	rep5	IDT fresh Aguzzi	COL1A1 KO	0	0	0	844972	588.23	151.73	140.69	606.39	823256	COL1A1	0
COL1A1	4383	HSC131ScreenD8001000_20221010_200023	NX10428827_10-10-22_20-01-16	13	2	1	B	1	B-01	4383	61	2	2	1	1	NA	754.16	1080656	151.35	B-01_NX10428827_10-10-22_20-01-16	rep5	IDT fresh Aguzzi	COL1A1 KO	0	0	0	1080656	754.16	151.35	140.69	606.39	823256	COL1A1	0
COL1A1	4384	HSC131ScreenD8001000_20221010_200023	NX10428827_10-10-22_20-01-16	13	2	1	B	1	B-01	4384	62	2	2	1	1	NA	457.78	583534	134.64	B-01_NX10428827_10-10-22_20-01-16	rep5	IDT fresh Aguzzi	COL1A1 KO	0	0	0	583534	457.78	134.64	140.69	606.39	823256	COL1A1	0
COL1A1	4385	HSC131ScreenD8001000_20221010_200023	NX10428827_10-10-22_20-01-16	13	2	1	B	1	B-01	4385	63	2	2	1	1	NA	1028.05	1535738	157.79	B-01_NX10428827_10-10-22_20-01-16	rep5	IDT fresh Aguzzi	COL1A1 KO	0	0	0	1535738	1028.05	157.79	140.69	606.39	823256	COL1A1	0
COL1A1	4386	HSC131ScreenD8001000_20221010_200023	NX10428827_10-10-22_20-01-16	13	2	1	B	1	B-01	4386	64	2	2	1	1	NA	682.13	1006449	155.85	B-01_NX10428827_10-10-22_20-01-16	rep5	IDT fresh Aguzzi	COL1A1 KO	0	0	0	1006449	682.13	155.85	140.69	606.39	823256	COL1A1	0
COL1A1	4387	HSC131ScreenD8001000_20221010_200023	NX10428827_10-10-22_20-01-16	13	2	1	B	1	B-01	4387	65	2	2	1	1	NA	725.86	1093653	159.15	B-01_NX10428827_10-10-22_20-01-16	rep5	IDT fresh Aguzzi	COL1A1 KO	0	0	0	1093653	725.86	159.15	140.69	606.39	823256	COL1A1	0
COL1A1	4388	HSC131ScreenD8001000_20221010_200023	NX10428827_10-10-22_20-01-16	13	2	1	B	1	B-01	4388	66	2	2	1	1	NA	1656.41	2961875	188.87	B-01_NX10428827_10-10-22_20-01-16	rep5	IDT fresh Aguzzi	COL1A1 KO	0	0	0	2961875	1656.41	188.87	140.69	606.39	823256	COL1A1	0
COL1A1	4389	HSC131ScreenD8001000_20221010_200023	NX10428827_10-10-22_20-01-16	13	2	1	B	1	B-01	4389	67	2	2	1	1	NA	879.54	1158315	139.1	B-01_NX10428827_10-10-22_20-01-16	rep5	IDT fresh Aguzzi	COL1A1 KO	0	0	0	1158315	879.54	139.1	140.69	606.39	823256	COL1A1	0
COL1A1	4390	HSC131ScreenD8001000_20221010_200023	NX10428827_10-10-22_20-01-16	13	2	1	B	1	B-01	4390	68	2	2	1	1	NA	308.53	360675	123.48	B-01_NX10428827_10-10-22_20-01-16	rep5	IDT fresh Aguzzi	COL1A1 KO	0	0	0	360675	308.53	123.48	140.69	606.39	823256	COL1A1	0
COL1A1	4391	HSC131ScreenD8001000_20221010_200023	NX10428827_10-10-22_20-01-16	13	2	1	B	1	B-01	4391	69	2	2	1	1	NA	2002.76	3114676	164.27	B-01_NX10428827_10-10-22_20-01-16	rep5	IDT fresh Aguzzi	COL1A1 KO	0	0	0	3114676	2002.76	164.27	140.69	606.39	823256	COL1A1	0
COL1A1	257	HSC131ScreenD7002000_20221010_144308	NX10428820_10-10-22_14-43-56	25	3	1	C	1	C-01	257	0	1	1	1	1	NA	127.49	145913	120.89	C-01_NX10428820_10-10-22_14-43-56	rep3	IDT fresh Aguzzi	COL1A1 KO	0	0	0	145913	127.49	120.89	140.69	606.39	823256	COL1A1	0
COL1A1	258	HSC131ScreenD7002000_20221010_144308	NX10428820_10-10-22_14-43-56	25	3	1	C	1	C-01	258	1	1	1	1	1	NA	259.84	295070	119.95	C-01_NX10428820_10-10-22_14-43-56	rep3	IDT fresh Aguzzi	COL1A1 KO	0	0	0	295070	259.84	119.95	140.69	606.39	823256	COL1A1	0
COL1A1	259	HSC131ScreenD7002000_20221010_144308	NX10428820_10-10-22_14-43-56	25	3	1	C	1	C-01	259	2	1	1	1	1	NA	288.04	326818	119.85	C-01_NX10428820_10-10-22_14-43-56	rep3	IDT fresh Aguzzi	COL1A1 KO	0	0	0	326818	288.04	119.85	140.69	606.39	823256	COL1A1	0
COL1A1	260	HSC131ScreenD7002000_20221010_144308	NX10428820_10-10-22_14-43-56	25	3	1	C	1	C-01	260	3	1	1	1	1	NA	284.13	312930	116.33	C-01_NX10428820_10-10-22_14-43-56	rep3	IDT fresh Aguzzi	COL1A1 KO	0	0	0	312930	284.13	116.33	140.69	606.39	823256	COL1A1	0
COL1A1	261	HSC131ScreenD7002000_20221010_144308	NX10428820_10-10-22_14-43-56	25	3	1	C	1	C-01	261	4	1	1	1	1	NA	136.15	153584	119.15	C-01_NX10428820_10-10-22_14-43-56	rep3	IDT fresh Aguzzi	COL1A1 KO	0	0	0	153584	136.15	119.15	140.69	606.39	823256	COL1A1	0
COL1A1	262	HSC131ScreenD7002000_20221010_144308	NX10428820_10-10-22_14-43-56	25	3	1	C	1	C-01	262	5	1	1	1	1	NA	247.37	271386	115.88	C-01_NX10428820_10-10-22_14-43-56	rep3	IDT fresh Aguzzi	COL1A1 KO	0	0	0	271386	247.37	115.88	140.69	606.39	823256	COL1A1	0
COL1A1	263	HSC131ScreenD7002000_20221010_144308	NX10428820_10-10-22_14-43-56	25	3	1	C	1	C-01	263	6	1	1	1	1	NA	190.23	228081	126.64	C-01_NX10428820_10-10-22_14-43-56	rep3	IDT fresh Aguzzi	COL1A1 KO	0	0	0	228081	190.23	126.64	140.69	606.39	823256	COL1A1	0
COL1A1	264	HSC131ScreenD7002000_20221010_144308	NX10428820_10-10-22_14-43-56	25	3	1	C	1	C-01	264	7	1	1	1	1	NA	1226.83	2414769	207.9	C-01_NX10428820_10-10-22_14-43-56	rep3	IDT fresh Aguzzi	COL1A1 KO	0	0	0	2414769	1226.83	207.9	140.69	606.39	823256	COL1A1	0
COL1A1	265	HSC131ScreenD7002000_20221010_144308	NX10428820_10-10-22_14-43-56	25	3	1	C	1	C-01	265	8	1	1	1	1	NA	1054.03	1505547	150.87	C-01_NX10428820_10-10-22_14-43-56	rep3	IDT fresh Aguzzi	COL1A1 KO	0	0	0	1505547	1054.03	150.87	140.69	606.39	823256	COL1A1	0
COL1A1	266	HSC131ScreenD7002000_20221010_144308	NX10428820_10-10-22_14-43-56	25	3	1	C	1	C-01	266	9	1	1	1	1	NA	567.42	637784	118.72	C-01_NX10428820_10-10-22_14-43-56	rep3	IDT fresh Aguzzi	COL1A1 KO	0	0	0	637784	567.42	118.72	140.69	606.39	823256	COL1A1	0
COL1A1	267	HSC131ScreenD7002000_20221010_144308	NX10428820_10-10-22_14-43-56	25	3	1	C	1	C-01	267	10	1	1	1	1	NA	100.98	107841	112.8	C-01_NX10428820_10-10-22_14-43-56	rep3	IDT fresh Aguzzi	COL1A1 KO	0	0	0	107841	100.98	112.8	140.69	606.39	823256	COL1A1	0
COL1A1	268	HSC131ScreenD7002000_20221010_144308	NX10428820_10-10-22_14-43-56	25	3	1	C	1	C-01	268	11	1	1	1	1	NA	502.25	574296	120.78	C-01_NX10428820_10-10-22_14-43-56	rep3	IDT fresh Aguzzi	COL1A1 KO	0	0	0	574296	502.25	120.78	140.69	606.39	823256	COL1A1	0
COL1A1	269	HSC131ScreenD7002000_20221010_144308	NX10428820_10-10-22_14-43-56	25	3	1	C	1	C-01	269	12	1	1	1	1	NA	307.47	362499	124.53	C-01_NX10428820_10-10-22_14-43-56	rep3	IDT fresh Aguzzi	COL1A1 KO	0	0	0	362499	307.47	124.53	140.69	606.39	823256	COL1A1	0
COL1A1	270	HSC131ScreenD7002000_20221010_144308	NX10428820_10-10-22_14-43-56	25	3	1	C	1	C-01	270	13	1	1	1	1	NA	899.29	1047664	123.05	C-01_NX10428820_10-10-22_14-43-56	rep3	IDT fresh Aguzzi	COL1A1 KO	0	0	0	1047664	899.29	123.05	140.69	606.39	823256	COL1A1	0
COL1A1	271	HSC131ScreenD7002000_20221010_144308	NX10428820_10-10-22_14-43-56	25	3	1	C	1	C-01	271	14	1	1	1	1	NA	1076.64	1245732	122.21	C-01_NX10428820_10-10-22_14-43-56	rep3	IDT fresh Aguzzi	COL1A1 KO	0	0	0	1245732	1076.64	122.21	140.69	606.39	823256	COL1A1	0
COL1A1	272	HSC131ScreenD7002000_20221010_144308	NX10428820_10-10-22_14-43-56	25	3	1	C	1	C-01	272	15	1	1	1	1	NA	331.56	372133	118.55	C-01_NX10428820_10-10-22_14-43-56	rep3	IDT fresh Aguzzi	COL1A1 KO	0	0	0	372133	331.56	118.55	140.69	606.39	823256	COL1A1	0
COL1A1	273	HSC131ScreenD7002000_20221010_144308	NX10428820_10-10-22_14-43-56	25	3	1	C	1	C-01	273	16	1	1	1	1	NA	395.99	435739	116.23	C-01_NX10428820_10-10-22_14-43-56	rep3	IDT fresh Aguzzi	COL1A1 KO	0	0	0	435739	395.99	116.23	140.69	606.39	823256	COL1A1	0
COL1A1	274	HSC131ScreenD7002000_20221010_144308	NX10428820_10-10-22_14-43-56	25	3	1	C	1	C-01	274	17	1	1	1	1	NA	896.65	1025918	120.85	C-01_NX10428820_10-10-22_14-43-56	rep3	IDT fresh Aguzzi	COL1A1 KO	0	0	0	1025918	896.65	120.85	140.69	606.39	823256	COL1A1	0
COL1A1	4719	HSC131ScreenD7002000_20221010_144308	NX10428820_10-10-22_14-43-56	25	3	1	C	1	C-01	4719	23	3	3	1	1	NA	534.99	734158	144.95	C-01_NX10428820_10-10-22_14-43-56	rep3	IDT fresh Aguzzi	COL1A1 KO	0	0	0	734158	534.99	144.95	140.69	606.39	823256	COL1A1	0
COL1A1	4720	HSC131ScreenD7002000_20221010_144308	NX10428820_10-10-22_14-43-56	25	3	1	C	1	C-01	4720	24	3	3	1	1	NA	1113.5	6209990	589.07	C-01_NX10428820_10-10-22_14-43-56	rep3	IDT fresh Aguzzi	COL1A1 KO	1	1	1	6209990	1113.5	589.07	140.69	606.39	823256	COL1A1	1
COL1A1	4721	HSC131ScreenD7002000_20221010_144308	NX10428820_10-10-22_14-43-56	25	3	1	C	1	C-01	4721	25	3	3	1	1	NA	569.21	656815	121.88	C-01_NX10428820_10-10-22_14-43-56	rep3	IDT fresh Aguzzi	COL1A1 KO	0	0	0	656815	569.21	121.88	140.69	606.39	823256	COL1A1	0
COL1A1	4722	HSC131ScreenD7002000_20221010_144308	NX10428820_10-10-22_14-43-56	25	3	1	C	1	C-01	4722	26	3	3	1	1	NA	612.31	738116	127.33	C-01_NX10428820_10-10-22_14-43-56	rep3	IDT fresh Aguzzi	COL1A1 KO	0	0	0	738116	612.31	127.33	140.69	606.39	823256	COL1A1	0
COL1A1	4723	HSC131ScreenD7002000_20221010_144308	NX10428820_10-10-22_14-43-56	25	3	1	C	1	C-01	4723	27	3	3	1	1	NA	612.2	695775	120.04	C-01_NX10428820_10-10-22_14-43-56	rep3	IDT fresh Aguzzi	COL1A1 KO	0	0	0	695775	612.2	120.04	140.69	606.39	823256	COL1A1	0
COL1A1	4724	HSC131ScreenD7002000_20221010_144308	NX10428820_10-10-22_14-43-56	25	3	1	C	1	C-01	4724	28	3	3	1	1	NA	244.94	338808	146.1	C-01_NX10428820_10-10-22_14-43-56	rep3	IDT fresh Aguzzi	COL1A1 KO	0	0	0	338808	244.94	146.1	140.69	606.39	823256	COL1A1	0
COL1A1	3967	HSC131ScreenD7002000_20221010_144308	NX10428820_10-10-22_14-43-56	25	3	1	C	1	C-01	3967	0	4	4	1	1	NA	587.28	673638	121.16	C-01_NX10428820_10-10-22_14-43-56	rep3	IDT fresh Aguzzi	COL1A1 KO	0	0	0	673638	587.28	121.16	140.69	606.39	823256	COL1A1	0
COL1A1	3968	HSC131ScreenD7002000_20221010_144308	NX10428820_10-10-22_14-43-56	25	3	1	C	1	C-01	3968	1	4	4	1	1	NA	231.64	262258	119.59	C-01_NX10428820_10-10-22_14-43-56	rep3	IDT fresh Aguzzi	COL1A1 KO	0	0	0	262258	231.64	119.59	140.69	606.39	823256	COL1A1	0
COL1A1	3969	HSC131ScreenD7002000_20221010_144308	NX10428820_10-10-22_14-43-56	25	3	1	C	1	C-01	3969	2	4	4	1	1	NA	755.11	840986	117.64	C-01_NX10428820_10-10-22_14-43-56	rep3	IDT fresh Aguzzi	COL1A1 KO	0	0	0	840986	755.11	117.64	140.69	606.39	823256	COL1A1	0
COL1A1	3970	HSC131ScreenD7002000_20221010_144308	NX10428820_10-10-22_14-43-56	25	3	1	C	1	C-01	3970	3	4	4	1	1	NA	725.75	846087	123.14	C-01_NX10428820_10-10-22_14-43-56	rep3	IDT fresh Aguzzi	COL1A1 KO	0	0	0	846087	725.75	123.14	140.69	606.39	823256	COL1A1	0
COL1A1	3971	HSC131ScreenD7002000_20221010_144308	NX10428820_10-10-22_14-43-56	25	3	1	C	1	C-01	3971	4	4	4	1	1	NA	664.91	755274	119.98	C-01_NX10428820_10-10-22_14-43-56	rep3	IDT fresh Aguzzi	COL1A1 KO	0	0	0	755274	664.91	119.98	140.69	606.39	823256	COL1A1	0
COL1A1	3972	HSC131ScreenD7002000_20221010_144308	NX10428820_10-10-22_14-43-56	25	3	1	C	1	C-01	3972	5	4	4	1	1	NA	1216.48	1558581	135.33	C-01_NX10428820_10-10-22_14-43-56	rep3	IDT fresh Aguzzi	COL1A1 KO	0	0	0	1558581	1216.48	135.33	140.69	606.39	823256	COL1A1	0
COL1A1	3973	HSC131ScreenD7002000_20221010_144308	NX10428820_10-10-22_14-43-56	25	3	1	C	1	C-01	3973	6	4	4	1	1	NA	226.46	293203	136.76	C-01_NX10428820_10-10-22_14-43-56	rep3	IDT fresh Aguzzi	COL1A1 KO	0	0	0	293203	226.46	136.76	140.69	606.39	823256	COL1A1	0
COL1A1	3974	HSC131ScreenD7002000_20221010_144308	NX10428820_10-10-22_14-43-56	25	3	1	C	1	C-01	3974	7	4	4	1	1	NA	1282.08	1471066	121.2	C-01_NX10428820_10-10-22_14-43-56	rep3	IDT fresh Aguzzi	COL1A1 KO	0	0	0	1471066	1282.08	121.2	140.69	606.39	823256	COL1A1	0
COL1A1	3975	HSC131ScreenD7002000_20221010_144308	NX10428820_10-10-22_14-43-56	25	3	1	C	1	C-01	3975	8	4	4	1	1	NA	1363.83	1668183	129.2	C-01_NX10428820_10-10-22_14-43-56	rep3	IDT fresh Aguzzi	COL1A1 KO	0	0	0	1668183	1363.83	129.2	140.69	606.39	823256	COL1A1	0
COL1A1	3976	HSC131ScreenD7002000_20221010_144308	NX10428820_10-10-22_14-43-56	25	3	1	C	1	C-01	3976	9	4	4	1	1	NA	2154.43	3597869	176.39	C-01_NX10428820_10-10-22_14-43-56	rep3	IDT fresh Aguzzi	COL1A1 KO	0	0	0	3597869	2154.43	176.39	140.69	606.39	823256	COL1A1	0
COL1A1	3977	HSC131ScreenD7002000_20221010_144308	NX10428820_10-10-22_14-43-56	25	3	1	C	1	C-01	3977	10	4	4	1	1	NA	1141.28	1359478	125.82	C-01_NX10428820_10-10-22_14-43-56	rep3	IDT fresh Aguzzi	COL1A1 KO	0	0	0	1359478	1141.28	125.82	140.69	606.39	823256	COL1A1	0
COL1A1	3978	HSC131ScreenD7002000_20221010_144308	NX10428820_10-10-22_14-43-56	25	3	1	C	1	C-01	3978	11	4	4	1	1	NA	375.39	498196	140.18	C-01_NX10428820_10-10-22_14-43-56	rep3	IDT fresh Aguzzi	COL1A1 KO	0	0	0	498196	375.39	140.18	140.69	606.39	823256	COL1A1	0
COL1A1	3979	HSC131ScreenD7002000_20221010_144308	NX10428820_10-10-22_14-43-56	25	3	1	C	1	C-01	3979	12	4	4	1	1	NA	507.74	573078	119.22	C-01_NX10428820_10-10-22_14-43-56	rep3	IDT fresh Aguzzi	COL1A1 KO	0	0	0	573078	507.74	119.22	140.69	606.39	823256	COL1A1	0
COL1A1	3980	HSC131ScreenD7002000_20221010_144308	NX10428820_10-10-22_14-43-56	25	3	1	C	1	C-01	3980	13	4	4	1	1	NA	689.73	862828	132.13	C-01_NX10428820_10-10-22_14-43-56	rep3	IDT fresh Aguzzi	COL1A1 KO	0	0	0	862828	689.73	132.13	140.69	606.39	823256	COL1A1	0
COL1A1	3981	HSC131ScreenD7002000_20221010_144308	NX10428820_10-10-22_14-43-56	25	3	1	C	1	C-01	3981	14	4	4	1	1	NA	641.88	1013422	166.76	C-01_NX10428820_10-10-22_14-43-56	rep3	IDT fresh Aguzzi	COL1A1 KO	0	0	0	1013422	641.88	166.76	140.69	606.39	823256	COL1A1	0
COL1A1	17384	HSC131ScreenD8003000_20221010_211007	NX10428829_10-10-22_21-11-01	72	6	12	F	12	F-12	17384	59	5	5	1	1	NA	141.43	170669	127.46	F-12_NX10428829_10-10-22_21-11-01	rep8	IDT fresh Aguzzi	COL1A1 KO	0	0	0	170669	141.43	127.46	140.69	606.39	823256	COL1A1	0
COL1A1	17385	HSC131ScreenD8003000_20221010_211007	NX10428829_10-10-22_21-11-01	72	6	12	F	12	F-12	17385	60	5	5	1	1	NA	537.74	708376	139.14	F-12_NX10428829_10-10-22_21-11-01	rep8	IDT fresh Aguzzi	COL1A1 KO	0	0	0	708376	537.74	139.14	140.69	606.39	823256	COL1A1	0
COL1A1	17386	HSC131ScreenD8003000_20221010_211007	NX10428829_10-10-22_21-11-01	72	6	12	F	12	F-12	17386	61	5	5	1	1	NA	347.82	384757	116.84	F-12_NX10428829_10-10-22_21-11-01	rep8	IDT fresh Aguzzi	COL1A1 KO	0	0	0	384757	347.82	116.84	140.69	606.39	823256	COL1A1	0
COL1A1	17387	HSC131ScreenD8003000_20221010_211007	NX10428829_10-10-22_21-11-01	72	6	12	F	12	F-12	17387	62	5	5	1	1	NA	111.12	117014	111.23	F-12_NX10428829_10-10-22_21-11-01	rep8	IDT fresh Aguzzi	COL1A1 KO	0	0	0	117014	111.12	111.23	140.69	606.39	823256	COL1A1	0
COL1A1	17388	HSC131ScreenD8003000_20221010_211007	NX10428829_10-10-22_21-11-01	72	6	12	F	12	F-12	17388	63	5	5	1	1	NA	596.46	782785	138.62	F-12_NX10428829_10-10-22_21-11-01	rep8	IDT fresh Aguzzi	COL1A1 KO	0	0	0	782785	596.46	138.62	140.69	606.39	823256	COL1A1	0
COL1A1	17389	HSC131ScreenD8003000_20221010_211007	NX10428829_10-10-22_21-11-01	72	6	12	F	12	F-12	17389	64	5	5	1	1	NA	179.25	224062	132.03	F-12_NX10428829_10-10-22_21-11-01	rep8	IDT fresh Aguzzi	COL1A1 KO	0	0	0	224062	179.25	132.03	140.69	606.39	823256	COL1A1	0
COL1A1	17390	HSC131ScreenD8003000_20221010_211007	NX10428829_10-10-22_21-11-01	72	6	12	F	12	F-12	17390	65	5	5	1	1	NA	348.56	415389	125.88	F-12_NX10428829_10-10-22_21-11-01	rep8	IDT fresh Aguzzi	COL1A1 KO	0	0	0	415389	348.56	125.88	140.69	606.39	823256	COL1A1	0
COL1A1	17391	HSC131ScreenD8003000_20221010_211007	NX10428829_10-10-22_21-11-01	72	6	12	F	12	F-12	17391	66	5	5	1	1	NA	706.95	841254	125.69	F-12_NX10428829_10-10-22_21-11-01	rep8	IDT fresh Aguzzi	COL1A1 KO	0	0	0	841254	706.95	125.69	140.69	606.39	823256	COL1A1	0
COL1A1	17392	HSC131ScreenD8003000_20221010_211007	NX10428829_10-10-22_21-11-01	72	6	12	F	12	F-12	17392	67	5	5	1	1	NA	633.75	785298	130.88	F-12_NX10428829_10-10-22_21-11-01	rep8	IDT fresh Aguzzi	COL1A1 KO	0	0	0	785298	633.75	130.88	140.69	606.39	823256	COL1A1	0
COL1A1	13370	HSC131ScreenD8001000_20221010_200023	NX10428827_10-10-22_20-01-16	13	2	1	B	1	B-01	13370	9	5	5	1	1	NA	449.86	630525	148.05	B-01_NX10428827_10-10-22_20-01-16	rep5	IDT fresh Aguzzi	COL1A1 KO	0	0	0	630525	449.86	148.05	140.69	606.39	823256	COL1A1	0
COL1A1	13371	HSC131ScreenD8001000_20221010_200023	NX10428827_10-10-22_20-01-16	13	2	1	B	1	B-01	13371	10	5	5	1	1	NA	523.37	666139	134.44	B-01_NX10428827_10-10-22_20-01-16	rep5	IDT fresh Aguzzi	COL1A1 KO	0	0	0	666139	523.37	134.44	140.69	606.39	823256	COL1A1	0
COL1A1	13372	HSC131ScreenD8001000_20221010_200023	NX10428827_10-10-22_20-01-16	13	2	1	B	1	B-01	13372	11	5	5	1	1	NA	757.12	1052181	146.79	B-01_NX10428827_10-10-22_20-01-16	rep5	IDT fresh Aguzzi	COL1A1 KO	0	0	0	1052181	757.12	146.79	140.69	606.39	823256	COL1A1	0
COL1A1	13373	HSC131ScreenD8001000_20221010_200023	NX10428827_10-10-22_20-01-16	13	2	1	B	1	B-01	13373	12	5	5	1	1	NA	914.08	1382428	159.74	B-01_NX10428827_10-10-22_20-01-16	rep5	IDT fresh Aguzzi	COL1A1 KO	0	0	0	1382428	914.08	159.74	140.69	606.39	823256	COL1A1	0
COL1A1	13374	HSC131ScreenD8001000_20221010_200023	NX10428827_10-10-22_20-01-16	13	2	1	B	1	B-01	13374	13	5	5	1	1	NA	445.32	564933	134	B-01_NX10428827_10-10-22_20-01-16	rep5	IDT fresh Aguzzi	COL1A1 KO	0	0	0	564933	445.32	134	140.69	606.39	823256	COL1A1	0
COL1A1	13375	HSC131ScreenD8001000_20221010_200023	NX10428827_10-10-22_20-01-16	13	2	1	B	1	B-01	13375	14	5	5	1	1	NA	824.19	1056458	135.39	B-01_NX10428827_10-10-22_20-01-16	rep5	IDT fresh Aguzzi	COL1A1 KO	0	0	0	1056458	824.19	135.39	140.69	606.39	823256	COL1A1	0
COL1A1	13376	HSC131ScreenD8001000_20221010_200023	NX10428827_10-10-22_20-01-16	13	2	1	B	1	B-01	13376	15	5	5	1	1	NA	1524.91	2173055	150.52	B-01_NX10428827_10-10-22_20-01-16	rep5	IDT fresh Aguzzi	COL1A1 KO	0	0	0	2173055	1524.91	150.52	140.69	606.39	823256	COL1A1	0
COL1A1	13377	HSC131ScreenD8001000_20221010_200023	NX10428827_10-10-22_20-01-16	13	2	1	B	1	B-01	13377	16	5	5	1	1	NA	418.91	528970	133.38	B-01_NX10428827_10-10-22_20-01-16	rep5	IDT fresh Aguzzi	COL1A1 KO	0	0	0	528970	418.91	133.38	140.69	606.39	823256	COL1A1	0
COL1A1	13378	HSC131ScreenD8001000_20221010_200023	NX10428827_10-10-22_20-01-16	13	2	1	B	1	B-01	13378	17	5	5	1	1	NA	170.58	197534	122.31	B-01_NX10428827_10-10-22_20-01-16	rep5	IDT fresh Aguzzi	COL1A1 KO	0	0	0	197534	170.58	122.31	140.69	606.39	823256	COL1A1	0
COL1A1	13379	HSC131ScreenD8001000_20221010_200023	NX10428827_10-10-22_20-01-16	13	2	1	B	1	B-01	13379	18	5	5	1	1	NA	709.91	856137	127.38	B-01_NX10428827_10-10-22_20-01-16	rep5	IDT fresh Aguzzi	COL1A1 KO	0	0	0	856137	709.91	127.38	140.69	606.39	823256	COL1A1	0
COL1A1	13380	HSC131ScreenD8001000_20221010_200023	NX10428827_10-10-22_20-01-16	13	2	1	B	1	B-01	13380	19	5	5	1	1	NA	255.19	302061	125.03	B-01_NX10428827_10-10-22_20-01-16	rep5	IDT fresh Aguzzi	COL1A1 KO	0	0	0	302061	255.19	125.03	140.69	606.39	823256	COL1A1	0
COL1A1	13381	HSC131ScreenD8001000_20221010_200023	NX10428827_10-10-22_20-01-16	13	2	1	B	1	B-01	13381	20	5	5	1	1	NA	1426.99	1947224	144.13	B-01_NX10428827_10-10-22_20-01-16	rep5	IDT fresh Aguzzi	COL1A1 KO	0	0	0	1947224	1426.99	144.13	140.69	606.39	823256	COL1A1	0
COL1A1	13382	HSC131ScreenD8001000_20221010_200023	NX10428827_10-10-22_20-01-16	13	2	1	B	1	B-01	13382	21	5	5	1	1	NA	821.34	1040181	133.77	B-01_NX10428827_10-10-22_20-01-16	rep5	IDT fresh Aguzzi	COL1A1 KO	0	0	0	1040181	821.34	133.77	140.69	606.39	823256	COL1A1	0
COL1A1	13383	HSC131ScreenD8001000_20221010_200023	NX10428827_10-10-22_20-01-16	13	2	1	B	1	B-01	13383	22	5	5	1	1	NA	1684.3	2035046	127.62	B-01_NX10428827_10-10-22_20-01-16	rep5	IDT fresh Aguzzi	COL1A1 KO	0	0	0	2035046	1684.3	127.62	140.69	606.39	823256	COL1A1	0
COL1A1	13384	HSC131ScreenD8001000_20221010_200023	NX10428827_10-10-22_20-01-16	13	2	1	B	1	B-01	13384	23	5	5	1	1	NA	789.44	1087326	145.48	B-01_NX10428827_10-10-22_20-01-16	rep5	IDT fresh Aguzzi	COL1A1 KO	0	0	0	1087326	789.44	145.48	140.69	606.39	823256	COL1A1	0
COL1A1	13385	HSC131ScreenD8001000_20221010_200023	NX10428827_10-10-22_20-01-16	13	2	1	B	1	B-01	13385	24	5	5	1	1	NA	5812.02	6899118	125.38	B-01_NX10428827_10-10-22_20-01-16	rep5	IDT fresh Aguzzi	COL1A1 KO	0	0	0	6899118	5812.02	125.38	140.69	606.39	823256	COL1A1	0
COL1A1	13386	HSC131ScreenD8001000_20221010_200023	NX10428827_10-10-22_20-01-16	13	2	1	B	1	B-01	13386	25	5	5	1	1	NA	744.76	1034585	146.73	B-01_NX10428827_10-10-22_20-01-16	rep5	IDT fresh Aguzzi	COL1A1 KO	0	0	0	1034585	744.76	146.73	140.69	606.39	823256	COL1A1	0
COL1A1	13387	HSC131ScreenD8001000_20221010_200023	NX10428827_10-10-22_20-01-16	13	2	1	B	1	B-01	13387	26	5	5	1	1	NA	647.16	846324	138.13	B-01_NX10428827_10-10-22_20-01-16	rep5	IDT fresh Aguzzi	COL1A1 KO	0	0	0	846324	647.16	138.13	140.69	606.39	823256	COL1A1	0
COL1A1	13388	HSC131ScreenD8001000_20221010_200023	NX10428827_10-10-22_20-01-16	13	2	1	B	1	B-01	13388	27	5	5	1	1	NA	889.68	1181497	140.27	B-01_NX10428827_10-10-22_20-01-16	rep5	IDT fresh Aguzzi	COL1A1 KO	0	0	0	1181497	889.68	140.27	140.69	606.39	823256	COL1A1	0
COL1A1	13389	HSC131ScreenD8001000_20221010_200023	NX10428827_10-10-22_20-01-16	13	2	1	B	1	B-01	13389	28	5	5	1	1	NA	494.11	635017	135.75	B-01_NX10428827_10-10-22_20-01-16	rep5	IDT fresh Aguzzi	COL1A1 KO	0	0	0	635017	494.11	135.75	140.69	606.39	823256	COL1A1	0
COL1A1	13390	HSC131ScreenD8001000_20221010_200023	NX10428827_10-10-22_20-01-16	13	2	1	B	1	B-01	13390	29	5	5	1	1	NA	2341.6	3362390	151.67	B-01_NX10428827_10-10-22_20-01-16	rep5	IDT fresh Aguzzi	COL1A1 KO	0	0	0	3362390	2341.6	151.67	140.69	606.39	823256	COL1A1	0
COL1A1	13391	HSC131ScreenD8001000_20221010_200023	NX10428827_10-10-22_20-01-16	13	2	1	B	1	B-01	13391	30	5	5	1	1	NA	735.36	946962	136.02	B-01_NX10428827_10-10-22_20-01-16	rep5	IDT fresh Aguzzi	COL1A1 KO	0	0	0	946962	735.36	136.02	140.69	606.39	823256	COL1A1	0
COL1A1	13392	HSC131ScreenD8001000_20221010_200023	NX10428827_10-10-22_20-01-16	13	2	1	B	1	B-01	13392	31	5	5	1	1	NA	343.39	451160	138.78	B-01_NX10428827_10-10-22_20-01-16	rep5	IDT fresh Aguzzi	COL1A1 KO	0	0	0	451160	343.39	138.78	140.69	606.39	823256	COL1A1	0
COL1A1	13393	HSC131ScreenD8001000_20221010_200023	NX10428827_10-10-22_20-01-16	13	2	1	B	1	B-01	13393	32	5	5	1	1	NA	737.9	961285	137.6	B-01_NX10428827_10-10-22_20-01-16	rep5	IDT fresh Aguzzi	COL1A1 KO	0	0	0	961285	737.9	137.6	140.69	606.39	823256	COL1A1	0
COL1A1	13394	HSC131ScreenD8001000_20221010_200023	NX10428827_10-10-22_20-01-16	13	2	1	B	1	B-01	13394	33	5	5	1	1	NA	736.95	925488	132.65	B-01_NX10428827_10-10-22_20-01-16	rep5	IDT fresh Aguzzi	COL1A1 KO	0	0	0	925488	736.95	132.65	140.69	606.39	823256	COL1A1	0
COL1A1	13395	HSC131ScreenD8001000_20221010_200023	NX10428827_10-10-22_20-01-16	13	2	1	B	1	B-01	13395	34	5	5	1	1	NA	326.8	415137	134.17	B-01_NX10428827_10-10-22_20-01-16	rep5	IDT fresh Aguzzi	COL1A1 KO	0	0	0	415137	326.8	134.17	140.69	606.39	823256	COL1A1	0
COL1A1	13396	HSC131ScreenD8001000_20221010_200023	NX10428827_10-10-22_20-01-16	13	2	1	B	1	B-01	13396	35	5	5	1	1	NA	345.39	409601	125.26	B-01_NX10428827_10-10-22_20-01-16	rep5	IDT fresh Aguzzi	COL1A1 KO	0	0	0	409601	345.39	125.26	140.69	606.39	823256	COL1A1	0
COL1A1	3750	HSC131ScreenD7002000_20221010_144308	NX10428820_10-10-22_14-43-56	25	3	1	C	1	C-01	3750	20	2	2	1	1	NA	460.53	523578	120.09	C-01_NX10428820_10-10-22_14-43-56	rep3	IDT fresh Aguzzi	COL1A1 KO	0	0	0	523578	460.53	120.09	140.69	606.39	823256	COL1A1	0
COL1A1	13398	HSC131ScreenD8001000_20221010_200023	NX10428827_10-10-22_20-01-16	13	2	1	B	1	B-01	13398	37	5	5	1	1	NA	134.14	163691	128.89	B-01_NX10428827_10-10-22_20-01-16	rep5	IDT fresh Aguzzi	COL1A1 KO	0	0	0	163691	134.14	128.89	140.69	606.39	823256	COL1A1	0
COL1A1	13399	HSC131ScreenD8001000_20221010_200023	NX10428827_10-10-22_20-01-16	13	2	1	B	1	B-01	13399	38	5	5	1	1	NA	837.92	1013142	127.71	B-01_NX10428827_10-10-22_20-01-16	rep5	IDT fresh Aguzzi	COL1A1 KO	0	0	0	1013142	837.92	127.71	140.69	606.39	823256	COL1A1	0
COL1A1	13400	HSC131ScreenD8001000_20221010_200023	NX10428827_10-10-22_20-01-16	13	2	1	B	1	B-01	13400	39	5	5	1	1	NA	874.15	1067259	128.96	B-01_NX10428827_10-10-22_20-01-16	rep5	IDT fresh Aguzzi	COL1A1 KO	0	0	0	1067259	874.15	128.96	140.69	606.39	823256	COL1A1	0
COL1A1	13401	HSC131ScreenD8001000_20221010_200023	NX10428827_10-10-22_20-01-16	13	2	1	B	1	B-01	13401	40	5	5	1	1	NA	139.74	191686	144.89	B-01_NX10428827_10-10-22_20-01-16	rep5	IDT fresh Aguzzi	COL1A1 KO	0	0	0	191686	139.74	144.89	140.69	606.39	823256	COL1A1	0
COL1A1	13402	HSC131ScreenD8001000_20221010_200023	NX10428827_10-10-22_20-01-16	13	2	1	B	1	B-01	13402	41	5	5	1	1	NA	539.43	710757	139.17	B-01_NX10428827_10-10-22_20-01-16	rep5	IDT fresh Aguzzi	COL1A1 KO	0	0	0	710757	539.43	139.17	140.69	606.39	823256	COL1A1	0
COL1A1	13403	HSC131ScreenD8001000_20221010_200023	NX10428827_10-10-22_20-01-16	13	2	1	B	1	B-01	13403	42	5	5	1	1	NA	133.83	189061	149.22	B-01_NX10428827_10-10-22_20-01-16	rep5	IDT fresh Aguzzi	COL1A1 KO	0	0	0	189061	133.83	149.22	140.69	606.39	823256	COL1A1	0
COL1A1	13404	HSC131ScreenD8001000_20221010_200023	NX10428827_10-10-22_20-01-16	13	2	1	B	1	B-01	13404	43	5	5	1	1	NA	851.02	14570157	1808.38	B-01_NX10428827_10-10-22_20-01-16	rep5	IDT fresh Aguzzi	COL1A1 KO	1	1	1	14570157	851.02	1808.38	140.69	606.39	823256	COL1A1	1
COL1A1	13405	HSC131ScreenD8001000_20221010_200023	NX10428827_10-10-22_20-01-16	13	2	1	B	1	B-01	13405	44	5	5	1	1	NA	857.68	1010788	124.48	B-01_NX10428827_10-10-22_20-01-16	rep5	IDT fresh Aguzzi	COL1A1 KO	0	0	0	1010788	857.68	124.48	140.69	606.39	823256	COL1A1	0
COL1A1	13406	HSC131ScreenD8001000_20221010_200023	NX10428827_10-10-22_20-01-16	13	2	1	B	1	B-01	13406	45	5	5	1	1	NA	1947.94	2610451	141.55	B-01_NX10428827_10-10-22_20-01-16	rep5	IDT fresh Aguzzi	COL1A1 KO	0	0	0	2610451	1947.94	141.55	140.69	606.39	823256	COL1A1	0
COL1A1	13407	HSC131ScreenD8001000_20221010_200023	NX10428827_10-10-22_20-01-16	13	2	1	B	1	B-01	13407	46	5	5	1	1	NA	531.82	671785	133.42	B-01_NX10428827_10-10-22_20-01-16	rep5	IDT fresh Aguzzi	COL1A1 KO	0	0	0	671785	531.82	133.42	140.69	606.39	823256	COL1A1	0
COL1A1	13408	HSC131ScreenD8001000_20221010_200023	NX10428827_10-10-22_20-01-16	13	2	1	B	1	B-01	13408	47	5	5	1	1	NA	697.13	823256	124.74	B-01_NX10428827_10-10-22_20-01-16	rep5	IDT fresh Aguzzi	COL1A1 KO	0	0	0	823256	697.13	124.74	140.69	606.39	823256	COL1A1	0
COL1A1	13409	HSC131ScreenD8001000_20221010_200023	NX10428827_10-10-22_20-01-16	13	2	1	B	1	B-01	13409	48	5	5	1	1	NA	454.82	632349	146.85	B-01_NX10428827_10-10-22_20-01-16	rep5	IDT fresh Aguzzi	COL1A1 KO	0	0	0	632349	454.82	146.85	140.69	606.39	823256	COL1A1	0
COL1A1	13410	HSC131ScreenD8001000_20221010_200023	NX10428827_10-10-22_20-01-16	13	2	1	B	1	B-01	13410	49	5	5	1	1	NA	500.45	616172	130.05	B-01_NX10428827_10-10-22_20-01-16	rep5	IDT fresh Aguzzi	COL1A1 KO	0	0	0	616172	500.45	130.05	140.69	606.39	823256	COL1A1	0
COL1A1	13411	HSC131ScreenD8001000_20221010_200023	NX10428827_10-10-22_20-01-16	13	2	1	B	1	B-01	13411	50	5	5	1	1	NA	727.33	986693	143.29	B-01_NX10428827_10-10-22_20-01-16	rep5	IDT fresh Aguzzi	COL1A1 KO	0	0	0	986693	727.33	143.29	140.69	606.39	823256	COL1A1	0
COL1A1	13412	HSC131ScreenD8001000_20221010_200023	NX10428827_10-10-22_20-01-16	13	2	1	B	1	B-01	13412	51	5	5	1	1	NA	405.71	474354	123.5	B-01_NX10428827_10-10-22_20-01-16	rep5	IDT fresh Aguzzi	COL1A1 KO	0	0	0	474354	405.71	123.5	140.69	606.39	823256	COL1A1	0
COL1A1	13413	HSC131ScreenD8001000_20221010_200023	NX10428827_10-10-22_20-01-16	13	2	1	B	1	B-01	13413	52	5	5	1	1	NA	579.56	819536	149.36	B-01_NX10428827_10-10-22_20-01-16	rep5	IDT fresh Aguzzi	COL1A1 KO	0	0	0	819536	579.56	149.36	140.69	606.39	823256	COL1A1	0
COL1A1	13414	HSC131ScreenD8001000_20221010_200023	NX10428827_10-10-22_20-01-16	13	2	1	B	1	B-01	13414	53	5	5	1	1	NA	553.69	668851	127.59	B-01_NX10428827_10-10-22_20-01-16	rep5	IDT fresh Aguzzi	COL1A1 KO	0	0	0	668851	553.69	127.59	140.69	606.39	823256	COL1A1	0
COL1A1	13415	HSC131ScreenD8001000_20221010_200023	NX10428827_10-10-22_20-01-16	13	2	1	B	1	B-01	13415	54	5	5	1	1	NA	634.81	798326	132.83	B-01_NX10428827_10-10-22_20-01-16	rep5	IDT fresh Aguzzi	COL1A1 KO	0	0	0	798326	634.81	132.83	140.69	606.39	823256	COL1A1	0
COL1A1	13416	HSC131ScreenD8001000_20221010_200023	NX10428827_10-10-22_20-01-16	13	2	1	B	1	B-01	13416	55	5	5	1	1	NA	1446.11	2288280	167.14	B-01_NX10428827_10-10-22_20-01-16	rep5	IDT fresh Aguzzi	COL1A1 KO	0	0	0	2288280	1446.11	167.14	140.69	606.39	823256	COL1A1	0
COL1A1	13417	HSC131ScreenD8001000_20221010_200023	NX10428827_10-10-22_20-01-16	13	2	1	B	1	B-01	13417	56	5	5	1	1	NA	2290.37	3050764	140.69	B-01_NX10428827_10-10-22_20-01-16	rep5	IDT fresh Aguzzi	COL1A1 KO	0	0	0	3050764	2290.37	140.69	140.69	606.39	823256	COL1A1	0
COL1A1	13418	HSC131ScreenD8001000_20221010_200023	NX10428827_10-10-22_20-01-16	13	2	1	B	1	B-01	13418	57	5	5	1	1	NA	391.76	504983	136.15	B-01_NX10428827_10-10-22_20-01-16	rep5	IDT fresh Aguzzi	COL1A1 KO	0	0	0	504983	391.76	136.15	140.69	606.39	823256	COL1A1	0
COL1A1	13419	HSC131ScreenD8001000_20221010_200023	NX10428827_10-10-22_20-01-16	13	2	1	B	1	B-01	13419	58	5	5	1	1	NA	1521.21	2105808	146.22	B-01_NX10428827_10-10-22_20-01-16	rep5	IDT fresh Aguzzi	COL1A1 KO	0	0	0	2105808	1521.21	146.22	140.69	606.39	823256	COL1A1	0
COL1A1	13420	HSC131ScreenD8001000_20221010_200023	NX10428827_10-10-22_20-01-16	13	2	1	B	1	B-01	13420	59	5	5	1	1	NA	661.32	796831	127.27	B-01_NX10428827_10-10-22_20-01-16	rep5	IDT fresh Aguzzi	COL1A1 KO	0	0	0	796831	661.32	127.27	140.69	606.39	823256	COL1A1	0
COL1A1	13421	HSC131ScreenD8001000_20221010_200023	NX10428827_10-10-22_20-01-16	13	2	1	B	1	B-01	13421	60	5	5	1	1	NA	932.14	1297634	147.04	B-01_NX10428827_10-10-22_20-01-16	rep5	IDT fresh Aguzzi	COL1A1 KO	0	0	0	1297634	932.14	147.04	140.69	606.39	823256	COL1A1	0
COL1A1	13422	HSC131ScreenD8001000_20221010_200023	NX10428827_10-10-22_20-01-16	13	2	1	B	1	B-01	13422	61	5	5	1	1	NA	641.14	794679	130.92	B-01_NX10428827_10-10-22_20-01-16	rep5	IDT fresh Aguzzi	COL1A1 KO	0	0	0	794679	641.14	130.92	140.69	606.39	823256	COL1A1	0
COL1A1	13423	HSC131ScreenD8001000_20221010_200023	NX10428827_10-10-22_20-01-16	13	2	1	B	1	B-01	13423	62	5	5	1	1	NA	649.81	786570	127.86	B-01_NX10428827_10-10-22_20-01-16	rep5	IDT fresh Aguzzi	COL1A1 KO	0	0	0	786570	649.81	127.86	140.69	606.39	823256	COL1A1	0
COL1A1	2743	HSC131ScreenD7002000_20221010_144308	NX10428820_10-10-22_14-43-56	84	7	12	G	12	G-12	2743	0	1	1	1	1	NA	282.34	339674	127.08	G-12_NX10428820_10-10-22_14-43-56	rep4	IDT fresh Aguzzi	COL1A1 KO	0	0	0	339674	282.34	127.08	140.69	606.39	823256	COL1A1	0
COL1A1	2744	HSC131ScreenD7002000_20221010_144308	NX10428820_10-10-22_14-43-56	84	7	12	G	12	G-12	2744	1	1	1	1	1	NA	364.93	481143	139.26	G-12_NX10428820_10-10-22_14-43-56	rep4	IDT fresh Aguzzi	COL1A1 KO	0	0	0	481143	364.93	139.26	140.69	606.39	823256	COL1A1	0
COL1A1	2745	HSC131ScreenD7002000_20221010_144308	NX10428820_10-10-22_14-43-56	84	7	12	G	12	G-12	2745	2	1	1	1	1	NA	995.83	1230889	130.56	G-12_NX10428820_10-10-22_14-43-56	rep4	IDT fresh Aguzzi	COL1A1 KO	0	0	0	1230889	995.83	130.56	140.69	606.39	823256	COL1A1	0
COL1A1	2746	HSC131ScreenD7002000_20221010_144308	NX10428820_10-10-22_14-43-56	84	7	12	G	12	G-12	2746	3	1	1	1	1	NA	223.82	263830	124.51	G-12_NX10428820_10-10-22_14-43-56	rep4	IDT fresh Aguzzi	COL1A1 KO	0	0	0	263830	223.82	124.51	140.69	606.39	823256	COL1A1	0
COL1A1	2747	HSC131ScreenD7002000_20221010_144308	NX10428820_10-10-22_14-43-56	84	7	12	G	12	G-12	2747	4	1	1	1	1	NA	328.39	391049	125.78	G-12_NX10428820_10-10-22_14-43-56	rep4	IDT fresh Aguzzi	COL1A1 KO	0	0	0	391049	328.39	125.78	140.69	606.39	823256	COL1A1	0
COL1A1	2748	HSC131ScreenD7002000_20221010_144308	NX10428820_10-10-22_14-43-56	84	7	12	G	12	G-12	2748	5	1	1	1	1	NA	296.6	351058	125.02	G-12_NX10428820_10-10-22_14-43-56	rep4	IDT fresh Aguzzi	COL1A1 KO	0	0	0	351058	296.6	125.02	140.69	606.39	823256	COL1A1	0
COL1A1	2749	HSC131ScreenD7002000_20221010_144308	NX10428820_10-10-22_14-43-56	84	7	12	G	12	G-12	2749	6	1	1	1	1	NA	1389.18	1814857	137.99	G-12_NX10428820_10-10-22_14-43-56	rep4	IDT fresh Aguzzi	COL1A1 KO	0	0	0	1814857	1389.18	137.99	140.69	606.39	823256	COL1A1	0
COL1A1	1033	HSC131ScreenD7001000_20221010_140837	NX10428819_10-10-22_14-09-29	25	3	1	C	1	C-01	1033	0	1	1	1	1	NA	661.95	760987	121.43	C-01_NX10428819_10-10-22_14-09-29	rep1	IDT fresh Aguzzi	COL1A1 KO	0	0	0	760987	661.95	121.43	140.69	606.39	823256	COL1A1	0
COL1A1	1034	HSC131ScreenD7001000_20221010_140837	NX10428819_10-10-22_14-09-29	25	3	1	C	1	C-01	1034	1	1	1	1	1	NA	147.45	161044	115.36	C-01_NX10428819_10-10-22_14-09-29	rep1	IDT fresh Aguzzi	COL1A1 KO	0	0	0	161044	147.45	115.36	140.69	606.39	823256	COL1A1	0
COL1A1	1035	HSC131ScreenD7001000_20221010_140837	NX10428819_10-10-22_14-09-29	25	3	1	C	1	C-01	1035	2	1	1	1	1	NA	531.4	633228	125.87	C-01_NX10428819_10-10-22_14-09-29	rep1	IDT fresh Aguzzi	COL1A1 KO	0	0	0	633228	531.4	125.87	140.69	606.39	823256	COL1A1	0
COL1A1	1036	HSC131ScreenD7001000_20221010_140837	NX10428819_10-10-22_14-09-29	25	3	1	C	1	C-01	1036	3	1	1	1	1	NA	760.5	898400	124.78	C-01_NX10428819_10-10-22_14-09-29	rep1	IDT fresh Aguzzi	COL1A1 KO	0	0	0	898400	760.5	124.78	140.69	606.39	823256	COL1A1	0
COL1A1	1037	HSC131ScreenD7001000_20221010_140837	NX10428819_10-10-22_14-09-29	25	3	1	C	1	C-01	1037	4	1	1	1	1	NA	839.93	1031655	129.74	C-01_NX10428819_10-10-22_14-09-29	rep1	IDT fresh Aguzzi	COL1A1 KO	0	0	0	1031655	839.93	129.74	140.69	606.39	823256	COL1A1	0
COL1A1	1038	HSC131ScreenD7001000_20221010_140837	NX10428819_10-10-22_14-09-29	25	3	1	C	1	C-01	1038	5	1	1	1	1	NA	1743.87	2586976	156.69	C-01_NX10428819_10-10-22_14-09-29	rep1	IDT fresh Aguzzi	COL1A1 KO	0	0	0	2586976	1743.87	156.69	140.69	606.39	823256	COL1A1	0
COL1A1	1039	HSC131ScreenD7001000_20221010_140837	NX10428819_10-10-22_14-09-29	25	3	1	C	1	C-01	1039	6	1	1	1	1	NA	1422.45	1681783	124.88	C-01_NX10428819_10-10-22_14-09-29	rep1	IDT fresh Aguzzi	COL1A1 KO	0	0	0	1681783	1422.45	124.88	140.69	606.39	823256	COL1A1	0
COL1A1	1040	HSC131ScreenD7001000_20221010_140837	NX10428819_10-10-22_14-09-29	25	3	1	C	1	C-01	1040	7	1	1	1	1	NA	717.62	876090	128.95	C-01_NX10428819_10-10-22_14-09-29	rep1	IDT fresh Aguzzi	COL1A1 KO	0	0	0	876090	717.62	128.95	140.69	606.39	823256	COL1A1	0
COL1A1	1041	HSC131ScreenD7001000_20221010_140837	NX10428819_10-10-22_14-09-29	25	3	1	C	1	C-01	1041	8	1	1	1	1	NA	658.89	791946	126.96	C-01_NX10428819_10-10-22_14-09-29	rep1	IDT fresh Aguzzi	COL1A1 KO	0	0	0	791946	658.89	126.96	140.69	606.39	823256	COL1A1	0
COL1A1	1042	HSC131ScreenD7001000_20221010_140837	NX10428819_10-10-22_14-09-29	25	3	1	C	1	C-01	1042	9	1	1	1	1	NA	665.97	793139	125.8	C-01_NX10428819_10-10-22_14-09-29	rep1	IDT fresh Aguzzi	COL1A1 KO	0	0	0	793139	665.97	125.8	140.69	606.39	823256	COL1A1	0
COL1A1	1043	HSC131ScreenD7001000_20221010_140837	NX10428819_10-10-22_14-09-29	25	3	1	C	1	C-01	1043	10	1	1	1	1	NA	4829.18	12919933	282.59	C-01_NX10428819_10-10-22_14-09-29	rep1	IDT fresh Aguzzi	COL1A1 KO	1	0	0	12919933	4829.18	282.59	140.69	606.39	823256	COL1A1	0
COL1A1	1044	HSC131ScreenD7001000_20221010_140837	NX10428819_10-10-22_14-09-29	25	3	1	C	1	C-01	1044	11	1	1	1	1	NA	443.73	488596	116.3	C-01_NX10428819_10-10-22_14-09-29	rep1	IDT fresh Aguzzi	COL1A1 KO	0	0	0	488596	443.73	116.3	140.69	606.39	823256	COL1A1	0
COL1A1	1045	HSC131ScreenD7001000_20221010_140837	NX10428819_10-10-22_14-09-29	25	3	1	C	1	C-01	1045	12	1	1	1	1	NA	3517.74	5148466	154.59	C-01_NX10428819_10-10-22_14-09-29	rep1	IDT fresh Aguzzi	COL1A1 KO	0	0	0	5148466	3517.74	154.59	140.69	606.39	823256	COL1A1	0
COL1A1	1046	HSC131ScreenD7001000_20221010_140837	NX10428819_10-10-22_14-09-29	25	3	1	C	1	C-01	1046	13	1	1	1	1	NA	127.17	140688	116.85	C-01_NX10428819_10-10-22_14-09-29	rep1	IDT fresh Aguzzi	COL1A1 KO	0	0	0	140688	127.17	116.85	140.69	606.39	823256	COL1A1	0
COL1A1	1047	HSC131ScreenD7001000_20221010_140837	NX10428819_10-10-22_14-09-29	25	3	1	C	1	C-01	1047	14	1	1	1	1	NA	424.3	509308	126.79	C-01_NX10428819_10-10-22_14-09-29	rep1	IDT fresh Aguzzi	COL1A1 KO	0	0	0	509308	424.3	126.79	140.69	606.39	823256	COL1A1	0
COL1A1	1048	HSC131ScreenD7001000_20221010_140837	NX10428819_10-10-22_14-09-29	25	3	1	C	1	C-01	1048	15	1	1	1	1	NA	1065.02	1253586	124.33	C-01_NX10428819_10-10-22_14-09-29	rep1	IDT fresh Aguzzi	COL1A1 KO	0	0	0	1253586	1065.02	124.33	140.69	606.39	823256	COL1A1	0
COL1A1	1049	HSC131ScreenD7001000_20221010_140837	NX10428819_10-10-22_14-09-29	25	3	1	C	1	C-01	1049	16	1	1	1	1	NA	1873.58	2620043	147.71	C-01_NX10428819_10-10-22_14-09-29	rep1	IDT fresh Aguzzi	COL1A1 KO	0	0	0	2620043	1873.58	147.71	140.69	606.39	823256	COL1A1	0
COL1A1	1050	HSC131ScreenD7001000_20221010_140837	NX10428819_10-10-22_14-09-29	25	3	1	C	1	C-01	1050	17	1	1	1	1	NA	691.21	806652	123.27	C-01_NX10428819_10-10-22_14-09-29	rep1	IDT fresh Aguzzi	COL1A1 KO	0	0	0	806652	691.21	123.27	140.69	606.39	823256	COL1A1	0
COL1A1	1051	HSC131ScreenD7001000_20221010_140837	NX10428819_10-10-22_14-09-29	25	3	1	C	1	C-01	1051	18	1	1	1	1	NA	693.22	867614	132.2	C-01_NX10428819_10-10-22_14-09-29	rep1	IDT fresh Aguzzi	COL1A1 KO	0	0	0	867614	693.22	132.2	140.69	606.39	823256	COL1A1	0
COL1A1	1052	HSC131ScreenD7001000_20221010_140837	NX10428819_10-10-22_14-09-29	25	3	1	C	1	C-01	1052	19	1	1	1	1	NA	192.77	215628	118.15	C-01_NX10428819_10-10-22_14-09-29	rep1	IDT fresh Aguzzi	COL1A1 KO	0	0	0	215628	192.77	118.15	140.69	606.39	823256	COL1A1	0
COL1A1	1053	HSC131ScreenD7001000_20221010_140837	NX10428819_10-10-22_14-09-29	25	3	1	C	1	C-01	1053	20	1	1	1	1	NA	539.22	671718	131.58	C-01_NX10428819_10-10-22_14-09-29	rep1	IDT fresh Aguzzi	COL1A1 KO	0	0	0	671718	539.22	131.58	140.69	606.39	823256	COL1A1	0
COL1A1	1054	HSC131ScreenD7001000_20221010_140837	NX10428819_10-10-22_14-09-29	25	3	1	C	1	C-01	1054	21	1	1	1	1	NA	1273.73	1514438	125.59	C-01_NX10428819_10-10-22_14-09-29	rep1	IDT fresh Aguzzi	COL1A1 KO	0	0	0	1514438	1273.73	125.59	140.69	606.39	823256	COL1A1	0
COL1A1	1055	HSC131ScreenD7001000_20221010_140837	NX10428819_10-10-22_14-09-29	25	3	1	C	1	C-01	1055	22	1	1	1	1	NA	288.25	346736	127.06	C-01_NX10428819_10-10-22_14-09-29	rep1	IDT fresh Aguzzi	COL1A1 KO	0	0	0	346736	288.25	127.06	140.69	606.39	823256	COL1A1	0
COL1A1	1056	HSC131ScreenD7001000_20221010_140837	NX10428819_10-10-22_14-09-29	25	3	1	C	1	C-01	1056	23	1	1	1	1	NA	301.45	373605	130.91	C-01_NX10428819_10-10-22_14-09-29	rep1	IDT fresh Aguzzi	COL1A1 KO	0	0	0	373605	301.45	130.91	140.69	606.39	823256	COL1A1	0
COL1A1	1057	HSC131ScreenD7001000_20221010_140837	NX10428819_10-10-22_14-09-29	25	3	1	C	1	C-01	1057	24	1	1	1	1	NA	1423.09	1694264	125.75	C-01_NX10428819_10-10-22_14-09-29	rep1	IDT fresh Aguzzi	COL1A1 KO	0	0	0	1694264	1423.09	125.75	140.69	606.39	823256	COL1A1	0
COL1A1	1058	HSC131ScreenD7001000_20221010_140837	NX10428819_10-10-22_14-09-29	25	3	1	C	1	C-01	1058	25	1	1	1	1	NA	2230.8	2967160	140.49	C-01_NX10428819_10-10-22_14-09-29	rep1	IDT fresh Aguzzi	COL1A1 KO	0	0	0	2967160	2230.8	140.49	140.69	606.39	823256	COL1A1	0
COL1A1	1059	HSC131ScreenD7001000_20221010_140837	NX10428819_10-10-22_14-09-29	25	3	1	C	1	C-01	1059	26	1	1	1	1	NA	665.33	754473	119.78	C-01_NX10428819_10-10-22_14-09-29	rep1	IDT fresh Aguzzi	COL1A1 KO	0	0	0	754473	665.33	119.78	140.69	606.39	823256	COL1A1	0
COL1A1	1060	HSC131ScreenD7001000_20221010_140837	NX10428819_10-10-22_14-09-29	25	3	1	C	1	C-01	1060	27	1	1	1	1	NA	409.83	516094	133.01	C-01_NX10428819_10-10-22_14-09-29	rep1	IDT fresh Aguzzi	COL1A1 KO	0	0	0	516094	409.83	133.01	140.69	606.39	823256	COL1A1	0
COL1A1	1061	HSC131ScreenD7001000_20221010_140837	NX10428819_10-10-22_14-09-29	25	3	1	C	1	C-01	1061	28	1	1	1	1	NA	1296.44	1528626	124.54	C-01_NX10428819_10-10-22_14-09-29	rep1	IDT fresh Aguzzi	COL1A1 KO	0	0	0	1528626	1296.44	124.54	140.69	606.39	823256	COL1A1	0
COL1A1	1062	HSC131ScreenD7001000_20221010_140837	NX10428819_10-10-22_14-09-29	25	3	1	C	1	C-01	1062	29	1	1	1	1	NA	819.65	1038700	133.85	C-01_NX10428819_10-10-22_14-09-29	rep1	IDT fresh Aguzzi	COL1A1 KO	0	0	0	1038700	819.65	133.85	140.69	606.39	823256	COL1A1	0
COL1A1	275	HSC131ScreenD7002000_20221010_144308	NX10428820_10-10-22_14-43-56	25	3	1	C	1	C-01	275	18	1	1	1	1	NA	714.66	842420	124.51	C-01_NX10428820_10-10-22_14-43-56	rep3	IDT fresh Aguzzi	COL1A1 KO	0	0	0	842420	714.66	124.51	140.69	606.39	823256	COL1A1	0
COL1A1	276	HSC131ScreenD7002000_20221010_144308	NX10428820_10-10-22_14-43-56	25	3	1	C	1	C-01	276	19	1	1	1	1	NA	414.58	484549	123.45	C-01_NX10428820_10-10-22_14-43-56	rep3	IDT fresh Aguzzi	COL1A1 KO	0	0	0	484549	414.58	123.45	140.69	606.39	823256	COL1A1	0
COL1A1	277	HSC131ScreenD7002000_20221010_144308	NX10428820_10-10-22_14-43-56	25	3	1	C	1	C-01	277	20	1	1	1	1	NA	375.07	414000	116.59	C-01_NX10428820_10-10-22_14-43-56	rep3	IDT fresh Aguzzi	COL1A1 KO	0	0	0	414000	375.07	116.59	140.69	606.39	823256	COL1A1	0
COL1A1	278	HSC131ScreenD7002000_20221010_144308	NX10428820_10-10-22_14-43-56	25	3	1	C	1	C-01	278	21	1	1	1	1	NA	525.17	608668	122.42	C-01_NX10428820_10-10-22_14-43-56	rep3	IDT fresh Aguzzi	COL1A1 KO	0	0	0	608668	525.17	122.42	140.69	606.39	823256	COL1A1	0
COL1A1	279	HSC131ScreenD7002000_20221010_144308	NX10428820_10-10-22_14-43-56	25	3	1	C	1	C-01	279	22	1	1	1	1	NA	854.61	987912	122.1	C-01_NX10428820_10-10-22_14-43-56	rep3	IDT fresh Aguzzi	COL1A1 KO	0	0	0	987912	854.61	122.1	140.69	606.39	823256	COL1A1	0
COL1A1	280	HSC131ScreenD7002000_20221010_144308	NX10428820_10-10-22_14-43-56	25	3	1	C	1	C-01	280	23	1	1	1	1	NA	484.61	550833	120.06	C-01_NX10428820_10-10-22_14-43-56	rep3	IDT fresh Aguzzi	COL1A1 KO	0	0	0	550833	484.61	120.06	140.69	606.39	823256	COL1A1	0
COL1A1	281	HSC131ScreenD7002000_20221010_144308	NX10428820_10-10-22_14-43-56	25	3	1	C	1	C-01	281	24	1	1	1	1	NA	449.75	1078229	253.22	C-01_NX10428820_10-10-22_14-43-56	rep3	IDT fresh Aguzzi	COL1A1 KO	1	0	0	1078229	449.75	253.22	140.69	606.39	823256	COL1A1	0
COL1A1	282	HSC131ScreenD7002000_20221010_144308	NX10428820_10-10-22_14-43-56	25	3	1	C	1	C-01	282	25	1	1	1	1	NA	829.26	1024240	130.46	C-01_NX10428820_10-10-22_14-43-56	rep3	IDT fresh Aguzzi	COL1A1 KO	0	0	0	1024240	829.26	130.46	140.69	606.39	823256	COL1A1	0
COL1A1	283	HSC131ScreenD7002000_20221010_144308	NX10428820_10-10-22_14-43-56	25	3	1	C	1	C-01	283	26	1	1	1	1	NA	444.26	492055	116.99	C-01_NX10428820_10-10-22_14-43-56	rep3	IDT fresh Aguzzi	COL1A1 KO	0	0	0	492055	444.26	116.99	140.69	606.39	823256	COL1A1	0
COL1A1	284	HSC131ScreenD7002000_20221010_144308	NX10428820_10-10-22_14-43-56	25	3	1	C	1	C-01	284	27	1	1	1	1	NA	1115.82	4925003	466.21	C-01_NX10428820_10-10-22_14-43-56	rep3	IDT fresh Aguzzi	COL1A1 KO	1	1	1	4925003	1115.82	466.21	140.69	606.39	823256	COL1A1	1
COL1A1	285	HSC131ScreenD7002000_20221010_144308	NX10428820_10-10-22_14-43-56	25	3	1	C	1	C-01	285	28	1	1	1	1	NA	3103.47	5348494	182.03	C-01_NX10428820_10-10-22_14-43-56	rep3	IDT fresh Aguzzi	COL1A1 KO	0	0	0	5348494	3103.47	182.03	140.69	606.39	823256	COL1A1	0
COL1A1	286	HSC131ScreenD7002000_20221010_144308	NX10428820_10-10-22_14-43-56	25	3	1	C	1	C-01	286	29	1	1	1	1	NA	2710.13	3218427	125.44	C-01_NX10428820_10-10-22_14-43-56	rep3	IDT fresh Aguzzi	COL1A1 KO	0	0	0	3218427	2710.13	125.44	140.69	606.39	823256	COL1A1	0
COL1A1	287	HSC131ScreenD7002000_20221010_144308	NX10428820_10-10-22_14-43-56	25	3	1	C	1	C-01	287	30	1	1	1	1	NA	352.79	389676	116.67	C-01_NX10428820_10-10-22_14-43-56	rep3	IDT fresh Aguzzi	COL1A1 KO	0	0	0	389676	352.79	116.67	140.69	606.39	823256	COL1A1	0
COL1A1	288	HSC131ScreenD7002000_20221010_144308	NX10428820_10-10-22_14-43-56	25	3	1	C	1	C-01	288	31	1	1	1	1	NA	918.2	1081098	124.36	C-01_NX10428820_10-10-22_14-43-56	rep3	IDT fresh Aguzzi	COL1A1 KO	0	0	0	1081098	918.2	124.36	140.69	606.39	823256	COL1A1	0
COL1A1	289	HSC131ScreenD7002000_20221010_144308	NX10428820_10-10-22_14-43-56	25	3	1	C	1	C-01	289	32	1	1	1	1	NA	448.38	555878	130.95	C-01_NX10428820_10-10-22_14-43-56	rep3	IDT fresh Aguzzi	COL1A1 KO	0	0	0	555878	448.38	130.95	140.69	606.39	823256	COL1A1	0
COL1A1	290	HSC131ScreenD7002000_20221010_144308	NX10428820_10-10-22_14-43-56	25	3	1	C	1	C-01	290	33	1	1	1	1	NA	994.14	1140982	121.23	C-01_NX10428820_10-10-22_14-43-56	rep3	IDT fresh Aguzzi	COL1A1 KO	0	0	0	1140982	994.14	121.23	140.69	606.39	823256	COL1A1	0
COL1A1	291	HSC131ScreenD7002000_20221010_144308	NX10428820_10-10-22_14-43-56	25	3	1	C	1	C-01	291	34	1	1	1	1	NA	325.75	388818	126.08	C-01_NX10428820_10-10-22_14-43-56	rep3	IDT fresh Aguzzi	COL1A1 KO	0	0	0	388818	325.75	126.08	140.69	606.39	823256	COL1A1	0
COL1A1	292	HSC131ScreenD7002000_20221010_144308	NX10428820_10-10-22_14-43-56	25	3	1	C	1	C-01	292	35	1	1	1	1	NA	2607.46	3445165	139.56	C-01_NX10428820_10-10-22_14-43-56	rep3	IDT fresh Aguzzi	COL1A1 KO	0	0	0	3445165	2607.46	139.56	140.69	606.39	823256	COL1A1	0
COL1A1	293	HSC131ScreenD7002000_20221010_144308	NX10428820_10-10-22_14-43-56	25	3	1	C	1	C-01	293	36	1	1	1	1	NA	899.5	1137706	133.6	C-01_NX10428820_10-10-22_14-43-56	rep3	IDT fresh Aguzzi	COL1A1 KO	0	0	0	1137706	899.5	133.6	140.69	606.39	823256	COL1A1	0
COL1A1	294	HSC131ScreenD7002000_20221010_144308	NX10428820_10-10-22_14-43-56	25	3	1	C	1	C-01	294	37	1	1	1	1	NA	519.68	629228	127.89	C-01_NX10428820_10-10-22_14-43-56	rep3	IDT fresh Aguzzi	COL1A1 KO	0	0	0	629228	519.68	127.89	140.69	606.39	823256	COL1A1	0
COL1A1	295	HSC131ScreenD7002000_20221010_144308	NX10428820_10-10-22_14-43-56	25	3	1	C	1	C-01	295	38	1	1	1	1	NA	912.49	983481	113.84	C-01_NX10428820_10-10-22_14-43-56	rep3	IDT fresh Aguzzi	COL1A1 KO	0	0	0	983481	912.49	113.84	140.69	606.39	823256	COL1A1	0
COL1A1	296	HSC131ScreenD7002000_20221010_144308	NX10428820_10-10-22_14-43-56	25	3	1	C	1	C-01	296	39	1	1	1	1	NA	734.2	1006573	144.81	C-01_NX10428820_10-10-22_14-43-56	rep3	IDT fresh Aguzzi	COL1A1 KO	0	0	0	1006573	734.2	144.81	140.69	606.39	823256	COL1A1	0
COL1A1	297	HSC131ScreenD7002000_20221010_144308	NX10428820_10-10-22_14-43-56	25	3	1	C	1	C-01	297	40	1	1	1	1	NA	859.15	1015299	124.82	C-01_NX10428820_10-10-22_14-43-56	rep3	IDT fresh Aguzzi	COL1A1 KO	0	0	0	1015299	859.15	124.82	140.69	606.39	823256	COL1A1	0
COL1A1	298	HSC131ScreenD7002000_20221010_144308	NX10428820_10-10-22_14-43-56	25	3	1	C	1	C-01	298	41	1	1	1	1	NA	410.46	486772	125.26	C-01_NX10428820_10-10-22_14-43-56	rep3	IDT fresh Aguzzi	COL1A1 KO	0	0	0	486772	410.46	125.26	140.69	606.39	823256	COL1A1	0
COL1A1	13364	HSC131ScreenD8001000_20221010_200023	NX10428827_10-10-22_20-01-16	13	2	1	B	1	B-01	13364	3	5	5	1	1	NA	448.06	578230	136.31	B-01_NX10428827_10-10-22_20-01-16	rep5	IDT fresh Aguzzi	COL1A1 KO	0	0	0	578230	448.06	136.31	140.69	606.39	823256	COL1A1	0
COL1A1	13365	HSC131ScreenD8001000_20221010_200023	NX10428827_10-10-22_20-01-16	13	2	1	B	1	B-01	13365	4	5	5	1	1	NA	252.44	285535	119.47	B-01_NX10428827_10-10-22_20-01-16	rep5	IDT fresh Aguzzi	COL1A1 KO	0	0	0	285535	252.44	119.47	140.69	606.39	823256	COL1A1	0
COL1A1	13366	HSC131ScreenD8001000_20221010_200023	NX10428827_10-10-22_20-01-16	13	2	1	B	1	B-01	13366	5	5	5	1	1	NA	133.62	138885	109.79	B-01_NX10428827_10-10-22_20-01-16	rep5	IDT fresh Aguzzi	COL1A1 KO	0	0	0	138885	133.62	109.79	140.69	606.39	823256	COL1A1	0
COL1A1	13367	HSC131ScreenD8001000_20221010_200023	NX10428827_10-10-22_20-01-16	13	2	1	B	1	B-01	13367	6	5	5	1	1	NA	504.04	627070	131.41	B-01_NX10428827_10-10-22_20-01-16	rep5	IDT fresh Aguzzi	COL1A1 KO	0	0	0	627070	504.04	131.41	140.69	606.39	823256	COL1A1	0
COL1A1	13368	HSC131ScreenD8001000_20221010_200023	NX10428827_10-10-22_20-01-16	13	2	1	B	1	B-01	13368	7	5	5	1	1	NA	576.82	709899	129.99	B-01_NX10428827_10-10-22_20-01-16	rep5	IDT fresh Aguzzi	COL1A1 KO	0	0	0	709899	576.82	129.99	140.69	606.39	823256	COL1A1	0
COL1A1	13369	HSC131ScreenD8001000_20221010_200023	NX10428827_10-10-22_20-01-16	13	2	1	B	1	B-01	13369	8	5	5	1	1	NA	332.3	399528	127	B-01_NX10428827_10-10-22_20-01-16	rep5	IDT fresh Aguzzi	COL1A1 KO	0	0	0	399528	332.3	127	140.69	606.39	823256	COL1A1	0
COL1A1	6385	HSC131ScreenD7001000_20221010_140837	NX10428819_10-10-22_14-09-29	25	3	1	C	1	C-01	6385	13	2	2	1	1	NA	845.63	1288520	160.94	C-01_NX10428819_10-10-22_14-09-29	rep1	IDT fresh Aguzzi	COL1A1 KO	0	0	0	1288520	845.63	160.94	140.69	606.39	823256	COL1A1	0
COL1A1	6386	HSC131ScreenD7001000_20221010_140837	NX10428819_10-10-22_14-09-29	25	3	1	C	1	C-01	6386	14	2	2	1	1	NA	6515.48	10403903	168.66	C-01_NX10428819_10-10-22_14-09-29	rep1	IDT fresh Aguzzi	COL1A1 KO	0	0	0	10403903	6515.48	168.66	140.69	606.39	823256	COL1A1	0
COL1A1	6387	HSC131ScreenD7001000_20221010_140837	NX10428819_10-10-22_14-09-29	25	3	1	C	1	C-01	6387	15	2	2	1	1	NA	867.18	1047634	127.6	C-01_NX10428819_10-10-22_14-09-29	rep1	IDT fresh Aguzzi	COL1A1 KO	0	0	0	1047634	867.18	127.6	140.69	606.39	823256	COL1A1	0
COL1A1	6388	HSC131ScreenD7001000_20221010_140837	NX10428819_10-10-22_14-09-29	25	3	1	C	1	C-01	6388	16	2	2	1	1	NA	464.01	546674	124.44	C-01_NX10428819_10-10-22_14-09-29	rep1	IDT fresh Aguzzi	COL1A1 KO	0	0	0	546674	464.01	124.44	140.69	606.39	823256	COL1A1	0
COL1A1	6389	HSC131ScreenD7001000_20221010_140837	NX10428819_10-10-22_14-09-29	25	3	1	C	1	C-01	6389	17	2	2	1	1	NA	749.3	871686	122.88	C-01_NX10428819_10-10-22_14-09-29	rep1	IDT fresh Aguzzi	COL1A1 KO	0	0	0	871686	749.3	122.88	140.69	606.39	823256	COL1A1	0
COL1A1	6390	HSC131ScreenD7001000_20221010_140837	NX10428819_10-10-22_14-09-29	25	3	1	C	1	C-01	6390	18	2	2	1	1	NA	854.51	988066	122.13	C-01_NX10428819_10-10-22_14-09-29	rep1	IDT fresh Aguzzi	COL1A1 KO	0	0	0	988066	854.51	122.13	140.69	606.39	823256	COL1A1	0
COL1A1	6391	HSC131ScreenD7001000_20221010_140837	NX10428819_10-10-22_14-09-29	25	3	1	C	1	C-01	6391	19	2	2	1	1	NA	676.42	830902	129.75	C-01_NX10428819_10-10-22_14-09-29	rep1	IDT fresh Aguzzi	COL1A1 KO	0	0	0	830902	676.42	129.75	140.69	606.39	823256	COL1A1	0
COL1A1	6392	HSC131ScreenD7001000_20221010_140837	NX10428819_10-10-22_14-09-29	25	3	1	C	1	C-01	6392	20	2	2	1	1	NA	1316.83	1554211	124.67	C-01_NX10428819_10-10-22_14-09-29	rep1	IDT fresh Aguzzi	COL1A1 KO	0	0	0	1554211	1316.83	124.67	140.69	606.39	823256	COL1A1	0
COL1A1	6393	HSC131ScreenD7001000_20221010_140837	NX10428819_10-10-22_14-09-29	25	3	1	C	1	C-01	6393	21	2	2	1	1	NA	1491.43	1835903	130.02	C-01_NX10428819_10-10-22_14-09-29	rep1	IDT fresh Aguzzi	COL1A1 KO	0	0	0	1835903	1491.43	130.02	140.69	606.39	823256	COL1A1	0
COL1A1	6394	HSC131ScreenD7001000_20221010_140837	NX10428819_10-10-22_14-09-29	25	3	1	C	1	C-01	6394	22	2	2	1	1	NA	617.59	1081066	184.89	C-01_NX10428819_10-10-22_14-09-29	rep1	IDT fresh Aguzzi	COL1A1 KO	0	0	0	1081066	617.59	184.89	140.69	606.39	823256	COL1A1	0
COL1A1	6395	HSC131ScreenD7001000_20221010_140837	NX10428819_10-10-22_14-09-29	25	3	1	C	1	C-01	6395	23	2	2	1	1	NA	447.96	507373	119.64	C-01_NX10428819_10-10-22_14-09-29	rep1	IDT fresh Aguzzi	COL1A1 KO	0	0	0	507373	447.96	119.64	140.69	606.39	823256	COL1A1	0
COL1A1	6396	HSC131ScreenD7001000_20221010_140837	NX10428819_10-10-22_14-09-29	25	3	1	C	1	C-01	6396	24	2	2	1	1	NA	1698.34	2617316	162.78	C-01_NX10428819_10-10-22_14-09-29	rep1	IDT fresh Aguzzi	COL1A1 KO	0	0	0	2617316	1698.34	162.78	140.69	606.39	823256	COL1A1	0
COL1A1	6397	HSC131ScreenD7001000_20221010_140837	NX10428819_10-10-22_14-09-29	25	3	1	C	1	C-01	6397	25	2	2	1	1	NA	319.73	394659	130.38	C-01_NX10428819_10-10-22_14-09-29	rep1	IDT fresh Aguzzi	COL1A1 KO	0	0	0	394659	319.73	130.38	140.69	606.39	823256	COL1A1	0
COL1A1	6398	HSC131ScreenD7001000_20221010_140837	NX10428819_10-10-22_14-09-29	25	3	1	C	1	C-01	6398	26	2	2	1	1	NA	3827.01	4873235	134.5	C-01_NX10428819_10-10-22_14-09-29	rep1	IDT fresh Aguzzi	COL1A1 KO	0	0	0	4873235	3827.01	134.5	140.69	606.39	823256	COL1A1	0
COL1A1	6399	HSC131ScreenD7001000_20221010_140837	NX10428819_10-10-22_14-09-29	25	3	1	C	1	C-01	6399	27	2	2	1	1	NA	526.44	642375	128.89	C-01_NX10428819_10-10-22_14-09-29	rep1	IDT fresh Aguzzi	COL1A1 KO	0	0	0	642375	526.44	128.89	140.69	606.39	823256	COL1A1	0
COL1A1	6400	HSC131ScreenD7001000_20221010_140837	NX10428819_10-10-22_14-09-29	25	3	1	C	1	C-01	6400	28	2	2	1	1	NA	982.1	1172198	126.07	C-01_NX10428819_10-10-22_14-09-29	rep1	IDT fresh Aguzzi	COL1A1 KO	0	0	0	1172198	982.1	126.07	140.69	606.39	823256	COL1A1	0
COL1A1	6401	HSC131ScreenD7001000_20221010_140837	NX10428819_10-10-22_14-09-29	25	3	1	C	1	C-01	6401	29	2	2	1	1	NA	760.29	881083	122.41	C-01_NX10428819_10-10-22_14-09-29	rep1	IDT fresh Aguzzi	COL1A1 KO	0	0	0	881083	760.29	122.41	140.69	606.39	823256	COL1A1	0
COL1A1	8063	HSC131ScreenD7001000_20221010_140837	NX10428819_10-10-22_14-09-29	25	3	1	C	1	C-01	8063	0	3	3	1	1	NA	303.25	366854	127.78	C-01_NX10428819_10-10-22_14-09-29	rep1	IDT fresh Aguzzi	COL1A1 KO	0	0	0	366854	303.25	127.78	140.69	606.39	823256	COL1A1	0
COL1A1	8064	HSC131ScreenD7001000_20221010_140837	NX10428819_10-10-22_14-09-29	25	3	1	C	1	C-01	8064	1	3	3	1	1	NA	347.51	403615	122.68	C-01_NX10428819_10-10-22_14-09-29	rep1	IDT fresh Aguzzi	COL1A1 KO	0	0	0	403615	347.51	122.68	140.69	606.39	823256	COL1A1	0
COL1A1	8065	HSC131ScreenD7001000_20221010_140837	NX10428819_10-10-22_14-09-29	25	3	1	C	1	C-01	8065	2	3	3	1	1	NA	671.04	757179	119.18	C-01_NX10428819_10-10-22_14-09-29	rep1	IDT fresh Aguzzi	COL1A1 KO	0	0	0	757179	671.04	119.18	140.69	606.39	823256	COL1A1	0
COL1A1	8066	HSC131ScreenD7001000_20221010_140837	NX10428819_10-10-22_14-09-29	25	3	1	C	1	C-01	8066	3	3	3	1	1	NA	1602.44	8894637	586.29	C-01_NX10428819_10-10-22_14-09-29	rep1	IDT fresh Aguzzi	COL1A1 KO	1	1	1	8894637	1602.44	586.29	140.69	606.39	823256	COL1A1	1
COL1A1	8067	HSC131ScreenD7001000_20221010_140837	NX10428819_10-10-22_14-09-29	25	3	1	C	1	C-01	8067	4	3	3	1	1	NA	536.26	648596	127.75	C-01_NX10428819_10-10-22_14-09-29	rep1	IDT fresh Aguzzi	COL1A1 KO	0	0	0	648596	536.26	127.75	140.69	606.39	823256	COL1A1	0
COL1A1	8068	HSC131ScreenD7001000_20221010_140837	NX10428819_10-10-22_14-09-29	25	3	1	C	1	C-01	8068	5	3	3	1	1	NA	304.2	370064	128.49	C-01_NX10428819_10-10-22_14-09-29	rep1	IDT fresh Aguzzi	COL1A1 KO	0	0	0	370064	304.2	128.49	140.69	606.39	823256	COL1A1	0
COL1A1	8069	HSC131ScreenD7001000_20221010_140837	NX10428819_10-10-22_14-09-29	25	3	1	C	1	C-01	8069	6	3	3	1	1	NA	1085.83	1454494	141.49	C-01_NX10428819_10-10-22_14-09-29	rep1	IDT fresh Aguzzi	COL1A1 KO	0	0	0	1454494	1085.83	141.49	140.69	606.39	823256	COL1A1	0
COL1A1	8070	HSC131ScreenD7001000_20221010_140837	NX10428819_10-10-22_14-09-29	25	3	1	C	1	C-01	8070	7	3	3	1	1	NA	1206.77	1831960	160.35	C-01_NX10428819_10-10-22_14-09-29	rep1	IDT fresh Aguzzi	COL1A1 KO	0	0	0	1831960	1206.77	160.35	140.69	606.39	823256	COL1A1	0
COL1A1	8071	HSC131ScreenD7001000_20221010_140837	NX10428819_10-10-22_14-09-29	25	3	1	C	1	C-01	8071	8	3	3	1	1	NA	284.66	325888	120.92	C-01_NX10428819_10-10-22_14-09-29	rep1	IDT fresh Aguzzi	COL1A1 KO	0	0	0	325888	284.66	120.92	140.69	606.39	823256	COL1A1	0
COL1A1	8072	HSC131ScreenD7001000_20221010_140837	NX10428819_10-10-22_14-09-29	25	3	1	C	1	C-01	8072	9	3	3	1	1	NA	424.19	469954	117.02	C-01_NX10428819_10-10-22_14-09-29	rep1	IDT fresh Aguzzi	COL1A1 KO	0	0	0	469954	424.19	117.02	140.69	606.39	823256	COL1A1	0
COL1A1	8073	HSC131ScreenD7001000_20221010_140837	NX10428819_10-10-22_14-09-29	25	3	1	C	1	C-01	8073	10	3	3	1	1	NA	208.08	236808	120.21	C-01_NX10428819_10-10-22_14-09-29	rep1	IDT fresh Aguzzi	COL1A1 KO	0	0	0	236808	208.08	120.21	140.69	606.39	823256	COL1A1	0
COL1A1	8074	HSC131ScreenD7001000_20221010_140837	NX10428819_10-10-22_14-09-29	25	3	1	C	1	C-01	8074	11	3	3	1	1	NA	134.04	168797	133.02	C-01_NX10428819_10-10-22_14-09-29	rep1	IDT fresh Aguzzi	COL1A1 KO	0	0	0	168797	134.04	133.02	140.69	606.39	823256	COL1A1	0
COL1A1	8075	HSC131ScreenD7001000_20221010_140837	NX10428819_10-10-22_14-09-29	25	3	1	C	1	C-01	8075	12	3	3	1	1	NA	2646.75	7653900	305.45	C-01_NX10428819_10-10-22_14-09-29	rep1	IDT fresh Aguzzi	COL1A1 KO	1	0	0	7653900	2646.75	305.45	140.69	606.39	823256	COL1A1	0
COL1A1	8076	HSC131ScreenD7001000_20221010_140837	NX10428819_10-10-22_14-09-29	25	3	1	C	1	C-01	8076	13	3	3	1	1	NA	280.96	337709	126.96	C-01_NX10428819_10-10-22_14-09-29	rep1	IDT fresh Aguzzi	COL1A1 KO	0	0	0	337709	280.96	126.96	140.69	606.39	823256	COL1A1	0
COL1A1	8077	HSC131ScreenD7001000_20221010_140837	NX10428819_10-10-22_14-09-29	25	3	1	C	1	C-01	8077	14	3	3	1	1	NA	343.49	399006	122.7	C-01_NX10428819_10-10-22_14-09-29	rep1	IDT fresh Aguzzi	COL1A1 KO	0	0	0	399006	343.49	122.7	140.69	606.39	823256	COL1A1	0
COL1A1	8078	HSC131ScreenD7001000_20221010_140837	NX10428819_10-10-22_14-09-29	25	3	1	C	1	C-01	8078	15	3	3	1	1	NA	381.83	455917	126.12	C-01_NX10428819_10-10-22_14-09-29	rep1	IDT fresh Aguzzi	COL1A1 KO	0	0	0	455917	381.83	126.12	140.69	606.39	823256	COL1A1	0
COL1A1	8079	HSC131ScreenD7001000_20221010_140837	NX10428819_10-10-22_14-09-29	25	3	1	C	1	C-01	8079	16	3	3	1	1	NA	1158.6	1519730	138.55	C-01_NX10428819_10-10-22_14-09-29	rep1	IDT fresh Aguzzi	COL1A1 KO	0	0	0	1519730	1158.6	138.55	140.69	606.39	823256	COL1A1	0
COL1A1	8080	HSC131ScreenD7001000_20221010_140837	NX10428819_10-10-22_14-09-29	25	3	1	C	1	C-01	8080	17	3	3	1	1	NA	599.63	720682	126.95	C-01_NX10428819_10-10-22_14-09-29	rep1	IDT fresh Aguzzi	COL1A1 KO	0	0	0	720682	599.63	126.95	140.69	606.39	823256	COL1A1	0
COL1A1	8081	HSC131ScreenD7001000_20221010_140837	NX10428819_10-10-22_14-09-29	25	3	1	C	1	C-01	8081	18	3	3	1	1	NA	772.12	923862	126.38	C-01_NX10428819_10-10-22_14-09-29	rep1	IDT fresh Aguzzi	COL1A1 KO	0	0	0	923862	772.12	126.38	140.69	606.39	823256	COL1A1	0
COL1A1	8082	HSC131ScreenD7001000_20221010_140837	NX10428819_10-10-22_14-09-29	25	3	1	C	1	C-01	8082	19	3	3	1	1	NA	301.03	348295	122.21	C-01_NX10428819_10-10-22_14-09-29	rep1	IDT fresh Aguzzi	COL1A1 KO	0	0	0	348295	301.03	122.21	140.69	606.39	823256	COL1A1	0
COL1A1	8083	HSC131ScreenD7001000_20221010_140837	NX10428819_10-10-22_14-09-29	25	3	1	C	1	C-01	8083	20	3	3	1	1	NA	672.41	969259	152.26	C-01_NX10428819_10-10-22_14-09-29	rep1	IDT fresh Aguzzi	COL1A1 KO	0	0	0	969259	672.41	152.26	140.69	606.39	823256	COL1A1	0
COL1A1	8084	HSC131ScreenD7001000_20221010_140837	NX10428819_10-10-22_14-09-29	25	3	1	C	1	C-01	8084	21	3	3	1	1	NA	296.81	337626	120.15	C-01_NX10428819_10-10-22_14-09-29	rep1	IDT fresh Aguzzi	COL1A1 KO	0	0	0	337626	296.81	120.15	140.69	606.39	823256	COL1A1	0
COL1A1	8085	HSC131ScreenD7001000_20221010_140837	NX10428819_10-10-22_14-09-29	25	3	1	C	1	C-01	8085	22	3	3	1	1	NA	630.05	740333	124.11	C-01_NX10428819_10-10-22_14-09-29	rep1	IDT fresh Aguzzi	COL1A1 KO	0	0	0	740333	630.05	124.11	140.69	606.39	823256	COL1A1	0
COL1A1	8086	HSC131ScreenD7001000_20221010_140837	NX10428819_10-10-22_14-09-29	25	3	1	C	1	C-01	8086	23	3	3	1	1	NA	955.8	1139279	125.9	C-01_NX10428819_10-10-22_14-09-29	rep1	IDT fresh Aguzzi	COL1A1 KO	0	0	0	1139279	955.8	125.9	140.69	606.39	823256	COL1A1	0
COL1A1	8087	HSC131ScreenD7001000_20221010_140837	NX10428819_10-10-22_14-09-29	25	3	1	C	1	C-01	8087	24	3	3	1	1	NA	817.01	1058137	136.8	C-01_NX10428819_10-10-22_14-09-29	rep1	IDT fresh Aguzzi	COL1A1 KO	0	0	0	1058137	817.01	136.8	140.69	606.39	823256	COL1A1	0
COL1A1	8088	HSC131ScreenD7001000_20221010_140837	NX10428819_10-10-22_14-09-29	25	3	1	C	1	C-01	8088	25	3	3	1	1	NA	1419.81	5245026	390.2	C-01_NX10428819_10-10-22_14-09-29	rep1	IDT fresh Aguzzi	COL1A1 KO	1	1	0	5245026	1419.81	390.2	140.69	606.39	823256	COL1A1	0
COL1A1	8089	HSC131ScreenD7001000_20221010_140837	NX10428819_10-10-22_14-09-29	25	3	1	C	1	C-01	8089	26	3	3	1	1	NA	331.24	387980	123.72	C-01_NX10428819_10-10-22_14-09-29	rep1	IDT fresh Aguzzi	COL1A1 KO	0	0	0	387980	331.24	123.72	140.69	606.39	823256	COL1A1	0
COL1A1	8090	HSC131ScreenD7001000_20221010_140837	NX10428819_10-10-22_14-09-29	25	3	1	C	1	C-01	8090	27	3	3	1	1	NA	2004.97	3102963	163.47	C-01_NX10428819_10-10-22_14-09-29	rep1	IDT fresh Aguzzi	COL1A1 KO	0	0	0	3102963	2004.97	163.47	140.69	606.39	823256	COL1A1	0
COL1A1	8091	HSC131ScreenD7001000_20221010_140837	NX10428819_10-10-22_14-09-29	25	3	1	C	1	C-01	8091	28	3	3	1	1	NA	360.6	447007	130.93	C-01_NX10428819_10-10-22_14-09-29	rep1	IDT fresh Aguzzi	COL1A1 KO	0	0	0	447007	360.6	130.93	140.69	606.39	823256	COL1A1	0
COL1A1	8092	HSC131ScreenD7001000_20221010_140837	NX10428819_10-10-22_14-09-29	25	3	1	C	1	C-01	8092	29	3	3	1	1	NA	1247.64	1824222	154.44	C-01_NX10428819_10-10-22_14-09-29	rep1	IDT fresh Aguzzi	COL1A1 KO	0	0	0	1824222	1247.64	154.44	140.69	606.39	823256	COL1A1	0
COL1A1	8093	HSC131ScreenD7001000_20221010_140837	NX10428819_10-10-22_14-09-29	25	3	1	C	1	C-01	8093	30	3	3	1	1	NA	1707.11	2169732	134.25	C-01_NX10428819_10-10-22_14-09-29	rep1	IDT fresh Aguzzi	COL1A1 KO	0	0	0	2169732	1707.11	134.25	140.69	606.39	823256	COL1A1	0
COL1A1	8094	HSC131ScreenD7001000_20221010_140837	NX10428819_10-10-22_14-09-29	25	3	1	C	1	C-01	8094	31	3	3	1	1	NA	497.28	589819	125.28	C-01_NX10428819_10-10-22_14-09-29	rep1	IDT fresh Aguzzi	COL1A1 KO	0	0	0	589819	497.28	125.28	140.69	606.39	823256	COL1A1	0
COL1A1	8095	HSC131ScreenD7001000_20221010_140837	NX10428819_10-10-22_14-09-29	25	3	1	C	1	C-01	8095	32	3	3	1	1	NA	1621.56	1942424	126.53	C-01_NX10428819_10-10-22_14-09-29	rep1	IDT fresh Aguzzi	COL1A1 KO	0	0	0	1942424	1621.56	126.53	140.69	606.39	823256	COL1A1	0
COL1A1	8096	HSC131ScreenD7001000_20221010_140837	NX10428819_10-10-22_14-09-29	25	3	1	C	1	C-01	8096	33	3	3	1	1	NA	340.54	425534	131.99	C-01_NX10428819_10-10-22_14-09-29	rep1	IDT fresh Aguzzi	COL1A1 KO	0	0	0	425534	340.54	131.99	140.69	606.39	823256	COL1A1	0
COL1A1	8097	HSC131ScreenD7001000_20221010_140837	NX10428819_10-10-22_14-09-29	25	3	1	C	1	C-01	8097	34	3	3	1	1	NA	2277.38	2998749	139.08	C-01_NX10428819_10-10-22_14-09-29	rep1	IDT fresh Aguzzi	COL1A1 KO	0	0	0	2998749	2277.38	139.08	140.69	606.39	823256	COL1A1	0
COL1A1	8098	HSC131ScreenD7001000_20221010_140837	NX10428819_10-10-22_14-09-29	25	3	1	C	1	C-01	8098	35	3	3	1	1	NA	275.26	334238	128.26	C-01_NX10428819_10-10-22_14-09-29	rep1	IDT fresh Aguzzi	COL1A1 KO	0	0	0	334238	275.26	128.26	140.69	606.39	823256	COL1A1	0
COL1A1	8099	HSC131ScreenD7001000_20221010_140837	NX10428819_10-10-22_14-09-29	25	3	1	C	1	C-01	8099	36	3	3	1	1	NA	848.06	1129462	140.67	C-01_NX10428819_10-10-22_14-09-29	rep1	IDT fresh Aguzzi	COL1A1 KO	0	0	0	1129462	848.06	140.67	140.69	606.39	823256	COL1A1	0
COL1A1	8100	HSC131ScreenD7001000_20221010_140837	NX10428819_10-10-22_14-09-29	25	3	1	C	1	C-01	8100	37	3	3	1	1	NA	670.61	767388	120.87	C-01_NX10428819_10-10-22_14-09-29	rep1	IDT fresh Aguzzi	COL1A1 KO	0	0	0	767388	670.61	120.87	140.69	606.39	823256	COL1A1	0
COL1A1	8101	HSC131ScreenD7001000_20221010_140837	NX10428819_10-10-22_14-09-29	25	3	1	C	1	C-01	8101	38	3	3	1	1	NA	841.94	1013781	127.18	C-01_NX10428819_10-10-22_14-09-29	rep1	IDT fresh Aguzzi	COL1A1 KO	0	0	0	1013781	841.94	127.18	140.69	606.39	823256	COL1A1	0
COL1A1	8102	HSC131ScreenD7001000_20221010_140837	NX10428819_10-10-22_14-09-29	25	3	1	C	1	C-01	8102	39	3	3	1	1	NA	506.89	587835	122.49	C-01_NX10428819_10-10-22_14-09-29	rep1	IDT fresh Aguzzi	COL1A1 KO	0	0	0	587835	506.89	122.49	140.69	606.39	823256	COL1A1	0
COL1A1	8103	HSC131ScreenD7001000_20221010_140837	NX10428819_10-10-22_14-09-29	25	3	1	C	1	C-01	8103	40	3	3	1	1	NA	1031.22	1202551	123.17	C-01_NX10428819_10-10-22_14-09-29	rep1	IDT fresh Aguzzi	COL1A1 KO	0	0	0	1202551	1031.22	123.17	140.69	606.39	823256	COL1A1	0
COL1A1	8104	HSC131ScreenD7001000_20221010_140837	NX10428819_10-10-22_14-09-29	25	3	1	C	1	C-01	8104	41	3	3	1	1	NA	939.96	1275931	143.38	C-01_NX10428819_10-10-22_14-09-29	rep1	IDT fresh Aguzzi	COL1A1 KO	0	0	0	1275931	939.96	143.38	140.69	606.39	823256	COL1A1	0
COL1A1	8105	HSC131ScreenD7001000_20221010_140837	NX10428819_10-10-22_14-09-29	25	3	1	C	1	C-01	8105	42	3	3	1	1	NA	602.7	716348	125.54	C-01_NX10428819_10-10-22_14-09-29	rep1	IDT fresh Aguzzi	COL1A1 KO	0	0	0	716348	602.7	125.54	140.69	606.39	823256	COL1A1	0
COL1A1	8106	HSC131ScreenD7001000_20221010_140837	NX10428819_10-10-22_14-09-29	25	3	1	C	1	C-01	8106	43	3	3	1	1	NA	194.77	238279	129.22	C-01_NX10428819_10-10-22_14-09-29	rep1	IDT fresh Aguzzi	COL1A1 KO	0	0	0	238279	194.77	129.22	140.69	606.39	823256	COL1A1	0
COL1A1	8107	HSC131ScreenD7001000_20221010_140837	NX10428819_10-10-22_14-09-29	25	3	1	C	1	C-01	8107	44	3	3	1	1	NA	496.86	582746	123.88	C-01_NX10428819_10-10-22_14-09-29	rep1	IDT fresh Aguzzi	COL1A1 KO	0	0	0	582746	496.86	123.88	140.69	606.39	823256	COL1A1	0
COL1A1	8108	HSC131ScreenD7001000_20221010_140837	NX10428819_10-10-22_14-09-29	25	3	1	C	1	C-01	8108	45	3	3	1	1	NA	645.58	763463	124.91	C-01_NX10428819_10-10-22_14-09-29	rep1	IDT fresh Aguzzi	COL1A1 KO	0	0	0	763463	645.58	124.91	140.69	606.39	823256	COL1A1	0
COL1A1	8109	HSC131ScreenD7001000_20221010_140837	NX10428819_10-10-22_14-09-29	25	3	1	C	1	C-01	8109	46	3	3	1	1	NA	903.52	1050088	122.76	C-01_NX10428819_10-10-22_14-09-29	rep1	IDT fresh Aguzzi	COL1A1 KO	0	0	0	1050088	903.52	122.76	140.69	606.39	823256	COL1A1	0
COL1A1	8110	HSC131ScreenD7001000_20221010_140837	NX10428819_10-10-22_14-09-29	25	3	1	C	1	C-01	8110	47	3	3	1	1	NA	3189.03	5402740	178.95	C-01_NX10428819_10-10-22_14-09-29	rep1	IDT fresh Aguzzi	COL1A1 KO	0	0	0	5402740	3189.03	178.95	140.69	606.39	823256	COL1A1	0
COL1A1	8111	HSC131ScreenD7001000_20221010_140837	NX10428819_10-10-22_14-09-29	25	3	1	C	1	C-01	8111	48	3	3	1	1	NA	311.49	367703	124.69	C-01_NX10428819_10-10-22_14-09-29	rep1	IDT fresh Aguzzi	COL1A1 KO	0	0	0	367703	311.49	124.69	140.69	606.39	823256	COL1A1	0
COL1A1	8112	HSC131ScreenD7001000_20221010_140837	NX10428819_10-10-22_14-09-29	25	3	1	C	1	C-01	8112	49	3	3	1	1	NA	1079.8	1287384	125.93	C-01_NX10428819_10-10-22_14-09-29	rep1	IDT fresh Aguzzi	COL1A1 KO	0	0	0	1287384	1079.8	125.93	140.69	606.39	823256	COL1A1	0
COL1A1	5975	HSC131ScreenD7001000_20221010_140837	NX10428819_10-10-22_14-09-29	25	3	1	C	1	C-01	5975	0	4	4	1	1	NA	127.07	144904	120.45	C-01_NX10428819_10-10-22_14-09-29	rep1	IDT fresh Aguzzi	COL1A1 KO	0	0	0	144904	127.07	120.45	140.69	606.39	823256	COL1A1	0
COL1A1	5976	HSC131ScreenD7001000_20221010_140837	NX10428819_10-10-22_14-09-29	25	3	1	C	1	C-01	5976	1	4	4	1	1	NA	121.15	137437	119.82	C-01_NX10428819_10-10-22_14-09-29	rep1	IDT fresh Aguzzi	COL1A1 KO	0	0	0	137437	121.15	119.82	140.69	606.39	823256	COL1A1	0
COL1A1	5977	HSC131ScreenD7001000_20221010_140837	NX10428819_10-10-22_14-09-29	25	3	1	C	1	C-01	5977	2	4	4	1	1	NA	1137.9	6290157	583.88	C-01_NX10428819_10-10-22_14-09-29	rep1	IDT fresh Aguzzi	COL1A1 KO	1	1	1	6290157	1137.9	583.88	140.69	606.39	823256	COL1A1	1
COL1A1	5978	HSC131ScreenD7001000_20221010_140837	NX10428819_10-10-22_14-09-29	25	3	1	C	1	C-01	5978	3	4	4	1	1	NA	2778.89	3366376	127.96	C-01_NX10428819_10-10-22_14-09-29	rep1	IDT fresh Aguzzi	COL1A1 KO	0	0	0	3366376	2778.89	127.96	140.69	606.39	823256	COL1A1	0
COL1A1	5979	HSC131ScreenD7001000_20221010_140837	NX10428819_10-10-22_14-09-29	25	3	1	C	1	C-01	5979	4	4	4	1	1	NA	771.27	967280	132.47	C-01_NX10428819_10-10-22_14-09-29	rep1	IDT fresh Aguzzi	COL1A1 KO	0	0	0	967280	771.27	132.47	140.69	606.39	823256	COL1A1	0
COL1A1	5980	HSC131ScreenD7001000_20221010_140837	NX10428819_10-10-22_14-09-29	25	3	1	C	1	C-01	5980	5	4	4	1	1	NA	690.37	887322	135.76	C-01_NX10428819_10-10-22_14-09-29	rep1	IDT fresh Aguzzi	COL1A1 KO	0	0	0	887322	690.37	135.76	140.69	606.39	823256	COL1A1	0
COL1A1	5981	HSC131ScreenD7001000_20221010_140837	NX10428819_10-10-22_14-09-29	25	3	1	C	1	C-01	5981	6	4	4	1	1	NA	503.62	586222	122.95	C-01_NX10428819_10-10-22_14-09-29	rep1	IDT fresh Aguzzi	COL1A1 KO	0	0	0	586222	503.62	122.95	140.69	606.39	823256	COL1A1	0
COL1A1	5982	HSC131ScreenD7001000_20221010_140837	NX10428819_10-10-22_14-09-29	25	3	1	C	1	C-01	5982	7	4	4	1	1	NA	139.43	173188	131.2	C-01_NX10428819_10-10-22_14-09-29	rep1	IDT fresh Aguzzi	COL1A1 KO	0	0	0	173188	139.43	131.2	140.69	606.39	823256	COL1A1	0
COL1A1	5983	HSC131ScreenD7001000_20221010_140837	NX10428819_10-10-22_14-09-29	25	3	1	C	1	C-01	5983	8	4	4	1	1	NA	1183.53	1409643	125.8	C-01_NX10428819_10-10-22_14-09-29	rep1	IDT fresh Aguzzi	COL1A1 KO	0	0	0	1409643	1183.53	125.8	140.69	606.39	823256	COL1A1	0
COL1A1	5984	HSC131ScreenD7001000_20221010_140837	NX10428819_10-10-22_14-09-29	25	3	1	C	1	C-01	5984	9	4	4	1	1	NA	739.27	1072856	153.29	C-01_NX10428819_10-10-22_14-09-29	rep1	IDT fresh Aguzzi	COL1A1 KO	0	0	0	1072856	739.27	153.29	140.69	606.39	823256	COL1A1	0
COL1A1	5985	HSC131ScreenD7001000_20221010_140837	NX10428819_10-10-22_14-09-29	25	3	1	C	1	C-01	5985	10	4	4	1	1	NA	674.84	1323772	207.2	C-01_NX10428819_10-10-22_14-09-29	rep1	IDT fresh Aguzzi	COL1A1 KO	0	0	0	1323772	674.84	207.2	140.69	606.39	823256	COL1A1	0
COL1A1	5986	HSC131ScreenD7001000_20221010_140837	NX10428819_10-10-22_14-09-29	25	3	1	C	1	C-01	5986	11	4	4	1	1	NA	509.64	722546	149.75	C-01_NX10428819_10-10-22_14-09-29	rep1	IDT fresh Aguzzi	COL1A1 KO	0	0	0	722546	509.64	149.75	140.69	606.39	823256	COL1A1	0
COL1A1	5987	HSC131ScreenD7001000_20221010_140837	NX10428819_10-10-22_14-09-29	25	3	1	C	1	C-01	5987	12	4	4	1	1	NA	315.19	518836	173.87	C-01_NX10428819_10-10-22_14-09-29	rep1	IDT fresh Aguzzi	COL1A1 KO	0	0	0	518836	315.19	173.87	140.69	606.39	823256	COL1A1	0
COL1A1	5988	HSC131ScreenD7001000_20221010_140837	NX10428819_10-10-22_14-09-29	25	3	1	C	1	C-01	5988	13	4	4	1	1	NA	1072.73	6304044	620.72	C-01_NX10428819_10-10-22_14-09-29	rep1	IDT fresh Aguzzi	COL1A1 KO	1	1	1	6304044	1072.73	620.72	140.69	606.39	823256	COL1A1	1
COL1A1	5989	HSC131ScreenD7001000_20221010_140837	NX10428819_10-10-22_14-09-29	25	3	1	C	1	C-01	5989	14	4	4	1	1	NA	1942.02	3406813	185.29	C-01_NX10428819_10-10-22_14-09-29	rep1	IDT fresh Aguzzi	COL1A1 KO	0	0	0	3406813	1942.02	185.29	140.69	606.39	823256	COL1A1	0
COL1A1	5990	HSC131ScreenD7001000_20221010_140837	NX10428819_10-10-22_14-09-29	25	3	1	C	1	C-01	5990	15	4	4	1	1	NA	864.44	2576951	314.88	C-01_NX10428819_10-10-22_14-09-29	rep1	IDT fresh Aguzzi	COL1A1 KO	1	0	0	2576951	864.44	314.88	140.69	606.39	823256	COL1A1	0
COL1A1	5991	HSC131ScreenD7001000_20221010_140837	NX10428819_10-10-22_14-09-29	25	3	1	C	1	C-01	5991	16	4	4	1	1	NA	2137.96	4295597	212.22	C-01_NX10428819_10-10-22_14-09-29	rep1	IDT fresh Aguzzi	COL1A1 KO	0	0	0	4295597	2137.96	212.22	140.69	606.39	823256	COL1A1	0
COL1A1	4402	HSC131ScreenD8001000_20221010_200023	NX10428827_10-10-22_20-01-16	13	2	1	B	1	B-01	4402	80	2	2	1	1	NA	368.84	470654	134.78	B-01_NX10428827_10-10-22_20-01-16	rep5	IDT fresh Aguzzi	COL1A1 KO	0	0	0	470654	368.84	134.78	140.69	606.39	823256	COL1A1	0
COL1A1	6343	HSC131ScreenD8001000_20221010_200023	NX10428827_10-10-22_20-01-16	13	2	1	B	1	B-01	6343	0	3	3	1	1	NA	456.3	620012	143.52	B-01_NX10428827_10-10-22_20-01-16	rep5	IDT fresh Aguzzi	COL1A1 KO	0	0	0	620012	456.3	143.52	140.69	606.39	823256	COL1A1	0
COL1A1	6344	HSC131ScreenD8001000_20221010_200023	NX10428827_10-10-22_20-01-16	13	2	1	B	1	B-01	6344	1	3	3	1	1	NA	595.09	844799	149.95	B-01_NX10428827_10-10-22_20-01-16	rep5	IDT fresh Aguzzi	COL1A1 KO	0	0	0	844799	595.09	149.95	140.69	606.39	823256	COL1A1	0
COL1A1	6345	HSC131ScreenD8001000_20221010_200023	NX10428827_10-10-22_20-01-16	13	2	1	B	1	B-01	6345	2	3	3	1	1	NA	428.31	713934	176.06	B-01_NX10428827_10-10-22_20-01-16	rep5	IDT fresh Aguzzi	COL1A1 KO	0	0	0	713934	428.31	176.06	140.69	606.39	823256	COL1A1	0
COL1A1	6346	HSC131ScreenD8001000_20221010_200023	NX10428827_10-10-22_20-01-16	13	2	1	B	1	B-01	6346	3	3	3	1	1	NA	1221.98	2385910	206.23	B-01_NX10428827_10-10-22_20-01-16	rep5	IDT fresh Aguzzi	COL1A1 KO	0	0	0	2385910	1221.98	206.23	140.69	606.39	823256	COL1A1	0
COL1A1	6347	HSC131ScreenD8001000_20221010_200023	NX10428827_10-10-22_20-01-16	13	2	1	B	1	B-01	6347	4	3	3	1	1	NA	566.36	904309	168.65	B-01_NX10428827_10-10-22_20-01-16	rep5	IDT fresh Aguzzi	COL1A1 KO	0	0	0	904309	566.36	168.65	140.69	606.39	823256	COL1A1	0
COL1A1	6348	HSC131ScreenD8001000_20221010_200023	NX10428827_10-10-22_20-01-16	13	2	1	B	1	B-01	6348	5	3	3	1	1	NA	534.46	699332	138.21	B-01_NX10428827_10-10-22_20-01-16	rep5	IDT fresh Aguzzi	COL1A1 KO	0	0	0	699332	534.46	138.21	140.69	606.39	823256	COL1A1	0
COL1A1	1063	HSC131ScreenD7001000_20221010_140837	NX10428819_10-10-22_14-09-29	25	3	1	C	1	C-01	1063	30	1	1	1	1	NA	562.56	691318	129.8	C-01_NX10428819_10-10-22_14-09-29	rep1	IDT fresh Aguzzi	COL1A1 KO	0	0	0	691318	562.56	129.8	140.69	606.39	823256	COL1A1	0
COL1A1	1064	HSC131ScreenD7001000_20221010_140837	NX10428819_10-10-22_14-09-29	25	3	1	C	1	C-01	1064	31	1	1	1	1	NA	464.12	579716	131.93	C-01_NX10428819_10-10-22_14-09-29	rep1	IDT fresh Aguzzi	COL1A1 KO	0	0	0	579716	464.12	131.93	140.69	606.39	823256	COL1A1	0
COL1A1	1065	HSC131ScreenD7001000_20221010_140837	NX10428819_10-10-22_14-09-29	25	3	1	C	1	C-01	1065	32	1	1	1	1	NA	539.32	647538	126.82	C-01_NX10428819_10-10-22_14-09-29	rep1	IDT fresh Aguzzi	COL1A1 KO	0	0	0	647538	539.32	126.82	140.69	606.39	823256	COL1A1	0
COL1A1	1066	HSC131ScreenD7001000_20221010_140837	NX10428819_10-10-22_14-09-29	25	3	1	C	1	C-01	1066	33	1	1	1	1	NA	929.18	1147137	130.4	C-01_NX10428819_10-10-22_14-09-29	rep1	IDT fresh Aguzzi	COL1A1 KO	0	0	0	1147137	929.18	130.4	140.69	606.39	823256	COL1A1	0
COL1A1	1067	HSC131ScreenD7001000_20221010_140837	NX10428819_10-10-22_14-09-29	25	3	1	C	1	C-01	1067	34	1	1	1	1	NA	374.76	437426	123.29	C-01_NX10428819_10-10-22_14-09-29	rep1	IDT fresh Aguzzi	COL1A1 KO	0	0	0	437426	374.76	123.29	140.69	606.39	823256	COL1A1	0
COL1A1	1068	HSC131ScreenD7001000_20221010_140837	NX10428819_10-10-22_14-09-29	25	3	1	C	1	C-01	1068	35	1	1	1	1	NA	670.09	822486	129.65	C-01_NX10428819_10-10-22_14-09-29	rep1	IDT fresh Aguzzi	COL1A1 KO	0	0	0	822486	670.09	129.65	140.69	606.39	823256	COL1A1	0
COL1A1	1069	HSC131ScreenD7001000_20221010_140837	NX10428819_10-10-22_14-09-29	25	3	1	C	1	C-01	1069	36	1	1	1	1	NA	1064.38	1372107	136.16	C-01_NX10428819_10-10-22_14-09-29	rep1	IDT fresh Aguzzi	COL1A1 KO	0	0	0	1372107	1064.38	136.16	140.69	606.39	823256	COL1A1	0
COL1A1	1070	HSC131ScreenD7001000_20221010_140837	NX10428819_10-10-22_14-09-29	25	3	1	C	1	C-01	1070	37	1	1	1	1	NA	625.3	740757	125.13	C-01_NX10428819_10-10-22_14-09-29	rep1	IDT fresh Aguzzi	COL1A1 KO	0	0	0	740757	625.3	125.13	140.69	606.39	823256	COL1A1	0
COL1A1	1071	HSC131ScreenD7001000_20221010_140837	NX10428819_10-10-22_14-09-29	25	3	1	C	1	C-01	1071	38	1	1	1	1	NA	219.07	267826	129.14	C-01_NX10428819_10-10-22_14-09-29	rep1	IDT fresh Aguzzi	COL1A1 KO	0	0	0	267826	219.07	129.14	140.69	606.39	823256	COL1A1	0
COL1A1	1072	HSC131ScreenD7001000_20221010_140837	NX10428819_10-10-22_14-09-29	25	3	1	C	1	C-01	1072	39	1	1	1	1	NA	364.3	432358	125.36	C-01_NX10428819_10-10-22_14-09-29	rep1	IDT fresh Aguzzi	COL1A1 KO	0	0	0	432358	364.3	125.36	140.69	606.39	823256	COL1A1	0
COL1A1	1073	HSC131ScreenD7001000_20221010_140837	NX10428819_10-10-22_14-09-29	25	3	1	C	1	C-01	1073	40	1	1	1	1	NA	359.23	415425	122.15	C-01_NX10428819_10-10-22_14-09-29	rep1	IDT fresh Aguzzi	COL1A1 KO	0	0	0	415425	359.23	122.15	140.69	606.39	823256	COL1A1	0
COL1A1	1074	HSC131ScreenD7001000_20221010_140837	NX10428819_10-10-22_14-09-29	25	3	1	C	1	C-01	1074	41	1	1	1	1	NA	2095.28	3430654	172.94	C-01_NX10428819_10-10-22_14-09-29	rep1	IDT fresh Aguzzi	COL1A1 KO	0	0	0	3430654	2095.28	172.94	140.69	606.39	823256	COL1A1	0
COL1A1	1075	HSC131ScreenD7001000_20221010_140837	NX10428819_10-10-22_14-09-29	25	3	1	C	1	C-01	1075	42	1	1	1	1	NA	333.46	387363	122.7	C-01_NX10428819_10-10-22_14-09-29	rep1	IDT fresh Aguzzi	COL1A1 KO	0	0	0	387363	333.46	122.7	140.69	606.39	823256	COL1A1	0
COL1A1	1076	HSC131ScreenD7001000_20221010_140837	NX10428819_10-10-22_14-09-29	25	3	1	C	1	C-01	1076	43	1	1	1	1	NA	139.64	164259	124.25	C-01_NX10428819_10-10-22_14-09-29	rep1	IDT fresh Aguzzi	COL1A1 KO	0	0	0	164259	139.64	124.25	140.69	606.39	823256	COL1A1	0
COL1A1	1077	HSC131ScreenD7001000_20221010_140837	NX10428819_10-10-22_14-09-29	25	3	1	C	1	C-01	1077	44	1	1	1	1	NA	618.22	756385	129.23	C-01_NX10428819_10-10-22_14-09-29	rep1	IDT fresh Aguzzi	COL1A1 KO	0	0	0	756385	618.22	129.23	140.69	606.39	823256	COL1A1	0
COL1A1	1078	HSC131ScreenD7001000_20221010_140837	NX10428819_10-10-22_14-09-29	25	3	1	C	1	C-01	1078	45	1	1	1	1	NA	1159.23	1666123	151.81	C-01_NX10428819_10-10-22_14-09-29	rep1	IDT fresh Aguzzi	COL1A1 KO	0	0	0	1666123	1159.23	151.81	140.69	606.39	823256	COL1A1	0
COL1A1	1079	HSC131ScreenD7001000_20221010_140837	NX10428819_10-10-22_14-09-29	25	3	1	C	1	C-01	1079	46	1	1	1	1	NA	370.22	499579	142.53	C-01_NX10428819_10-10-22_14-09-29	rep1	IDT fresh Aguzzi	COL1A1 KO	0	0	0	499579	370.22	142.53	140.69	606.39	823256	COL1A1	0
COL1A1	6372	HSC131ScreenD7001000_20221010_140837	NX10428819_10-10-22_14-09-29	25	3	1	C	1	C-01	6372	0	2	2	1	1	NA	445.74	578938	137.19	C-01_NX10428819_10-10-22_14-09-29	rep1	IDT fresh Aguzzi	COL1A1 KO	0	0	0	578938	445.74	137.19	140.69	606.39	823256	COL1A1	0
COL1A1	6373	HSC131ScreenD7001000_20221010_140837	NX10428819_10-10-22_14-09-29	25	3	1	C	1	C-01	6373	1	2	2	1	1	NA	815.53	991927	128.47	C-01_NX10428819_10-10-22_14-09-29	rep1	IDT fresh Aguzzi	COL1A1 KO	0	0	0	991927	815.53	128.47	140.69	606.39	823256	COL1A1	0
COL1A1	6374	HSC131ScreenD7001000_20221010_140837	NX10428819_10-10-22_14-09-29	25	3	1	C	1	C-01	6374	2	2	2	1	1	NA	1314.29	1517028	121.92	C-01_NX10428819_10-10-22_14-09-29	rep1	IDT fresh Aguzzi	COL1A1 KO	0	0	0	1517028	1314.29	121.92	140.69	606.39	823256	COL1A1	0
COL1A1	6375	HSC131ScreenD7001000_20221010_140837	NX10428819_10-10-22_14-09-29	25	3	1	C	1	C-01	6375	3	2	2	1	1	NA	250.97	344908	145.16	C-01_NX10428819_10-10-22_14-09-29	rep1	IDT fresh Aguzzi	COL1A1 KO	0	0	0	344908	250.97	145.16	140.69	606.39	823256	COL1A1	0
COL1A1	6376	HSC131ScreenD7001000_20221010_140837	NX10428819_10-10-22_14-09-29	25	3	1	C	1	C-01	6376	4	2	2	1	1	NA	630.16	737525	123.62	C-01_NX10428819_10-10-22_14-09-29	rep1	IDT fresh Aguzzi	COL1A1 KO	0	0	0	737525	630.16	123.62	140.69	606.39	823256	COL1A1	0
COL1A1	6377	HSC131ScreenD7001000_20221010_140837	NX10428819_10-10-22_14-09-29	25	3	1	C	1	C-01	6377	5	2	2	1	1	NA	364.09	452821	131.37	C-01_NX10428819_10-10-22_14-09-29	rep1	IDT fresh Aguzzi	COL1A1 KO	0	0	0	452821	364.09	131.37	140.69	606.39	823256	COL1A1	0
COL1A1	6378	HSC131ScreenD7001000_20221010_140837	NX10428819_10-10-22_14-09-29	25	3	1	C	1	C-01	6378	6	2	2	1	1	NA	1050.34	1339199	134.67	C-01_NX10428819_10-10-22_14-09-29	rep1	IDT fresh Aguzzi	COL1A1 KO	0	0	0	1339199	1050.34	134.67	140.69	606.39	823256	COL1A1	0
COL1A1	6379	HSC131ScreenD7001000_20221010_140837	NX10428819_10-10-22_14-09-29	25	3	1	C	1	C-01	6379	7	2	2	1	1	NA	647.38	795296	129.76	C-01_NX10428819_10-10-22_14-09-29	rep1	IDT fresh Aguzzi	COL1A1 KO	0	0	0	795296	647.38	129.76	140.69	606.39	823256	COL1A1	0
COL1A1	6380	HSC131ScreenD7001000_20221010_140837	NX10428819_10-10-22_14-09-29	25	3	1	C	1	C-01	6380	8	2	2	1	1	NA	686.35	952225	146.54	C-01_NX10428819_10-10-22_14-09-29	rep1	IDT fresh Aguzzi	COL1A1 KO	0	0	0	952225	686.35	146.54	140.69	606.39	823256	COL1A1	0
COL1A1	6381	HSC131ScreenD7001000_20221010_140837	NX10428819_10-10-22_14-09-29	25	3	1	C	1	C-01	6381	9	2	2	1	1	NA	687.2	837875	128.78	C-01_NX10428819_10-10-22_14-09-29	rep1	IDT fresh Aguzzi	COL1A1 KO	0	0	0	837875	687.2	128.78	140.69	606.39	823256	COL1A1	0
COL1A1	6382	HSC131ScreenD7001000_20221010_140837	NX10428819_10-10-22_14-09-29	25	3	1	C	1	C-01	6382	10	2	2	1	1	NA	1222.82	1638897	141.56	C-01_NX10428819_10-10-22_14-09-29	rep1	IDT fresh Aguzzi	COL1A1 KO	0	0	0	1638897	1222.82	141.56	140.69	606.39	823256	COL1A1	0
COL1A1	6383	HSC131ScreenD7001000_20221010_140837	NX10428819_10-10-22_14-09-29	25	3	1	C	1	C-01	6383	11	2	2	1	1	NA	655.83	828276	133.4	C-01_NX10428819_10-10-22_14-09-29	rep1	IDT fresh Aguzzi	COL1A1 KO	0	0	0	828276	655.83	133.4	140.69	606.39	823256	COL1A1	0
COL1A1	6384	HSC131ScreenD7001000_20221010_140837	NX10428819_10-10-22_14-09-29	25	3	1	C	1	C-01	6384	12	2	2	1	1	NA	515.24	1306053	267.74	C-01_NX10428819_10-10-22_14-09-29	rep1	IDT fresh Aguzzi	COL1A1 KO	1	0	0	1306053	515.24	267.74	140.69	606.39	823256	COL1A1	0
COL1A1	12016	HSC131ScreenD8001000_20221010_200023	NX10428827_10-10-22_20-01-16	72	6	12	F	12	F-12	12016	8	2	2	1	1	NA	3423.94	4693563	144.79	F-12_NX10428827_10-10-22_20-01-16	rep6	IDT fresh Aguzzi	COL1A1 KO	0	0	0	4693563	3423.94	144.79	140.69	606.39	823256	COL1A1	0
COL1A1	12017	HSC131ScreenD8001000_20221010_200023	NX10428827_10-10-22_20-01-16	72	6	12	F	12	F-12	12017	9	2	2	1	1	NA	1680.28	1902130	119.57	F-12_NX10428827_10-10-22_20-01-16	rep6	IDT fresh Aguzzi	COL1A1 KO	0	0	0	1902130	1680.28	119.57	140.69	606.39	823256	COL1A1	0
COL1A1	12018	HSC131ScreenD8001000_20221010_200023	NX10428827_10-10-22_20-01-16	72	6	12	F	12	F-12	12018	10	2	2	1	1	NA	1781.79	3334081	197.65	F-12_NX10428827_10-10-22_20-01-16	rep6	IDT fresh Aguzzi	COL1A1 KO	0	0	0	3334081	1781.79	197.65	140.69	606.39	823256	COL1A1	0
COL1A1	12019	HSC131ScreenD8001000_20221010_200023	NX10428827_10-10-22_20-01-16	72	6	12	F	12	F-12	12019	11	2	2	1	1	NA	2615.8	3750960	151.46	F-12_NX10428827_10-10-22_20-01-16	rep6	IDT fresh Aguzzi	COL1A1 KO	0	0	0	3750960	2615.8	151.46	140.69	606.39	823256	COL1A1	0
COL1A1	12020	HSC131ScreenD8001000_20221010_200023	NX10428827_10-10-22_20-01-16	72	6	12	F	12	F-12	12020	12	2	2	1	1	NA	1627.15	1808555	117.4	F-12_NX10428827_10-10-22_20-01-16	rep6	IDT fresh Aguzzi	COL1A1 KO	0	0	0	1808555	1627.15	117.4	140.69	606.39	823256	COL1A1	0
COL1A1	12021	HSC131ScreenD8001000_20221010_200023	NX10428827_10-10-22_20-01-16	72	6	12	F	12	F-12	12021	13	2	2	1	1	NA	1085.93	1310227	127.44	F-12_NX10428827_10-10-22_20-01-16	rep6	IDT fresh Aguzzi	COL1A1 KO	0	0	0	1310227	1085.93	127.44	140.69	606.39	823256	COL1A1	0
COL1A1	12022	HSC131ScreenD8001000_20221010_200023	NX10428827_10-10-22_20-01-16	72	6	12	F	12	F-12	12022	14	2	2	1	1	NA	1038.82	1324806	134.7	F-12_NX10428827_10-10-22_20-01-16	rep6	IDT fresh Aguzzi	COL1A1 KO	0	0	0	1324806	1038.82	134.7	140.69	606.39	823256	COL1A1	0
COL1A1	12023	HSC131ScreenD8001000_20221010_200023	NX10428827_10-10-22_20-01-16	72	6	12	F	12	F-12	12023	15	2	2	1	1	NA	2572.07	3456906	141.96	F-12_NX10428827_10-10-22_20-01-16	rep6	IDT fresh Aguzzi	COL1A1 KO	0	0	0	3456906	2572.07	141.96	140.69	606.39	823256	COL1A1	0
COL1A1	12024	HSC131ScreenD8001000_20221010_200023	NX10428827_10-10-22_20-01-16	72	6	12	F	12	F-12	12024	16	2	2	1	1	NA	5231.82	6042550	121.99	F-12_NX10428827_10-10-22_20-01-16	rep6	IDT fresh Aguzzi	COL1A1 KO	0	0	0	6042550	5231.82	121.99	140.69	606.39	823256	COL1A1	0
COL1A1	12025	HSC131ScreenD8001000_20221010_200023	NX10428827_10-10-22_20-01-16	72	6	12	F	12	F-12	12025	17	2	2	1	1	NA	1808.19	6352219	371.06	F-12_NX10428827_10-10-22_20-01-16	rep6	IDT fresh Aguzzi	COL1A1 KO	1	1	0	6352219	1808.19	371.06	140.69	606.39	823256	COL1A1	0
COL1A1	11253	HSC131ScreenD8001000_20221010_200023	NX10428827_10-10-22_20-01-16	72	6	12	F	12	F-12	11253	0	3	3	1	1	NA	176.82	206953	123.63	F-12_NX10428827_10-10-22_20-01-16	rep6	IDT fresh Aguzzi	COL1A1 KO	0	0	0	206953	176.82	123.63	140.69	606.39	823256	COL1A1	0
COL1A1	11254	HSC131ScreenD8001000_20221010_200023	NX10428827_10-10-22_20-01-16	72	6	12	F	12	F-12	11254	1	3	3	1	1	NA	342.33	385706	119.01	F-12_NX10428827_10-10-22_20-01-16	rep6	IDT fresh Aguzzi	COL1A1 KO	0	0	0	385706	342.33	119.01	140.69	606.39	823256	COL1A1	0
COL1A1	11255	HSC131ScreenD8001000_20221010_200023	NX10428827_10-10-22_20-01-16	72	6	12	F	12	F-12	11255	2	3	3	1	1	NA	383.95	444708	122.34	F-12_NX10428827_10-10-22_20-01-16	rep6	IDT fresh Aguzzi	COL1A1 KO	0	0	0	444708	383.95	122.34	140.69	606.39	823256	COL1A1	0
COL1A1	11256	HSC131ScreenD8001000_20221010_200023	NX10428827_10-10-22_20-01-16	72	6	12	F	12	F-12	11256	3	3	3	1	1	NA	4025.37	5141305	134.91	F-12_NX10428827_10-10-22_20-01-16	rep6	IDT fresh Aguzzi	COL1A1 KO	0	0	0	5141305	4025.37	134.91	140.69	606.39	823256	COL1A1	0
COL1A1	11257	HSC131ScreenD8001000_20221010_200023	NX10428827_10-10-22_20-01-16	72	6	12	F	12	F-12	11257	4	3	3	1	1	NA	1030.37	1264498	129.63	F-12_NX10428827_10-10-22_20-01-16	rep6	IDT fresh Aguzzi	COL1A1 KO	0	0	0	1264498	1030.37	129.63	140.69	606.39	823256	COL1A1	0
COL1A1	11258	HSC131ScreenD8001000_20221010_200023	NX10428827_10-10-22_20-01-16	72	6	12	F	12	F-12	11258	5	3	3	1	1	NA	1018.54	1252041	129.84	F-12_NX10428827_10-10-22_20-01-16	rep6	IDT fresh Aguzzi	COL1A1 KO	0	0	0	1252041	1018.54	129.84	140.69	606.39	823256	COL1A1	0
COL1A1	11259	HSC131ScreenD8001000_20221010_200023	NX10428827_10-10-22_20-01-16	72	6	12	F	12	F-12	11259	6	3	3	1	1	NA	367.89	445246	127.83	F-12_NX10428827_10-10-22_20-01-16	rep6	IDT fresh Aguzzi	COL1A1 KO	0	0	0	445246	367.89	127.83	140.69	606.39	823256	COL1A1	0
COL1A1	11260	HSC131ScreenD8001000_20221010_200023	NX10428827_10-10-22_20-01-16	72	6	12	F	12	F-12	11260	7	3	3	1	1	NA	556.12	631932	120.03	F-12_NX10428827_10-10-22_20-01-16	rep6	IDT fresh Aguzzi	COL1A1 KO	0	0	0	631932	556.12	120.03	140.69	606.39	823256	COL1A1	0
COL1A1	11261	HSC131ScreenD8001000_20221010_200023	NX10428827_10-10-22_20-01-16	72	6	12	F	12	F-12	11261	8	3	3	1	1	NA	626.99	769760	129.68	F-12_NX10428827_10-10-22_20-01-16	rep6	IDT fresh Aguzzi	COL1A1 KO	0	0	0	769760	626.99	129.68	140.69	606.39	823256	COL1A1	0
COL1A1	11262	HSC131ScreenD8001000_20221010_200023	NX10428827_10-10-22_20-01-16	72	6	12	F	12	F-12	11262	9	3	3	1	1	NA	402.43	452235	118.7	F-12_NX10428827_10-10-22_20-01-16	rep6	IDT fresh Aguzzi	COL1A1 KO	0	0	0	452235	402.43	118.7	140.69	606.39	823256	COL1A1	0
COL1A1	11263	HSC131ScreenD8001000_20221010_200023	NX10428827_10-10-22_20-01-16	72	6	12	F	12	F-12	11263	10	3	3	1	1	NA	1572.65	3394165	227.96	F-12_NX10428827_10-10-22_20-01-16	rep6	IDT fresh Aguzzi	COL1A1 KO	1	0	0	3394165	1572.65	227.96	140.69	606.39	823256	COL1A1	0
COL1A1	11264	HSC131ScreenD8001000_20221010_200023	NX10428827_10-10-22_20-01-16	72	6	12	F	12	F-12	11264	11	3	3	1	1	NA	631.32	733237	122.68	F-12_NX10428827_10-10-22_20-01-16	rep6	IDT fresh Aguzzi	COL1A1 KO	0	0	0	733237	631.32	122.68	140.69	606.39	823256	COL1A1	0
COL1A1	11265	HSC131ScreenD8001000_20221010_200023	NX10428827_10-10-22_20-01-16	72	6	12	F	12	F-12	11265	12	3	3	1	1	NA	216.64	241846	117.92	F-12_NX10428827_10-10-22_20-01-16	rep6	IDT fresh Aguzzi	COL1A1 KO	0	0	0	241846	216.64	117.92	140.69	606.39	823256	COL1A1	0
COL1A1	11266	HSC131ScreenD8001000_20221010_200023	NX10428827_10-10-22_20-01-16	72	6	12	F	12	F-12	11266	13	3	3	1	1	NA	367.05	409286	117.78	F-12_NX10428827_10-10-22_20-01-16	rep6	IDT fresh Aguzzi	COL1A1 KO	0	0	0	409286	367.05	117.78	140.69	606.39	823256	COL1A1	0
COL1A1	11267	HSC131ScreenD8001000_20221010_200023	NX10428827_10-10-22_20-01-16	72	6	12	F	12	F-12	11267	14	3	3	1	1	NA	363.98	416543	120.88	F-12_NX10428827_10-10-22_20-01-16	rep6	IDT fresh Aguzzi	COL1A1 KO	0	0	0	416543	363.98	120.88	140.69	606.39	823256	COL1A1	0
COL1A1	11268	HSC131ScreenD8001000_20221010_200023	NX10428827_10-10-22_20-01-16	72	6	12	F	12	F-12	11268	15	3	3	1	1	NA	959.92	1129577	124.29	F-12_NX10428827_10-10-22_20-01-16	rep6	IDT fresh Aguzzi	COL1A1 KO	0	0	0	1129577	959.92	124.29	140.69	606.39	823256	COL1A1	0
COL1A1	11269	HSC131ScreenD8001000_20221010_200023	NX10428827_10-10-22_20-01-16	72	6	12	F	12	F-12	11269	16	3	3	1	1	NA	573.12	658372	121.34	F-12_NX10428827_10-10-22_20-01-16	rep6	IDT fresh Aguzzi	COL1A1 KO	0	0	0	658372	573.12	121.34	140.69	606.39	823256	COL1A1	0
COL1A1	11270	HSC131ScreenD8001000_20221010_200023	NX10428827_10-10-22_20-01-16	72	6	12	F	12	F-12	11270	17	3	3	1	1	NA	710.22	807706	120.12	F-12_NX10428827_10-10-22_20-01-16	rep6	IDT fresh Aguzzi	COL1A1 KO	0	0	0	807706	710.22	120.12	140.69	606.39	823256	COL1A1	0
COL1A1	11271	HSC131ScreenD8001000_20221010_200023	NX10428827_10-10-22_20-01-16	72	6	12	F	12	F-12	11271	18	3	3	1	1	NA	825.14	997736	127.72	F-12_NX10428827_10-10-22_20-01-16	rep6	IDT fresh Aguzzi	COL1A1 KO	0	0	0	997736	825.14	127.72	140.69	606.39	823256	COL1A1	0
COL1A1	11272	HSC131ScreenD8001000_20221010_200023	NX10428827_10-10-22_20-01-16	72	6	12	F	12	F-12	11272	19	3	3	1	1	NA	267.02	299596	118.51	F-12_NX10428827_10-10-22_20-01-16	rep6	IDT fresh Aguzzi	COL1A1 KO	0	0	0	299596	267.02	118.51	140.69	606.39	823256	COL1A1	0
COL1A1	11273	HSC131ScreenD8001000_20221010_200023	NX10428827_10-10-22_20-01-16	72	6	12	F	12	F-12	11273	20	3	3	1	1	NA	269.13	327612	128.58	F-12_NX10428827_10-10-22_20-01-16	rep6	IDT fresh Aguzzi	COL1A1 KO	0	0	0	327612	269.13	128.58	140.69	606.39	823256	COL1A1	0
COL1A1	12058	HSC131ScreenD8001000_20221010_200023	NX10428827_10-10-22_20-01-16	72	6	12	F	12	F-12	12058	0	4	4	1	1	NA	139.74	178364	134.82	F-12_NX10428827_10-10-22_20-01-16	rep6	IDT fresh Aguzzi	COL1A1 KO	0	0	0	178364	139.74	134.82	140.69	606.39	823256	COL1A1	0
COL1A1	12059	HSC131ScreenD8001000_20221010_200023	NX10428827_10-10-22_20-01-16	72	6	12	F	12	F-12	12059	1	4	4	1	1	NA	170.06	218083	135.46	F-12_NX10428827_10-10-22_20-01-16	rep6	IDT fresh Aguzzi	COL1A1 KO	0	0	0	218083	170.06	135.46	140.69	606.39	823256	COL1A1	0
COL1A1	12060	HSC131ScreenD8001000_20221010_200023	NX10428827_10-10-22_20-01-16	72	6	12	F	12	F-12	12060	2	4	4	1	1	NA	154	174915	119.97	F-12_NX10428827_10-10-22_20-01-16	rep6	IDT fresh Aguzzi	COL1A1 KO	0	0	0	174915	154	119.97	140.69	606.39	823256	COL1A1	0
COL1A1	12061	HSC131ScreenD8001000_20221010_200023	NX10428827_10-10-22_20-01-16	72	6	12	F	12	F-12	12061	3	4	4	1	1	NA	150.83	181283	126.95	F-12_NX10428827_10-10-22_20-01-16	rep6	IDT fresh Aguzzi	COL1A1 KO	0	0	0	181283	150.83	126.95	140.69	606.39	823256	COL1A1	0
COL1A1	12062	HSC131ScreenD8001000_20221010_200023	NX10428827_10-10-22_20-01-16	72	6	12	F	12	F-12	12062	4	4	4	1	1	NA	159.07	181711	120.66	F-12_NX10428827_10-10-22_20-01-16	rep6	IDT fresh Aguzzi	COL1A1 KO	0	0	0	181711	159.07	120.66	140.69	606.39	823256	COL1A1	0
COL1A1	12063	HSC131ScreenD8001000_20221010_200023	NX10428827_10-10-22_20-01-16	72	6	12	F	12	F-12	12063	5	4	4	1	1	NA	219.81	296253	142.36	F-12_NX10428827_10-10-22_20-01-16	rep6	IDT fresh Aguzzi	COL1A1 KO	0	0	0	296253	219.81	142.36	140.69	606.39	823256	COL1A1	0
COL1A1	12064	HSC131ScreenD8001000_20221010_200023	NX10428827_10-10-22_20-01-16	72	6	12	F	12	F-12	12064	6	4	4	1	1	NA	169.63	198337	123.5	F-12_NX10428827_10-10-22_20-01-16	rep6	IDT fresh Aguzzi	COL1A1 KO	0	0	0	198337	169.63	123.5	140.69	606.39	823256	COL1A1	0
COL1A1	12065	HSC131ScreenD8001000_20221010_200023	NX10428827_10-10-22_20-01-16	72	6	12	F	12	F-12	12065	7	4	4	1	1	NA	150.3	166390	116.93	F-12_NX10428827_10-10-22_20-01-16	rep6	IDT fresh Aguzzi	COL1A1 KO	0	0	0	166390	150.3	116.93	140.69	606.39	823256	COL1A1	0
COL1A1	12066	HSC131ScreenD8001000_20221010_200023	NX10428827_10-10-22_20-01-16	72	6	12	F	12	F-12	12066	8	4	4	1	1	NA	156.85	183390	123.49	F-12_NX10428827_10-10-22_20-01-16	rep6	IDT fresh Aguzzi	COL1A1 KO	0	0	0	183390	156.85	123.49	140.69	606.39	823256	COL1A1	0
COL1A1	12067	HSC131ScreenD8001000_20221010_200023	NX10428827_10-10-22_20-01-16	72	6	12	F	12	F-12	12067	9	4	4	1	1	NA	134.67	153908	120.71	F-12_NX10428827_10-10-22_20-01-16	rep6	IDT fresh Aguzzi	COL1A1 KO	0	0	0	153908	134.67	120.71	140.69	606.39	823256	COL1A1	0
COL1A1	12068	HSC131ScreenD8001000_20221010_200023	NX10428827_10-10-22_20-01-16	72	6	12	F	12	F-12	12068	10	4	4	1	1	NA	176.39	209903	125.69	F-12_NX10428827_10-10-22_20-01-16	rep6	IDT fresh Aguzzi	COL1A1 KO	0	0	0	209903	176.39	125.69	140.69	606.39	823256	COL1A1	0
COL1A1	12069	HSC131ScreenD8001000_20221010_200023	NX10428827_10-10-22_20-01-16	72	6	12	F	12	F-12	12069	11	4	4	1	1	NA	147.24	165113	118.45	F-12_NX10428827_10-10-22_20-01-16	rep6	IDT fresh Aguzzi	COL1A1 KO	0	0	0	165113	147.24	118.45	140.69	606.39	823256	COL1A1	0
COL1A1	12070	HSC131ScreenD8001000_20221010_200023	NX10428827_10-10-22_20-01-16	72	6	12	F	12	F-12	12070	12	4	4	1	1	NA	186.01	240812	136.75	F-12_NX10428827_10-10-22_20-01-16	rep6	IDT fresh Aguzzi	COL1A1 KO	0	0	0	240812	186.01	136.75	140.69	606.39	823256	COL1A1	0
COL1A1	12071	HSC131ScreenD8001000_20221010_200023	NX10428827_10-10-22_20-01-16	72	6	12	F	12	F-12	12071	13	4	4	1	1	NA	147.98	176072	125.68	F-12_NX10428827_10-10-22_20-01-16	rep6	IDT fresh Aguzzi	COL1A1 KO	0	0	0	176072	147.98	125.68	140.69	606.39	823256	COL1A1	0
COL1A1	12072	HSC131ScreenD8001000_20221010_200023	NX10428827_10-10-22_20-01-16	72	6	12	F	12	F-12	12072	14	4	4	1	1	NA	163.19	186520	120.72	F-12_NX10428827_10-10-22_20-01-16	rep6	IDT fresh Aguzzi	COL1A1 KO	0	0	0	186520	163.19	120.72	140.69	606.39	823256	COL1A1	0
COL1A1	12073	HSC131ScreenD8001000_20221010_200023	NX10428827_10-10-22_20-01-16	72	6	12	F	12	F-12	12073	15	4	4	1	1	NA	173.86	209054	127.01	F-12_NX10428827_10-10-22_20-01-16	rep6	IDT fresh Aguzzi	COL1A1 KO	0	0	0	209054	173.86	127.01	140.69	606.39	823256	COL1A1	0
COL1A1	12074	HSC131ScreenD8001000_20221010_200023	NX10428827_10-10-22_20-01-16	72	6	12	F	12	F-12	12074	16	4	4	1	1	NA	171.11	224655	138.68	F-12_NX10428827_10-10-22_20-01-16	rep6	IDT fresh Aguzzi	COL1A1 KO	0	0	0	224655	171.11	138.68	140.69	606.39	823256	COL1A1	0
COL1A1	12075	HSC131ScreenD8001000_20221010_200023	NX10428827_10-10-22_20-01-16	72	6	12	F	12	F-12	12075	17	4	4	1	1	NA	153.26	187874	129.48	F-12_NX10428827_10-10-22_20-01-16	rep6	IDT fresh Aguzzi	COL1A1 KO	0	0	0	187874	153.26	129.48	140.69	606.39	823256	COL1A1	0
COL1A1	12076	HSC131ScreenD8001000_20221010_200023	NX10428827_10-10-22_20-01-16	72	6	12	F	12	F-12	12076	18	4	4	1	1	NA	126.43	145168	121.28	F-12_NX10428827_10-10-22_20-01-16	rep6	IDT fresh Aguzzi	COL1A1 KO	0	0	0	145168	126.43	121.28	140.69	606.39	823256	COL1A1	0
COL1A1	16703	HSC131ScreenD8001000_20221010_200023	NX10428827_10-10-22_20-01-16	72	6	12	F	12	F-12	16703	0	5	5	1	1	NA	797.89	4907766	649.69	F-12_NX10428827_10-10-22_20-01-16	rep6	IDT fresh Aguzzi	COL1A1 KO	1	1	1	4907766	797.89	649.69	140.69	606.39	823256	COL1A1	1
COL1A1	16704	HSC131ScreenD8001000_20221010_200023	NX10428827_10-10-22_20-01-16	72	6	12	F	12	F-12	16704	1	5	5	1	1	NA	1062.9	3790510	376.68	F-12_NX10428827_10-10-22_20-01-16	rep6	IDT fresh Aguzzi	COL1A1 KO	1	1	0	3790510	1062.9	376.68	140.69	606.39	823256	COL1A1	0
COL1A1	16705	HSC131ScreenD8001000_20221010_200023	NX10428827_10-10-22_20-01-16	72	6	12	F	12	F-12	16705	2	5	5	1	1	NA	155.69	206419	140.04	F-12_NX10428827_10-10-22_20-01-16	rep6	IDT fresh Aguzzi	COL1A1 KO	0	0	0	206419	155.69	140.04	140.69	606.39	823256	COL1A1	0
COL1A1	16706	HSC131ScreenD8001000_20221010_200023	NX10428827_10-10-22_20-01-16	72	6	12	F	12	F-12	16706	3	5	5	1	1	NA	744.76	3501487	496.59	F-12_NX10428827_10-10-22_20-01-16	rep6	IDT fresh Aguzzi	COL1A1 KO	1	1	1	3501487	744.76	496.59	140.69	606.39	823256	COL1A1	1
COL1A1	16707	HSC131ScreenD8001000_20221010_200023	NX10428827_10-10-22_20-01-16	72	6	12	F	12	F-12	16707	4	5	5	1	1	NA	535.62	624387	123.13	F-12_NX10428827_10-10-22_20-01-16	rep6	IDT fresh Aguzzi	COL1A1 KO	0	0	0	624387	535.62	123.13	140.69	606.39	823256	COL1A1	0
COL1A1	16708	HSC131ScreenD8001000_20221010_200023	NX10428827_10-10-22_20-01-16	72	6	12	F	12	F-12	16708	5	5	5	1	1	NA	753.42	1636841	229.47	F-12_NX10428827_10-10-22_20-01-16	rep6	IDT fresh Aguzzi	COL1A1 KO	1	0	0	1636841	753.42	229.47	140.69	606.39	823256	COL1A1	0
COL1A1	16709	HSC131ScreenD8001000_20221010_200023	NX10428827_10-10-22_20-01-16	72	6	12	F	12	F-12	16709	6	5	5	1	1	NA	879.33	1146108	137.67	F-12_NX10428827_10-10-22_20-01-16	rep6	IDT fresh Aguzzi	COL1A1 KO	0	0	0	1146108	879.33	137.67	140.69	606.39	823256	COL1A1	0
COL1A1	16710	HSC131ScreenD8001000_20221010_200023	NX10428827_10-10-22_20-01-16	72	6	12	F	12	F-12	16710	7	5	5	1	1	NA	1110.65	1412954	134.38	F-12_NX10428827_10-10-22_20-01-16	rep6	IDT fresh Aguzzi	COL1A1 KO	0	0	0	1412954	1110.65	134.38	140.69	606.39	823256	COL1A1	0
COL1A1	16711	HSC131ScreenD8001000_20221010_200023	NX10428827_10-10-22_20-01-16	72	6	12	F	12	F-12	16711	8	5	5	1	1	NA	2651.08	3426464	136.52	F-12_NX10428827_10-10-22_20-01-16	rep6	IDT fresh Aguzzi	COL1A1 KO	0	0	0	3426464	2651.08	136.52	140.69	606.39	823256	COL1A1	0
COL1A1	16712	HSC131ScreenD8001000_20221010_200023	NX10428827_10-10-22_20-01-16	72	6	12	F	12	F-12	16712	9	5	5	1	1	NA	3327.29	7422793	235.64	F-12_NX10428827_10-10-22_20-01-16	rep6	IDT fresh Aguzzi	COL1A1 KO	1	0	0	7422793	3327.29	235.64	140.69	606.39	823256	COL1A1	0
COL1A1	16713	HSC131ScreenD8001000_20221010_200023	NX10428827_10-10-22_20-01-16	72	6	12	F	12	F-12	16713	10	5	5	1	1	NA	1080.12	1535382	150.14	F-12_NX10428827_10-10-22_20-01-16	rep6	IDT fresh Aguzzi	COL1A1 KO	0	0	0	1535382	1080.12	150.14	140.69	606.39	823256	COL1A1	0
COL1A1	16714	HSC131ScreenD8001000_20221010_200023	NX10428827_10-10-22_20-01-16	72	6	12	F	12	F-12	16714	11	5	5	1	1	NA	1035.34	1328555	135.54	F-12_NX10428827_10-10-22_20-01-16	rep6	IDT fresh Aguzzi	COL1A1 KO	0	0	0	1328555	1035.34	135.54	140.69	606.39	823256	COL1A1	0
COL1A1	16715	HSC131ScreenD8001000_20221010_200023	NX10428827_10-10-22_20-01-16	72	6	12	F	12	F-12	16715	12	5	5	1	1	NA	396.73	808396	215.23	F-12_NX10428827_10-10-22_20-01-16	rep6	IDT fresh Aguzzi	COL1A1 KO	0	0	0	808396	396.73	215.23	140.69	606.39	823256	COL1A1	0
COL1A1	16716	HSC131ScreenD8001000_20221010_200023	NX10428827_10-10-22_20-01-16	72	6	12	F	12	F-12	16716	13	5	5	1	1	NA	2079.12	2767493	140.6	F-12_NX10428827_10-10-22_20-01-16	rep6	IDT fresh Aguzzi	COL1A1 KO	0	0	0	2767493	2079.12	140.6	140.69	606.39	823256	COL1A1	0
COL1A1	16717	HSC131ScreenD8001000_20221010_200023	NX10428827_10-10-22_20-01-16	72	6	12	F	12	F-12	16717	14	5	5	1	1	NA	956.54	1287987	142.22	F-12_NX10428827_10-10-22_20-01-16	rep6	IDT fresh Aguzzi	COL1A1 KO	0	0	0	1287987	956.54	142.22	140.69	606.39	823256	COL1A1	0
COL1A1	16718	HSC131ScreenD8001000_20221010_200023	NX10428827_10-10-22_20-01-16	72	6	12	F	12	F-12	16718	15	5	5	1	1	NA	859.58	1109645	136.35	F-12_NX10428827_10-10-22_20-01-16	rep6	IDT fresh Aguzzi	COL1A1 KO	0	0	0	1109645	859.58	136.35	140.69	606.39	823256	COL1A1	0
COL1A1	16719	HSC131ScreenD8001000_20221010_200023	NX10428827_10-10-22_20-01-16	72	6	12	F	12	F-12	16719	16	5	5	1	1	NA	825.35	959868	122.84	F-12_NX10428827_10-10-22_20-01-16	rep6	IDT fresh Aguzzi	COL1A1 KO	0	0	0	959868	825.35	122.84	140.69	606.39	823256	COL1A1	0
COL1A1	16720	HSC131ScreenD8001000_20221010_200023	NX10428827_10-10-22_20-01-16	72	6	12	F	12	F-12	16720	17	5	5	1	1	NA	575.97	816902	149.81	F-12_NX10428827_10-10-22_20-01-16	rep6	IDT fresh Aguzzi	COL1A1 KO	0	0	0	816902	575.97	149.81	140.69	606.39	823256	COL1A1	0
COL1A1	16721	HSC131ScreenD8001000_20221010_200023	NX10428827_10-10-22_20-01-16	72	6	12	F	12	F-12	16721	18	5	5	1	1	NA	437.08	521700	126.08	F-12_NX10428827_10-10-22_20-01-16	rep6	IDT fresh Aguzzi	COL1A1 KO	0	0	0	521700	437.08	126.08	140.69	606.39	823256	COL1A1	0
COL1A1	16722	HSC131ScreenD8001000_20221010_200023	NX10428827_10-10-22_20-01-16	72	6	12	F	12	F-12	16722	19	5	5	1	1	NA	296.07	382324	136.4	F-12_NX10428827_10-10-22_20-01-16	rep6	IDT fresh Aguzzi	COL1A1 KO	0	0	0	382324	296.07	136.4	140.69	606.39	823256	COL1A1	0
COL1A1	16723	HSC131ScreenD8001000_20221010_200023	NX10428827_10-10-22_20-01-16	72	6	12	F	12	F-12	16723	20	5	5	1	1	NA	951.79	1470901	163.23	F-12_NX10428827_10-10-22_20-01-16	rep6	IDT fresh Aguzzi	COL1A1 KO	0	0	0	1470901	951.79	163.23	140.69	606.39	823256	COL1A1	0
COL1A1	16724	HSC131ScreenD8001000_20221010_200023	NX10428827_10-10-22_20-01-16	72	6	12	F	12	F-12	16724	21	5	5	1	1	NA	909.85	1156842	134.3	F-12_NX10428827_10-10-22_20-01-16	rep6	IDT fresh Aguzzi	COL1A1 KO	0	0	0	1156842	909.85	134.3	140.69	606.39	823256	COL1A1	0
COL1A1	16725	HSC131ScreenD8001000_20221010_200023	NX10428827_10-10-22_20-01-16	72	6	12	F	12	F-12	16725	22	5	5	1	1	NA	1002.28	1188051	125.2	F-12_NX10428827_10-10-22_20-01-16	rep6	IDT fresh Aguzzi	COL1A1 KO	0	0	0	1188051	1002.28	125.2	140.69	606.39	823256	COL1A1	0
COL1A1	16726	HSC131ScreenD8001000_20221010_200023	NX10428827_10-10-22_20-01-16	72	6	12	F	12	F-12	16726	23	5	5	1	1	NA	735.26	1013421	145.59	F-12_NX10428827_10-10-22_20-01-16	rep6	IDT fresh Aguzzi	COL1A1 KO	0	0	0	1013421	735.26	145.59	140.69	606.39	823256	COL1A1	0
COL1A1	16727	HSC131ScreenD8001000_20221010_200023	NX10428827_10-10-22_20-01-16	72	6	12	F	12	F-12	16727	24	5	5	1	1	NA	1073.57	4818235	474.05	F-12_NX10428827_10-10-22_20-01-16	rep6	IDT fresh Aguzzi	COL1A1 KO	1	1	1	4818235	1073.57	474.05	140.69	606.39	823256	COL1A1	1
COL1A1	16728	HSC131ScreenD8001000_20221010_200023	NX10428827_10-10-22_20-01-16	72	6	12	F	12	F-12	16728	25	5	5	1	1	NA	1150.26	1375315	126.29	F-12_NX10428827_10-10-22_20-01-16	rep6	IDT fresh Aguzzi	COL1A1 KO	0	0	0	1375315	1150.26	126.29	140.69	606.39	823256	COL1A1	0
COL1A1	16729	HSC131ScreenD8001000_20221010_200023	NX10428827_10-10-22_20-01-16	72	6	12	F	12	F-12	16729	26	5	5	1	1	NA	596.15	760272	134.7	F-12_NX10428827_10-10-22_20-01-16	rep6	IDT fresh Aguzzi	COL1A1 KO	0	0	0	760272	596.15	134.7	140.69	606.39	823256	COL1A1	0
COL1A1	16730	HSC131ScreenD8001000_20221010_200023	NX10428827_10-10-22_20-01-16	72	6	12	F	12	F-12	16730	27	5	5	1	1	NA	603.22	718925	125.88	F-12_NX10428827_10-10-22_20-01-16	rep6	IDT fresh Aguzzi	COL1A1 KO	0	0	0	718925	603.22	125.88	140.69	606.39	823256	COL1A1	0
COL1A1	16731	HSC131ScreenD8001000_20221010_200023	NX10428827_10-10-22_20-01-16	72	6	12	F	12	F-12	16731	28	5	5	1	1	NA	845.21	4421758	552.58	F-12_NX10428827_10-10-22_20-01-16	rep6	IDT fresh Aguzzi	COL1A1 KO	1	1	1	4421758	845.21	552.58	140.69	606.39	823256	COL1A1	1
COL1A1	16732	HSC131ScreenD8001000_20221010_200023	NX10428827_10-10-22_20-01-16	72	6	12	F	12	F-12	16732	29	5	5	1	1	NA	183.05	227741	131.41	F-12_NX10428827_10-10-22_20-01-16	rep6	IDT fresh Aguzzi	COL1A1 KO	0	0	0	227741	183.05	131.41	140.69	606.39	823256	COL1A1	0
COL1A1	16733	HSC131ScreenD8001000_20221010_200023	NX10428827_10-10-22_20-01-16	72	6	12	F	12	F-12	16733	30	5	5	1	1	NA	3100.83	3643681	124.12	F-12_NX10428827_10-10-22_20-01-16	rep6	IDT fresh Aguzzi	COL1A1 KO	0	0	0	3643681	3100.83	124.12	140.69	606.39	823256	COL1A1	0
COL1A1	16734	HSC131ScreenD8001000_20221010_200023	NX10428827_10-10-22_20-01-16	72	6	12	F	12	F-12	16734	31	5	5	1	1	NA	840.14	1905798	239.6	F-12_NX10428827_10-10-22_20-01-16	rep6	IDT fresh Aguzzi	COL1A1 KO	1	0	0	1905798	840.14	239.6	140.69	606.39	823256	COL1A1	0
COL1A1	16735	HSC131ScreenD8001000_20221010_200023	NX10428827_10-10-22_20-01-16	72	6	12	F	12	F-12	16735	32	5	5	1	1	NA	289.52	371705	135.61	F-12_NX10428827_10-10-22_20-01-16	rep6	IDT fresh Aguzzi	COL1A1 KO	0	0	0	371705	289.52	135.61	140.69	606.39	823256	COL1A1	0
COL1A1	16736	HSC131ScreenD8001000_20221010_200023	NX10428827_10-10-22_20-01-16	72	6	12	F	12	F-12	16736	33	5	5	1	1	NA	1231.59	1703611	146.11	F-12_NX10428827_10-10-22_20-01-16	rep6	IDT fresh Aguzzi	COL1A1 KO	0	0	0	1703611	1231.59	146.11	140.69	606.39	823256	COL1A1	0
COL1A1	16737	HSC131ScreenD8001000_20221010_200023	NX10428827_10-10-22_20-01-16	72	6	12	F	12	F-12	16737	34	5	5	1	1	NA	1405.76	1821799	136.88	F-12_NX10428827_10-10-22_20-01-16	rep6	IDT fresh Aguzzi	COL1A1 KO	0	0	0	1821799	1405.76	136.88	140.69	606.39	823256	COL1A1	0
COL1A1	16738	HSC131ScreenD8001000_20221010_200023	NX10428827_10-10-22_20-01-16	72	6	12	F	12	F-12	16738	35	5	5	1	1	NA	1347.25	1848560	144.93	F-12_NX10428827_10-10-22_20-01-16	rep6	IDT fresh Aguzzi	COL1A1 KO	0	0	0	1848560	1347.25	144.93	140.69	606.39	823256	COL1A1	0
COL1A1	16739	HSC131ScreenD8001000_20221010_200023	NX10428827_10-10-22_20-01-16	72	6	12	F	12	F-12	16739	36	5	5	1	1	NA	3192.3	4101006	135.69	F-12_NX10428827_10-10-22_20-01-16	rep6	IDT fresh Aguzzi	COL1A1 KO	0	0	0	4101006	3192.3	135.69	140.69	606.39	823256	COL1A1	0
COL1A1	16740	HSC131ScreenD8001000_20221010_200023	NX10428827_10-10-22_20-01-16	72	6	12	F	12	F-12	16740	37	5	5	1	1	NA	932.99	1092779	123.72	F-12_NX10428827_10-10-22_20-01-16	rep6	IDT fresh Aguzzi	COL1A1 KO	0	0	0	1092779	932.99	123.72	140.69	606.39	823256	COL1A1	0
COL1A1	16741	HSC131ScreenD8001000_20221010_200023	NX10428827_10-10-22_20-01-16	72	6	12	F	12	F-12	16741	38	5	5	1	1	NA	1215.53	2703832	234.95	F-12_NX10428827_10-10-22_20-01-16	rep6	IDT fresh Aguzzi	COL1A1 KO	1	0	0	2703832	1215.53	234.95	140.69	606.39	823256	COL1A1	0
COL1A1	16742	HSC131ScreenD8001000_20221010_200023	NX10428827_10-10-22_20-01-16	72	6	12	F	12	F-12	16742	39	5	5	1	1	NA	479.54	1325570	291.98	F-12_NX10428827_10-10-22_20-01-16	rep6	IDT fresh Aguzzi	COL1A1 KO	1	0	0	1325570	479.54	291.98	140.69	606.39	823256	COL1A1	0
COL1A1	16743	HSC131ScreenD8001000_20221010_200023	NX10428827_10-10-22_20-01-16	72	6	12	F	12	F-12	16743	40	5	5	1	1	NA	2161.09	3694753	180.58	F-12_NX10428827_10-10-22_20-01-16	rep6	IDT fresh Aguzzi	COL1A1 KO	0	0	0	3694753	2161.09	180.58	140.69	606.39	823256	COL1A1	0
COL1A1	16744	HSC131ScreenD8001000_20221010_200023	NX10428827_10-10-22_20-01-16	72	6	12	F	12	F-12	16744	41	5	5	1	1	NA	894.96	1045158	123.35	F-12_NX10428827_10-10-22_20-01-16	rep6	IDT fresh Aguzzi	COL1A1 KO	0	0	0	1045158	894.96	123.35	140.69	606.39	823256	COL1A1	0
COL1A1	16745	HSC131ScreenD8001000_20221010_200023	NX10428827_10-10-22_20-01-16	72	6	12	F	12	F-12	16745	42	5	5	1	1	NA	394.51	481655	128.96	F-12_NX10428827_10-10-22_20-01-16	rep6	IDT fresh Aguzzi	COL1A1 KO	0	0	0	481655	394.51	128.96	140.69	606.39	823256	COL1A1	0
COL1A1	16746	HSC131ScreenD8001000_20221010_200023	NX10428827_10-10-22_20-01-16	72	6	12	F	12	F-12	16746	43	5	5	1	1	NA	972.91	1191241	129.33	F-12_NX10428827_10-10-22_20-01-16	rep6	IDT fresh Aguzzi	COL1A1 KO	0	0	0	1191241	972.91	129.33	140.69	606.39	823256	COL1A1	0
COL1A1	16747	HSC131ScreenD8001000_20221010_200023	NX10428827_10-10-22_20-01-16	72	6	12	F	12	F-12	16747	44	5	5	1	1	NA	288.15	353420	129.55	F-12_NX10428827_10-10-22_20-01-16	rep6	IDT fresh Aguzzi	COL1A1 KO	0	0	0	353420	288.15	129.55	140.69	606.39	823256	COL1A1	0
COL1A1	16748	HSC131ScreenD8001000_20221010_200023	NX10428827_10-10-22_20-01-16	72	6	12	F	12	F-12	16748	45	5	5	1	1	NA	1211.2	1483990	129.41	F-12_NX10428827_10-10-22_20-01-16	rep6	IDT fresh Aguzzi	COL1A1 KO	0	0	0	1483990	1211.2	129.41	140.69	606.39	823256	COL1A1	0
COL1A1	5112	HSC131ScreenD8001000_20221010_200023	NX10428827_10-10-22_20-01-16	13	2	1	B	1	B-01	5112	22	4	4	1	1	NA	2445.32	3095168	133.69	B-01_NX10428827_10-10-22_20-01-16	rep5	IDT fresh Aguzzi	COL1A1 KO	0	0	0	3095168	2445.32	133.69	140.69	606.39	823256	COL1A1	0
COL1A1	5113	HSC131ScreenD8001000_20221010_200023	NX10428827_10-10-22_20-01-16	13	2	1	B	1	B-01	5113	23	4	4	1	1	NA	823.35	1078284	138.33	B-01_NX10428827_10-10-22_20-01-16	rep5	IDT fresh Aguzzi	COL1A1 KO	0	0	0	1078284	823.35	138.33	140.69	606.39	823256	COL1A1	0
COL1A1	5114	HSC131ScreenD8001000_20221010_200023	NX10428827_10-10-22_20-01-16	13	2	1	B	1	B-01	5114	24	4	4	1	1	NA	1055.19	1320104	132.14	B-01_NX10428827_10-10-22_20-01-16	rep5	IDT fresh Aguzzi	COL1A1 KO	0	0	0	1320104	1055.19	132.14	140.69	606.39	823256	COL1A1	0
COL1A1	5115	HSC131ScreenD8001000_20221010_200023	NX10428827_10-10-22_20-01-16	13	2	1	B	1	B-01	5115	25	4	4	1	1	NA	581.36	729318	132.51	B-01_NX10428827_10-10-22_20-01-16	rep5	IDT fresh Aguzzi	COL1A1 KO	0	0	0	729318	581.36	132.51	140.69	606.39	823256	COL1A1	0
COL1A1	5116	HSC131ScreenD8001000_20221010_200023	NX10428827_10-10-22_20-01-16	13	2	1	B	1	B-01	5116	26	4	4	1	1	NA	896.23	1107034	130.47	B-01_NX10428827_10-10-22_20-01-16	rep5	IDT fresh Aguzzi	COL1A1 KO	0	0	0	1107034	896.23	130.47	140.69	606.39	823256	COL1A1	0
COL1A1	5117	HSC131ScreenD8001000_20221010_200023	NX10428827_10-10-22_20-01-16	13	2	1	B	1	B-01	5117	27	4	4	1	1	NA	385.64	7338595	2010.02	B-01_NX10428827_10-10-22_20-01-16	rep5	IDT fresh Aguzzi	COL1A1 KO	1	1	1	7338595	385.64	2010.02	140.69	606.39	823256	COL1A1	1
COL1A1	5118	HSC131ScreenD8001000_20221010_200023	NX10428827_10-10-22_20-01-16	13	2	1	B	1	B-01	5118	28	4	4	1	1	NA	2509.44	3341833	140.66	B-01_NX10428827_10-10-22_20-01-16	rep5	IDT fresh Aguzzi	COL1A1 KO	0	0	0	3341833	2509.44	140.66	140.69	606.39	823256	COL1A1	0
COL1A1	5119	HSC131ScreenD8001000_20221010_200023	NX10428827_10-10-22_20-01-16	13	2	1	B	1	B-01	5119	29	4	4	1	1	NA	856.94	1131125	139.42	B-01_NX10428827_10-10-22_20-01-16	rep5	IDT fresh Aguzzi	COL1A1 KO	0	0	0	1131125	856.94	139.42	140.69	606.39	823256	COL1A1	0
COL1A1	5120	HSC131ScreenD8001000_20221010_200023	NX10428827_10-10-22_20-01-16	13	2	1	B	1	B-01	5120	30	4	4	1	1	NA	203.86	255470	132.37	B-01_NX10428827_10-10-22_20-01-16	rep5	IDT fresh Aguzzi	COL1A1 KO	0	0	0	255470	203.86	132.37	140.69	606.39	823256	COL1A1	0
COL1A1	5121	HSC131ScreenD8001000_20221010_200023	NX10428827_10-10-22_20-01-16	13	2	1	B	1	B-01	5121	31	4	4	1	1	NA	246.32	300579	128.89	B-01_NX10428827_10-10-22_20-01-16	rep5	IDT fresh Aguzzi	COL1A1 KO	0	0	0	300579	246.32	128.89	140.69	606.39	823256	COL1A1	0
COL1A1	5122	HSC131ScreenD8001000_20221010_200023	NX10428827_10-10-22_20-01-16	13	2	1	B	1	B-01	5122	32	4	4	1	1	NA	630.58	840901	140.85	B-01_NX10428827_10-10-22_20-01-16	rep5	IDT fresh Aguzzi	COL1A1 KO	0	0	0	840901	630.58	140.85	140.69	606.39	823256	COL1A1	0
COL1A1	5123	HSC131ScreenD8001000_20221010_200023	NX10428827_10-10-22_20-01-16	13	2	1	B	1	B-01	5123	33	4	4	1	1	NA	680.01	9326382	1448.65	B-01_NX10428827_10-10-22_20-01-16	rep5	IDT fresh Aguzzi	COL1A1 KO	1	1	1	9326382	680.01	1448.65	140.69	606.39	823256	COL1A1	1
COL1A1	5124	HSC131ScreenD8001000_20221010_200023	NX10428827_10-10-22_20-01-16	13	2	1	B	1	B-01	5124	34	4	4	1	1	NA	1203.6	6936952	608.77	B-01_NX10428827_10-10-22_20-01-16	rep5	IDT fresh Aguzzi	COL1A1 KO	1	1	1	6936952	1203.6	608.77	140.69	606.39	823256	COL1A1	1
COL1A1	5125	HSC131ScreenD8001000_20221010_200023	NX10428827_10-10-22_20-01-16	13	2	1	B	1	B-01	5125	35	4	4	1	1	NA	545.87	630262	121.95	B-01_NX10428827_10-10-22_20-01-16	rep5	IDT fresh Aguzzi	COL1A1 KO	0	0	0	630262	545.87	121.95	140.69	606.39	823256	COL1A1	0
COL1A1	5126	HSC131ScreenD8001000_20221010_200023	NX10428827_10-10-22_20-01-16	13	2	1	B	1	B-01	5126	36	4	4	1	1	NA	353.95	1764161	526.46	B-01_NX10428827_10-10-22_20-01-16	rep5	IDT fresh Aguzzi	COL1A1 KO	1	1	1	1764161	353.95	526.46	140.69	606.39	823256	COL1A1	1
COL1A1	5127	HSC131ScreenD8001000_20221010_200023	NX10428827_10-10-22_20-01-16	13	2	1	B	1	B-01	5127	37	4	4	1	1	NA	868.24	1066010	129.68	B-01_NX10428827_10-10-22_20-01-16	rep5	IDT fresh Aguzzi	COL1A1 KO	0	0	0	1066010	868.24	129.68	140.69	606.39	823256	COL1A1	0
COL1A1	5128	HSC131ScreenD8001000_20221010_200023	NX10428827_10-10-22_20-01-16	13	2	1	B	1	B-01	5128	38	4	4	1	1	NA	438.98	544878	131.11	B-01_NX10428827_10-10-22_20-01-16	rep5	IDT fresh Aguzzi	COL1A1 KO	0	0	0	544878	438.98	131.11	140.69	606.39	823256	COL1A1	0
COL1A1	13361	HSC131ScreenD8001000_20221010_200023	NX10428827_10-10-22_20-01-16	13	2	1	B	1	B-01	13361	0	5	5	1	1	NA	224.14	277832	130.93	B-01_NX10428827_10-10-22_20-01-16	rep5	IDT fresh Aguzzi	COL1A1 KO	0	0	0	277832	224.14	130.93	140.69	606.39	823256	COL1A1	0
COL1A1	13362	HSC131ScreenD8001000_20221010_200023	NX10428827_10-10-22_20-01-16	13	2	1	B	1	B-01	13362	1	5	5	1	1	NA	227.94	258278	119.68	B-01_NX10428827_10-10-22_20-01-16	rep5	IDT fresh Aguzzi	COL1A1 KO	0	0	0	258278	227.94	119.68	140.69	606.39	823256	COL1A1	0
COL1A1	13363	HSC131ScreenD8001000_20221010_200023	NX10428827_10-10-22_20-01-16	13	2	1	B	1	B-01	13363	2	5	5	1	1	NA	1518.47	2132463	148.33	B-01_NX10428827_10-10-22_20-01-16	rep5	IDT fresh Aguzzi	COL1A1 KO	0	0	0	2132463	1518.47	148.33	140.69	606.39	823256	COL1A1	0
COL1A1	11816	HSC131ScreenD8003000_20221010_211007	NX10428829_10-10-22_21-11-01	72	6	12	F	12	F-12	11816	19	4	4	1	1	NA	286.24	345484	127.48	F-12_NX10428829_10-10-22_21-11-01	rep8	IDT fresh Aguzzi	COL1A1 KO	0	0	0	345484	286.24	127.48	140.69	606.39	823256	COL1A1	0
COL1A1	11817	HSC131ScreenD8003000_20221010_211007	NX10428829_10-10-22_21-11-01	72	6	12	F	12	F-12	11817	20	4	4	1	1	NA	231.74	338942	154.49	F-12_NX10428829_10-10-22_21-11-01	rep8	IDT fresh Aguzzi	COL1A1 KO	0	0	0	338942	231.74	154.49	140.69	606.39	823256	COL1A1	0
COL1A1	11818	HSC131ScreenD8003000_20221010_211007	NX10428829_10-10-22_21-11-01	72	6	12	F	12	F-12	11818	21	4	4	1	1	NA	1409.14	1773361	132.93	F-12_NX10428829_10-10-22_21-11-01	rep8	IDT fresh Aguzzi	COL1A1 KO	0	0	0	1773361	1409.14	132.93	140.69	606.39	823256	COL1A1	0
COL1A1	11819	HSC131ScreenD8003000_20221010_211007	NX10428829_10-10-22_21-11-01	72	6	12	F	12	F-12	11819	22	4	4	1	1	NA	1039.24	1908994	194.02	F-12_NX10428829_10-10-22_21-11-01	rep8	IDT fresh Aguzzi	COL1A1 KO	0	0	0	1908994	1039.24	194.02	140.69	606.39	823256	COL1A1	0
COL1A1	11820	HSC131ScreenD8003000_20221010_211007	NX10428829_10-10-22_21-11-01	72	6	12	F	12	F-12	11820	23	4	4	1	1	NA	391.66	552823	149.09	F-12_NX10428829_10-10-22_21-11-01	rep8	IDT fresh Aguzzi	COL1A1 KO	0	0	0	552823	391.66	149.09	140.69	606.39	823256	COL1A1	0
COL1A1	11821	HSC131ScreenD8003000_20221010_211007	NX10428829_10-10-22_21-11-01	72	6	12	F	12	F-12	11821	24	4	4	1	1	NA	147.98	194861	139.09	F-12_NX10428829_10-10-22_21-11-01	rep8	IDT fresh Aguzzi	COL1A1 KO	0	0	0	194861	147.98	139.09	140.69	606.39	823256	COL1A1	0
COL1A1	11822	HSC131ScreenD8003000_20221010_211007	NX10428829_10-10-22_21-11-01	72	6	12	F	12	F-12	11822	25	4	4	1	1	NA	817.85	1036566	133.87	F-12_NX10428829_10-10-22_21-11-01	rep8	IDT fresh Aguzzi	COL1A1 KO	0	0	0	1036566	817.85	133.87	140.69	606.39	823256	COL1A1	0
COL1A1	11823	HSC131ScreenD8003000_20221010_211007	NX10428829_10-10-22_21-11-01	72	6	12	F	12	F-12	11823	26	4	4	1	1	NA	383.21	505600	139.36	F-12_NX10428829_10-10-22_21-11-01	rep8	IDT fresh Aguzzi	COL1A1 KO	0	0	0	505600	383.21	139.36	140.69	606.39	823256	COL1A1	0
COL1A1	11824	HSC131ScreenD8003000_20221010_211007	NX10428829_10-10-22_21-11-01	72	6	12	F	12	F-12	11824	27	4	4	1	1	NA	1213.84	2006880	174.63	F-12_NX10428829_10-10-22_21-11-01	rep8	IDT fresh Aguzzi	COL1A1 KO	0	0	0	2006880	1213.84	174.63	140.69	606.39	823256	COL1A1	0
COL1A1	11825	HSC131ScreenD8003000_20221010_211007	NX10428829_10-10-22_21-11-01	72	6	12	F	12	F-12	11825	28	4	4	1	1	NA	139.74	199597	150.87	F-12_NX10428829_10-10-22_21-11-01	rep8	IDT fresh Aguzzi	COL1A1 KO	0	0	0	199597	139.74	150.87	140.69	606.39	823256	COL1A1	0
COL1A1	11826	HSC131ScreenD8003000_20221010_211007	NX10428829_10-10-22_21-11-01	72	6	12	F	12	F-12	11826	29	4	4	1	1	NA	738.85	1000401	143.02	F-12_NX10428829_10-10-22_21-11-01	rep8	IDT fresh Aguzzi	COL1A1 KO	0	0	0	1000401	738.85	143.02	140.69	606.39	823256	COL1A1	0
COL1A1	11827	HSC131ScreenD8003000_20221010_211007	NX10428829_10-10-22_21-11-01	72	6	12	F	12	F-12	11827	30	4	4	1	1	NA	4981.49	20276733	429.94	F-12_NX10428829_10-10-22_21-11-01	rep8	IDT fresh Aguzzi	COL1A1 KO	1	1	1	20276733	4981.49	429.94	140.69	606.39	823256	COL1A1	1
COL1A1	11828	HSC131ScreenD8003000_20221010_211007	NX10428829_10-10-22_21-11-01	72	6	12	F	12	F-12	11828	31	4	4	1	1	NA	510.06	693284	143.57	F-12_NX10428829_10-10-22_21-11-01	rep8	IDT fresh Aguzzi	COL1A1 KO	0	0	0	693284	510.06	143.57	140.69	606.39	823256	COL1A1	0
COL1A1	11829	HSC131ScreenD8003000_20221010_211007	NX10428829_10-10-22_21-11-01	72	6	12	F	12	F-12	11829	32	4	4	1	1	NA	990.97	1402966	149.54	F-12_NX10428829_10-10-22_21-11-01	rep8	IDT fresh Aguzzi	COL1A1 KO	0	0	0	1402966	990.97	149.54	140.69	606.39	823256	COL1A1	0
COL1A1	11830	HSC131ScreenD8003000_20221010_211007	NX10428829_10-10-22_21-11-01	72	6	12	F	12	F-12	11830	33	4	4	1	1	NA	556.12	689719	131	F-12_NX10428829_10-10-22_21-11-01	rep8	IDT fresh Aguzzi	COL1A1 KO	0	0	0	689719	556.12	131	140.69	606.39	823256	COL1A1	0
COL1A1	11831	HSC131ScreenD8003000_20221010_211007	NX10428829_10-10-22_21-11-01	72	6	12	F	12	F-12	11831	34	4	4	1	1	NA	493.27	599923	128.46	F-12_NX10428829_10-10-22_21-11-01	rep8	IDT fresh Aguzzi	COL1A1 KO	0	0	0	599923	493.27	128.46	140.69	606.39	823256	COL1A1	0
COL1A1	11832	HSC131ScreenD8003000_20221010_211007	NX10428829_10-10-22_21-11-01	72	6	12	F	12	F-12	11832	35	4	4	1	1	NA	999.11	2074731	219.34	F-12_NX10428829_10-10-22_21-11-01	rep8	IDT fresh Aguzzi	COL1A1 KO	0	0	0	2074731	999.11	219.34	140.69	606.39	823256	COL1A1	0
COL1A1	11833	HSC131ScreenD8003000_20221010_211007	NX10428829_10-10-22_21-11-01	72	6	12	F	12	F-12	11833	36	4	4	1	1	NA	1269.61	2826635	235.16	F-12_NX10428829_10-10-22_21-11-01	rep8	IDT fresh Aguzzi	COL1A1 KO	1	0	0	2826635	1269.61	235.16	140.69	606.39	823256	COL1A1	0
COL1A1	11834	HSC131ScreenD8003000_20221010_211007	NX10428829_10-10-22_21-11-01	72	6	12	F	12	F-12	11834	37	4	4	1	1	NA	2211.58	2987040	142.66	F-12_NX10428829_10-10-22_21-11-01	rep8	IDT fresh Aguzzi	COL1A1 KO	0	0	0	2987040	2211.58	142.66	140.69	606.39	823256	COL1A1	0
COL1A1	11835	HSC131ScreenD8003000_20221010_211007	NX10428829_10-10-22_21-11-01	72	6	12	F	12	F-12	11835	38	4	4	1	1	NA	623.5	1519399	257.39	F-12_NX10428829_10-10-22_21-11-01	rep8	IDT fresh Aguzzi	COL1A1 KO	1	0	0	1519399	623.5	257.39	140.69	606.39	823256	COL1A1	0
COL1A1	11836	HSC131ScreenD8003000_20221010_211007	NX10428829_10-10-22_21-11-01	72	6	12	F	12	F-12	11836	39	4	4	1	1	NA	752.16	1557252	218.68	F-12_NX10428829_10-10-22_21-11-01	rep8	IDT fresh Aguzzi	COL1A1 KO	0	0	0	1557252	752.16	218.68	140.69	606.39	823256	COL1A1	0
COL1A1	11837	HSC131ScreenD8003000_20221010_211007	NX10428829_10-10-22_21-11-01	72	6	12	F	12	F-12	11837	40	4	4	1	1	NA	563.19	772604	144.9	F-12_NX10428829_10-10-22_21-11-01	rep8	IDT fresh Aguzzi	COL1A1 KO	0	0	0	772604	563.19	144.9	140.69	606.39	823256	COL1A1	0
COL1A1	11838	HSC131ScreenD8003000_20221010_211007	NX10428829_10-10-22_21-11-01	72	6	12	F	12	F-12	11838	41	4	4	1	1	NA	279.38	429349	162.32	F-12_NX10428829_10-10-22_21-11-01	rep8	IDT fresh Aguzzi	COL1A1 KO	0	0	0	429349	279.38	162.32	140.69	606.39	823256	COL1A1	0
COL1A1	11839	HSC131ScreenD8003000_20221010_211007	NX10428829_10-10-22_21-11-01	72	6	12	F	12	F-12	11839	42	4	4	1	1	NA	493.06	753689	161.46	F-12_NX10428829_10-10-22_21-11-01	rep8	IDT fresh Aguzzi	COL1A1 KO	0	0	0	753689	493.06	161.46	140.69	606.39	823256	COL1A1	0
COL1A1	11840	HSC131ScreenD8003000_20221010_211007	NX10428829_10-10-22_21-11-01	72	6	12	F	12	F-12	11840	43	4	4	1	1	NA	1366.89	2871334	221.88	F-12_NX10428829_10-10-22_21-11-01	rep8	IDT fresh Aguzzi	COL1A1 KO	0	0	0	2871334	1366.89	221.88	140.69	606.39	823256	COL1A1	0
COL1A1	11841	HSC131ScreenD8003000_20221010_211007	NX10428829_10-10-22_21-11-01	72	6	12	F	12	F-12	11841	44	4	4	1	1	NA	867.71	1452631	176.83	F-12_NX10428829_10-10-22_21-11-01	rep8	IDT fresh Aguzzi	COL1A1 KO	0	0	0	1452631	867.71	176.83	140.69	606.39	823256	COL1A1	0
COL1A1	11842	HSC131ScreenD8003000_20221010_211007	NX10428829_10-10-22_21-11-01	72	6	12	F	12	F-12	11842	45	4	4	1	1	NA	278.32	342972	130.16	F-12_NX10428829_10-10-22_21-11-01	rep8	IDT fresh Aguzzi	COL1A1 KO	0	0	0	342972	278.32	130.16	140.69	606.39	823256	COL1A1	0
COL1A1	11843	HSC131ScreenD8003000_20221010_211007	NX10428829_10-10-22_21-11-01	72	6	12	F	12	F-12	11843	46	4	4	1	1	NA	684.13	816946	126.13	F-12_NX10428829_10-10-22_21-11-01	rep8	IDT fresh Aguzzi	COL1A1 KO	0	0	0	816946	684.13	126.13	140.69	606.39	823256	COL1A1	0
COL1A1	11844	HSC131ScreenD8003000_20221010_211007	NX10428829_10-10-22_21-11-01	72	6	12	F	12	F-12	11844	47	4	4	1	1	NA	571.96	850880	157.13	F-12_NX10428829_10-10-22_21-11-01	rep8	IDT fresh Aguzzi	COL1A1 KO	0	0	0	850880	571.96	157.13	140.69	606.39	823256	COL1A1	0
COL1A1	11845	HSC131ScreenD8003000_20221010_211007	NX10428829_10-10-22_21-11-01	72	6	12	F	12	F-12	11845	48	4	4	1	1	NA	143.23	179115	132.09	F-12_NX10428829_10-10-22_21-11-01	rep8	IDT fresh Aguzzi	COL1A1 KO	0	0	0	179115	143.23	132.09	140.69	606.39	823256	COL1A1	0
COL1A1	11846	HSC131ScreenD8003000_20221010_211007	NX10428829_10-10-22_21-11-01	72	6	12	F	12	F-12	11846	49	4	4	1	1	NA	1138.43	2150824	199.56	F-12_NX10428829_10-10-22_21-11-01	rep8	IDT fresh Aguzzi	COL1A1 KO	0	0	0	2150824	1138.43	199.56	140.69	606.39	823256	COL1A1	0
COL1A1	11847	HSC131ScreenD8003000_20221010_211007	NX10428829_10-10-22_21-11-01	72	6	12	F	12	F-12	11847	50	4	4	1	1	NA	163.19	185956	120.36	F-12_NX10428829_10-10-22_21-11-01	rep8	IDT fresh Aguzzi	COL1A1 KO	0	0	0	185956	163.19	120.36	140.69	606.39	823256	COL1A1	0
COL1A1	11848	HSC131ScreenD8003000_20221010_211007	NX10428829_10-10-22_21-11-01	72	6	12	F	12	F-12	11848	51	4	4	1	1	NA	399.05	504953	133.66	F-12_NX10428829_10-10-22_21-11-01	rep8	IDT fresh Aguzzi	COL1A1 KO	0	0	0	504953	399.05	133.66	140.69	606.39	823256	COL1A1	0
COL1A1	13397	HSC131ScreenD8001000_20221010_200023	NX10428827_10-10-22_20-01-16	13	2	1	B	1	B-01	13397	36	5	5	1	1	NA	320.78	400219	131.78	B-01_NX10428827_10-10-22_20-01-16	rep5	IDT fresh Aguzzi	COL1A1 KO	0	0	0	400219	320.78	131.78	140.69	606.39	823256	COL1A1	0
COL1A1	11850	HSC131ScreenD8003000_20221010_211007	NX10428829_10-10-22_21-11-01	72	6	12	F	12	F-12	11850	53	4	4	1	1	NA	589.18	706385	126.64	F-12_NX10428829_10-10-22_21-11-01	rep8	IDT fresh Aguzzi	COL1A1 KO	0	0	0	706385	589.18	126.64	140.69	606.39	823256	COL1A1	0
COL1A1	11851	HSC131ScreenD8003000_20221010_211007	NX10428829_10-10-22_21-11-01	72	6	12	F	12	F-12	11851	54	4	4	1	1	NA	475	600551	133.54	F-12_NX10428829_10-10-22_21-11-01	rep8	IDT fresh Aguzzi	COL1A1 KO	0	0	0	600551	475	133.54	140.69	606.39	823256	COL1A1	0
COL1A1	11852	HSC131ScreenD8003000_20221010_211007	NX10428829_10-10-22_21-11-01	72	6	12	F	12	F-12	11852	55	4	4	1	1	NA	659.1	1160587	185.99	F-12_NX10428829_10-10-22_21-11-01	rep8	IDT fresh Aguzzi	COL1A1 KO	0	0	0	1160587	659.1	185.99	140.69	606.39	823256	COL1A1	0
COL1A1	11853	HSC131ScreenD8003000_20221010_211007	NX10428829_10-10-22_21-11-01	72	6	12	F	12	F-12	11853	56	4	4	1	1	NA	580.62	744490	135.44	F-12_NX10428829_10-10-22_21-11-01	rep8	IDT fresh Aguzzi	COL1A1 KO	0	0	0	744490	580.62	135.44	140.69	606.39	823256	COL1A1	0
COL1A1	11854	HSC131ScreenD8003000_20221010_211007	NX10428829_10-10-22_21-11-01	72	6	12	F	12	F-12	11854	57	4	4	1	1	NA	353.53	494079	147.62	F-12_NX10428829_10-10-22_21-11-01	rep8	IDT fresh Aguzzi	COL1A1 KO	0	0	0	494079	353.53	147.62	140.69	606.39	823256	COL1A1	0
COL1A1	11855	HSC131ScreenD8003000_20221010_211007	NX10428829_10-10-22_21-11-01	72	6	12	F	12	F-12	11855	58	4	4	1	1	NA	1216.38	2678386	232.58	F-12_NX10428829_10-10-22_21-11-01	rep8	IDT fresh Aguzzi	COL1A1 KO	1	0	0	2678386	1216.38	232.58	140.69	606.39	823256	COL1A1	0
COL1A1	11856	HSC131ScreenD8003000_20221010_211007	NX10428829_10-10-22_21-11-01	72	6	12	F	12	F-12	11856	59	4	4	1	1	NA	2226.79	3524046	167.16	F-12_NX10428829_10-10-22_21-11-01	rep8	IDT fresh Aguzzi	COL1A1 KO	0	0	0	3524046	2226.79	167.16	140.69	606.39	823256	COL1A1	0
COL1A1	11857	HSC131ScreenD8003000_20221010_211007	NX10428829_10-10-22_21-11-01	72	6	12	F	12	F-12	11857	60	4	4	1	1	NA	251.07	330556	139.06	F-12_NX10428829_10-10-22_21-11-01	rep8	IDT fresh Aguzzi	COL1A1 KO	0	0	0	330556	251.07	139.06	140.69	606.39	823256	COL1A1	0
COL1A1	11858	HSC131ScreenD8003000_20221010_211007	NX10428829_10-10-22_21-11-01	72	6	12	F	12	F-12	11858	61	4	4	1	1	NA	878.17	1145863	137.82	F-12_NX10428829_10-10-22_21-11-01	rep8	IDT fresh Aguzzi	COL1A1 KO	0	0	0	1145863	878.17	137.82	140.69	606.39	823256	COL1A1	0
COL1A1	11859	HSC131ScreenD8003000_20221010_211007	NX10428829_10-10-22_21-11-01	72	6	12	F	12	F-12	11859	62	4	4	1	1	NA	346.13	437991	133.66	F-12_NX10428829_10-10-22_21-11-01	rep8	IDT fresh Aguzzi	COL1A1 KO	0	0	0	437991	346.13	133.66	140.69	606.39	823256	COL1A1	0
COL1A1	11860	HSC131ScreenD8003000_20221010_211007	NX10428829_10-10-22_21-11-01	72	6	12	F	12	F-12	11860	63	4	4	1	1	NA	185.69	236529	134.54	F-12_NX10428829_10-10-22_21-11-01	rep8	IDT fresh Aguzzi	COL1A1 KO	0	0	0	236529	185.69	134.54	140.69	606.39	823256	COL1A1	0
COL1A1	11861	HSC131ScreenD8003000_20221010_211007	NX10428829_10-10-22_21-11-01	72	6	12	F	12	F-12	11861	64	4	4	1	1	NA	615.48	854921	146.72	F-12_NX10428829_10-10-22_21-11-01	rep8	IDT fresh Aguzzi	COL1A1 KO	0	0	0	854921	615.48	146.72	140.69	606.39	823256	COL1A1	0
COL1A1	11862	HSC131ScreenD8003000_20221010_211007	NX10428829_10-10-22_21-11-01	72	6	12	F	12	F-12	11862	65	4	4	1	1	NA	672.09	1098126	172.58	F-12_NX10428829_10-10-22_21-11-01	rep8	IDT fresh Aguzzi	COL1A1 KO	0	0	0	1098126	672.09	172.58	140.69	606.39	823256	COL1A1	0
COL1A1	11863	HSC131ScreenD8003000_20221010_211007	NX10428829_10-10-22_21-11-01	72	6	12	F	12	F-12	11863	66	4	4	1	1	NA	1095.86	1283092	123.67	F-12_NX10428829_10-10-22_21-11-01	rep8	IDT fresh Aguzzi	COL1A1 KO	0	0	0	1283092	1095.86	123.67	140.69	606.39	823256	COL1A1	0
COL1A1	11864	HSC131ScreenD8003000_20221010_211007	NX10428829_10-10-22_21-11-01	72	6	12	F	12	F-12	11864	67	4	4	1	1	NA	744.23	902438	128.08	F-12_NX10428829_10-10-22_21-11-01	rep8	IDT fresh Aguzzi	COL1A1 KO	0	0	0	902438	744.23	128.08	140.69	606.39	823256	COL1A1	0
COL1A1	11865	HSC131ScreenD8003000_20221010_211007	NX10428829_10-10-22_21-11-01	72	6	12	F	12	F-12	11865	68	4	4	1	1	NA	661	840592	134.32	F-12_NX10428829_10-10-22_21-11-01	rep8	IDT fresh Aguzzi	COL1A1 KO	0	0	0	840592	661	134.32	140.69	606.39	823256	COL1A1	0
COL1A1	11866	HSC131ScreenD8003000_20221010_211007	NX10428829_10-10-22_21-11-01	72	6	12	F	12	F-12	11866	69	4	4	1	1	NA	464.12	746629	169.92	F-12_NX10428829_10-10-22_21-11-01	rep8	IDT fresh Aguzzi	COL1A1 KO	0	0	0	746629	464.12	169.92	140.69	606.39	823256	COL1A1	0
COL1A1	11867	HSC131ScreenD8003000_20221010_211007	NX10428829_10-10-22_21-11-01	72	6	12	F	12	F-12	11867	70	4	4	1	1	NA	144.6	172558	126.05	F-12_NX10428829_10-10-22_21-11-01	rep8	IDT fresh Aguzzi	COL1A1 KO	0	0	0	172558	144.6	126.05	140.69	606.39	823256	COL1A1	0
COL1A1	11868	HSC131ScreenD8003000_20221010_211007	NX10428829_10-10-22_21-11-01	72	6	12	F	12	F-12	11868	71	4	4	1	1	NA	430.74	629598	154.39	F-12_NX10428829_10-10-22_21-11-01	rep8	IDT fresh Aguzzi	COL1A1 KO	0	0	0	629598	430.74	154.39	140.69	606.39	823256	COL1A1	0
COL1A1	11869	HSC131ScreenD8003000_20221010_211007	NX10428829_10-10-22_21-11-01	72	6	12	F	12	F-12	11869	72	4	4	1	1	NA	401.9	462107	121.45	F-12_NX10428829_10-10-22_21-11-01	rep8	IDT fresh Aguzzi	COL1A1 KO	0	0	0	462107	401.9	121.45	140.69	606.39	823256	COL1A1	0
COL1A1	6520	HSC131ScreenD8003000_20221010_211007	NX10428829_10-10-22_21-11-01	13	2	1	B	1	B-01	6520	26	3	3	1	1	NA	1422.35	1860886	138.19	B-01_NX10428829_10-10-22_21-11-01	rep7	IDT fresh Aguzzi	COL1A1 KO	0	0	0	1860886	1422.35	138.19	140.69	606.39	823256	COL1A1	0
COL1A1	6521	HSC131ScreenD8003000_20221010_211007	NX10428829_10-10-22_21-11-01	13	2	1	B	1	B-01	6521	27	3	3	1	1	NA	1345.77	1710121	134.22	B-01_NX10428829_10-10-22_21-11-01	rep7	IDT fresh Aguzzi	COL1A1 KO	0	0	0	1710121	1345.77	134.22	140.69	606.39	823256	COL1A1	0
COL1A1	6522	HSC131ScreenD8003000_20221010_211007	NX10428829_10-10-22_21-11-01	13	2	1	B	1	B-01	6522	28	3	3	1	1	NA	1330.66	1534756	121.83	B-01_NX10428829_10-10-22_21-11-01	rep7	IDT fresh Aguzzi	COL1A1 KO	0	0	0	1534756	1330.66	121.83	140.69	606.39	823256	COL1A1	0
COL1A1	6523	HSC131ScreenD8003000_20221010_211007	NX10428829_10-10-22_21-11-01	13	2	1	B	1	B-01	6523	29	3	3	1	1	NA	823.24	965290	123.85	B-01_NX10428829_10-10-22_21-11-01	rep7	IDT fresh Aguzzi	COL1A1 KO	0	0	0	965290	823.24	123.85	140.69	606.39	823256	COL1A1	0
COL1A1	6524	HSC131ScreenD8003000_20221010_211007	NX10428829_10-10-22_21-11-01	13	2	1	B	1	B-01	6524	30	3	3	1	1	NA	613.36	703100	121.08	B-01_NX10428829_10-10-22_21-11-01	rep7	IDT fresh Aguzzi	COL1A1 KO	0	0	0	703100	613.36	121.08	140.69	606.39	823256	COL1A1	0
COL1A1	6525	HSC131ScreenD8003000_20221010_211007	NX10428829_10-10-22_21-11-01	13	2	1	B	1	B-01	6525	31	3	3	1	1	NA	2185.28	2734913	132.19	B-01_NX10428829_10-10-22_21-11-01	rep7	IDT fresh Aguzzi	COL1A1 KO	0	0	0	2734913	2185.28	132.19	140.69	606.39	823256	COL1A1	0
COL1A1	6526	HSC131ScreenD8003000_20221010_211007	NX10428829_10-10-22_21-11-01	13	2	1	B	1	B-01	6526	32	3	3	1	1	NA	303.67	343256	119.39	B-01_NX10428829_10-10-22_21-11-01	rep7	IDT fresh Aguzzi	COL1A1 KO	0	0	0	343256	303.67	119.39	140.69	606.39	823256	COL1A1	0
COL1A1	4273	HSC131ScreenD8003000_20221010_211007	NX10428829_10-10-22_21-11-01	13	2	1	B	1	B-01	4273	0	4	4	1	1	NA	292.79	342318	123.49	B-01_NX10428829_10-10-22_21-11-01	rep7	IDT fresh Aguzzi	COL1A1 KO	0	0	0	342318	292.79	123.49	140.69	606.39	823256	COL1A1	0
COL1A1	4274	HSC131ScreenD8003000_20221010_211007	NX10428829_10-10-22_21-11-01	13	2	1	B	1	B-01	4274	1	4	4	1	1	NA	494.33	560997	119.87	B-01_NX10428829_10-10-22_21-11-01	rep7	IDT fresh Aguzzi	COL1A1 KO	0	0	0	560997	494.33	119.87	140.69	606.39	823256	COL1A1	0
COL1A1	4275	HSC131ScreenD8003000_20221010_211007	NX10428829_10-10-22_21-11-01	13	2	1	B	1	B-01	4275	2	4	4	1	1	NA	290.15	340645	124.01	B-01_NX10428829_10-10-22_21-11-01	rep7	IDT fresh Aguzzi	COL1A1 KO	0	0	0	340645	290.15	124.01	140.69	606.39	823256	COL1A1	0
COL1A1	4276	HSC131ScreenD8003000_20221010_211007	NX10428829_10-10-22_21-11-01	13	2	1	B	1	B-01	4276	3	4	4	1	1	NA	2039.3	2451072	126.95	B-01_NX10428829_10-10-22_21-11-01	rep7	IDT fresh Aguzzi	COL1A1 KO	0	0	0	2451072	2039.3	126.95	140.69	606.39	823256	COL1A1	0
COL1A1	4277	HSC131ScreenD8003000_20221010_211007	NX10428829_10-10-22_21-11-01	13	2	1	B	1	B-01	4277	4	4	4	1	1	NA	354.58	408764	121.76	B-01_NX10428829_10-10-22_21-11-01	rep7	IDT fresh Aguzzi	COL1A1 KO	0	0	0	408764	354.58	121.76	140.69	606.39	823256	COL1A1	0
COL1A1	4278	HSC131ScreenD8003000_20221010_211007	NX10428829_10-10-22_21-11-01	13	2	1	B	1	B-01	4278	5	4	4	1	1	NA	602.49	705470	123.68	B-01_NX10428829_10-10-22_21-11-01	rep7	IDT fresh Aguzzi	COL1A1 KO	0	0	0	705470	602.49	123.68	140.69	606.39	823256	COL1A1	0
COL1A1	4279	HSC131ScreenD8003000_20221010_211007	NX10428829_10-10-22_21-11-01	13	2	1	B	1	B-01	4279	6	4	4	1	1	NA	743.39	860735	122.3	B-01_NX10428829_10-10-22_21-11-01	rep7	IDT fresh Aguzzi	COL1A1 KO	0	0	0	860735	743.39	122.3	140.69	606.39	823256	COL1A1	0
COL1A1	4280	HSC131ScreenD8003000_20221010_211007	NX10428829_10-10-22_21-11-01	13	2	1	B	1	B-01	4280	7	4	4	1	1	NA	1573.5	1805457	121.2	B-01_NX10428829_10-10-22_21-11-01	rep7	IDT fresh Aguzzi	COL1A1 KO	0	0	0	1805457	1573.5	121.2	140.69	606.39	823256	COL1A1	0
COL1A1	4281	HSC131ScreenD8003000_20221010_211007	NX10428829_10-10-22_21-11-01	13	2	1	B	1	B-01	4281	8	4	4	1	1	NA	556.12	651094	123.66	B-01_NX10428829_10-10-22_21-11-01	rep7	IDT fresh Aguzzi	COL1A1 KO	0	0	0	651094	556.12	123.66	140.69	606.39	823256	COL1A1	0
COL1A1	4282	HSC131ScreenD8003000_20221010_211007	NX10428829_10-10-22_21-11-01	13	2	1	B	1	B-01	4282	9	4	4	1	1	NA	699.45	817231	123.41	B-01_NX10428829_10-10-22_21-11-01	rep7	IDT fresh Aguzzi	COL1A1 KO	0	0	0	817231	699.45	123.41	140.69	606.39	823256	COL1A1	0
COL1A1	4283	HSC131ScreenD8003000_20221010_211007	NX10428829_10-10-22_21-11-01	13	2	1	B	1	B-01	4283	10	4	4	1	1	NA	523.48	627518	126.62	B-01_NX10428829_10-10-22_21-11-01	rep7	IDT fresh Aguzzi	COL1A1 KO	0	0	0	627518	523.48	126.62	140.69	606.39	823256	COL1A1	0
COL1A1	4284	HSC131ScreenD8003000_20221010_211007	NX10428829_10-10-22_21-11-01	13	2	1	B	1	B-01	4284	11	4	4	1	1	NA	943.55	1114554	124.77	B-01_NX10428829_10-10-22_21-11-01	rep7	IDT fresh Aguzzi	COL1A1 KO	0	0	0	1114554	943.55	124.77	140.69	606.39	823256	COL1A1	0
COL1A1	4285	HSC131ScreenD8003000_20221010_211007	NX10428829_10-10-22_21-11-01	13	2	1	B	1	B-01	4285	12	4	4	1	1	NA	423.35	519346	129.58	B-01_NX10428829_10-10-22_21-11-01	rep7	IDT fresh Aguzzi	COL1A1 KO	0	0	0	519346	423.35	129.58	140.69	606.39	823256	COL1A1	0
COL1A1	4286	HSC131ScreenD8003000_20221010_211007	NX10428829_10-10-22_21-11-01	13	2	1	B	1	B-01	4286	13	4	4	1	1	NA	579.78	673102	122.63	B-01_NX10428829_10-10-22_21-11-01	rep7	IDT fresh Aguzzi	COL1A1 KO	0	0	0	673102	579.78	122.63	140.69	606.39	823256	COL1A1	0
COL1A1	4287	HSC131ScreenD8003000_20221010_211007	NX10428829_10-10-22_21-11-01	13	2	1	B	1	B-01	4287	14	4	4	1	1	NA	680.54	815530	126.58	B-01_NX10428829_10-10-22_21-11-01	rep7	IDT fresh Aguzzi	COL1A1 KO	0	0	0	815530	680.54	126.58	140.69	606.39	823256	COL1A1	0
COL1A1	4288	HSC131ScreenD8003000_20221010_211007	NX10428829_10-10-22_21-11-01	13	2	1	B	1	B-01	4288	15	4	4	1	1	NA	2633.02	4086469	163.93	B-01_NX10428829_10-10-22_21-11-01	rep7	IDT fresh Aguzzi	COL1A1 KO	0	0	0	4086469	2633.02	163.93	140.69	606.39	823256	COL1A1	0
COL1A1	4289	HSC131ScreenD8003000_20221010_211007	NX10428829_10-10-22_21-11-01	13	2	1	B	1	B-01	4289	16	4	4	1	1	NA	771.06	933693	127.9	B-01_NX10428829_10-10-22_21-11-01	rep7	IDT fresh Aguzzi	COL1A1 KO	0	0	0	933693	771.06	127.9	140.69	606.39	823256	COL1A1	0
COL1A1	4290	HSC131ScreenD8003000_20221010_211007	NX10428829_10-10-22_21-11-01	13	2	1	B	1	B-01	4290	17	4	4	1	1	NA	626.57	753513	127.03	B-01_NX10428829_10-10-22_21-11-01	rep7	IDT fresh Aguzzi	COL1A1 KO	0	0	0	753513	626.57	127.03	140.69	606.39	823256	COL1A1	0
COL1A1	4291	HSC131ScreenD8003000_20221010_211007	NX10428829_10-10-22_21-11-01	13	2	1	B	1	B-01	4291	18	4	4	1	1	NA	746.35	917861	129.9	B-01_NX10428829_10-10-22_21-11-01	rep7	IDT fresh Aguzzi	COL1A1 KO	0	0	0	917861	746.35	129.9	140.69	606.39	823256	COL1A1	0
COL1A1	4292	HSC131ScreenD8003000_20221010_211007	NX10428829_10-10-22_21-11-01	13	2	1	B	1	B-01	4292	19	4	4	1	1	NA	648.01	772928	125.99	B-01_NX10428829_10-10-22_21-11-01	rep7	IDT fresh Aguzzi	COL1A1 KO	0	0	0	772928	648.01	125.99	140.69	606.39	823256	COL1A1	0
COL1A1	4293	HSC131ScreenD8003000_20221010_211007	NX10428829_10-10-22_21-11-01	13	2	1	B	1	B-01	4293	20	4	4	1	1	NA	657.83	780305	125.29	B-01_NX10428829_10-10-22_21-11-01	rep7	IDT fresh Aguzzi	COL1A1 KO	0	0	0	780305	657.83	125.29	140.69	606.39	823256	COL1A1	0
COL1A1	4294	HSC131ScreenD8003000_20221010_211007	NX10428829_10-10-22_21-11-01	13	2	1	B	1	B-01	4294	21	4	4	1	1	NA	461.48	542961	124.28	B-01_NX10428829_10-10-22_21-11-01	rep7	IDT fresh Aguzzi	COL1A1 KO	0	0	0	542961	461.48	124.28	140.69	606.39	823256	COL1A1	0
COL1A1	4295	HSC131ScreenD8003000_20221010_211007	NX10428829_10-10-22_21-11-01	13	2	1	B	1	B-01	4295	22	4	4	1	1	NA	824.09	4188576	536.86	B-01_NX10428829_10-10-22_21-11-01	rep7	IDT fresh Aguzzi	COL1A1 KO	1	1	1	4188576	824.09	536.86	140.69	606.39	823256	COL1A1	1
COL1A1	4296	HSC131ScreenD8003000_20221010_211007	NX10428829_10-10-22_21-11-01	13	2	1	B	1	B-01	4296	23	4	4	1	1	NA	755.43	939456	131.36	B-01_NX10428829_10-10-22_21-11-01	rep7	IDT fresh Aguzzi	COL1A1 KO	0	0	0	939456	755.43	131.36	140.69	606.39	823256	COL1A1	0
COL1A1	4297	HSC131ScreenD8003000_20221010_211007	NX10428829_10-10-22_21-11-01	13	2	1	B	1	B-01	4297	24	4	4	1	1	NA	774.23	903068	123.2	B-01_NX10428829_10-10-22_21-11-01	rep7	IDT fresh Aguzzi	COL1A1 KO	0	0	0	903068	774.23	123.2	140.69	606.39	823256	COL1A1	0
COL1A1	4298	HSC131ScreenD8003000_20221010_211007	NX10428829_10-10-22_21-11-01	13	2	1	B	1	B-01	4298	25	4	4	1	1	NA	752.79	924911	129.78	B-01_NX10428829_10-10-22_21-11-01	rep7	IDT fresh Aguzzi	COL1A1 KO	0	0	0	924911	752.79	129.78	140.69	606.39	823256	COL1A1	0
COL1A1	4299	HSC131ScreenD8003000_20221010_211007	NX10428829_10-10-22_21-11-01	13	2	1	B	1	B-01	4299	26	4	4	1	1	NA	793.88	968759	128.89	B-01_NX10428829_10-10-22_21-11-01	rep7	IDT fresh Aguzzi	COL1A1 KO	0	0	0	968759	793.88	128.89	140.69	606.39	823256	COL1A1	0
COL1A1	4300	HSC131ScreenD8003000_20221010_211007	NX10428829_10-10-22_21-11-01	13	2	1	B	1	B-01	4300	27	4	4	1	1	NA	153.16	171072	117.98	B-01_NX10428829_10-10-22_21-11-01	rep7	IDT fresh Aguzzi	COL1A1 KO	0	0	0	171072	153.16	117.98	140.69	606.39	823256	COL1A1	0
COL1A1	4301	HSC131ScreenD8003000_20221010_211007	NX10428829_10-10-22_21-11-01	13	2	1	B	1	B-01	4301	28	4	4	1	1	NA	617.91	726045	124.11	B-01_NX10428829_10-10-22_21-11-01	rep7	IDT fresh Aguzzi	COL1A1 KO	0	0	0	726045	617.91	124.11	140.69	606.39	823256	COL1A1	0
COL1A1	4302	HSC131ScreenD8003000_20221010_211007	NX10428829_10-10-22_21-11-01	13	2	1	B	1	B-01	4302	29	4	4	1	1	NA	754.06	865739	121.27	B-01_NX10428829_10-10-22_21-11-01	rep7	IDT fresh Aguzzi	COL1A1 KO	0	0	0	865739	754.06	121.27	140.69	606.39	823256	COL1A1	0
COL1A1	4303	HSC131ScreenD8003000_20221010_211007	NX10428829_10-10-22_21-11-01	13	2	1	B	1	B-01	4303	30	4	4	1	1	NA	424.4	476669	118.63	B-01_NX10428829_10-10-22_21-11-01	rep7	IDT fresh Aguzzi	COL1A1 KO	0	0	0	476669	424.4	118.63	140.69	606.39	823256	COL1A1	0
COL1A1	4304	HSC131ScreenD8003000_20221010_211007	NX10428829_10-10-22_21-11-01	13	2	1	B	1	B-01	4304	31	4	4	1	1	NA	709.17	788600	117.46	B-01_NX10428829_10-10-22_21-11-01	rep7	IDT fresh Aguzzi	COL1A1 KO	0	0	0	788600	709.17	117.46	140.69	606.39	823256	COL1A1	0
COL1A1	4305	HSC131ScreenD8003000_20221010_211007	NX10428829_10-10-22_21-11-01	13	2	1	B	1	B-01	4305	32	4	4	1	1	NA	206.81	274707	140.3	B-01_NX10428829_10-10-22_21-11-01	rep7	IDT fresh Aguzzi	COL1A1 KO	0	0	0	274707	206.81	140.3	140.69	606.39	823256	COL1A1	0
COL1A1	14198	HSC131ScreenD8003000_20221010_211007	NX10428829_10-10-22_21-11-01	13	2	1	B	1	B-01	14198	0	5	5	1	1	NA	784.79	1011624	136.15	B-01_NX10428829_10-10-22_21-11-01	rep7	IDT fresh Aguzzi	COL1A1 KO	0	0	0	1011624	784.79	136.15	140.69	606.39	823256	COL1A1	0
COL1A1	14199	HSC131ScreenD8003000_20221010_211007	NX10428829_10-10-22_21-11-01	13	2	1	B	1	B-01	14199	1	5	5	1	1	NA	197.73	216734	115.78	B-01_NX10428829_10-10-22_21-11-01	rep7	IDT fresh Aguzzi	COL1A1 KO	0	0	0	216734	197.73	115.78	140.69	606.39	823256	COL1A1	0
COL1A1	14200	HSC131ScreenD8003000_20221010_211007	NX10428829_10-10-22_21-11-01	13	2	1	B	1	B-01	14200	2	5	5	1	1	NA	185.69	344400	195.9	B-01_NX10428829_10-10-22_21-11-01	rep7	IDT fresh Aguzzi	COL1A1 KO	0	0	0	344400	185.69	195.9	140.69	606.39	823256	COL1A1	0
COL1A1	14201	HSC131ScreenD8003000_20221010_211007	NX10428829_10-10-22_21-11-01	13	2	1	B	1	B-01	14201	3	5	5	1	1	NA	273.89	537767	207.39	B-01_NX10428829_10-10-22_21-11-01	rep7	IDT fresh Aguzzi	COL1A1 KO	0	0	0	537767	273.89	207.39	140.69	606.39	823256	COL1A1	0
COL1A1	14202	HSC131ScreenD8003000_20221010_211007	NX10428829_10-10-22_21-11-01	13	2	1	B	1	B-01	14202	4	5	5	1	1	NA	569.32	721552	133.87	B-01_NX10428829_10-10-22_21-11-01	rep7	IDT fresh Aguzzi	COL1A1 KO	0	0	0	721552	569.32	133.87	140.69	606.39	823256	COL1A1	0
COL1A1	14203	HSC131ScreenD8003000_20221010_211007	NX10428829_10-10-22_21-11-01	13	2	1	B	1	B-01	14203	5	5	5	1	1	NA	4497.3	28879292	678.27	B-01_NX10428829_10-10-22_21-11-01	rep7	IDT fresh Aguzzi	COL1A1 KO	1	1	1	28879292	4497.3	678.27	140.69	606.39	823256	COL1A1	1
COL1A1	14204	HSC131ScreenD8003000_20221010_211007	NX10428829_10-10-22_21-11-01	13	2	1	B	1	B-01	14204	6	5	5	1	1	NA	3760.04	35978563	1010.69	B-01_NX10428829_10-10-22_21-11-01	rep7	IDT fresh Aguzzi	COL1A1 KO	1	1	1	35978563	3760.04	1010.69	140.69	606.39	823256	COL1A1	1
COL1A1	14205	HSC131ScreenD8003000_20221010_211007	NX10428829_10-10-22_21-11-01	13	2	1	B	1	B-01	14205	7	5	5	1	1	NA	1018.23	1297733	134.62	B-01_NX10428829_10-10-22_21-11-01	rep7	IDT fresh Aguzzi	COL1A1 KO	0	0	0	1297733	1018.23	134.62	140.69	606.39	823256	COL1A1	0
COL1A1	14206	HSC131ScreenD8003000_20221010_211007	NX10428829_10-10-22_21-11-01	13	2	1	B	1	B-01	14206	8	5	5	1	1	NA	3859.64	54214180	1483.65	B-01_NX10428829_10-10-22_21-11-01	rep7	IDT fresh Aguzzi	COL1A1 KO	1	1	1	54214180	3859.64	1483.65	140.69	606.39	823256	COL1A1	1
COL1A1	14207	HSC131ScreenD8003000_20221010_211007	NX10428829_10-10-22_21-11-01	13	2	1	B	1	B-01	14207	9	5	5	1	1	NA	1766.26	5216875	311.98	B-01_NX10428829_10-10-22_21-11-01	rep7	IDT fresh Aguzzi	COL1A1 KO	1	0	0	5216875	1766.26	311.98	140.69	606.39	823256	COL1A1	0
COL1A1	14208	HSC131ScreenD8003000_20221010_211007	NX10428829_10-10-22_21-11-01	13	2	1	B	1	B-01	14208	10	5	5	1	1	NA	1292.32	9116526	745.12	B-01_NX10428829_10-10-22_21-11-01	rep7	IDT fresh Aguzzi	COL1A1 KO	1	1	1	9116526	1292.32	745.12	140.69	606.39	823256	COL1A1	1
COL1A1	14209	HSC131ScreenD8003000_20221010_211007	NX10428829_10-10-22_21-11-01	13	2	1	B	1	B-01	14209	11	5	5	1	1	NA	158.86	208728	138.78	B-01_NX10428829_10-10-22_21-11-01	rep7	IDT fresh Aguzzi	COL1A1 KO	0	0	0	208728	158.86	138.78	140.69	606.39	823256	COL1A1	0
COL1A1	14210	HSC131ScreenD8003000_20221010_211007	NX10428829_10-10-22_21-11-01	13	2	1	B	1	B-01	14210	12	5	5	1	1	NA	442.36	627102	149.74	B-01_NX10428829_10-10-22_21-11-01	rep7	IDT fresh Aguzzi	COL1A1 KO	0	0	0	627102	442.36	149.74	140.69	606.39	823256	COL1A1	0
COL1A1	14211	HSC131ScreenD8003000_20221010_211007	NX10428829_10-10-22_21-11-01	13	2	1	B	1	B-01	14211	13	5	5	1	1	NA	138.69	171879	130.91	B-01_NX10428829_10-10-22_21-11-01	rep7	IDT fresh Aguzzi	COL1A1 KO	0	0	0	171879	138.69	130.91	140.69	606.39	823256	COL1A1	0
COL1A1	14212	HSC131ScreenD8003000_20221010_211007	NX10428829_10-10-22_21-11-01	13	2	1	B	1	B-01	14212	14	5	5	1	1	NA	232.8	416948	189.18	B-01_NX10428829_10-10-22_21-11-01	rep7	IDT fresh Aguzzi	COL1A1 KO	0	0	0	416948	232.8	189.18	140.69	606.39	823256	COL1A1	0
COL1A1	14213	HSC131ScreenD8003000_20221010_211007	NX10428829_10-10-22_21-11-01	13	2	1	B	1	B-01	14213	15	5	5	1	1	NA	1531.14	2035226	140.4	B-01_NX10428829_10-10-22_21-11-01	rep7	IDT fresh Aguzzi	COL1A1 KO	0	0	0	2035226	1531.14	140.4	140.69	606.39	823256	COL1A1	0
COL1A1	14214	HSC131ScreenD8003000_20221010_211007	NX10428829_10-10-22_21-11-01	13	2	1	B	1	B-01	14214	16	5	5	1	1	NA	449.22	554661	130.42	B-01_NX10428829_10-10-22_21-11-01	rep7	IDT fresh Aguzzi	COL1A1 KO	0	0	0	554661	449.22	130.42	140.69	606.39	823256	COL1A1	0
COL1A1	14215	HSC131ScreenD8003000_20221010_211007	NX10428829_10-10-22_21-11-01	13	2	1	B	1	B-01	14215	17	5	5	1	1	NA	681.18	2227789	345.45	B-01_NX10428829_10-10-22_21-11-01	rep7	IDT fresh Aguzzi	COL1A1 KO	1	1	0	2227789	681.18	345.45	140.69	606.39	823256	COL1A1	0
COL1A1	14216	HSC131ScreenD8003000_20221010_211007	NX10428829_10-10-22_21-11-01	13	2	1	B	1	B-01	14216	18	5	5	1	1	NA	1735.95	10062463	612.26	B-01_NX10428829_10-10-22_21-11-01	rep7	IDT fresh Aguzzi	COL1A1 KO	1	1	1	10062463	1735.95	612.26	140.69	606.39	823256	COL1A1	1
COL1A1	14217	HSC131ScreenD8003000_20221010_211007	NX10428829_10-10-22_21-11-01	13	2	1	B	1	B-01	14217	19	5	5	1	1	NA	396.31	476541	127.01	B-01_NX10428829_10-10-22_21-11-01	rep7	IDT fresh Aguzzi	COL1A1 KO	0	0	0	476541	396.31	127.01	140.69	606.39	823256	COL1A1	0
COL1A1	14218	HSC131ScreenD8003000_20221010_211007	NX10428829_10-10-22_21-11-01	13	2	1	B	1	B-01	14218	20	5	5	1	1	NA	369.58	529623	151.36	B-01_NX10428829_10-10-22_21-11-01	rep7	IDT fresh Aguzzi	COL1A1 KO	0	0	0	529623	369.58	151.36	140.69	606.39	823256	COL1A1	0
COL1A1	14219	HSC131ScreenD8003000_20221010_211007	NX10428829_10-10-22_21-11-01	13	2	1	B	1	B-01	14219	21	5	5	1	1	NA	1142.55	1344235	124.27	B-01_NX10428829_10-10-22_21-11-01	rep7	IDT fresh Aguzzi	COL1A1 KO	0	0	0	1344235	1142.55	124.27	140.69	606.39	823256	COL1A1	0
COL1A1	14220	HSC131ScreenD8003000_20221010_211007	NX10428829_10-10-22_21-11-01	13	2	1	B	1	B-01	14220	22	5	5	1	1	NA	910.49	1351580	156.8	B-01_NX10428829_10-10-22_21-11-01	rep7	IDT fresh Aguzzi	COL1A1 KO	0	0	0	1351580	910.49	156.8	140.69	606.39	823256	COL1A1	0
COL1A1	14221	HSC131ScreenD8003000_20221010_211007	NX10428829_10-10-22_21-11-01	13	2	1	B	1	B-01	14221	23	5	5	1	1	NA	1949.2	2445703	132.53	B-01_NX10428829_10-10-22_21-11-01	rep7	IDT fresh Aguzzi	COL1A1 KO	0	0	0	2445703	1949.2	132.53	140.69	606.39	823256	COL1A1	0
COL1A1	14222	HSC131ScreenD8003000_20221010_211007	NX10428829_10-10-22_21-11-01	13	2	1	B	1	B-01	14222	24	5	5	1	1	NA	219.59	300672	144.62	B-01_NX10428829_10-10-22_21-11-01	rep7	IDT fresh Aguzzi	COL1A1 KO	0	0	0	300672	219.59	144.62	140.69	606.39	823256	COL1A1	0
COL1A1	14223	HSC131ScreenD8003000_20221010_211007	NX10428829_10-10-22_21-11-01	13	2	1	B	1	B-01	14223	25	5	5	1	1	NA	132.67	167149	133.08	B-01_NX10428829_10-10-22_21-11-01	rep7	IDT fresh Aguzzi	COL1A1 KO	0	0	0	167149	132.67	133.08	140.69	606.39	823256	COL1A1	0
COL1A1	14224	HSC131ScreenD8003000_20221010_211007	NX10428829_10-10-22_21-11-01	13	2	1	B	1	B-01	14224	26	5	5	1	1	NA	5448.24	6918111	134.12	B-01_NX10428829_10-10-22_21-11-01	rep7	IDT fresh Aguzzi	COL1A1 KO	0	0	0	6918111	5448.24	134.12	140.69	606.39	823256	COL1A1	0
COL1A1	14225	HSC131ScreenD8003000_20221010_211007	NX10428829_10-10-22_21-11-01	13	2	1	B	1	B-01	14225	27	5	5	1	1	NA	2364.42	3022243	135.01	B-01_NX10428829_10-10-22_21-11-01	rep7	IDT fresh Aguzzi	COL1A1 KO	0	0	0	3022243	2364.42	135.01	140.69	606.39	823256	COL1A1	0
COL1A1	14226	HSC131ScreenD8003000_20221010_211007	NX10428829_10-10-22_21-11-01	13	2	1	B	1	B-01	14226	28	5	5	1	1	NA	3065.77	32948310	1135.17	B-01_NX10428829_10-10-22_21-11-01	rep7	IDT fresh Aguzzi	COL1A1 KO	1	1	1	32948310	3065.77	1135.17	140.69	606.39	823256	COL1A1	1
COL1A1	14227	HSC131ScreenD8003000_20221010_211007	NX10428829_10-10-22_21-11-01	13	2	1	B	1	B-01	14227	29	5	5	1	1	NA	410.46	1341744	345.28	B-01_NX10428829_10-10-22_21-11-01	rep7	IDT fresh Aguzzi	COL1A1 KO	1	1	0	1341744	410.46	345.28	140.69	606.39	823256	COL1A1	0
COL1A1	14228	HSC131ScreenD8003000_20221010_211007	NX10428829_10-10-22_21-11-01	13	2	1	B	1	B-01	14228	30	5	5	1	1	NA	965.31	1386715	151.74	B-01_NX10428829_10-10-22_21-11-01	rep7	IDT fresh Aguzzi	COL1A1 KO	0	0	0	1386715	965.31	151.74	140.69	606.39	823256	COL1A1	0
COL1A1	14229	HSC131ScreenD8003000_20221010_211007	NX10428829_10-10-22_21-11-01	13	2	1	B	1	B-01	14229	31	5	5	1	1	NA	877.11	1199486	144.45	B-01_NX10428829_10-10-22_21-11-01	rep7	IDT fresh Aguzzi	COL1A1 KO	0	0	0	1199486	877.11	144.45	140.69	606.39	823256	COL1A1	0
COL1A1	14230	HSC131ScreenD8003000_20221010_211007	NX10428829_10-10-22_21-11-01	13	2	1	B	1	B-01	14230	32	5	5	1	1	NA	575.34	877026	161.01	B-01_NX10428829_10-10-22_21-11-01	rep7	IDT fresh Aguzzi	COL1A1 KO	0	0	0	877026	575.34	161.01	140.69	606.39	823256	COL1A1	0
COL1A1	14231	HSC131ScreenD8003000_20221010_211007	NX10428829_10-10-22_21-11-01	13	2	1	B	1	B-01	14231	33	5	5	1	1	NA	1147.93	1354255	124.61	B-01_NX10428829_10-10-22_21-11-01	rep7	IDT fresh Aguzzi	COL1A1 KO	0	0	0	1354255	1147.93	124.61	140.69	606.39	823256	COL1A1	0
COL1A1	14232	HSC131ScreenD8003000_20221010_211007	NX10428829_10-10-22_21-11-01	13	2	1	B	1	B-01	14232	34	5	5	1	1	NA	236.49	549259	245.31	B-01_NX10428829_10-10-22_21-11-01	rep7	IDT fresh Aguzzi	COL1A1 KO	1	0	0	549259	236.49	245.31	140.69	606.39	823256	COL1A1	0
COL1A1	14233	HSC131ScreenD8003000_20221010_211007	NX10428829_10-10-22_21-11-01	13	2	1	B	1	B-01	14233	35	5	5	1	1	NA	172.8	236005	144.26	B-01_NX10428829_10-10-22_21-11-01	rep7	IDT fresh Aguzzi	COL1A1 KO	0	0	0	236005	172.8	144.26	140.69	606.39	823256	COL1A1	0
COL1A1	14234	HSC131ScreenD8003000_20221010_211007	NX10428829_10-10-22_21-11-01	13	2	1	B	1	B-01	14234	36	5	5	1	1	NA	595.83	806700	143.01	B-01_NX10428829_10-10-22_21-11-01	rep7	IDT fresh Aguzzi	COL1A1 KO	0	0	0	806700	595.83	143.01	140.69	606.39	823256	COL1A1	0
COL1A1	14235	HSC131ScreenD8003000_20221010_211007	NX10428829_10-10-22_21-11-01	13	2	1	B	1	B-01	14235	37	5	5	1	1	NA	163.19	234434	151.74	B-01_NX10428829_10-10-22_21-11-01	rep7	IDT fresh Aguzzi	COL1A1 KO	0	0	0	234434	163.19	151.74	140.69	606.39	823256	COL1A1	0
COL1A1	14236	HSC131ScreenD8003000_20221010_211007	NX10428829_10-10-22_21-11-01	13	2	1	B	1	B-01	14236	38	5	5	1	1	NA	919.99	1096745	125.92	B-01_NX10428829_10-10-22_21-11-01	rep7	IDT fresh Aguzzi	COL1A1 KO	0	0	0	1096745	919.99	125.92	140.69	606.39	823256	COL1A1	0
COL1A1	14237	HSC131ScreenD8003000_20221010_211007	NX10428829_10-10-22_21-11-01	13	2	1	B	1	B-01	14237	39	5	5	1	1	NA	1391.29	1841975	139.84	B-01_NX10428829_10-10-22_21-11-01	rep7	IDT fresh Aguzzi	COL1A1 KO	0	0	0	1841975	1391.29	139.84	140.69	606.39	823256	COL1A1	0
COL1A1	14238	HSC131ScreenD8003000_20221010_211007	NX10428829_10-10-22_21-11-01	13	2	1	B	1	B-01	14238	40	5	5	1	1	NA	727.44	1055191	153.21	B-01_NX10428829_10-10-22_21-11-01	rep7	IDT fresh Aguzzi	COL1A1 KO	0	0	0	1055191	727.44	153.21	140.69	606.39	823256	COL1A1	0
COL1A1	14239	HSC131ScreenD8003000_20221010_211007	NX10428829_10-10-22_21-11-01	13	2	1	B	1	B-01	14239	41	5	5	1	1	NA	990.13	1278014	136.34	B-01_NX10428829_10-10-22_21-11-01	rep7	IDT fresh Aguzzi	COL1A1 KO	0	0	0	1278014	990.13	136.34	140.69	606.39	823256	COL1A1	0
COL1A1	14240	HSC131ScreenD8003000_20221010_211007	NX10428829_10-10-22_21-11-01	13	2	1	B	1	B-01	14240	42	5	5	1	1	NA	515.77	602731	123.43	B-01_NX10428829_10-10-22_21-11-01	rep7	IDT fresh Aguzzi	COL1A1 KO	0	0	0	602731	515.77	123.43	140.69	606.39	823256	COL1A1	0
COL1A1	14241	HSC131ScreenD8003000_20221010_211007	NX10428829_10-10-22_21-11-01	13	2	1	B	1	B-01	14241	43	5	5	1	1	NA	452.81	507086	118.28	B-01_NX10428829_10-10-22_21-11-01	rep7	IDT fresh Aguzzi	COL1A1 KO	0	0	0	507086	452.81	118.28	140.69	606.39	823256	COL1A1	0
COL1A1	14242	HSC131ScreenD8003000_20221010_211007	NX10428829_10-10-22_21-11-01	13	2	1	B	1	B-01	14242	44	5	5	1	1	NA	432.11	544631	133.13	B-01_NX10428829_10-10-22_21-11-01	rep7	IDT fresh Aguzzi	COL1A1 KO	0	0	0	544631	432.11	133.13	140.69	606.39	823256	COL1A1	0
COL1A1	14243	HSC131ScreenD8003000_20221010_211007	NX10428829_10-10-22_21-11-01	13	2	1	B	1	B-01	14243	45	5	5	1	1	NA	690.37	1023423	156.58	B-01_NX10428829_10-10-22_21-11-01	rep7	IDT fresh Aguzzi	COL1A1 KO	0	0	0	1023423	690.37	156.58	140.69	606.39	823256	COL1A1	0
COL1A1	14244	HSC131ScreenD8003000_20221010_211007	NX10428829_10-10-22_21-11-01	13	2	1	B	1	B-01	14244	46	5	5	1	1	NA	1398.05	1691235	127.78	B-01_NX10428829_10-10-22_21-11-01	rep7	IDT fresh Aguzzi	COL1A1 KO	0	0	0	1691235	1398.05	127.78	140.69	606.39	823256	COL1A1	0
COL1A1	14245	HSC131ScreenD8003000_20221010_211007	NX10428829_10-10-22_21-11-01	13	2	1	B	1	B-01	14245	47	5	5	1	1	NA	405.39	468849	122.16	B-01_NX10428829_10-10-22_21-11-01	rep7	IDT fresh Aguzzi	COL1A1 KO	0	0	0	468849	405.39	122.16	140.69	606.39	823256	COL1A1	0
COL1A1	14246	HSC131ScreenD8003000_20221010_211007	NX10428829_10-10-22_21-11-01	13	2	1	B	1	B-01	14246	48	5	5	1	1	NA	527.39	2062788	413.14	B-01_NX10428829_10-10-22_21-11-01	rep7	IDT fresh Aguzzi	COL1A1 KO	1	1	1	2062788	527.39	413.14	140.69	606.39	823256	COL1A1	1
COL1A1	14247	HSC131ScreenD8003000_20221010_211007	NX10428829_10-10-22_21-11-01	13	2	1	B	1	B-01	14247	49	5	5	1	1	NA	2055.15	2304434	118.44	B-01_NX10428829_10-10-22_21-11-01	rep7	IDT fresh Aguzzi	COL1A1 KO	0	0	0	2304434	2055.15	118.44	140.69	606.39	823256	COL1A1	0
COL1A1	14248	HSC131ScreenD8003000_20221010_211007	NX10428829_10-10-22_21-11-01	13	2	1	B	1	B-01	14248	50	5	5	1	1	NA	135.83	191382	148.82	B-01_NX10428829_10-10-22_21-11-01	rep7	IDT fresh Aguzzi	COL1A1 KO	0	0	0	191382	135.83	148.82	140.69	606.39	823256	COL1A1	0
COL1A1	14249	HSC131ScreenD8003000_20221010_211007	NX10428829_10-10-22_21-11-01	13	2	1	B	1	B-01	14249	51	5	5	1	1	NA	275.79	335616	128.54	B-01_NX10428829_10-10-22_21-11-01	rep7	IDT fresh Aguzzi	COL1A1 KO	0	0	0	335616	275.79	128.54	140.69	606.39	823256	COL1A1	0
COL1A1	14250	HSC131ScreenD8003000_20221010_211007	NX10428829_10-10-22_21-11-01	13	2	1	B	1	B-01	14250	52	5	5	1	1	NA	1339.43	1853575	146.17	B-01_NX10428829_10-10-22_21-11-01	rep7	IDT fresh Aguzzi	COL1A1 KO	0	0	0	1853575	1339.43	146.17	140.69	606.39	823256	COL1A1	0
COL1A1	14251	HSC131ScreenD8003000_20221010_211007	NX10428829_10-10-22_21-11-01	13	2	1	B	1	B-01	14251	53	5	5	1	1	NA	2987.29	28954169	1023.77	B-01_NX10428829_10-10-22_21-11-01	rep7	IDT fresh Aguzzi	COL1A1 KO	1	1	1	28954169	2987.29	1023.77	140.69	606.39	823256	COL1A1	1
COL1A1	14252	HSC131ScreenD8003000_20221010_211007	NX10428829_10-10-22_21-11-01	13	2	1	B	1	B-01	14252	54	5	5	1	1	NA	314.66	383114	128.6	B-01_NX10428829_10-10-22_21-11-01	rep7	IDT fresh Aguzzi	COL1A1 KO	0	0	0	383114	314.66	128.6	140.69	606.39	823256	COL1A1	0
COL1A1	14253	HSC131ScreenD8003000_20221010_211007	NX10428829_10-10-22_21-11-01	13	2	1	B	1	B-01	14253	55	5	5	1	1	NA	599.32	683676	120.49	B-01_NX10428829_10-10-22_21-11-01	rep7	IDT fresh Aguzzi	COL1A1 KO	0	0	0	683676	599.32	120.49	140.69	606.39	823256	COL1A1	0
COL1A1	14254	HSC131ScreenD8003000_20221010_211007	NX10428829_10-10-22_21-11-01	13	2	1	B	1	B-01	14254	56	5	5	1	1	NA	1186.7	3820417	340.05	B-01_NX10428829_10-10-22_21-11-01	rep7	IDT fresh Aguzzi	COL1A1 KO	1	1	0	3820417	1186.7	340.05	140.69	606.39	823256	COL1A1	0
COL1A1	4340	HSC131ScreenD8001000_20221010_200023	NX10428827_10-10-22_20-01-16	13	2	1	B	1	B-01	4340	18	2	2	1	1	NA	632.8	779360	130.09	B-01_NX10428827_10-10-22_20-01-16	rep5	IDT fresh Aguzzi	COL1A1 KO	0	0	0	779360	632.8	130.09	140.69	606.39	823256	COL1A1	0
COL1A1	4341	HSC131ScreenD8001000_20221010_200023	NX10428827_10-10-22_20-01-16	13	2	1	B	1	B-01	4341	19	2	2	1	1	NA	276.74	563533	215.09	B-01_NX10428827_10-10-22_20-01-16	rep5	IDT fresh Aguzzi	COL1A1 KO	0	0	0	563533	276.74	215.09	140.69	606.39	823256	COL1A1	0
COL1A1	13734	HSC131ScreenD7002000_20221010_144308	NX10428820_10-10-22_14-43-56	25	3	1	C	1	C-01	13734	5	5	5	1	1	NA	345.39	395934	121.08	C-01_NX10428820_10-10-22_14-43-56	rep3	IDT fresh Aguzzi	COL1A1 KO	0	0	0	395934	345.39	121.08	140.69	606.39	823256	COL1A1	0
COL1A1	13735	HSC131ScreenD7002000_20221010_144308	NX10428820_10-10-22_14-43-56	25	3	1	C	1	C-01	13735	6	5	5	1	1	NA	1738.17	2133442	129.65	C-01_NX10428820_10-10-22_14-43-56	rep3	IDT fresh Aguzzi	COL1A1 KO	0	0	0	2133442	1738.17	129.65	140.69	606.39	823256	COL1A1	0
COL1A1	13736	HSC131ScreenD7002000_20221010_144308	NX10428820_10-10-22_14-43-56	25	3	1	C	1	C-01	13736	7	5	5	1	1	NA	476.9	553774	122.65	C-01_NX10428820_10-10-22_14-43-56	rep3	IDT fresh Aguzzi	COL1A1 KO	0	0	0	553774	476.9	122.65	140.69	606.39	823256	COL1A1	0
COL1A1	13737	HSC131ScreenD7002000_20221010_144308	NX10428820_10-10-22_14-43-56	25	3	1	C	1	C-01	13737	8	5	5	1	1	NA	570.27	738144	136.72	C-01_NX10428820_10-10-22_14-43-56	rep3	IDT fresh Aguzzi	COL1A1 KO	0	0	0	738144	570.27	136.72	140.69	606.39	823256	COL1A1	0
COL1A1	13738	HSC131ScreenD7002000_20221010_144308	NX10428820_10-10-22_14-43-56	25	3	1	C	1	C-01	13738	9	5	5	1	1	NA	832.01	984267	124.95	C-01_NX10428820_10-10-22_14-43-56	rep3	IDT fresh Aguzzi	COL1A1 KO	0	0	0	984267	832.01	124.95	140.69	606.39	823256	COL1A1	0
COL1A1	13739	HSC131ScreenD7002000_20221010_144308	NX10428820_10-10-22_14-43-56	25	3	1	C	1	C-01	13739	10	5	5	1	1	NA	726.28	849300	123.52	C-01_NX10428820_10-10-22_14-43-56	rep3	IDT fresh Aguzzi	COL1A1 KO	0	0	0	849300	726.28	123.52	140.69	606.39	823256	COL1A1	0
COL1A1	13740	HSC131ScreenD7002000_20221010_144308	NX10428820_10-10-22_14-43-56	25	3	1	C	1	C-01	13740	11	5	5	1	1	NA	573.23	662645	122.1	C-01_NX10428820_10-10-22_14-43-56	rep3	IDT fresh Aguzzi	COL1A1 KO	0	0	0	662645	573.23	122.1	140.69	606.39	823256	COL1A1	0
COL1A1	13741	HSC131ScreenD7002000_20221010_144308	NX10428820_10-10-22_14-43-56	25	3	1	C	1	C-01	13741	12	5	5	1	1	NA	683.29	780276	120.62	C-01_NX10428820_10-10-22_14-43-56	rep3	IDT fresh Aguzzi	COL1A1 KO	0	0	0	780276	683.29	120.62	140.69	606.39	823256	COL1A1	0
COL1A1	13742	HSC131ScreenD7002000_20221010_144308	NX10428820_10-10-22_14-43-56	25	3	1	C	1	C-01	13742	13	5	5	1	1	NA	993.4	1267810	134.8	C-01_NX10428820_10-10-22_14-43-56	rep3	IDT fresh Aguzzi	COL1A1 KO	0	0	0	1267810	993.4	134.8	140.69	606.39	823256	COL1A1	0
COL1A1	13743	HSC131ScreenD7002000_20221010_144308	NX10428820_10-10-22_14-43-56	25	3	1	C	1	C-01	13743	14	5	5	1	1	NA	698.6	800889	121.09	C-01_NX10428820_10-10-22_14-43-56	rep3	IDT fresh Aguzzi	COL1A1 KO	0	0	0	800889	698.6	121.09	140.69	606.39	823256	COL1A1	0
COL1A1	13744	HSC131ScreenD7002000_20221010_144308	NX10428820_10-10-22_14-43-56	25	3	1	C	1	C-01	13744	15	5	5	1	1	NA	919.89	1928837	221.48	C-01_NX10428820_10-10-22_14-43-56	rep3	IDT fresh Aguzzi	COL1A1 KO	0	0	0	1928837	919.89	221.48	140.69	606.39	823256	COL1A1	0
COL1A1	13745	HSC131ScreenD7002000_20221010_144308	NX10428820_10-10-22_14-43-56	25	3	1	C	1	C-01	13745	16	5	5	1	1	NA	2399.69	2750422	121.06	C-01_NX10428820_10-10-22_14-43-56	rep3	IDT fresh Aguzzi	COL1A1 KO	0	0	0	2750422	2399.69	121.06	140.69	606.39	823256	COL1A1	0
COL1A1	13746	HSC131ScreenD7002000_20221010_144308	NX10428820_10-10-22_14-43-56	25	3	1	C	1	C-01	13746	17	5	5	1	1	NA	637.34	727691	120.6	C-01_NX10428820_10-10-22_14-43-56	rep3	IDT fresh Aguzzi	COL1A1 KO	0	0	0	727691	637.34	120.6	140.69	606.39	823256	COL1A1	0
COL1A1	13747	HSC131ScreenD7002000_20221010_144308	NX10428820_10-10-22_14-43-56	25	3	1	C	1	C-01	13747	18	5	5	1	1	NA	752.26	1470866	206.52	C-01_NX10428820_10-10-22_14-43-56	rep3	IDT fresh Aguzzi	COL1A1 KO	0	0	0	1470866	752.26	206.52	140.69	606.39	823256	COL1A1	0
COL1A1	13748	HSC131ScreenD7002000_20221010_144308	NX10428820_10-10-22_14-43-56	25	3	1	C	1	C-01	13748	19	5	5	1	1	NA	508.9	740878	153.77	C-01_NX10428820_10-10-22_14-43-56	rep3	IDT fresh Aguzzi	COL1A1 KO	0	0	0	740878	508.9	153.77	140.69	606.39	823256	COL1A1	0
COL1A1	13749	HSC131ScreenD7002000_20221010_144308	NX10428820_10-10-22_14-43-56	25	3	1	C	1	C-01	13749	20	5	5	1	1	NA	1848.33	3014812	172.28	C-01_NX10428820_10-10-22_14-43-56	rep3	IDT fresh Aguzzi	COL1A1 KO	0	0	0	3014812	1848.33	172.28	140.69	606.39	823256	COL1A1	0
COL1A1	13750	HSC131ScreenD7002000_20221010_144308	NX10428820_10-10-22_14-43-56	25	3	1	C	1	C-01	13750	21	5	5	1	1	NA	2451.98	5081837	218.91	C-01_NX10428820_10-10-22_14-43-56	rep3	IDT fresh Aguzzi	COL1A1 KO	0	0	0	5081837	2451.98	218.91	140.69	606.39	823256	COL1A1	0
COL1A1	13751	HSC131ScreenD7002000_20221010_144308	NX10428820_10-10-22_14-43-56	25	3	1	C	1	C-01	13751	22	5	5	1	1	NA	875.95	2538581	306.11	C-01_NX10428820_10-10-22_14-43-56	rep3	IDT fresh Aguzzi	COL1A1 KO	1	0	0	2538581	875.95	306.11	140.69	606.39	823256	COL1A1	0
COL1A1	13752	HSC131ScreenD7002000_20221010_144308	NX10428820_10-10-22_14-43-56	25	3	1	C	1	C-01	13752	23	5	5	1	1	NA	1938.85	2226278	121.28	C-01_NX10428820_10-10-22_14-43-56	rep3	IDT fresh Aguzzi	COL1A1 KO	0	0	0	2226278	1938.85	121.28	140.69	606.39	823256	COL1A1	0
COL1A1	13753	HSC131ScreenD7002000_20221010_144308	NX10428820_10-10-22_14-43-56	25	3	1	C	1	C-01	13753	24	5	5	1	1	NA	453.66	499759	116.36	C-01_NX10428820_10-10-22_14-43-56	rep3	IDT fresh Aguzzi	COL1A1 KO	0	0	0	499759	453.66	116.36	140.69	606.39	823256	COL1A1	0
COL1A1	13754	HSC131ScreenD7002000_20221010_144308	NX10428820_10-10-22_14-43-56	25	3	1	C	1	C-01	13754	25	5	5	1	1	NA	414.05	491774	125.45	C-01_NX10428820_10-10-22_14-43-56	rep3	IDT fresh Aguzzi	COL1A1 KO	0	0	0	491774	414.05	125.45	140.69	606.39	823256	COL1A1	0
COL1A1	13755	HSC131ScreenD7002000_20221010_144308	NX10428820_10-10-22_14-43-56	25	3	1	C	1	C-01	13755	26	5	5	1	1	NA	691.1	781597	119.46	C-01_NX10428820_10-10-22_14-43-56	rep3	IDT fresh Aguzzi	COL1A1 KO	0	0	0	781597	691.1	119.46	140.69	606.39	823256	COL1A1	0
COL1A1	13756	HSC131ScreenD7002000_20221010_144308	NX10428820_10-10-22_14-43-56	25	3	1	C	1	C-01	13756	27	5	5	1	1	NA	546.82	792173	153.02	C-01_NX10428820_10-10-22_14-43-56	rep3	IDT fresh Aguzzi	COL1A1 KO	0	0	0	792173	546.82	153.02	140.69	606.39	823256	COL1A1	0
COL1A1	9087	HSC131ScreenD7002000_20221010_144308	NX10428820_10-10-22_14-43-56	84	7	12	G	12	G-12	9087	1	3	3	1	1	NA	748.78	865163	122.04	G-12_NX10428820_10-10-22_14-43-56	rep4	IDT fresh Aguzzi	COL1A1 KO	0	0	0	865163	748.78	122.04	140.69	606.39	823256	COL1A1	0
COL1A1	9088	HSC131ScreenD7002000_20221010_144308	NX10428820_10-10-22_14-43-56	84	7	12	G	12	G-12	9088	2	3	3	1	1	NA	1298.24	1705193	138.74	G-12_NX10428820_10-10-22_14-43-56	rep4	IDT fresh Aguzzi	COL1A1 KO	0	0	0	1705193	1298.24	138.74	140.69	606.39	823256	COL1A1	0
COL1A1	9089	HSC131ScreenD7002000_20221010_144308	NX10428820_10-10-22_14-43-56	84	7	12	G	12	G-12	9089	3	3	3	1	1	NA	374.65	442341	124.71	G-12_NX10428820_10-10-22_14-43-56	rep4	IDT fresh Aguzzi	COL1A1 KO	0	0	0	442341	374.65	124.71	140.69	606.39	823256	COL1A1	0
COL1A1	9090	HSC131ScreenD7002000_20221010_144308	NX10428820_10-10-22_14-43-56	84	7	12	G	12	G-12	9090	4	3	3	1	1	NA	1085.83	1277939	124.31	G-12_NX10428820_10-10-22_14-43-56	rep4	IDT fresh Aguzzi	COL1A1 KO	0	0	0	1277939	1085.83	124.31	140.69	606.39	823256	COL1A1	0
COL1A1	9091	HSC131ScreenD7002000_20221010_144308	NX10428820_10-10-22_14-43-56	84	7	12	G	12	G-12	9091	5	3	3	1	1	NA	498.44	582033	123.34	G-12_NX10428820_10-10-22_14-43-56	rep4	IDT fresh Aguzzi	COL1A1 KO	0	0	0	582033	498.44	123.34	140.69	606.39	823256	COL1A1	0
COL1A1	9092	HSC131ScreenD7002000_20221010_144308	NX10428820_10-10-22_14-43-56	84	7	12	G	12	G-12	9092	6	3	3	1	1	NA	626.99	745293	125.55	G-12_NX10428820_10-10-22_14-43-56	rep4	IDT fresh Aguzzi	COL1A1 KO	0	0	0	745293	626.99	125.55	140.69	606.39	823256	COL1A1	0
COL1A1	9093	HSC131ScreenD7002000_20221010_144308	NX10428820_10-10-22_14-43-56	84	7	12	G	12	G-12	9093	7	3	3	1	1	NA	937.95	1204949	135.69	G-12_NX10428820_10-10-22_14-43-56	rep4	IDT fresh Aguzzi	COL1A1 KO	0	0	0	1204949	937.95	135.69	140.69	606.39	823256	COL1A1	0
COL1A1	9094	HSC131ScreenD7002000_20221010_144308	NX10428820_10-10-22_14-43-56	84	7	12	G	12	G-12	9094	8	3	3	1	1	NA	1063.75	1231152	122.25	G-12_NX10428820_10-10-22_14-43-56	rep4	IDT fresh Aguzzi	COL1A1 KO	0	0	0	1231152	1063.75	122.25	140.69	606.39	823256	COL1A1	0
COL1A1	9095	HSC131ScreenD7002000_20221010_144308	NX10428820_10-10-22_14-43-56	84	7	12	G	12	G-12	9095	9	3	3	1	1	NA	909.96	1037448	120.42	G-12_NX10428820_10-10-22_14-43-56	rep4	IDT fresh Aguzzi	COL1A1 KO	0	0	0	1037448	909.96	120.42	140.69	606.39	823256	COL1A1	0
COL1A1	9096	HSC131ScreenD7002000_20221010_144308	NX10428820_10-10-22_14-43-56	84	7	12	G	12	G-12	9096	10	3	3	1	1	NA	200.27	244030	128.71	G-12_NX10428820_10-10-22_14-43-56	rep4	IDT fresh Aguzzi	COL1A1 KO	0	0	0	244030	200.27	128.71	140.69	606.39	823256	COL1A1	0
COL1A1	9097	HSC131ScreenD7002000_20221010_144308	NX10428820_10-10-22_14-43-56	84	7	12	G	12	G-12	9097	11	3	3	1	1	NA	4414.17	51253369	1226.42	G-12_NX10428820_10-10-22_14-43-56	rep4	IDT fresh Aguzzi	COL1A1 KO	1	1	1	51253369	4414.17	1226.42	140.69	606.39	823256	COL1A1	1
COL1A1	9098	HSC131ScreenD7002000_20221010_144308	NX10428820_10-10-22_14-43-56	84	7	12	G	12	G-12	9098	12	3	3	1	1	NA	355.43	455465	135.35	G-12_NX10428820_10-10-22_14-43-56	rep4	IDT fresh Aguzzi	COL1A1 KO	0	0	0	455465	355.43	135.35	140.69	606.39	823256	COL1A1	0
COL1A1	9099	HSC131ScreenD7002000_20221010_144308	NX10428820_10-10-22_14-43-56	84	7	12	G	12	G-12	9099	13	3	3	1	1	NA	732.51	893042	128.77	G-12_NX10428820_10-10-22_14-43-56	rep4	IDT fresh Aguzzi	COL1A1 KO	0	0	0	893042	732.51	128.77	140.69	606.39	823256	COL1A1	0
COL1A1	9100	HSC131ScreenD7002000_20221010_144308	NX10428820_10-10-22_14-43-56	84	7	12	G	12	G-12	9100	14	3	3	1	1	NA	490.31	604744	130.28	G-12_NX10428820_10-10-22_14-43-56	rep4	IDT fresh Aguzzi	COL1A1 KO	0	0	0	604744	490.31	130.28	140.69	606.39	823256	COL1A1	0
COL1A1	9101	HSC131ScreenD7002000_20221010_144308	NX10428820_10-10-22_14-43-56	84	7	12	G	12	G-12	9101	15	3	3	1	1	NA	939.43	1294776	145.58	G-12_NX10428820_10-10-22_14-43-56	rep4	IDT fresh Aguzzi	COL1A1 KO	0	0	0	1294776	939.43	145.58	140.69	606.39	823256	COL1A1	0
COL1A1	9102	HSC131ScreenD7002000_20221010_144308	NX10428820_10-10-22_14-43-56	84	7	12	G	12	G-12	9102	16	3	3	1	1	NA	2719.74	3801153	147.62	G-12_NX10428820_10-10-22_14-43-56	rep4	IDT fresh Aguzzi	COL1A1 KO	0	0	0	3801153	2719.74	147.62	140.69	606.39	823256	COL1A1	0
COL1A1	9103	HSC131ScreenD7002000_20221010_144308	NX10428820_10-10-22_14-43-56	84	7	12	G	12	G-12	9103	17	3	3	1	1	NA	604.7	736660	128.67	G-12_NX10428820_10-10-22_14-43-56	rep4	IDT fresh Aguzzi	COL1A1 KO	0	0	0	736660	604.7	128.67	140.69	606.39	823256	COL1A1	0
COL1A1	9104	HSC131ScreenD7002000_20221010_144308	NX10428820_10-10-22_14-43-56	84	7	12	G	12	G-12	9104	18	3	3	1	1	NA	1892.06	2584770	144.3	G-12_NX10428820_10-10-22_14-43-56	rep4	IDT fresh Aguzzi	COL1A1 KO	0	0	0	2584770	1892.06	144.3	140.69	606.39	823256	COL1A1	0
COL1A1	9105	HSC131ScreenD7002000_20221010_144308	NX10428820_10-10-22_14-43-56	84	7	12	G	12	G-12	9105	19	3	3	1	1	NA	402.43	549407	144.2	G-12_NX10428820_10-10-22_14-43-56	rep4	IDT fresh Aguzzi	COL1A1 KO	0	0	0	549407	402.43	144.2	140.69	606.39	823256	COL1A1	0
COL1A1	9106	HSC131ScreenD7002000_20221010_144308	NX10428820_10-10-22_14-43-56	84	7	12	G	12	G-12	9106	20	3	3	1	1	NA	498.13	619843	131.43	G-12_NX10428820_10-10-22_14-43-56	rep4	IDT fresh Aguzzi	COL1A1 KO	0	0	0	619843	498.13	131.43	140.69	606.39	823256	COL1A1	0
COL1A1	9107	HSC131ScreenD7002000_20221010_144308	NX10428820_10-10-22_14-43-56	84	7	12	G	12	G-12	9107	21	3	3	1	1	NA	3963.05	8860056	236.14	G-12_NX10428820_10-10-22_14-43-56	rep4	IDT fresh Aguzzi	COL1A1 KO	1	0	0	8860056	3963.05	236.14	140.69	606.39	823256	COL1A1	0
COL1A1	9108	HSC131ScreenD7002000_20221010_144308	NX10428820_10-10-22_14-43-56	84	7	12	G	12	G-12	9108	22	3	3	1	1	NA	839.82	1209053	152.06	G-12_NX10428820_10-10-22_14-43-56	rep4	IDT fresh Aguzzi	COL1A1 KO	0	0	0	1209053	839.82	152.06	140.69	606.39	823256	COL1A1	0
COL1A1	9109	HSC131ScreenD7002000_20221010_144308	NX10428820_10-10-22_14-43-56	84	7	12	G	12	G-12	9109	23	3	3	1	1	NA	2654.46	5248380	208.84	G-12_NX10428820_10-10-22_14-43-56	rep4	IDT fresh Aguzzi	COL1A1 KO	0	0	0	5248380	2654.46	208.84	140.69	606.39	823256	COL1A1	0
COL1A1	9110	HSC131ScreenD7002000_20221010_144308	NX10428820_10-10-22_14-43-56	84	7	12	G	12	G-12	9110	24	3	3	1	1	NA	816.48	1074761	139.04	G-12_NX10428820_10-10-22_14-43-56	rep4	IDT fresh Aguzzi	COL1A1 KO	0	0	0	1074761	816.48	139.04	140.69	606.39	823256	COL1A1	0
COL1A1	9111	HSC131ScreenD7002000_20221010_144308	NX10428820_10-10-22_14-43-56	84	7	12	G	12	G-12	9111	25	3	3	1	1	NA	981.15	1511085	162.67	G-12_NX10428820_10-10-22_14-43-56	rep4	IDT fresh Aguzzi	COL1A1 KO	0	0	0	1511085	981.15	162.67	140.69	606.39	823256	COL1A1	0
COL1A1	9112	HSC131ScreenD7002000_20221010_144308	NX10428820_10-10-22_14-43-56	84	7	12	G	12	G-12	9112	26	3	3	1	1	NA	291.1	389598	141.36	G-12_NX10428820_10-10-22_14-43-56	rep4	IDT fresh Aguzzi	COL1A1 KO	0	0	0	389598	291.1	141.36	140.69	606.39	823256	COL1A1	0
COL1A1	9113	HSC131ScreenD7002000_20221010_144308	NX10428820_10-10-22_14-43-56	84	7	12	G	12	G-12	9113	27	3	3	1	1	NA	524.11	715558	144.21	G-12_NX10428820_10-10-22_14-43-56	rep4	IDT fresh Aguzzi	COL1A1 KO	0	0	0	715558	524.11	144.21	140.69	606.39	823256	COL1A1	0
COL1A1	9114	HSC131ScreenD7002000_20221010_144308	NX10428820_10-10-22_14-43-56	84	7	12	G	12	G-12	9114	28	3	3	1	1	NA	625.93	792588	133.75	G-12_NX10428820_10-10-22_14-43-56	rep4	IDT fresh Aguzzi	COL1A1 KO	0	0	0	792588	625.93	133.75	140.69	606.39	823256	COL1A1	0
COL1A1	9115	HSC131ScreenD7002000_20221010_144308	NX10428820_10-10-22_14-43-56	84	7	12	G	12	G-12	9115	29	3	3	1	1	NA	343.7	485692	149.26	G-12_NX10428820_10-10-22_14-43-56	rep4	IDT fresh Aguzzi	COL1A1 KO	0	0	0	485692	343.7	149.26	140.69	606.39	823256	COL1A1	0
COL1A1	9116	HSC131ScreenD7002000_20221010_144308	NX10428820_10-10-22_14-43-56	84	7	12	G	12	G-12	9116	30	3	3	1	1	NA	900.03	1103931	129.55	G-12_NX10428820_10-10-22_14-43-56	rep4	IDT fresh Aguzzi	COL1A1 KO	0	0	0	1103931	900.03	129.55	140.69	606.39	823256	COL1A1	0
COL1A1	9117	HSC131ScreenD7002000_20221010_144308	NX10428820_10-10-22_14-43-56	84	7	12	G	12	G-12	9117	31	3	3	1	1	NA	1336.26	1726884	136.5	G-12_NX10428820_10-10-22_14-43-56	rep4	IDT fresh Aguzzi	COL1A1 KO	0	0	0	1726884	1336.26	136.5	140.69	606.39	823256	COL1A1	0
COL1A1	9118	HSC131ScreenD7002000_20221010_144308	NX10428820_10-10-22_14-43-56	84	7	12	G	12	G-12	9118	32	3	3	1	1	NA	566.68	694928	129.53	G-12_NX10428820_10-10-22_14-43-56	rep4	IDT fresh Aguzzi	COL1A1 KO	0	0	0	694928	566.68	129.53	140.69	606.39	823256	COL1A1	0
COL1A1	9119	HSC131ScreenD7002000_20221010_144308	NX10428820_10-10-22_14-43-56	84	7	12	G	12	G-12	9119	33	3	3	1	1	NA	2411.21	3019967	132.29	G-12_NX10428820_10-10-22_14-43-56	rep4	IDT fresh Aguzzi	COL1A1 KO	0	0	0	3019967	2411.21	132.29	140.69	606.39	823256	COL1A1	0
COL1A1	9120	HSC131ScreenD7002000_20221010_144308	NX10428820_10-10-22_14-43-56	84	7	12	G	12	G-12	9120	34	3	3	1	1	NA	366.62	477254	137.5	G-12_NX10428820_10-10-22_14-43-56	rep4	IDT fresh Aguzzi	COL1A1 KO	0	0	0	477254	366.62	137.5	140.69	606.39	823256	COL1A1	0
COL1A1	9121	HSC131ScreenD7002000_20221010_144308	NX10428820_10-10-22_14-43-56	84	7	12	G	12	G-12	9121	35	3	3	1	1	NA	1060.05	1243763	123.93	G-12_NX10428820_10-10-22_14-43-56	rep4	IDT fresh Aguzzi	COL1A1 KO	0	0	0	1243763	1060.05	123.93	140.69	606.39	823256	COL1A1	0
COL1A1	5992	HSC131ScreenD7001000_20221010_140837	NX10428819_10-10-22_14-09-29	25	3	1	C	1	C-01	5992	17	4	4	1	1	NA	594.67	2754827	489.31	C-01_NX10428819_10-10-22_14-09-29	rep1	IDT fresh Aguzzi	COL1A1 KO	1	1	1	2754827	594.67	489.31	140.69	606.39	823256	COL1A1	1
COL1A1	5993	HSC131ScreenD7001000_20221010_140837	NX10428819_10-10-22_14-09-29	25	3	1	C	1	C-01	5993	18	4	4	1	1	NA	654.66	860695	138.87	C-01_NX10428819_10-10-22_14-09-29	rep1	IDT fresh Aguzzi	COL1A1 KO	0	0	0	860695	654.66	138.87	140.69	606.39	823256	COL1A1	0
COL1A1	5994	HSC131ScreenD7001000_20221010_140837	NX10428819_10-10-22_14-09-29	25	3	1	C	1	C-01	5994	19	4	4	1	1	NA	1887.84	3466919	193.98	C-01_NX10428819_10-10-22_14-09-29	rep1	IDT fresh Aguzzi	COL1A1 KO	0	0	0	3466919	1887.84	193.98	140.69	606.39	823256	COL1A1	0
COL1A1	5995	HSC131ScreenD7001000_20221010_140837	NX10428819_10-10-22_14-09-29	25	3	1	C	1	C-01	5995	20	4	4	1	1	NA	730.19	2181549	315.57	C-01_NX10428819_10-10-22_14-09-29	rep1	IDT fresh Aguzzi	COL1A1 KO	1	0	0	2181549	730.19	315.57	140.69	606.39	823256	COL1A1	0
COL1A1	5996	HSC131ScreenD7001000_20221010_140837	NX10428819_10-10-22_14-09-29	25	3	1	C	1	C-01	5996	21	4	4	1	1	NA	707.9	4261001	635.78	C-01_NX10428819_10-10-22_14-09-29	rep1	IDT fresh Aguzzi	COL1A1 KO	1	1	1	4261001	707.9	635.78	140.69	606.39	823256	COL1A1	1
COL1A1	5997	HSC131ScreenD7001000_20221010_140837	NX10428819_10-10-22_14-09-29	25	3	1	C	1	C-01	5997	22	4	4	1	1	NA	768.53	6986232	960.17	C-01_NX10428819_10-10-22_14-09-29	rep1	IDT fresh Aguzzi	COL1A1 KO	1	1	1	6986232	768.53	960.17	140.69	606.39	823256	COL1A1	1
COL1A1	5998	HSC131ScreenD7001000_20221010_140837	NX10428819_10-10-22_14-09-29	25	3	1	C	1	C-01	5998	23	4	4	1	1	NA	588.23	5685021	1020.83	C-01_NX10428819_10-10-22_14-09-29	rep1	IDT fresh Aguzzi	COL1A1 KO	1	1	1	5685021	588.23	1020.83	140.69	606.39	823256	COL1A1	1
COL1A1	6349	HSC131ScreenD8001000_20221010_200023	NX10428827_10-10-22_20-01-16	13	2	1	B	1	B-01	6349	6	3	3	1	1	NA	146.82	217636	156.57	B-01_NX10428827_10-10-22_20-01-16	rep5	IDT fresh Aguzzi	COL1A1 KO	0	0	0	217636	146.82	156.57	140.69	606.39	823256	COL1A1	0
COL1A1	6350	HSC131ScreenD8001000_20221010_200023	NX10428827_10-10-22_20-01-16	13	2	1	B	1	B-01	6350	7	3	3	1	1	NA	184.1	293716	168.51	B-01_NX10428827_10-10-22_20-01-16	rep5	IDT fresh Aguzzi	COL1A1 KO	0	0	0	293716	184.1	168.51	140.69	606.39	823256	COL1A1	0
COL1A1	6351	HSC131ScreenD8001000_20221010_200023	NX10428827_10-10-22_20-01-16	13	2	1	B	1	B-01	6351	8	3	3	1	1	NA	677.69	965830	150.53	B-01_NX10428827_10-10-22_20-01-16	rep5	IDT fresh Aguzzi	COL1A1 KO	0	0	0	965830	677.69	150.53	140.69	606.39	823256	COL1A1	0
COL1A1	6352	HSC131ScreenD8001000_20221010_200023	NX10428827_10-10-22_20-01-16	13	2	1	B	1	B-01	6352	9	3	3	1	1	NA	391.02	529540	143.04	B-01_NX10428827_10-10-22_20-01-16	rep5	IDT fresh Aguzzi	COL1A1 KO	0	0	0	529540	391.02	143.04	140.69	606.39	823256	COL1A1	0
COL1A1	6353	HSC131ScreenD8001000_20221010_200023	NX10428827_10-10-22_20-01-16	13	2	1	B	1	B-01	6353	10	3	3	1	1	NA	423.98	646259	161	B-01_NX10428827_10-10-22_20-01-16	rep5	IDT fresh Aguzzi	COL1A1 KO	0	0	0	646259	423.98	161	140.69	606.39	823256	COL1A1	0
COL1A1	3493	HSC131ScreenD8001000_20221010_200023	NX10428827_10-10-22_20-01-16	72	6	12	F	12	F-12	3493	0	1	1	1	1	NA	653.4	1202503	194.39	F-12_NX10428827_10-10-22_20-01-16	rep6	IDT fresh Aguzzi	COL1A1 KO	0	0	0	1202503	653.4	194.39	140.69	606.39	823256	COL1A1	0
COL1A1	3494	HSC131ScreenD8001000_20221010_200023	NX10428827_10-10-22_20-01-16	72	6	12	F	12	F-12	3494	1	1	1	1	1	NA	140.16	163254	123.02	F-12_NX10428827_10-10-22_20-01-16	rep6	IDT fresh Aguzzi	COL1A1 KO	0	0	0	163254	140.16	123.02	140.69	606.39	823256	COL1A1	0
COL1A1	3495	HSC131ScreenD8001000_20221010_200023	NX10428827_10-10-22_20-01-16	72	6	12	F	12	F-12	3495	2	1	1	1	1	NA	409.19	919714	237.41	F-12_NX10428827_10-10-22_20-01-16	rep6	IDT fresh Aguzzi	COL1A1 KO	1	0	0	919714	409.19	237.41	140.69	606.39	823256	COL1A1	0
COL1A1	3496	HSC131ScreenD8001000_20221010_200023	NX10428827_10-10-22_20-01-16	72	6	12	F	12	F-12	3496	3	1	1	1	1	NA	415.53	603408	153.38	F-12_NX10428827_10-10-22_20-01-16	rep6	IDT fresh Aguzzi	COL1A1 KO	0	0	0	603408	415.53	153.38	140.69	606.39	823256	COL1A1	0
COL1A1	3497	HSC131ScreenD8001000_20221010_200023	NX10428827_10-10-22_20-01-16	72	6	12	F	12	F-12	3497	4	1	1	1	1	NA	196.89	362620	194.54	F-12_NX10428827_10-10-22_20-01-16	rep6	IDT fresh Aguzzi	COL1A1 KO	0	0	0	362620	196.89	194.54	140.69	606.39	823256	COL1A1	0
COL1A1	3498	HSC131ScreenD8001000_20221010_200023	NX10428827_10-10-22_20-01-16	72	6	12	F	12	F-12	3498	5	1	1	1	1	NA	127.28	157478	130.69	F-12_NX10428827_10-10-22_20-01-16	rep6	IDT fresh Aguzzi	COL1A1 KO	0	0	0	157478	127.28	130.69	140.69	606.39	823256	COL1A1	0
COL1A1	3499	HSC131ScreenD8001000_20221010_200023	NX10428827_10-10-22_20-01-16	72	6	12	F	12	F-12	3499	6	1	1	1	1	NA	735.47	1108835	159.25	F-12_NX10428827_10-10-22_20-01-16	rep6	IDT fresh Aguzzi	COL1A1 KO	0	0	0	1108835	735.47	159.25	140.69	606.39	823256	COL1A1	0
COL1A1	3500	HSC131ScreenD8001000_20221010_200023	NX10428827_10-10-22_20-01-16	72	6	12	F	12	F-12	3500	7	1	1	1	1	NA	130.24	147067	119.28	F-12_NX10428827_10-10-22_20-01-16	rep6	IDT fresh Aguzzi	COL1A1 KO	0	0	0	147067	130.24	119.28	140.69	606.39	823256	COL1A1	0
COL1A1	3501	HSC131ScreenD8001000_20221010_200023	NX10428827_10-10-22_20-01-16	72	6	12	F	12	F-12	3501	8	1	1	1	1	NA	448.06	717404	169.12	F-12_NX10428827_10-10-22_20-01-16	rep6	IDT fresh Aguzzi	COL1A1 KO	0	0	0	717404	448.06	169.12	140.69	606.39	823256	COL1A1	0
COL1A1	3502	HSC131ScreenD8001000_20221010_200023	NX10428827_10-10-22_20-01-16	72	6	12	F	12	F-12	3502	9	1	1	1	1	NA	140.8	182814	137.14	F-12_NX10428827_10-10-22_20-01-16	rep6	IDT fresh Aguzzi	COL1A1 KO	0	0	0	182814	140.8	137.14	140.69	606.39	823256	COL1A1	0
COL1A1	3503	HSC131ScreenD8001000_20221010_200023	NX10428827_10-10-22_20-01-16	72	6	12	F	12	F-12	3503	10	1	1	1	1	NA	374.23	758472	214.08	F-12_NX10428827_10-10-22_20-01-16	rep6	IDT fresh Aguzzi	COL1A1 KO	0	0	0	758472	374.23	214.08	140.69	606.39	823256	COL1A1	0
COL1A1	3504	HSC131ScreenD8001000_20221010_200023	NX10428827_10-10-22_20-01-16	72	6	12	F	12	F-12	3504	11	1	1	1	1	NA	1745.14	15553540	941.38	F-12_NX10428827_10-10-22_20-01-16	rep6	IDT fresh Aguzzi	COL1A1 KO	1	1	1	15553540	1745.14	941.38	140.69	606.39	823256	COL1A1	1
COL1A1	3505	HSC131ScreenD8001000_20221010_200023	NX10428827_10-10-22_20-01-16	72	6	12	F	12	F-12	3505	12	1	1	1	1	NA	137.84	173180	132.7	F-12_NX10428827_10-10-22_20-01-16	rep6	IDT fresh Aguzzi	COL1A1 KO	0	0	0	173180	137.84	132.7	140.69	606.39	823256	COL1A1	0
COL1A1	3506	HSC131ScreenD8001000_20221010_200023	NX10428827_10-10-22_20-01-16	72	6	12	F	12	F-12	3506	13	1	1	1	1	NA	117.03	246385	222.37	F-12_NX10428827_10-10-22_20-01-16	rep6	IDT fresh Aguzzi	COL1A1 KO	0	0	0	246385	117.03	222.37	140.69	606.39	823256	COL1A1	0
COL1A1	3507	HSC131ScreenD8001000_20221010_200023	NX10428827_10-10-22_20-01-16	72	6	12	F	12	F-12	3507	14	1	1	1	1	NA	147.14	166052	119.2	F-12_NX10428827_10-10-22_20-01-16	rep6	IDT fresh Aguzzi	COL1A1 KO	0	0	0	166052	147.14	119.2	140.69	606.39	823256	COL1A1	0
COL1A1	3508	HSC131ScreenD8001000_20221010_200023	NX10428827_10-10-22_20-01-16	72	6	12	F	12	F-12	3508	15	1	1	1	1	NA	183.15	202122	116.56	F-12_NX10428827_10-10-22_20-01-16	rep6	IDT fresh Aguzzi	COL1A1 KO	0	0	0	202122	183.15	116.56	140.69	606.39	823256	COL1A1	0
COL1A1	3509	HSC131ScreenD8001000_20221010_200023	NX10428827_10-10-22_20-01-16	72	6	12	F	12	F-12	3509	16	1	1	1	1	NA	91.37	128065	148.05	F-12_NX10428827_10-10-22_20-01-16	rep6	IDT fresh Aguzzi	COL1A1 KO	0	0	0	128065	91.37	148.05	140.69	606.39	823256	COL1A1	0
COL1A1	12008	HSC131ScreenD8001000_20221010_200023	NX10428827_10-10-22_20-01-16	72	6	12	F	12	F-12	12008	0	2	2	1	1	NA	351.1	428353	128.87	F-12_NX10428827_10-10-22_20-01-16	rep6	IDT fresh Aguzzi	COL1A1 KO	0	0	0	428353	351.1	128.87	140.69	606.39	823256	COL1A1	0
COL1A1	12009	HSC131ScreenD8001000_20221010_200023	NX10428827_10-10-22_20-01-16	72	6	12	F	12	F-12	12009	1	2	2	1	1	NA	1271.51	5778641	480.03	F-12_NX10428827_10-10-22_20-01-16	rep6	IDT fresh Aguzzi	COL1A1 KO	1	1	1	5778641	1271.51	480.03	140.69	606.39	823256	COL1A1	1
COL1A1	12010	HSC131ScreenD8001000_20221010_200023	NX10428827_10-10-22_20-01-16	72	6	12	F	12	F-12	12010	2	2	2	1	1	NA	1943.18	2992629	162.67	F-12_NX10428827_10-10-22_20-01-16	rep6	IDT fresh Aguzzi	COL1A1 KO	0	0	0	2992629	1943.18	162.67	140.69	606.39	823256	COL1A1	0
COL1A1	12011	HSC131ScreenD8001000_20221010_200023	NX10428827_10-10-22_20-01-16	72	6	12	F	12	F-12	12011	3	2	2	1	1	NA	274.1	310794	119.77	F-12_NX10428827_10-10-22_20-01-16	rep6	IDT fresh Aguzzi	COL1A1 KO	0	0	0	310794	274.1	119.77	140.69	606.39	823256	COL1A1	0
COL1A1	12012	HSC131ScreenD8001000_20221010_200023	NX10428827_10-10-22_20-01-16	72	6	12	F	12	F-12	12012	4	2	2	1	1	NA	3808.73	4419851	122.57	F-12_NX10428827_10-10-22_20-01-16	rep6	IDT fresh Aguzzi	COL1A1 KO	0	0	0	4419851	3808.73	122.57	140.69	606.39	823256	COL1A1	0
COL1A1	12013	HSC131ScreenD8001000_20221010_200023	NX10428827_10-10-22_20-01-16	72	6	12	F	12	F-12	12013	5	2	2	1	1	NA	2635.24	3462266	138.77	F-12_NX10428827_10-10-22_20-01-16	rep6	IDT fresh Aguzzi	COL1A1 KO	0	0	0	3462266	2635.24	138.77	140.69	606.39	823256	COL1A1	0
COL1A1	12014	HSC131ScreenD8001000_20221010_200023	NX10428827_10-10-22_20-01-16	72	6	12	F	12	F-12	12014	6	2	2	1	1	NA	294.91	443470	158.84	F-12_NX10428827_10-10-22_20-01-16	rep6	IDT fresh Aguzzi	COL1A1 KO	0	0	0	443470	294.91	158.84	140.69	606.39	823256	COL1A1	0
COL1A1	12015	HSC131ScreenD8001000_20221010_200023	NX10428827_10-10-22_20-01-16	72	6	12	F	12	F-12	12015	7	2	2	1	1	NA	69.82	75379	114.04	F-12_NX10428827_10-10-22_20-01-16	rep6	IDT fresh Aguzzi	COL1A1 KO	0	0	0	75379	69.82	114.04	140.69	606.39	823256	COL1A1	0
COL1A1	6029	HSC131ScreenD7001000_20221010_140837	NX10428819_10-10-22_14-09-29	25	3	1	C	1	C-01	6029	54	4	4	1	1	NA	460	1044985	239.95	C-01_NX10428819_10-10-22_14-09-29	rep1	IDT fresh Aguzzi	COL1A1 KO	1	0	0	1044985	460	239.95	140.69	606.39	823256	COL1A1	0
COL1A1	6030	HSC131ScreenD7001000_20221010_140837	NX10428819_10-10-22_14-09-29	25	3	1	C	1	C-01	6030	55	4	4	1	1	NA	577.77	826164	151.04	C-01_NX10428819_10-10-22_14-09-29	rep1	IDT fresh Aguzzi	COL1A1 KO	0	0	0	826164	577.77	151.04	140.69	606.39	823256	COL1A1	0
COL1A1	6031	HSC131ScreenD7001000_20221010_140837	NX10428819_10-10-22_14-09-29	25	3	1	C	1	C-01	6031	56	4	4	1	1	NA	884.29	2818357	336.64	C-01_NX10428819_10-10-22_14-09-29	rep1	IDT fresh Aguzzi	COL1A1 KO	1	1	0	2818357	884.29	336.64	140.69	606.39	823256	COL1A1	0
COL1A1	6032	HSC131ScreenD7001000_20221010_140837	NX10428819_10-10-22_14-09-29	25	3	1	C	1	C-01	6032	57	4	4	1	1	NA	234.49	305912	137.8	C-01_NX10428819_10-10-22_14-09-29	rep1	IDT fresh Aguzzi	COL1A1 KO	0	0	0	305912	234.49	137.8	140.69	606.39	823256	COL1A1	0
COL1A1	6033	HSC131ScreenD7001000_20221010_140837	NX10428819_10-10-22_14-09-29	25	3	1	C	1	C-01	6033	58	4	4	1	1	NA	1012.2	4584339	478.38	C-01_NX10428819_10-10-22_14-09-29	rep1	IDT fresh Aguzzi	COL1A1 KO	1	1	1	4584339	1012.2	478.38	140.69	606.39	823256	COL1A1	1
COL1A1	6034	HSC131ScreenD7001000_20221010_140837	NX10428819_10-10-22_14-09-29	25	3	1	C	1	C-01	6034	59	4	4	1	1	NA	906.05	993571	115.83	C-01_NX10428819_10-10-22_14-09-29	rep1	IDT fresh Aguzzi	COL1A1 KO	0	0	0	993571	906.05	115.83	140.69	606.39	823256	COL1A1	0
COL1A1	6035	HSC131ScreenD7001000_20221010_140837	NX10428819_10-10-22_14-09-29	25	3	1	C	1	C-01	6035	60	4	4	1	1	NA	529.39	879982	175.58	C-01_NX10428819_10-10-22_14-09-29	rep1	IDT fresh Aguzzi	COL1A1 KO	0	0	0	879982	529.39	175.58	140.69	606.39	823256	COL1A1	0
COL1A1	6036	HSC131ScreenD7001000_20221010_140837	NX10428819_10-10-22_14-09-29	25	3	1	C	1	C-01	6036	61	4	4	1	1	NA	798.21	4704768	622.57	C-01_NX10428819_10-10-22_14-09-29	rep1	IDT fresh Aguzzi	COL1A1 KO	1	1	1	4704768	798.21	622.57	140.69	606.39	823256	COL1A1	1
COL1A1	6037	HSC131ScreenD7001000_20221010_140837	NX10428819_10-10-22_14-09-29	25	3	1	C	1	C-01	6037	62	4	4	1	1	NA	745.71	990945	140.36	C-01_NX10428819_10-10-22_14-09-29	rep1	IDT fresh Aguzzi	COL1A1 KO	0	0	0	990945	745.71	140.36	140.69	606.39	823256	COL1A1	0
COL1A1	6038	HSC131ScreenD7001000_20221010_140837	NX10428819_10-10-22_14-09-29	25	3	1	C	1	C-01	6038	63	4	4	1	1	NA	764.83	2694178	372.07	C-01_NX10428819_10-10-22_14-09-29	rep1	IDT fresh Aguzzi	COL1A1 KO	1	1	0	2694178	764.83	372.07	140.69	606.39	823256	COL1A1	0
COL1A1	6039	HSC131ScreenD7001000_20221010_140837	NX10428819_10-10-22_14-09-29	25	3	1	C	1	C-01	6039	64	4	4	1	1	NA	774.87	4265030	581.38	C-01_NX10428819_10-10-22_14-09-29	rep1	IDT fresh Aguzzi	COL1A1 KO	1	1	1	4265030	774.87	581.38	140.69	606.39	823256	COL1A1	1
COL1A1	11666	HSC131ScreenD8003000_20221010_211007	NX10428829_10-10-22_21-11-01	72	6	12	F	12	F-12	11666	10	2	2	1	1	NA	1255.14	1909351	160.68	F-12_NX10428829_10-10-22_21-11-01	rep8	IDT fresh Aguzzi	COL1A1 KO	0	0	0	1909351	1255.14	160.68	140.69	606.39	823256	COL1A1	0
COL1A1	11667	HSC131ScreenD8003000_20221010_211007	NX10428829_10-10-22_21-11-01	72	6	12	F	12	F-12	11667	11	2	2	1	1	NA	426.51	9081557	2249.02	F-12_NX10428829_10-10-22_21-11-01	rep8	IDT fresh Aguzzi	COL1A1 KO	1	1	1	9081557	426.51	2249.02	140.69	606.39	823256	COL1A1	1
COL1A1	11668	HSC131ScreenD8003000_20221010_211007	NX10428829_10-10-22_21-11-01	72	6	12	F	12	F-12	11668	12	2	2	1	1	NA	906.05	10558740	1230.91	F-12_NX10428829_10-10-22_21-11-01	rep8	IDT fresh Aguzzi	COL1A1 KO	1	1	1	10558740	906.05	1230.91	140.69	606.39	823256	COL1A1	1
COL1A1	11669	HSC131ScreenD8003000_20221010_211007	NX10428829_10-10-22_21-11-01	72	6	12	F	12	F-12	11669	13	2	2	1	1	NA	694.38	20498207	3118.07	F-12_NX10428829_10-10-22_21-11-01	rep8	IDT fresh Aguzzi	COL1A1 KO	1	1	1	20498207	694.38	3118.07	140.69	606.39	823256	COL1A1	1
COL1A1	11670	HSC131ScreenD8003000_20221010_211007	NX10428829_10-10-22_21-11-01	72	6	12	F	12	F-12	11670	14	2	2	1	1	NA	152.21	197748	137.23	F-12_NX10428829_10-10-22_21-11-01	rep8	IDT fresh Aguzzi	COL1A1 KO	0	0	0	197748	152.21	137.23	140.69	606.39	823256	COL1A1	0
COL1A1	11671	HSC131ScreenD8003000_20221010_211007	NX10428829_10-10-22_21-11-01	72	6	12	F	12	F-12	11671	15	2	2	1	1	NA	1095.01	1342268	129.48	F-12_NX10428829_10-10-22_21-11-01	rep8	IDT fresh Aguzzi	COL1A1 KO	0	0	0	1342268	1095.01	129.48	140.69	606.39	823256	COL1A1	0
COL1A1	21502	HSC131ScreenD7001000_20221010_140837	NX10428819_10-10-22_14-09-29	25	3	1	C	1	C-01	21502	6	5	5	1	1	NA	727.65	884791	128.44	C-01_NX10428819_10-10-22_14-09-29	rep1	IDT fresh Aguzzi	COL1A1 KO	0	0	0	884791	727.65	128.44	140.69	606.39	823256	COL1A1	0
COL1A1	21503	HSC131ScreenD7001000_20221010_140837	NX10428819_10-10-22_14-09-29	25	3	1	C	1	C-01	21503	7	5	5	1	1	NA	569.32	637643	118.3	C-01_NX10428819_10-10-22_14-09-29	rep1	IDT fresh Aguzzi	COL1A1 KO	0	0	0	637643	569.32	118.3	140.69	606.39	823256	COL1A1	0
COL1A1	21504	HSC131ScreenD7001000_20221010_140837	NX10428819_10-10-22_14-09-29	25	3	1	C	1	C-01	21504	8	5	5	1	1	NA	766.84	955548	131.62	C-01_NX10428819_10-10-22_14-09-29	rep1	IDT fresh Aguzzi	COL1A1 KO	0	0	0	955548	766.84	131.62	140.69	606.39	823256	COL1A1	0
COL1A1	21505	HSC131ScreenD7001000_20221010_140837	NX10428819_10-10-22_14-09-29	25	3	1	C	1	C-01	21505	9	5	5	1	1	NA	697.55	848889	128.54	C-01_NX10428819_10-10-22_14-09-29	rep1	IDT fresh Aguzzi	COL1A1 KO	0	0	0	848889	697.55	128.54	140.69	606.39	823256	COL1A1	0
COL1A1	21506	HSC131ScreenD7001000_20221010_140837	NX10428819_10-10-22_14-09-29	25	3	1	C	1	C-01	21506	10	5	5	1	1	NA	521.89	617109	124.9	C-01_NX10428819_10-10-22_14-09-29	rep1	IDT fresh Aguzzi	COL1A1 KO	0	0	0	617109	521.89	124.9	140.69	606.39	823256	COL1A1	0
COL1A1	21507	HSC131ScreenD7001000_20221010_140837	NX10428819_10-10-22_14-09-29	25	3	1	C	1	C-01	21507	11	5	5	1	1	NA	358.91	429270	126.33	C-01_NX10428819_10-10-22_14-09-29	rep1	IDT fresh Aguzzi	COL1A1 KO	0	0	0	429270	358.91	126.33	140.69	606.39	823256	COL1A1	0
COL1A1	21508	HSC131ScreenD7001000_20221010_140837	NX10428819_10-10-22_14-09-29	25	3	1	C	1	C-01	21508	12	5	5	1	1	NA	622.13	714470	121.3	C-01_NX10428819_10-10-22_14-09-29	rep1	IDT fresh Aguzzi	COL1A1 KO	0	0	0	714470	622.13	121.3	140.69	606.39	823256	COL1A1	0
COL1A1	21509	HSC131ScreenD7001000_20221010_140837	NX10428819_10-10-22_14-09-29	25	3	1	C	1	C-01	21509	13	5	5	1	1	NA	432.96	511445	124.77	C-01_NX10428819_10-10-22_14-09-29	rep1	IDT fresh Aguzzi	COL1A1 KO	0	0	0	511445	432.96	124.77	140.69	606.39	823256	COL1A1	0
COL1A1	21510	HSC131ScreenD7001000_20221010_140837	NX10428819_10-10-22_14-09-29	25	3	1	C	1	C-01	21510	14	5	5	1	1	NA	764.83	947247	130.82	C-01_NX10428819_10-10-22_14-09-29	rep1	IDT fresh Aguzzi	COL1A1 KO	0	0	0	947247	764.83	130.82	140.69	606.39	823256	COL1A1	0
COL1A1	21511	HSC131ScreenD7001000_20221010_140837	NX10428819_10-10-22_14-09-29	25	3	1	C	1	C-01	21511	15	5	5	1	1	NA	1640.67	2215083	142.6	C-01_NX10428819_10-10-22_14-09-29	rep1	IDT fresh Aguzzi	COL1A1 KO	0	0	0	2215083	1640.67	142.6	140.69	606.39	823256	COL1A1	0
COL1A1	21512	HSC131ScreenD7001000_20221010_140837	NX10428819_10-10-22_14-09-29	25	3	1	C	1	C-01	21512	16	5	5	1	1	NA	578.09	788362	144.05	C-01_NX10428819_10-10-22_14-09-29	rep1	IDT fresh Aguzzi	COL1A1 KO	0	0	0	788362	578.09	144.05	140.69	606.39	823256	COL1A1	0
COL1A1	21513	HSC131ScreenD7001000_20221010_140837	NX10428819_10-10-22_14-09-29	25	3	1	C	1	C-01	21513	17	5	5	1	1	NA	907.21	1223496	142.45	C-01_NX10428819_10-10-22_14-09-29	rep1	IDT fresh Aguzzi	COL1A1 KO	0	0	0	1223496	907.21	142.45	140.69	606.39	823256	COL1A1	0
COL1A1	21514	HSC131ScreenD7001000_20221010_140837	NX10428819_10-10-22_14-09-29	25	3	1	C	1	C-01	21514	18	5	5	1	1	NA	606.6	746995	130.07	C-01_NX10428819_10-10-22_14-09-29	rep1	IDT fresh Aguzzi	COL1A1 KO	0	0	0	746995	606.6	130.07	140.69	606.39	823256	COL1A1	0
COL1A1	21515	HSC131ScreenD7001000_20221010_140837	NX10428819_10-10-22_14-09-29	25	3	1	C	1	C-01	21515	19	5	5	1	1	NA	383.63	459197	126.43	C-01_NX10428819_10-10-22_14-09-29	rep1	IDT fresh Aguzzi	COL1A1 KO	0	0	0	459197	383.63	126.43	140.69	606.39	823256	COL1A1	0
COL1A1	21516	HSC131ScreenD7001000_20221010_140837	NX10428819_10-10-22_14-09-29	25	3	1	C	1	C-01	21516	20	5	5	1	1	NA	538.16	691220	135.67	C-01_NX10428819_10-10-22_14-09-29	rep1	IDT fresh Aguzzi	COL1A1 KO	0	0	0	691220	538.16	135.67	140.69	606.39	823256	COL1A1	0
COL1A1	21517	HSC131ScreenD7001000_20221010_140837	NX10428819_10-10-22_14-09-29	25	3	1	C	1	C-01	21517	21	5	5	1	1	NA	389.02	477951	129.77	C-01_NX10428819_10-10-22_14-09-29	rep1	IDT fresh Aguzzi	COL1A1 KO	0	0	0	477951	389.02	129.77	140.69	606.39	823256	COL1A1	0
COL1A1	21518	HSC131ScreenD7001000_20221010_140837	NX10428819_10-10-22_14-09-29	25	3	1	C	1	C-01	21518	22	5	5	1	1	NA	440.03	590153	141.66	C-01_NX10428819_10-10-22_14-09-29	rep1	IDT fresh Aguzzi	COL1A1 KO	0	0	0	590153	440.03	141.66	140.69	606.39	823256	COL1A1	0
COL1A1	21519	HSC131ScreenD7001000_20221010_140837	NX10428819_10-10-22_14-09-29	25	3	1	C	1	C-01	21519	23	5	5	1	1	NA	362.82	445574	129.72	C-01_NX10428819_10-10-22_14-09-29	rep1	IDT fresh Aguzzi	COL1A1 KO	0	0	0	445574	362.82	129.72	140.69	606.39	823256	COL1A1	0
COL1A1	21520	HSC131ScreenD7001000_20221010_140837	NX10428819_10-10-22_14-09-29	25	3	1	C	1	C-01	21520	24	5	5	1	1	NA	541.22	692152	135.08	C-01_NX10428819_10-10-22_14-09-29	rep1	IDT fresh Aguzzi	COL1A1 KO	0	0	0	692152	541.22	135.08	140.69	606.39	823256	COL1A1	0
COL1A1	21521	HSC131ScreenD7001000_20221010_140837	NX10428819_10-10-22_14-09-29	25	3	1	C	1	C-01	21521	25	5	5	1	1	NA	1010.09	1257126	131.46	C-01_NX10428819_10-10-22_14-09-29	rep1	IDT fresh Aguzzi	COL1A1 KO	0	0	0	1257126	1010.09	131.46	140.69	606.39	823256	COL1A1	0
COL1A1	21522	HSC131ScreenD7001000_20221010_140837	NX10428819_10-10-22_14-09-29	25	3	1	C	1	C-01	21522	26	5	5	1	1	NA	610.83	747097	129.19	C-01_NX10428819_10-10-22_14-09-29	rep1	IDT fresh Aguzzi	COL1A1 KO	0	0	0	747097	610.83	129.19	140.69	606.39	823256	COL1A1	0
COL1A1	21523	HSC131ScreenD7001000_20221010_140837	NX10428819_10-10-22_14-09-29	25	3	1	C	1	C-01	21523	27	5	5	1	1	NA	1057.73	1389811	138.79	C-01_NX10428819_10-10-22_14-09-29	rep1	IDT fresh Aguzzi	COL1A1 KO	0	0	0	1389811	1057.73	138.79	140.69	606.39	823256	COL1A1	0
COL1A1	21524	HSC131ScreenD7001000_20221010_140837	NX10428819_10-10-22_14-09-29	25	3	1	C	1	C-01	21524	28	5	5	1	1	NA	1119.73	1347314	127.09	C-01_NX10428819_10-10-22_14-09-29	rep1	IDT fresh Aguzzi	COL1A1 KO	0	0	0	1347314	1119.73	127.09	140.69	606.39	823256	COL1A1	0
COL1A1	21525	HSC131ScreenD7001000_20221010_140837	NX10428819_10-10-22_14-09-29	25	3	1	C	1	C-01	21525	29	5	5	1	1	NA	856.83	1035501	127.65	C-01_NX10428819_10-10-22_14-09-29	rep1	IDT fresh Aguzzi	COL1A1 KO	0	0	0	1035501	856.83	127.65	140.69	606.39	823256	COL1A1	0
COL1A1	21526	HSC131ScreenD7001000_20221010_140837	NX10428819_10-10-22_14-09-29	25	3	1	C	1	C-01	21526	30	5	5	1	1	NA	503.62	651397	136.62	C-01_NX10428819_10-10-22_14-09-29	rep1	IDT fresh Aguzzi	COL1A1 KO	0	0	0	651397	503.62	136.62	140.69	606.39	823256	COL1A1	0
COL1A1	21527	HSC131ScreenD7001000_20221010_140837	NX10428819_10-10-22_14-09-29	25	3	1	C	1	C-01	21527	31	5	5	1	1	NA	606.39	748040	130.3	C-01_NX10428819_10-10-22_14-09-29	rep1	IDT fresh Aguzzi	COL1A1 KO	0	0	0	748040	606.39	130.3	140.69	606.39	823256	COL1A1	0
COL1A1	21528	HSC131ScreenD7001000_20221010_140837	NX10428819_10-10-22_14-09-29	25	3	1	C	1	C-01	21528	32	5	5	1	1	NA	953.69	1133645	125.56	C-01_NX10428819_10-10-22_14-09-29	rep1	IDT fresh Aguzzi	COL1A1 KO	0	0	0	1133645	953.69	125.56	140.69	606.39	823256	COL1A1	0
COL1A1	21529	HSC131ScreenD7001000_20221010_140837	NX10428819_10-10-22_14-09-29	25	3	1	C	1	C-01	21529	33	5	5	1	1	NA	1016.54	1250419	129.93	C-01_NX10428819_10-10-22_14-09-29	rep1	IDT fresh Aguzzi	COL1A1 KO	0	0	0	1250419	1016.54	129.93	140.69	606.39	823256	COL1A1	0
COL1A1	21530	HSC131ScreenD7001000_20221010_140837	NX10428819_10-10-22_14-09-29	25	3	1	C	1	C-01	21530	34	5	5	1	1	NA	739.16	903732	129.14	C-01_NX10428819_10-10-22_14-09-29	rep1	IDT fresh Aguzzi	COL1A1 KO	0	0	0	903732	739.16	129.14	140.69	606.39	823256	COL1A1	0
COL1A1	21531	HSC131ScreenD7001000_20221010_140837	NX10428819_10-10-22_14-09-29	25	3	1	C	1	C-01	21531	35	5	5	1	1	NA	2619.61	4464698	180.02	C-01_NX10428819_10-10-22_14-09-29	rep1	IDT fresh Aguzzi	COL1A1 KO	0	0	0	4464698	2619.61	180.02	140.69	606.39	823256	COL1A1	0
COL1A1	21532	HSC131ScreenD7001000_20221010_140837	NX10428819_10-10-22_14-09-29	25	3	1	C	1	C-01	21532	36	5	5	1	1	NA	937.84	1231252	138.67	C-01_NX10428819_10-10-22_14-09-29	rep1	IDT fresh Aguzzi	COL1A1 KO	0	0	0	1231252	937.84	138.67	140.69	606.39	823256	COL1A1	0
COL1A1	21533	HSC131ScreenD7001000_20221010_140837	NX10428819_10-10-22_14-09-29	25	3	1	C	1	C-01	21533	37	5	5	1	1	NA	1104.94	1320967	126.28	C-01_NX10428819_10-10-22_14-09-29	rep1	IDT fresh Aguzzi	COL1A1 KO	0	0	0	1320967	1104.94	126.28	140.69	606.39	823256	COL1A1	0
COL1A1	21534	HSC131ScreenD7001000_20221010_140837	NX10428819_10-10-22_14-09-29	25	3	1	C	1	C-01	21534	38	5	5	1	1	NA	425.88	516889	128.2	C-01_NX10428819_10-10-22_14-09-29	rep1	IDT fresh Aguzzi	COL1A1 KO	0	0	0	516889	425.88	128.2	140.69	606.39	823256	COL1A1	0
COL1A1	21535	HSC131ScreenD7001000_20221010_140837	NX10428819_10-10-22_14-09-29	25	3	1	C	1	C-01	21535	39	5	5	1	1	NA	629.21	764488	128.33	C-01_NX10428819_10-10-22_14-09-29	rep1	IDT fresh Aguzzi	COL1A1 KO	0	0	0	764488	629.21	128.33	140.69	606.39	823256	COL1A1	0
COL1A1	21536	HSC131ScreenD7001000_20221010_140837	NX10428819_10-10-22_14-09-29	25	3	1	C	1	C-01	21536	40	5	5	1	1	NA	848.7	1026925	127.81	C-01_NX10428819_10-10-22_14-09-29	rep1	IDT fresh Aguzzi	COL1A1 KO	0	0	0	1026925	848.7	127.81	140.69	606.39	823256	COL1A1	0
COL1A1	21537	HSC131ScreenD7001000_20221010_140837	NX10428819_10-10-22_14-09-29	25	3	1	C	1	C-01	21537	41	5	5	1	1	NA	536.26	693179	136.53	C-01_NX10428819_10-10-22_14-09-29	rep1	IDT fresh Aguzzi	COL1A1 KO	0	0	0	693179	536.26	136.53	140.69	606.39	823256	COL1A1	0
COL1A1	21538	HSC131ScreenD7001000_20221010_140837	NX10428819_10-10-22_14-09-29	25	3	1	C	1	C-01	21538	42	5	5	1	1	NA	320.78	381935	125.76	C-01_NX10428819_10-10-22_14-09-29	rep1	IDT fresh Aguzzi	COL1A1 KO	0	0	0	381935	320.78	125.76	140.69	606.39	823256	COL1A1	0
COL1A1	21539	HSC131ScreenD7001000_20221010_140837	NX10428819_10-10-22_14-09-29	25	3	1	C	1	C-01	21539	43	5	5	1	1	NA	520.63	640735	129.99	C-01_NX10428819_10-10-22_14-09-29	rep1	IDT fresh Aguzzi	COL1A1 KO	0	0	0	640735	520.63	129.99	140.69	606.39	823256	COL1A1	0
COL1A1	21540	HSC131ScreenD7001000_20221010_140837	NX10428819_10-10-22_14-09-29	25	3	1	C	1	C-01	21540	44	5	5	1	1	NA	1379.04	1631516	124.96	C-01_NX10428819_10-10-22_14-09-29	rep1	IDT fresh Aguzzi	COL1A1 KO	0	0	0	1631516	1379.04	124.96	140.69	606.39	823256	COL1A1	0
COL1A1	21541	HSC131ScreenD7001000_20221010_140837	NX10428819_10-10-22_14-09-29	25	3	1	C	1	C-01	21541	45	5	5	1	1	NA	1859.21	2814423	159.89	C-01_NX10428819_10-10-22_14-09-29	rep1	IDT fresh Aguzzi	COL1A1 KO	0	0	0	2814423	1859.21	159.89	140.69	606.39	823256	COL1A1	0
COL1A1	21542	HSC131ScreenD7001000_20221010_140837	NX10428819_10-10-22_14-09-29	25	3	1	C	1	C-01	21542	46	5	5	1	1	NA	776.24	957473	130.29	C-01_NX10428819_10-10-22_14-09-29	rep1	IDT fresh Aguzzi	COL1A1 KO	0	0	0	957473	776.24	130.29	140.69	606.39	823256	COL1A1	0
COL1A1	21543	HSC131ScreenD7001000_20221010_140837	NX10428819_10-10-22_14-09-29	25	3	1	C	1	C-01	21543	47	5	5	1	1	NA	545.98	683444	132.22	C-01_NX10428819_10-10-22_14-09-29	rep1	IDT fresh Aguzzi	COL1A1 KO	0	0	0	683444	545.98	132.22	140.69	606.39	823256	COL1A1	0
COL1A1	21544	HSC131ScreenD7001000_20221010_140837	NX10428819_10-10-22_14-09-29	25	3	1	C	1	C-01	21544	48	5	5	1	1	NA	573.33	700700	129.09	C-01_NX10428819_10-10-22_14-09-29	rep1	IDT fresh Aguzzi	COL1A1 KO	0	0	0	700700	573.33	129.09	140.69	606.39	823256	COL1A1	0
COL1A1	21545	HSC131ScreenD7001000_20221010_140837	NX10428819_10-10-22_14-09-29	25	3	1	C	1	C-01	21545	49	5	5	1	1	NA	367.15	424144	122.02	C-01_NX10428819_10-10-22_14-09-29	rep1	IDT fresh Aguzzi	COL1A1 KO	0	0	0	424144	367.15	122.02	140.69	606.39	823256	COL1A1	0
COL1A1	21546	HSC131ScreenD7001000_20221010_140837	NX10428819_10-10-22_14-09-29	25	3	1	C	1	C-01	21546	50	5	5	1	1	NA	1467.98	1863570	134.09	C-01_NX10428819_10-10-22_14-09-29	rep1	IDT fresh Aguzzi	COL1A1 KO	0	0	0	1863570	1467.98	134.09	140.69	606.39	823256	COL1A1	0
COL1A1	21547	HSC131ScreenD7001000_20221010_140837	NX10428819_10-10-22_14-09-29	25	3	1	C	1	C-01	21547	51	5	5	1	1	NA	388.49	450065	122.37	C-01_NX10428819_10-10-22_14-09-29	rep1	IDT fresh Aguzzi	COL1A1 KO	0	0	0	450065	388.49	122.37	140.69	606.39	823256	COL1A1	0
COL1A1	21548	HSC131ScreenD7001000_20221010_140837	NX10428819_10-10-22_14-09-29	25	3	1	C	1	C-01	21548	52	5	5	1	1	NA	497.71	579107	122.9	C-01_NX10428819_10-10-22_14-09-29	rep1	IDT fresh Aguzzi	COL1A1 KO	0	0	0	579107	497.71	122.9	140.69	606.39	823256	COL1A1	0
COL1A1	21549	HSC131ScreenD7001000_20221010_140837	NX10428819_10-10-22_14-09-29	25	3	1	C	1	C-01	21549	53	5	5	1	1	NA	581.57	693621	125.98	C-01_NX10428819_10-10-22_14-09-29	rep1	IDT fresh Aguzzi	COL1A1 KO	0	0	0	693621	581.57	125.98	140.69	606.39	823256	COL1A1	0
COL1A1	21550	HSC131ScreenD7001000_20221010_140837	NX10428819_10-10-22_14-09-29	25	3	1	C	1	C-01	21550	54	5	5	1	1	NA	1119.73	1389784	131.1	C-01_NX10428819_10-10-22_14-09-29	rep1	IDT fresh Aguzzi	COL1A1 KO	0	0	0	1389784	1119.73	131.1	140.69	606.39	823256	COL1A1	0
COL1A1	21551	HSC131ScreenD7001000_20221010_140837	NX10428819_10-10-22_14-09-29	25	3	1	C	1	C-01	21551	55	5	5	1	1	NA	710.01	831459	123.69	C-01_NX10428819_10-10-22_14-09-29	rep1	IDT fresh Aguzzi	COL1A1 KO	0	0	0	831459	710.01	123.69	140.69	606.39	823256	COL1A1	0
COL1A1	21552	HSC131ScreenD7001000_20221010_140837	NX10428819_10-10-22_14-09-29	25	3	1	C	1	C-01	21552	56	5	5	1	1	NA	618.96	787962	134.46	C-01_NX10428819_10-10-22_14-09-29	rep1	IDT fresh Aguzzi	COL1A1 KO	0	0	0	787962	618.96	134.46	140.69	606.39	823256	COL1A1	0
COL1A1	21553	HSC131ScreenD7001000_20221010_140837	NX10428819_10-10-22_14-09-29	25	3	1	C	1	C-01	21553	57	5	5	1	1	NA	1368.27	1687823	130.29	C-01_NX10428819_10-10-22_14-09-29	rep1	IDT fresh Aguzzi	COL1A1 KO	0	0	0	1687823	1368.27	130.29	140.69	606.39	823256	COL1A1	0
COL1A1	21554	HSC131ScreenD7001000_20221010_140837	NX10428819_10-10-22_14-09-29	25	3	1	C	1	C-01	21554	58	5	5	1	1	NA	443.41	512893	122.18	C-01_NX10428819_10-10-22_14-09-29	rep1	IDT fresh Aguzzi	COL1A1 KO	0	0	0	512893	443.41	122.18	140.69	606.39	823256	COL1A1	0
COL1A1	21555	HSC131ScreenD7001000_20221010_140837	NX10428819_10-10-22_14-09-29	25	3	1	C	1	C-01	21555	59	5	5	1	1	NA	1204.65	1422291	124.71	C-01_NX10428819_10-10-22_14-09-29	rep1	IDT fresh Aguzzi	COL1A1 KO	0	0	0	1422291	1204.65	124.71	140.69	606.39	823256	COL1A1	0
COL1A1	21556	HSC131ScreenD7001000_20221010_140837	NX10428819_10-10-22_14-09-29	25	3	1	C	1	C-01	21556	60	5	5	1	1	NA	325.96	370989	120.22	C-01_NX10428819_10-10-22_14-09-29	rep1	IDT fresh Aguzzi	COL1A1 KO	0	0	0	370989	325.96	120.22	140.69	606.39	823256	COL1A1	0
COL1A1	21557	HSC131ScreenD7001000_20221010_140837	NX10428819_10-10-22_14-09-29	25	3	1	C	1	C-01	21557	61	5	5	1	1	NA	681.18	787147	122.06	C-01_NX10428819_10-10-22_14-09-29	rep1	IDT fresh Aguzzi	COL1A1 KO	0	0	0	787147	681.18	122.06	140.69	606.39	823256	COL1A1	0
COL1A1	21558	HSC131ScreenD7001000_20221010_140837	NX10428819_10-10-22_14-09-29	25	3	1	C	1	C-01	21558	62	5	5	1	1	NA	644.52	753556	123.49	C-01_NX10428819_10-10-22_14-09-29	rep1	IDT fresh Aguzzi	COL1A1 KO	0	0	0	753556	644.52	123.49	140.69	606.39	823256	COL1A1	0
COL1A1	21559	HSC131ScreenD7001000_20221010_140837	NX10428819_10-10-22_14-09-29	25	3	1	C	1	C-01	21559	63	5	5	1	1	NA	1223.67	1482282	127.95	C-01_NX10428819_10-10-22_14-09-29	rep1	IDT fresh Aguzzi	COL1A1 KO	0	0	0	1482282	1223.67	127.95	140.69	606.39	823256	COL1A1	0
COL1A1	21560	HSC131ScreenD7001000_20221010_140837	NX10428819_10-10-22_14-09-29	25	3	1	C	1	C-01	21560	64	5	5	1	1	NA	130.34	170819	138.43	C-01_NX10428819_10-10-22_14-09-29	rep1	IDT fresh Aguzzi	COL1A1 KO	0	0	0	170819	130.34	138.43	140.69	606.39	823256	COL1A1	0
COL1A1	21561	HSC131ScreenD7001000_20221010_140837	NX10428819_10-10-22_14-09-29	25	3	1	C	1	C-01	21561	65	5	5	1	1	NA	218.12	290383	140.62	C-01_NX10428819_10-10-22_14-09-29	rep1	IDT fresh Aguzzi	COL1A1 KO	0	0	0	290383	218.12	140.62	140.69	606.39	823256	COL1A1	0
COL1A1	21562	HSC131ScreenD7001000_20221010_140837	NX10428819_10-10-22_14-09-29	25	3	1	C	1	C-01	21562	66	5	5	1	1	NA	4977.79	8518045	180.75	C-01_NX10428819_10-10-22_14-09-29	rep1	IDT fresh Aguzzi	COL1A1 KO	0	0	0	8518045	4977.79	180.75	140.69	606.39	823256	COL1A1	0
COL1A1	21563	HSC131ScreenD7001000_20221010_140837	NX10428819_10-10-22_14-09-29	25	3	1	C	1	C-01	21563	67	5	5	1	1	NA	386.9	434509	118.62	C-01_NX10428819_10-10-22_14-09-29	rep1	IDT fresh Aguzzi	COL1A1 KO	0	0	0	434509	386.9	118.62	140.69	606.39	823256	COL1A1	0
COL1A1	21564	HSC131ScreenD7001000_20221010_140837	NX10428819_10-10-22_14-09-29	25	3	1	C	1	C-01	21564	68	5	5	1	1	NA	3476.54	4740855	144.04	C-01_NX10428819_10-10-22_14-09-29	rep1	IDT fresh Aguzzi	COL1A1 KO	0	0	0	4740855	3476.54	144.04	140.69	606.39	823256	COL1A1	0
COL1A1	21565	HSC131ScreenD7001000_20221010_140837	NX10428819_10-10-22_14-09-29	25	3	1	C	1	C-01	21565	69	5	5	1	1	NA	1229.37	1533474	131.75	C-01_NX10428819_10-10-22_14-09-29	rep1	IDT fresh Aguzzi	COL1A1 KO	0	0	0	1533474	1229.37	131.75	140.69	606.39	823256	COL1A1	0
COL1A1	21566	HSC131ScreenD7001000_20221010_140837	NX10428819_10-10-22_14-09-29	25	3	1	C	1	C-01	21566	70	5	5	1	1	NA	1613.11	1981817	129.77	C-01_NX10428819_10-10-22_14-09-29	rep1	IDT fresh Aguzzi	COL1A1 KO	0	0	0	1981817	1613.11	129.77	140.69	606.39	823256	COL1A1	0
COL1A1	21567	HSC131ScreenD7001000_20221010_140837	NX10428819_10-10-22_14-09-29	25	3	1	C	1	C-01	21567	71	5	5	1	1	NA	648.33	735043	119.75	C-01_NX10428819_10-10-22_14-09-29	rep1	IDT fresh Aguzzi	COL1A1 KO	0	0	0	735043	648.33	119.75	140.69	606.39	823256	COL1A1	0
COL1A1	10771	HSC131ScreenD8003000_20221010_211007	NX10428829_10-10-22_21-11-01	72	6	12	F	12	F-12	10771	18	3	3	1	1	NA	1375.34	3746894	287.76	F-12_NX10428829_10-10-22_21-11-01	rep8	IDT fresh Aguzzi	COL1A1 KO	1	0	0	3746894	1375.34	287.76	140.69	606.39	823256	COL1A1	0
COL1A1	10772	HSC131ScreenD8003000_20221010_211007	NX10428829_10-10-22_21-11-01	72	6	12	F	12	F-12	10772	19	3	3	1	1	NA	139.53	200754	151.97	F-12_NX10428829_10-10-22_21-11-01	rep8	IDT fresh Aguzzi	COL1A1 KO	0	0	0	200754	139.53	151.97	140.69	606.39	823256	COL1A1	0
COL1A1	10773	HSC131ScreenD8003000_20221010_211007	NX10428829_10-10-22_21-11-01	72	6	12	F	12	F-12	10773	20	3	3	1	1	NA	174.92	203474	122.87	F-12_NX10428829_10-10-22_21-11-01	rep8	IDT fresh Aguzzi	COL1A1 KO	0	0	0	203474	174.92	122.87	140.69	606.39	823256	COL1A1	0
COL1A1	10774	HSC131ScreenD8003000_20221010_211007	NX10428829_10-10-22_21-11-01	72	6	12	F	12	F-12	10774	21	3	3	1	1	NA	152.31	224417	155.63	F-12_NX10428829_10-10-22_21-11-01	rep8	IDT fresh Aguzzi	COL1A1 KO	0	0	0	224417	152.31	155.63	140.69	606.39	823256	COL1A1	0
COL1A1	10775	HSC131ScreenD8003000_20221010_211007	NX10428829_10-10-22_21-11-01	72	6	12	F	12	F-12	10775	22	3	3	1	1	NA	126.64	183343	152.91	F-12_NX10428829_10-10-22_21-11-01	rep8	IDT fresh Aguzzi	COL1A1 KO	0	0	0	183343	126.64	152.91	140.69	606.39	823256	COL1A1	0
COL1A1	10776	HSC131ScreenD8003000_20221010_211007	NX10428829_10-10-22_21-11-01	72	6	12	F	12	F-12	10776	23	3	3	1	1	NA	153.9	239005	164.04	F-12_NX10428829_10-10-22_21-11-01	rep8	IDT fresh Aguzzi	COL1A1 KO	0	0	0	239005	153.9	164.04	140.69	606.39	823256	COL1A1	0
COL1A1	10777	HSC131ScreenD8003000_20221010_211007	NX10428829_10-10-22_21-11-01	72	6	12	F	12	F-12	10777	24	3	3	1	1	NA	173.33	211195	128.7	F-12_NX10428829_10-10-22_21-11-01	rep8	IDT fresh Aguzzi	COL1A1 KO	0	0	0	211195	173.33	128.7	140.69	606.39	823256	COL1A1	0
COL1A1	10778	HSC131ScreenD8003000_20221010_211007	NX10428829_10-10-22_21-11-01	72	6	12	F	12	F-12	10778	25	3	3	1	1	NA	135.41	212387	165.67	F-12_NX10428829_10-10-22_21-11-01	rep8	IDT fresh Aguzzi	COL1A1 KO	0	0	0	212387	135.41	165.67	140.69	606.39	823256	COL1A1	0
COL1A1	10779	HSC131ScreenD8003000_20221010_211007	NX10428829_10-10-22_21-11-01	72	6	12	F	12	F-12	10779	26	3	3	1	1	NA	128.02	203017	167.51	F-12_NX10428829_10-10-22_21-11-01	rep8	IDT fresh Aguzzi	COL1A1 KO	0	0	0	203017	128.02	167.51	140.69	606.39	823256	COL1A1	0
COL1A1	10780	HSC131ScreenD8003000_20221010_211007	NX10428829_10-10-22_21-11-01	72	6	12	F	12	F-12	10780	27	3	3	1	1	NA	141.96	225433	167.73	F-12_NX10428829_10-10-22_21-11-01	rep8	IDT fresh Aguzzi	COL1A1 KO	0	0	0	225433	141.96	167.73	140.69	606.39	823256	COL1A1	0
COL1A1	10781	HSC131ScreenD8003000_20221010_211007	NX10428829_10-10-22_21-11-01	72	6	12	F	12	F-12	10781	28	3	3	1	1	NA	128.33	205271	168.95	F-12_NX10428829_10-10-22_21-11-01	rep8	IDT fresh Aguzzi	COL1A1 KO	0	0	0	205271	128.33	168.95	140.69	606.39	823256	COL1A1	0
COL1A1	10782	HSC131ScreenD8003000_20221010_211007	NX10428829_10-10-22_21-11-01	72	6	12	F	12	F-12	10782	29	3	3	1	1	NA	138.58	155805	118.75	F-12_NX10428829_10-10-22_21-11-01	rep8	IDT fresh Aguzzi	COL1A1 KO	0	0	0	155805	138.58	118.75	140.69	606.39	823256	COL1A1	0
COL1A1	10783	HSC131ScreenD8003000_20221010_211007	NX10428829_10-10-22_21-11-01	72	6	12	F	12	F-12	10783	30	3	3	1	1	NA	387.22	791647	215.94	F-12_NX10428829_10-10-22_21-11-01	rep8	IDT fresh Aguzzi	COL1A1 KO	0	0	0	791647	387.22	215.94	140.69	606.39	823256	COL1A1	0
COL1A1	10784	HSC131ScreenD8003000_20221010_211007	NX10428829_10-10-22_21-11-01	72	6	12	F	12	F-12	10784	31	3	3	1	1	NA	245.68	269159	115.72	F-12_NX10428829_10-10-22_21-11-01	rep8	IDT fresh Aguzzi	COL1A1 KO	0	0	0	269159	245.68	115.72	140.69	606.39	823256	COL1A1	0
COL1A1	11797	HSC131ScreenD8003000_20221010_211007	NX10428829_10-10-22_21-11-01	72	6	12	F	12	F-12	11797	0	4	4	1	1	NA	175.65	193354	116.27	F-12_NX10428829_10-10-22_21-11-01	rep8	IDT fresh Aguzzi	COL1A1 KO	0	0	0	193354	175.65	116.27	140.69	606.39	823256	COL1A1	0
COL1A1	11798	HSC131ScreenD8003000_20221010_211007	NX10428829_10-10-22_21-11-01	72	6	12	F	12	F-12	11798	1	4	4	1	1	NA	564.04	656774	122.99	F-12_NX10428829_10-10-22_21-11-01	rep8	IDT fresh Aguzzi	COL1A1 KO	0	0	0	656774	564.04	122.99	140.69	606.39	823256	COL1A1	0
COL1A1	11799	HSC131ScreenD8003000_20221010_211007	NX10428829_10-10-22_21-11-01	72	6	12	F	12	F-12	11799	2	4	4	1	1	NA	536.05	632726	124.68	F-12_NX10428829_10-10-22_21-11-01	rep8	IDT fresh Aguzzi	COL1A1 KO	0	0	0	632726	536.05	124.68	140.69	606.39	823256	COL1A1	0
COL1A1	11800	HSC131ScreenD8003000_20221010_211007	NX10428829_10-10-22_21-11-01	72	6	12	F	12	F-12	11800	3	4	4	1	1	NA	339.27	396552	123.46	F-12_NX10428829_10-10-22_21-11-01	rep8	IDT fresh Aguzzi	COL1A1 KO	0	0	0	396552	339.27	123.46	140.69	606.39	823256	COL1A1	0
COL1A1	11801	HSC131ScreenD8003000_20221010_211007	NX10428829_10-10-22_21-11-01	72	6	12	F	12	F-12	11801	4	4	4	1	1	NA	376.03	447335	125.66	F-12_NX10428829_10-10-22_21-11-01	rep8	IDT fresh Aguzzi	COL1A1 KO	0	0	0	447335	376.03	125.66	140.69	606.39	823256	COL1A1	0
COL1A1	11802	HSC131ScreenD8003000_20221010_211007	NX10428829_10-10-22_21-11-01	72	6	12	F	12	F-12	11802	5	4	4	1	1	NA	896.76	1146163	135	F-12_NX10428829_10-10-22_21-11-01	rep8	IDT fresh Aguzzi	COL1A1 KO	0	0	0	1146163	896.76	135	140.69	606.39	823256	COL1A1	0
COL1A1	11803	HSC131ScreenD8003000_20221010_211007	NX10428829_10-10-22_21-11-01	72	6	12	F	12	F-12	11803	6	4	4	1	1	NA	596.25	708242	125.46	F-12_NX10428829_10-10-22_21-11-01	rep8	IDT fresh Aguzzi	COL1A1 KO	0	0	0	708242	596.25	125.46	140.69	606.39	823256	COL1A1	0
COL1A1	11804	HSC131ScreenD8003000_20221010_211007	NX10428829_10-10-22_21-11-01	72	6	12	F	12	F-12	11804	7	4	4	1	1	NA	548.41	673631	129.74	F-12_NX10428829_10-10-22_21-11-01	rep8	IDT fresh Aguzzi	COL1A1 KO	0	0	0	673631	548.41	129.74	140.69	606.39	823256	COL1A1	0
COL1A1	11805	HSC131ScreenD8003000_20221010_211007	NX10428829_10-10-22_21-11-01	72	6	12	F	12	F-12	11805	8	4	4	1	1	NA	675.58	810555	126.73	F-12_NX10428829_10-10-22_21-11-01	rep8	IDT fresh Aguzzi	COL1A1 KO	0	0	0	810555	675.58	126.73	140.69	606.39	823256	COL1A1	0
COL1A1	11806	HSC131ScreenD8003000_20221010_211007	NX10428829_10-10-22_21-11-01	72	6	12	F	12	F-12	11806	9	4	4	1	1	NA	1037.45	1253580	127.63	F-12_NX10428829_10-10-22_21-11-01	rep8	IDT fresh Aguzzi	COL1A1 KO	0	0	0	1253580	1037.45	127.63	140.69	606.39	823256	COL1A1	0
COL1A1	11807	HSC131ScreenD8003000_20221010_211007	NX10428829_10-10-22_21-11-01	72	6	12	F	12	F-12	11807	10	4	4	1	1	NA	565.62	626241	116.95	F-12_NX10428829_10-10-22_21-11-01	rep8	IDT fresh Aguzzi	COL1A1 KO	0	0	0	626241	565.62	116.95	140.69	606.39	823256	COL1A1	0
COL1A1	11808	HSC131ScreenD8003000_20221010_211007	NX10428829_10-10-22_21-11-01	72	6	12	F	12	F-12	11808	11	4	4	1	1	NA	132.88	153172	121.76	F-12_NX10428829_10-10-22_21-11-01	rep8	IDT fresh Aguzzi	COL1A1 KO	0	0	0	153172	132.88	121.76	140.69	606.39	823256	COL1A1	0
COL1A1	11809	HSC131ScreenD8003000_20221010_211007	NX10428829_10-10-22_21-11-01	72	6	12	F	12	F-12	11809	12	4	4	1	1	NA	647.69	1717314	280.06	F-12_NX10428829_10-10-22_21-11-01	rep8	IDT fresh Aguzzi	COL1A1 KO	1	0	0	1717314	647.69	280.06	140.69	606.39	823256	COL1A1	0
COL1A1	11810	HSC131ScreenD8003000_20221010_211007	NX10428829_10-10-22_21-11-01	72	6	12	F	12	F-12	11810	13	4	4	1	1	NA	1311.86	1700338	136.9	F-12_NX10428829_10-10-22_21-11-01	rep8	IDT fresh Aguzzi	COL1A1 KO	0	0	0	1700338	1311.86	136.9	140.69	606.39	823256	COL1A1	0
COL1A1	11811	HSC131ScreenD8003000_20221010_211007	NX10428829_10-10-22_21-11-01	72	6	12	F	12	F-12	11811	14	4	4	1	1	NA	125.69	156330	131.37	F-12_NX10428829_10-10-22_21-11-01	rep8	IDT fresh Aguzzi	COL1A1 KO	0	0	0	156330	125.69	131.37	140.69	606.39	823256	COL1A1	0
COL1A1	11812	HSC131ScreenD8003000_20221010_211007	NX10428829_10-10-22_21-11-01	72	6	12	F	12	F-12	11812	15	4	4	1	1	NA	1400.48	1802175	135.92	F-12_NX10428829_10-10-22_21-11-01	rep8	IDT fresh Aguzzi	COL1A1 KO	0	0	0	1802175	1400.48	135.92	140.69	606.39	823256	COL1A1	0
COL1A1	11813	HSC131ScreenD8003000_20221010_211007	NX10428829_10-10-22_21-11-01	72	6	12	F	12	F-12	11813	16	4	4	1	1	NA	658.68	905910	145.27	F-12_NX10428829_10-10-22_21-11-01	rep8	IDT fresh Aguzzi	COL1A1 KO	0	0	0	905910	658.68	145.27	140.69	606.39	823256	COL1A1	0
COL1A1	11814	HSC131ScreenD8003000_20221010_211007	NX10428829_10-10-22_21-11-01	72	6	12	F	12	F-12	11814	17	4	4	1	1	NA	3291.91	4126463	132.4	F-12_NX10428829_10-10-22_21-11-01	rep8	IDT fresh Aguzzi	COL1A1 KO	0	0	0	4126463	3291.91	132.4	140.69	606.39	823256	COL1A1	0
COL1A1	11815	HSC131ScreenD8003000_20221010_211007	NX10428829_10-10-22_21-11-01	72	6	12	F	12	F-12	11815	18	4	4	1	1	NA	1930.83	4894223	267.74	F-12_NX10428829_10-10-22_21-11-01	rep8	IDT fresh Aguzzi	COL1A1 KO	1	0	0	4894223	1930.83	267.74	140.69	606.39	823256	COL1A1	0
COL1A1	4387	HSC131ScreenD7001000_20221010_140837	NX10428819_10-10-22_14-09-29	84	7	12	G	12	G-12	4387	42	1	1	1	1	NA	627.31	890627	149.96	G-12_NX10428819_10-10-22_14-09-29	rep2	IDT fresh Aguzzi	COL1A1 KO	0	0	0	890627	627.31	149.96	140.69	606.39	823256	COL1A1	0
COL1A1	4388	HSC131ScreenD7001000_20221010_140837	NX10428819_10-10-22_14-09-29	84	7	12	G	12	G-12	4388	43	1	1	1	1	NA	147.88	202275	144.48	G-12_NX10428819_10-10-22_14-09-29	rep2	IDT fresh Aguzzi	COL1A1 KO	0	0	0	202275	147.88	144.48	140.69	606.39	823256	COL1A1	0
COL1A1	4389	HSC131ScreenD7001000_20221010_140837	NX10428819_10-10-22_14-09-29	84	7	12	G	12	G-12	4389	44	1	1	1	1	NA	110.7	147034	140.3	G-12_NX10428819_10-10-22_14-09-29	rep2	IDT fresh Aguzzi	COL1A1 KO	0	0	0	147034	110.7	140.3	140.69	606.39	823256	COL1A1	0
COL1A1	4390	HSC131ScreenD7001000_20221010_140837	NX10428819_10-10-22_14-09-29	84	7	12	G	12	G-12	4390	45	1	1	1	1	NA	85.66	188596	232.55	G-12_NX10428819_10-10-22_14-09-29	rep2	IDT fresh Aguzzi	COL1A1 KO	1	0	0	188596	85.66	232.55	140.69	606.39	823256	COL1A1	0
COL1A1	4391	HSC131ScreenD7001000_20221010_140837	NX10428819_10-10-22_14-09-29	84	7	12	G	12	G-12	4391	46	1	1	1	1	NA	187.48	340282	191.71	G-12_NX10428819_10-10-22_14-09-29	rep2	IDT fresh Aguzzi	COL1A1 KO	0	0	0	340282	187.48	191.71	140.69	606.39	823256	COL1A1	0
COL1A1	4392	HSC131ScreenD7001000_20221010_140837	NX10428819_10-10-22_14-09-29	84	7	12	G	12	G-12	4392	47	1	1	1	1	NA	668.71	904025	142.79	G-12_NX10428819_10-10-22_14-09-29	rep2	IDT fresh Aguzzi	COL1A1 KO	0	0	0	904025	668.71	142.79	140.69	606.39	823256	COL1A1	0
COL1A1	4393	HSC131ScreenD7001000_20221010_140837	NX10428819_10-10-22_14-09-29	84	7	12	G	12	G-12	4393	48	1	1	1	1	NA	218.43	330384	159.76	G-12_NX10428819_10-10-22_14-09-29	rep2	IDT fresh Aguzzi	COL1A1 KO	0	0	0	330384	218.43	159.76	140.69	606.39	823256	COL1A1	0
COL1A1	4394	HSC131ScreenD7001000_20221010_140837	NX10428819_10-10-22_14-09-29	84	7	12	G	12	G-12	4394	49	1	1	1	1	NA	594.99	925808	164.35	G-12_NX10428819_10-10-22_14-09-29	rep2	IDT fresh Aguzzi	COL1A1 KO	0	0	0	925808	594.99	164.35	140.69	606.39	823256	COL1A1	0
COL1A1	4395	HSC131ScreenD7001000_20221010_140837	NX10428819_10-10-22_14-09-29	84	7	12	G	12	G-12	4395	50	1	1	1	1	NA	313.28	6594402	2223.33	G-12_NX10428819_10-10-22_14-09-29	rep2	IDT fresh Aguzzi	COL1A1 KO	1	1	1	6594402	313.28	2223.33	140.69	606.39	823256	COL1A1	1
COL1A1	4396	HSC131ScreenD7001000_20221010_140837	NX10428819_10-10-22_14-09-29	84	7	12	G	12	G-12	4396	51	1	1	1	1	NA	597.84	883932	156.17	G-12_NX10428819_10-10-22_14-09-29	rep2	IDT fresh Aguzzi	COL1A1 KO	0	0	0	883932	597.84	156.17	140.69	606.39	823256	COL1A1	0
COL1A1	4397	HSC131ScreenD7001000_20221010_140837	NX10428819_10-10-22_14-09-29	84	7	12	G	12	G-12	4397	52	1	1	1	1	NA	154.85	210015	143.26	G-12_NX10428819_10-10-22_14-09-29	rep2	IDT fresh Aguzzi	COL1A1 KO	0	0	0	210015	154.85	143.26	140.69	606.39	823256	COL1A1	0
COL1A1	4398	HSC131ScreenD7001000_20221010_140837	NX10428819_10-10-22_14-09-29	84	7	12	G	12	G-12	4398	53	1	1	1	1	NA	93.69	174883	197.16	G-12_NX10428819_10-10-22_14-09-29	rep2	IDT fresh Aguzzi	COL1A1 KO	0	0	0	174883	93.69	197.16	140.69	606.39	823256	COL1A1	0
COL1A1	4399	HSC131ScreenD7001000_20221010_140837	NX10428819_10-10-22_14-09-29	84	7	12	G	12	G-12	4399	54	1	1	1	1	NA	83.02	163245	207.69	G-12_NX10428819_10-10-22_14-09-29	rep2	IDT fresh Aguzzi	COL1A1 KO	0	0	0	163245	83.02	207.69	140.69	606.39	823256	COL1A1	0
COL1A1	4400	HSC131ScreenD7001000_20221010_140837	NX10428819_10-10-22_14-09-29	84	7	12	G	12	G-12	4400	55	1	1	1	1	NA	328.18	424695	136.69	G-12_NX10428819_10-10-22_14-09-29	rep2	IDT fresh Aguzzi	COL1A1 KO	0	0	0	424695	328.18	136.69	140.69	606.39	823256	COL1A1	0
COL1A1	4401	HSC131ScreenD7001000_20221010_140837	NX10428819_10-10-22_14-09-29	84	7	12	G	12	G-12	4401	56	1	1	1	1	NA	1767.21	2289906	136.87	G-12_NX10428819_10-10-22_14-09-29	rep2	IDT fresh Aguzzi	COL1A1 KO	0	0	0	2289906	1767.21	136.87	140.69	606.39	823256	COL1A1	0
COL1A1	4402	HSC131ScreenD7001000_20221010_140837	NX10428819_10-10-22_14-09-29	84	7	12	G	12	G-12	4402	57	1	1	1	1	NA	1200.32	16887819	1486.08	G-12_NX10428819_10-10-22_14-09-29	rep2	IDT fresh Aguzzi	COL1A1 KO	1	1	1	16887819	1200.32	1486.08	140.69	606.39	823256	COL1A1	1
COL1A1	4403	HSC131ScreenD7001000_20221010_140837	NX10428819_10-10-22_14-09-29	84	7	12	G	12	G-12	4403	58	1	1	1	1	NA	133.3	254615	201.76	G-12_NX10428819_10-10-22_14-09-29	rep2	IDT fresh Aguzzi	COL1A1 KO	0	0	0	254615	133.3	201.76	140.69	606.39	823256	COL1A1	0
COL1A1	4404	HSC131ScreenD7001000_20221010_140837	NX10428819_10-10-22_14-09-29	84	7	12	G	12	G-12	4404	59	1	1	1	1	NA	1537.48	2383626	163.76	G-12_NX10428819_10-10-22_14-09-29	rep2	IDT fresh Aguzzi	COL1A1 KO	0	0	0	2383626	1537.48	163.76	140.69	606.39	823256	COL1A1	0
COL1A1	4405	HSC131ScreenD7001000_20221010_140837	NX10428819_10-10-22_14-09-29	84	7	12	G	12	G-12	4405	60	1	1	1	1	NA	536.15	720534	141.95	G-12_NX10428819_10-10-22_14-09-29	rep2	IDT fresh Aguzzi	COL1A1 KO	0	0	0	720534	536.15	141.95	140.69	606.39	823256	COL1A1	0
COL1A1	4406	HSC131ScreenD7001000_20221010_140837	NX10428819_10-10-22_14-09-29	84	7	12	G	12	G-12	4406	61	1	1	1	1	NA	466.55	763383	172.83	G-12_NX10428819_10-10-22_14-09-29	rep2	IDT fresh Aguzzi	COL1A1 KO	0	0	0	763383	466.55	172.83	140.69	606.39	823256	COL1A1	0
COL1A1	4407	HSC131ScreenD7001000_20221010_140837	NX10428819_10-10-22_14-09-29	84	7	12	G	12	G-12	4407	62	1	1	1	1	NA	276.21	426692	163.17	G-12_NX10428819_10-10-22_14-09-29	rep2	IDT fresh Aguzzi	COL1A1 KO	0	0	0	426692	276.21	163.17	140.69	606.39	823256	COL1A1	0
COL1A1	4408	HSC131ScreenD7001000_20221010_140837	NX10428819_10-10-22_14-09-29	84	7	12	G	12	G-12	4408	63	1	1	1	1	NA	742.54	1094358	155.67	G-12_NX10428819_10-10-22_14-09-29	rep2	IDT fresh Aguzzi	COL1A1 KO	0	0	0	1094358	742.54	155.67	140.69	606.39	823256	COL1A1	0
COL1A1	4409	HSC131ScreenD7001000_20221010_140837	NX10428819_10-10-22_14-09-29	84	7	12	G	12	G-12	4409	64	1	1	1	1	NA	305.36	398929	137.99	G-12_NX10428819_10-10-22_14-09-29	rep2	IDT fresh Aguzzi	COL1A1 KO	0	0	0	398929	305.36	137.99	140.69	606.39	823256	COL1A1	0
COL1A1	4410	HSC131ScreenD7001000_20221010_140837	NX10428819_10-10-22_14-09-29	84	7	12	G	12	G-12	4410	65	1	1	1	1	NA	1433.97	30897199	2275.87	G-12_NX10428819_10-10-22_14-09-29	rep2	IDT fresh Aguzzi	COL1A1 KO	1	1	1	30897199	1433.97	2275.87	140.69	606.39	823256	COL1A1	1
COL1A1	4411	HSC131ScreenD7001000_20221010_140837	NX10428819_10-10-22_14-09-29	84	7	12	G	12	G-12	4411	66	1	1	1	1	NA	152.31	211573	146.72	G-12_NX10428819_10-10-22_14-09-29	rep2	IDT fresh Aguzzi	COL1A1 KO	0	0	0	211573	152.31	146.72	140.69	606.39	823256	COL1A1	0
COL1A1	4412	HSC131ScreenD7001000_20221010_140837	NX10428819_10-10-22_14-09-29	84	7	12	G	12	G-12	4412	67	1	1	1	1	NA	1125.86	22886189	2147.12	G-12_NX10428819_10-10-22_14-09-29	rep2	IDT fresh Aguzzi	COL1A1 KO	1	1	1	22886189	1125.86	2147.12	140.69	606.39	823256	COL1A1	1
COL1A1	4413	HSC131ScreenD7001000_20221010_140837	NX10428819_10-10-22_14-09-29	84	7	12	G	12	G-12	4413	68	1	1	1	1	NA	292.9	506036	182.49	G-12_NX10428819_10-10-22_14-09-29	rep2	IDT fresh Aguzzi	COL1A1 KO	0	0	0	506036	292.9	182.49	140.69	606.39	823256	COL1A1	0
COL1A1	4414	HSC131ScreenD7001000_20221010_140837	NX10428819_10-10-22_14-09-29	84	7	12	G	12	G-12	4414	69	1	1	1	1	NA	146.82	183641	132.12	G-12_NX10428819_10-10-22_14-09-29	rep2	IDT fresh Aguzzi	COL1A1 KO	0	0	0	183641	146.82	132.12	140.69	606.39	823256	COL1A1	0
COL1A1	4415	HSC131ScreenD7001000_20221010_140837	NX10428819_10-10-22_14-09-29	84	7	12	G	12	G-12	4415	70	1	1	1	1	NA	1413.79	1998740	149.33	G-12_NX10428819_10-10-22_14-09-29	rep2	IDT fresh Aguzzi	COL1A1 KO	0	0	0	1998740	1413.79	149.33	140.69	606.39	823256	COL1A1	0
COL1A1	4416	HSC131ScreenD7001000_20221010_140837	NX10428819_10-10-22_14-09-29	84	7	12	G	12	G-12	4416	71	1	1	1	1	NA	678.64	863296	134.37	G-12_NX10428819_10-10-22_14-09-29	rep2	IDT fresh Aguzzi	COL1A1 KO	0	0	0	863296	678.64	134.37	140.69	606.39	823256	COL1A1	0
COL1A1	4417	HSC131ScreenD7001000_20221010_140837	NX10428819_10-10-22_14-09-29	84	7	12	G	12	G-12	4417	72	1	1	1	1	NA	764.94	1054262	145.58	G-12_NX10428819_10-10-22_14-09-29	rep2	IDT fresh Aguzzi	COL1A1 KO	0	0	0	1054262	764.94	145.58	140.69	606.39	823256	COL1A1	0
COL1A1	4418	HSC131ScreenD7001000_20221010_140837	NX10428819_10-10-22_14-09-29	84	7	12	G	12	G-12	4418	73	1	1	1	1	NA	644.52	998493	163.63	G-12_NX10428819_10-10-22_14-09-29	rep2	IDT fresh Aguzzi	COL1A1 KO	0	0	0	998493	644.52	163.63	140.69	606.39	823256	COL1A1	0
COL1A1	4419	HSC131ScreenD7001000_20221010_140837	NX10428819_10-10-22_14-09-29	84	7	12	G	12	G-12	4419	74	1	1	1	1	NA	102.77	140442	144.34	G-12_NX10428819_10-10-22_14-09-29	rep2	IDT fresh Aguzzi	COL1A1 KO	0	0	0	140442	102.77	144.34	140.69	606.39	823256	COL1A1	0
COL1A1	11849	HSC131ScreenD8003000_20221010_211007	NX10428829_10-10-22_21-11-01	72	6	12	F	12	F-12	11849	52	4	4	1	1	NA	958.97	1399928	154.19	F-12_NX10428829_10-10-22_21-11-01	rep8	IDT fresh Aguzzi	COL1A1 KO	0	0	0	1399928	958.97	154.19	140.69	606.39	823256	COL1A1	0
COL1A1	4421	HSC131ScreenD7001000_20221010_140837	NX10428819_10-10-22_14-09-29	84	7	12	G	12	G-12	4421	76	1	1	1	1	NA	2582.53	5848499	239.2	G-12_NX10428819_10-10-22_14-09-29	rep2	IDT fresh Aguzzi	COL1A1 KO	1	0	0	5848499	2582.53	239.2	140.69	606.39	823256	COL1A1	0
COL1A1	4422	HSC131ScreenD7001000_20221010_140837	NX10428819_10-10-22_14-09-29	84	7	12	G	12	G-12	4422	77	1	1	1	1	NA	858.84	1267166	155.84	G-12_NX10428819_10-10-22_14-09-29	rep2	IDT fresh Aguzzi	COL1A1 KO	0	0	0	1267166	858.84	155.84	140.69	606.39	823256	COL1A1	0
COL1A1	4423	HSC131ScreenD7001000_20221010_140837	NX10428819_10-10-22_14-09-29	84	7	12	G	12	G-12	4423	78	1	1	1	1	NA	635.76	1101561	183.01	G-12_NX10428819_10-10-22_14-09-29	rep2	IDT fresh Aguzzi	COL1A1 KO	0	0	0	1101561	635.76	183.01	140.69	606.39	823256	COL1A1	0
COL1A1	4424	HSC131ScreenD7001000_20221010_140837	NX10428819_10-10-22_14-09-29	84	7	12	G	12	G-12	4424	79	1	1	1	1	NA	659.42	949384	152.07	G-12_NX10428819_10-10-22_14-09-29	rep2	IDT fresh Aguzzi	COL1A1 KO	0	0	0	949384	659.42	152.07	140.69	606.39	823256	COL1A1	0
COL1A1	4425	HSC131ScreenD7001000_20221010_140837	NX10428819_10-10-22_14-09-29	84	7	12	G	12	G-12	4425	80	1	1	1	1	NA	584.32	788885	142.6	G-12_NX10428819_10-10-22_14-09-29	rep2	IDT fresh Aguzzi	COL1A1 KO	0	0	0	788885	584.32	142.6	140.69	606.39	823256	COL1A1	0
COL1A1	4426	HSC131ScreenD7001000_20221010_140837	NX10428819_10-10-22_14-09-29	84	7	12	G	12	G-12	4426	81	1	1	1	1	NA	145.55	202762	147.14	G-12_NX10428819_10-10-22_14-09-29	rep2	IDT fresh Aguzzi	COL1A1 KO	0	0	0	202762	145.55	147.14	140.69	606.39	823256	COL1A1	0
COL1A1	4427	HSC131ScreenD7001000_20221010_140837	NX10428819_10-10-22_14-09-29	84	7	12	G	12	G-12	4427	82	1	1	1	1	NA	255.72	288941	119.35	G-12_NX10428819_10-10-22_14-09-29	rep2	IDT fresh Aguzzi	COL1A1 KO	0	0	0	288941	255.72	119.35	140.69	606.39	823256	COL1A1	0
COL1A1	4428	HSC131ScreenD7001000_20221010_140837	NX10428819_10-10-22_14-09-29	84	7	12	G	12	G-12	4428	83	1	1	1	1	NA	810.57	1029199	134.12	G-12_NX10428819_10-10-22_14-09-29	rep2	IDT fresh Aguzzi	COL1A1 KO	0	0	0	1029199	810.57	134.12	140.69	606.39	823256	COL1A1	0
COL1A1	4429	HSC131ScreenD7001000_20221010_140837	NX10428819_10-10-22_14-09-29	84	7	12	G	12	G-12	4429	84	1	1	1	1	NA	1481.6	40041367	2854.59	G-12_NX10428819_10-10-22_14-09-29	rep2	IDT fresh Aguzzi	COL1A1 KO	1	1	1	40041367	1481.6	2854.59	140.69	606.39	823256	COL1A1	1
COL1A1	4430	HSC131ScreenD7001000_20221010_140837	NX10428819_10-10-22_14-09-29	84	7	12	G	12	G-12	4430	85	1	1	1	1	NA	461.9	589531	134.81	G-12_NX10428819_10-10-22_14-09-29	rep2	IDT fresh Aguzzi	COL1A1 KO	0	0	0	589531	461.9	134.81	140.69	606.39	823256	COL1A1	0
COL1A1	4431	HSC131ScreenD7001000_20221010_140837	NX10428819_10-10-22_14-09-29	84	7	12	G	12	G-12	4431	86	1	1	1	1	NA	501.93	623133	131.13	G-12_NX10428819_10-10-22_14-09-29	rep2	IDT fresh Aguzzi	COL1A1 KO	0	0	0	623133	501.93	131.13	140.69	606.39	823256	COL1A1	0
COL1A1	4432	HSC131ScreenD7001000_20221010_140837	NX10428819_10-10-22_14-09-29	84	7	12	G	12	G-12	4432	87	1	1	1	1	NA	323.64	425704	138.94	G-12_NX10428819_10-10-22_14-09-29	rep2	IDT fresh Aguzzi	COL1A1 KO	0	0	0	425704	323.64	138.94	140.69	606.39	823256	COL1A1	0
COL1A1	4433	HSC131ScreenD7001000_20221010_140837	NX10428819_10-10-22_14-09-29	84	7	12	G	12	G-12	4433	88	1	1	1	1	NA	1248.7	1637152	138.48	G-12_NX10428819_10-10-22_14-09-29	rep2	IDT fresh Aguzzi	COL1A1 KO	0	0	0	1637152	1248.7	138.48	140.69	606.39	823256	COL1A1	0
COL1A1	4434	HSC131ScreenD7001000_20221010_140837	NX10428819_10-10-22_14-09-29	84	7	12	G	12	G-12	4434	89	1	1	1	1	NA	1157.23	1672430	152.65	G-12_NX10428819_10-10-22_14-09-29	rep2	IDT fresh Aguzzi	COL1A1 KO	0	0	0	1672430	1157.23	152.65	140.69	606.39	823256	COL1A1	0
COL1A1	4435	HSC131ScreenD7001000_20221010_140837	NX10428819_10-10-22_14-09-29	84	7	12	G	12	G-12	4435	90	1	1	1	1	NA	381.62	579374	160.36	G-12_NX10428819_10-10-22_14-09-29	rep2	IDT fresh Aguzzi	COL1A1 KO	0	0	0	579374	381.62	160.36	140.69	606.39	823256	COL1A1	0
COL1A1	4436	HSC131ScreenD7001000_20221010_140837	NX10428819_10-10-22_14-09-29	84	7	12	G	12	G-12	4436	91	1	1	1	1	NA	162.98	233375	151.25	G-12_NX10428819_10-10-22_14-09-29	rep2	IDT fresh Aguzzi	COL1A1 KO	0	0	0	233375	162.98	151.25	140.69	606.39	823256	COL1A1	0
COL1A1	4437	HSC131ScreenD7001000_20221010_140837	NX10428819_10-10-22_14-09-29	84	7	12	G	12	G-12	4437	92	1	1	1	1	NA	163.09	219775	142.34	G-12_NX10428819_10-10-22_14-09-29	rep2	IDT fresh Aguzzi	COL1A1 KO	0	0	0	219775	163.09	142.34	140.69	606.39	823256	COL1A1	0
COL1A1	4438	HSC131ScreenD7001000_20221010_140837	NX10428819_10-10-22_14-09-29	84	7	12	G	12	G-12	4438	93	1	1	1	1	NA	545.55	741910	143.64	G-12_NX10428819_10-10-22_14-09-29	rep2	IDT fresh Aguzzi	COL1A1 KO	0	0	0	741910	545.55	143.64	140.69	606.39	823256	COL1A1	0
COL1A1	4439	HSC131ScreenD7001000_20221010_140837	NX10428819_10-10-22_14-09-29	84	7	12	G	12	G-12	4439	94	1	1	1	1	NA	3236.77	4580716	149.48	G-12_NX10428819_10-10-22_14-09-29	rep2	IDT fresh Aguzzi	COL1A1 KO	0	0	0	4580716	3236.77	149.48	140.69	606.39	823256	COL1A1	0
COL1A1	4440	HSC131ScreenD7001000_20221010_140837	NX10428819_10-10-22_14-09-29	84	7	12	G	12	G-12	4440	95	1	1	1	1	NA	157.7	256763	171.98	G-12_NX10428819_10-10-22_14-09-29	rep2	IDT fresh Aguzzi	COL1A1 KO	0	0	0	256763	157.7	171.98	140.69	606.39	823256	COL1A1	0
COL1A1	4441	HSC131ScreenD7001000_20221010_140837	NX10428819_10-10-22_14-09-29	84	7	12	G	12	G-12	4441	96	1	1	1	1	NA	398.84	578794	153.28	G-12_NX10428819_10-10-22_14-09-29	rep2	IDT fresh Aguzzi	COL1A1 KO	0	0	0	578794	398.84	153.28	140.69	606.39	823256	COL1A1	0
COL1A1	4442	HSC131ScreenD7001000_20221010_140837	NX10428819_10-10-22_14-09-29	84	7	12	G	12	G-12	4442	97	1	1	1	1	NA	1128.81	1666752	155.96	G-12_NX10428819_10-10-22_14-09-29	rep2	IDT fresh Aguzzi	COL1A1 KO	0	0	0	1666752	1128.81	155.96	140.69	606.39	823256	COL1A1	0
COL1A1	4443	HSC131ScreenD7001000_20221010_140837	NX10428819_10-10-22_14-09-29	84	7	12	G	12	G-12	4443	98	1	1	1	1	NA	1366.47	1649588	127.51	G-12_NX10428819_10-10-22_14-09-29	rep2	IDT fresh Aguzzi	COL1A1 KO	0	0	0	1649588	1366.47	127.51	140.69	606.39	823256	COL1A1	0
COL1A1	4444	HSC131ScreenD7001000_20221010_140837	NX10428819_10-10-22_14-09-29	84	7	12	G	12	G-12	4444	99	1	1	1	1	NA	3093.12	5934386	202.65	G-12_NX10428819_10-10-22_14-09-29	rep2	IDT fresh Aguzzi	COL1A1 KO	0	0	0	5934386	3093.12	202.65	140.69	606.39	823256	COL1A1	0
COL1A1	4445	HSC131ScreenD7001000_20221010_140837	NX10428819_10-10-22_14-09-29	84	7	12	G	12	G-12	4445	100	1	1	1	1	NA	959.92	1245753	137.08	G-12_NX10428819_10-10-22_14-09-29	rep2	IDT fresh Aguzzi	COL1A1 KO	0	0	0	1245753	959.92	137.08	140.69	606.39	823256	COL1A1	0
COL1A1	17257	HSC131ScreenD7001000_20221010_140837	NX10428819_10-10-22_14-09-29	84	7	12	G	12	G-12	17257	0	2	2	1	1	NA	1063.43	18672886	1854.68	G-12_NX10428819_10-10-22_14-09-29	rep2	IDT fresh Aguzzi	COL1A1 KO	1	1	1	18672886	1063.43	1854.68	140.69	606.39	823256	COL1A1	1
COL1A1	17258	HSC131ScreenD7001000_20221010_140837	NX10428819_10-10-22_14-09-29	84	7	12	G	12	G-12	17258	1	2	2	1	1	NA	511.75	649781	134.11	G-12_NX10428819_10-10-22_14-09-29	rep2	IDT fresh Aguzzi	COL1A1 KO	0	0	0	649781	511.75	134.11	140.69	606.39	823256	COL1A1	0
COL1A1	13424	HSC131ScreenD8001000_20221010_200023	NX10428827_10-10-22_20-01-16	13	2	1	B	1	B-01	13424	63	5	5	1	1	NA	700.82	838594	126.39	B-01_NX10428827_10-10-22_20-01-16	rep5	IDT fresh Aguzzi	COL1A1 KO	0	0	0	838594	700.82	126.39	140.69	606.39	823256	COL1A1	0
COL1A1	13425	HSC131ScreenD8001000_20221010_200023	NX10428827_10-10-22_20-01-16	13	2	1	B	1	B-01	13425	64	5	5	1	1	NA	788.17	1016490	136.22	B-01_NX10428827_10-10-22_20-01-16	rep5	IDT fresh Aguzzi	COL1A1 KO	0	0	0	1016490	788.17	136.22	140.69	606.39	823256	COL1A1	0
COL1A1	13426	HSC131ScreenD8001000_20221010_200023	NX10428827_10-10-22_20-01-16	13	2	1	B	1	B-01	13426	65	5	5	1	1	NA	1113.08	1350463	128.15	B-01_NX10428827_10-10-22_20-01-16	rep5	IDT fresh Aguzzi	COL1A1 KO	0	0	0	1350463	1113.08	128.15	140.69	606.39	823256	COL1A1	0
COL1A1	13427	HSC131ScreenD8001000_20221010_200023	NX10428827_10-10-22_20-01-16	13	2	1	B	1	B-01	13427	66	5	5	1	1	NA	945.98	1340462	149.67	B-01_NX10428827_10-10-22_20-01-16	rep5	IDT fresh Aguzzi	COL1A1 KO	0	0	0	1340462	945.98	149.67	140.69	606.39	823256	COL1A1	0
COL1A1	13428	HSC131ScreenD8001000_20221010_200023	NX10428827_10-10-22_20-01-16	13	2	1	B	1	B-01	13428	67	5	5	1	1	NA	847.32	9145084	1140	B-01_NX10428827_10-10-22_20-01-16	rep5	IDT fresh Aguzzi	COL1A1 KO	1	1	1	9145084	847.32	1140	140.69	606.39	823256	COL1A1	1
COL1A1	13429	HSC131ScreenD8001000_20221010_200023	NX10428827_10-10-22_20-01-16	13	2	1	B	1	B-01	13429	68	5	5	1	1	NA	1310.49	1800279	145.1	B-01_NX10428827_10-10-22_20-01-16	rep5	IDT fresh Aguzzi	COL1A1 KO	0	0	0	1800279	1310.49	145.1	140.69	606.39	823256	COL1A1	0
COL1A1	13430	HSC131ScreenD8001000_20221010_200023	NX10428827_10-10-22_20-01-16	13	2	1	B	1	B-01	13430	69	5	5	1	1	NA	348.46	430542	130.51	B-01_NX10428827_10-10-22_20-01-16	rep5	IDT fresh Aguzzi	COL1A1 KO	0	0	0	430542	348.46	130.51	140.69	606.39	823256	COL1A1	0
COL1A1	17267	HSC131ScreenD7001000_20221010_140837	NX10428819_10-10-22_14-09-29	84	7	12	G	12	G-12	17267	10	2	2	1	1	NA	260.58	355793	144.22	G-12_NX10428819_10-10-22_14-09-29	rep2	IDT fresh Aguzzi	COL1A1 KO	0	0	0	355793	260.58	144.22	140.69	606.39	823256	COL1A1	0
COL1A1	17268	HSC131ScreenD7001000_20221010_140837	NX10428819_10-10-22_14-09-29	84	7	12	G	12	G-12	17268	11	2	2	1	1	NA	306.95	351353	120.91	G-12_NX10428819_10-10-22_14-09-29	rep2	IDT fresh Aguzzi	COL1A1 KO	0	0	0	351353	306.95	120.91	140.69	606.39	823256	COL1A1	0
COL1A1	17269	HSC131ScreenD7001000_20221010_140837	NX10428819_10-10-22_14-09-29	84	7	12	G	12	G-12	17269	12	2	2	1	1	NA	325.75	376403	122.05	G-12_NX10428819_10-10-22_14-09-29	rep2	IDT fresh Aguzzi	COL1A1 KO	0	0	0	376403	325.75	122.05	140.69	606.39	823256	COL1A1	0
COL1A1	17270	HSC131ScreenD7001000_20221010_140837	NX10428819_10-10-22_14-09-29	84	7	12	G	12	G-12	17270	13	2	2	1	1	NA	789.55	1022452	136.78	G-12_NX10428819_10-10-22_14-09-29	rep2	IDT fresh Aguzzi	COL1A1 KO	0	0	0	1022452	789.55	136.78	140.69	606.39	823256	COL1A1	0
COL1A1	17271	HSC131ScreenD7001000_20221010_140837	NX10428819_10-10-22_14-09-29	84	7	12	G	12	G-12	17271	14	2	2	1	1	NA	395.14	589371	157.54	G-12_NX10428819_10-10-22_14-09-29	rep2	IDT fresh Aguzzi	COL1A1 KO	0	0	0	589371	395.14	157.54	140.69	606.39	823256	COL1A1	0
COL1A1	17272	HSC131ScreenD7001000_20221010_140837	NX10428819_10-10-22_14-09-29	84	7	12	G	12	G-12	17272	15	2	2	1	1	NA	393.14	585884	157.41	G-12_NX10428819_10-10-22_14-09-29	rep2	IDT fresh Aguzzi	COL1A1 KO	0	0	0	585884	393.14	157.41	140.69	606.39	823256	COL1A1	0
COL1A1	17273	HSC131ScreenD7001000_20221010_140837	NX10428819_10-10-22_14-09-29	84	7	12	G	12	G-12	17273	16	2	2	1	1	NA	892.74	1098973	130.03	G-12_NX10428819_10-10-22_14-09-29	rep2	IDT fresh Aguzzi	COL1A1 KO	0	0	0	1098973	892.74	130.03	140.69	606.39	823256	COL1A1	0
COL1A1	17274	HSC131ScreenD7001000_20221010_140837	NX10428819_10-10-22_14-09-29	84	7	12	G	12	G-12	17274	17	2	2	1	1	NA	299.13	437834	154.6	G-12_NX10428819_10-10-22_14-09-29	rep2	IDT fresh Aguzzi	COL1A1 KO	0	0	0	437834	299.13	154.6	140.69	606.39	823256	COL1A1	0
COL1A1	17275	HSC131ScreenD7001000_20221010_140837	NX10428819_10-10-22_14-09-29	84	7	12	G	12	G-12	17275	18	2	2	1	1	NA	1681.44	7054052	443.12	G-12_NX10428819_10-10-22_14-09-29	rep2	IDT fresh Aguzzi	COL1A1 KO	1	1	1	7054052	1681.44	443.12	140.69	606.39	823256	COL1A1	1
COL1A1	17276	HSC131ScreenD7001000_20221010_140837	NX10428819_10-10-22_14-09-29	84	7	12	G	12	G-12	17276	19	2	2	1	1	NA	1911.6	4307775	238.02	G-12_NX10428819_10-10-22_14-09-29	rep2	IDT fresh Aguzzi	COL1A1 KO	1	0	0	4307775	1911.6	238.02	140.69	606.39	823256	COL1A1	0
COL1A1	17277	HSC131ScreenD7001000_20221010_140837	NX10428819_10-10-22_14-09-29	84	7	12	G	12	G-12	17277	20	2	2	1	1	NA	492.95	715876	153.39	G-12_NX10428819_10-10-22_14-09-29	rep2	IDT fresh Aguzzi	COL1A1 KO	0	0	0	715876	492.95	153.39	140.69	606.39	823256	COL1A1	0
COL1A1	17278	HSC131ScreenD7001000_20221010_140837	NX10428819_10-10-22_14-09-29	84	7	12	G	12	G-12	17278	21	2	2	1	1	NA	620.02	820267	139.74	G-12_NX10428819_10-10-22_14-09-29	rep2	IDT fresh Aguzzi	COL1A1 KO	0	0	0	820267	620.02	139.74	140.69	606.39	823256	COL1A1	0
COL1A1	17279	HSC131ScreenD7001000_20221010_140837	NX10428819_10-10-22_14-09-29	84	7	12	G	12	G-12	17279	22	2	2	1	1	NA	520.31	876383	177.91	G-12_NX10428819_10-10-22_14-09-29	rep2	IDT fresh Aguzzi	COL1A1 KO	0	0	0	876383	520.31	177.91	140.69	606.39	823256	COL1A1	0
COL1A1	17280	HSC131ScreenD7001000_20221010_140837	NX10428819_10-10-22_14-09-29	84	7	12	G	12	G-12	17280	23	2	2	1	1	NA	1219.12	1846278	159.96	G-12_NX10428819_10-10-22_14-09-29	rep2	IDT fresh Aguzzi	COL1A1 KO	0	0	0	1846278	1219.12	159.96	140.69	606.39	823256	COL1A1	0
COL1A1	17281	HSC131ScreenD7001000_20221010_140837	NX10428819_10-10-22_14-09-29	84	7	12	G	12	G-12	17281	24	2	2	1	1	NA	630.58	7055640	1181.85	G-12_NX10428819_10-10-22_14-09-29	rep2	IDT fresh Aguzzi	COL1A1 KO	1	1	1	7055640	630.58	1181.85	140.69	606.39	823256	COL1A1	1
COL1A1	17282	HSC131ScreenD7001000_20221010_140837	NX10428819_10-10-22_14-09-29	84	7	12	G	12	G-12	17282	25	2	2	1	1	NA	682.13	838437	129.83	G-12_NX10428819_10-10-22_14-09-29	rep2	IDT fresh Aguzzi	COL1A1 KO	0	0	0	838437	682.13	129.83	140.69	606.39	823256	COL1A1	0
COL1A1	17283	HSC131ScreenD7001000_20221010_140837	NX10428819_10-10-22_14-09-29	84	7	12	G	12	G-12	17283	26	2	2	1	1	NA	1052.87	25448707	2553.04	G-12_NX10428819_10-10-22_14-09-29	rep2	IDT fresh Aguzzi	COL1A1 KO	1	1	1	25448707	1052.87	2553.04	140.69	606.39	823256	COL1A1	1
COL1A1	17284	HSC131ScreenD7001000_20221010_140837	NX10428819_10-10-22_14-09-29	84	7	12	G	12	G-12	17284	27	2	2	1	1	NA	135.09	231352	180.89	G-12_NX10428819_10-10-22_14-09-29	rep2	IDT fresh Aguzzi	COL1A1 KO	0	0	0	231352	135.09	180.89	140.69	606.39	823256	COL1A1	0
COL1A1	17285	HSC131ScreenD7001000_20221010_140837	NX10428819_10-10-22_14-09-29	84	7	12	G	12	G-12	17285	28	2	2	1	1	NA	1402.28	27467027	2068.92	G-12_NX10428819_10-10-22_14-09-29	rep2	IDT fresh Aguzzi	COL1A1 KO	1	1	1	27467027	1402.28	2068.92	140.69	606.39	823256	COL1A1	1
COL1A1	17286	HSC131ScreenD7001000_20221010_140837	NX10428819_10-10-22_14-09-29	84	7	12	G	12	G-12	17286	29	2	2	1	1	NA	147.77	258577	184.83	G-12_NX10428819_10-10-22_14-09-29	rep2	IDT fresh Aguzzi	COL1A1 KO	0	0	0	258577	147.77	184.83	140.69	606.39	823256	COL1A1	0
COL1A1	17287	HSC131ScreenD7001000_20221010_140837	NX10428819_10-10-22_14-09-29	84	7	12	G	12	G-12	17287	30	2	2	1	1	NA	1233.81	34822923	2981.16	G-12_NX10428819_10-10-22_14-09-29	rep2	IDT fresh Aguzzi	COL1A1 KO	1	1	1	34822923	1233.81	2981.16	140.69	606.39	823256	COL1A1	1
COL1A1	17288	HSC131ScreenD7001000_20221010_140837	NX10428819_10-10-22_14-09-29	84	7	12	G	12	G-12	17288	31	2	2	1	1	NA	3203.4	5130816	169.18	G-12_NX10428819_10-10-22_14-09-29	rep2	IDT fresh Aguzzi	COL1A1 KO	0	0	0	5130816	3203.4	169.18	140.69	606.39	823256	COL1A1	0
COL1A1	17289	HSC131ScreenD7001000_20221010_140837	NX10428819_10-10-22_14-09-29	84	7	12	G	12	G-12	17289	32	2	2	1	1	NA	341.59	1018368	314.89	G-12_NX10428819_10-10-22_14-09-29	rep2	IDT fresh Aguzzi	COL1A1 KO	1	0	0	1018368	341.59	314.89	140.69	606.39	823256	COL1A1	0
COL1A1	17290	HSC131ScreenD7001000_20221010_140837	NX10428819_10-10-22_14-09-29	84	7	12	G	12	G-12	17290	33	2	2	1	1	NA	3071.89	50953655	1752.01	G-12_NX10428819_10-10-22_14-09-29	rep2	IDT fresh Aguzzi	COL1A1 KO	1	1	1	50953655	3071.89	1752.01	140.69	606.39	823256	COL1A1	1
COL1A1	17291	HSC131ScreenD7001000_20221010_140837	NX10428819_10-10-22_14-09-29	84	7	12	G	12	G-12	17291	34	2	2	1	1	NA	1330.88	2228465	176.86	G-12_NX10428819_10-10-22_14-09-29	rep2	IDT fresh Aguzzi	COL1A1 KO	0	0	0	2228465	1330.88	176.86	140.69	606.39	823256	COL1A1	0
COL1A1	2773	HSC131ScreenD7002000_20221010_144308	NX10428820_10-10-22_14-43-56	84	7	12	G	12	G-12	2773	30	1	1	1	1	NA	748.14	1321387	186.56	G-12_NX10428820_10-10-22_14-43-56	rep4	IDT fresh Aguzzi	COL1A1 KO	0	0	0	1321387	748.14	186.56	140.69	606.39	823256	COL1A1	0
COL1A1	2774	HSC131ScreenD7002000_20221010_144308	NX10428820_10-10-22_14-43-56	84	7	12	G	12	G-12	2774	31	1	1	1	1	NA	1726.55	2188882	133.91	G-12_NX10428820_10-10-22_14-43-56	rep4	IDT fresh Aguzzi	COL1A1 KO	0	0	0	2188882	1726.55	133.91	140.69	606.39	823256	COL1A1	0
COL1A1	2775	HSC131ScreenD7002000_20221010_144308	NX10428820_10-10-22_14-43-56	84	7	12	G	12	G-12	2775	32	1	1	1	1	NA	322.05	454219	148.97	G-12_NX10428820_10-10-22_14-43-56	rep4	IDT fresh Aguzzi	COL1A1 KO	0	0	0	454219	322.05	148.97	140.69	606.39	823256	COL1A1	0
COL1A1	2776	HSC131ScreenD7002000_20221010_144308	NX10428820_10-10-22_14-43-56	84	7	12	G	12	G-12	2776	33	1	1	1	1	NA	476.05	579095	128.49	G-12_NX10428820_10-10-22_14-43-56	rep4	IDT fresh Aguzzi	COL1A1 KO	0	0	0	579095	476.05	128.49	140.69	606.39	823256	COL1A1	0
COL1A1	2777	HSC131ScreenD7002000_20221010_144308	NX10428820_10-10-22_14-43-56	84	7	12	G	12	G-12	2777	34	1	1	1	1	NA	739.27	1065754	152.27	G-12_NX10428820_10-10-22_14-43-56	rep4	IDT fresh Aguzzi	COL1A1 KO	0	0	0	1065754	739.27	152.27	140.69	606.39	823256	COL1A1	0
COL1A1	2778	HSC131ScreenD7002000_20221010_144308	NX10428820_10-10-22_14-43-56	84	7	12	G	12	G-12	2778	35	1	1	1	1	NA	1132.93	1854036	172.85	G-12_NX10428820_10-10-22_14-43-56	rep4	IDT fresh Aguzzi	COL1A1 KO	0	0	0	1854036	1132.93	172.85	140.69	606.39	823256	COL1A1	0
COL1A1	2779	HSC131ScreenD7002000_20221010_144308	NX10428820_10-10-22_14-43-56	84	7	12	G	12	G-12	2779	36	1	1	1	1	NA	2391.03	4118797	181.95	G-12_NX10428820_10-10-22_14-43-56	rep4	IDT fresh Aguzzi	COL1A1 KO	0	0	0	4118797	2391.03	181.95	140.69	606.39	823256	COL1A1	0
COL1A1	2780	HSC131ScreenD7002000_20221010_144308	NX10428820_10-10-22_14-43-56	84	7	12	G	12	G-12	2780	37	1	1	1	1	NA	611.36	773198	133.59	G-12_NX10428820_10-10-22_14-43-56	rep4	IDT fresh Aguzzi	COL1A1 KO	0	0	0	773198	611.36	133.59	140.69	606.39	823256	COL1A1	0
COL1A1	2781	HSC131ScreenD7002000_20221010_144308	NX10428820_10-10-22_14-43-56	84	7	12	G	12	G-12	2781	38	1	1	1	1	NA	1498.61	2754742	194.16	G-12_NX10428820_10-10-22_14-43-56	rep4	IDT fresh Aguzzi	COL1A1 KO	0	0	0	2754742	1498.61	194.16	140.69	606.39	823256	COL1A1	0
COL1A1	2782	HSC131ScreenD7002000_20221010_144308	NX10428820_10-10-22_14-43-56	84	7	12	G	12	G-12	2782	39	1	1	1	1	NA	578.09	758969	138.68	G-12_NX10428820_10-10-22_14-43-56	rep4	IDT fresh Aguzzi	COL1A1 KO	0	0	0	758969	578.09	138.68	140.69	606.39	823256	COL1A1	0
COL1A1	2783	HSC131ScreenD7002000_20221010_144308	NX10428820_10-10-22_14-43-56	84	7	12	G	12	G-12	2783	40	1	1	1	1	NA	1257.47	1570761	131.94	G-12_NX10428820_10-10-22_14-43-56	rep4	IDT fresh Aguzzi	COL1A1 KO	0	0	0	1570761	1257.47	131.94	140.69	606.39	823256	COL1A1	0
COL1A1	2784	HSC131ScreenD7002000_20221010_144308	NX10428820_10-10-22_14-43-56	84	7	12	G	12	G-12	2784	41	1	1	1	1	NA	3158.5	4386620	146.69	G-12_NX10428820_10-10-22_14-43-56	rep4	IDT fresh Aguzzi	COL1A1 KO	0	0	0	4386620	3158.5	146.69	140.69	606.39	823256	COL1A1	0
COL1A1	2785	HSC131ScreenD7002000_20221010_144308	NX10428820_10-10-22_14-43-56	84	7	12	G	12	G-12	2785	42	1	1	1	1	NA	258.68	315686	128.9	G-12_NX10428820_10-10-22_14-43-56	rep4	IDT fresh Aguzzi	COL1A1 KO	0	0	0	315686	258.68	128.9	140.69	606.39	823256	COL1A1	0
COL1A1	2786	HSC131ScreenD7002000_20221010_144308	NX10428820_10-10-22_14-43-56	84	7	12	G	12	G-12	2786	43	1	1	1	1	NA	2326.5	2880259	130.77	G-12_NX10428820_10-10-22_14-43-56	rep4	IDT fresh Aguzzi	COL1A1 KO	0	0	0	2880259	2326.5	130.77	140.69	606.39	823256	COL1A1	0
COL1A1	2787	HSC131ScreenD7002000_20221010_144308	NX10428820_10-10-22_14-43-56	84	7	12	G	12	G-12	2787	44	1	1	1	1	NA	690.79	958422	146.55	G-12_NX10428820_10-10-22_14-43-56	rep4	IDT fresh Aguzzi	COL1A1 KO	0	0	0	958422	690.79	146.55	140.69	606.39	823256	COL1A1	0
COL1A1	2788	HSC131ScreenD7002000_20221010_144308	NX10428820_10-10-22_14-43-56	84	7	12	G	12	G-12	2788	45	1	1	1	1	NA	450.07	535184	125.6	G-12_NX10428820_10-10-22_14-43-56	rep4	IDT fresh Aguzzi	COL1A1 KO	0	0	0	535184	450.07	125.6	140.69	606.39	823256	COL1A1	0
COL1A1	2789	HSC131ScreenD7002000_20221010_144308	NX10428820_10-10-22_14-43-56	84	7	12	G	12	G-12	2789	46	1	1	1	1	NA	1012.2	1513297	157.91	G-12_NX10428820_10-10-22_14-43-56	rep4	IDT fresh Aguzzi	COL1A1 KO	0	0	0	1513297	1012.2	157.91	140.69	606.39	823256	COL1A1	0
COL1A1	2790	HSC131ScreenD7002000_20221010_144308	NX10428820_10-10-22_14-43-56	84	7	12	G	12	G-12	2790	47	1	1	1	1	NA	409.83	497912	128.33	G-12_NX10428820_10-10-22_14-43-56	rep4	IDT fresh Aguzzi	COL1A1 KO	0	0	0	497912	409.83	128.33	140.69	606.39	823256	COL1A1	0
COL1A1	2791	HSC131ScreenD7002000_20221010_144308	NX10428820_10-10-22_14-43-56	84	7	12	G	12	G-12	2791	48	1	1	1	1	NA	553.79	643000	122.64	G-12_NX10428820_10-10-22_14-43-56	rep4	IDT fresh Aguzzi	COL1A1 KO	0	0	0	643000	553.79	122.64	140.69	606.39	823256	COL1A1	0
COL1A1	2792	HSC131ScreenD7002000_20221010_144308	NX10428820_10-10-22_14-43-56	84	7	12	G	12	G-12	2792	49	1	1	1	1	NA	448.27	631854	148.88	G-12_NX10428820_10-10-22_14-43-56	rep4	IDT fresh Aguzzi	COL1A1 KO	0	0	0	631854	448.27	148.88	140.69	606.39	823256	COL1A1	0
COL1A1	2793	HSC131ScreenD7002000_20221010_144308	NX10428820_10-10-22_14-43-56	84	7	12	G	12	G-12	2793	50	1	1	1	1	NA	529.29	638588	127.44	G-12_NX10428820_10-10-22_14-43-56	rep4	IDT fresh Aguzzi	COL1A1 KO	0	0	0	638588	529.29	127.44	140.69	606.39	823256	COL1A1	0
COL1A1	2794	HSC131ScreenD7002000_20221010_144308	NX10428820_10-10-22_14-43-56	84	7	12	G	12	G-12	2794	51	1	1	1	1	NA	338.95	449805	140.17	G-12_NX10428820_10-10-22_14-43-56	rep4	IDT fresh Aguzzi	COL1A1 KO	0	0	0	449805	338.95	140.17	140.69	606.39	823256	COL1A1	0
COL1A1	2795	HSC131ScreenD7002000_20221010_144308	NX10428820_10-10-22_14-43-56	84	7	12	G	12	G-12	2795	52	1	1	1	1	NA	562.56	681673	127.99	G-12_NX10428820_10-10-22_14-43-56	rep4	IDT fresh Aguzzi	COL1A1 KO	0	0	0	681673	562.56	127.99	140.69	606.39	823256	COL1A1	0
COL1A1	2796	HSC131ScreenD7002000_20221010_144308	NX10428820_10-10-22_14-43-56	84	7	12	G	12	G-12	2796	53	1	1	1	1	NA	848.8	1154817	143.71	G-12_NX10428820_10-10-22_14-43-56	rep4	IDT fresh Aguzzi	COL1A1 KO	0	0	0	1154817	848.8	143.71	140.69	606.39	823256	COL1A1	0
COL1A1	2797	HSC131ScreenD7002000_20221010_144308	NX10428820_10-10-22_14-43-56	84	7	12	G	12	G-12	2797	54	1	1	1	1	NA	539.11	728117	142.66	G-12_NX10428820_10-10-22_14-43-56	rep4	IDT fresh Aguzzi	COL1A1 KO	0	0	0	728117	539.11	142.66	140.69	606.39	823256	COL1A1	0
COL1A1	2798	HSC131ScreenD7002000_20221010_144308	NX10428820_10-10-22_14-43-56	84	7	12	G	12	G-12	2798	55	1	1	1	1	NA	1549.84	2303227	156.97	G-12_NX10428820_10-10-22_14-43-56	rep4	IDT fresh Aguzzi	COL1A1 KO	0	0	0	2303227	1549.84	156.97	140.69	606.39	823256	COL1A1	0
COL1A1	2799	HSC131ScreenD7002000_20221010_144308	NX10428820_10-10-22_14-43-56	84	7	12	G	12	G-12	2799	56	1	1	1	1	NA	466.65	568361	128.65	G-12_NX10428820_10-10-22_14-43-56	rep4	IDT fresh Aguzzi	COL1A1 KO	0	0	0	568361	466.65	128.65	140.69	606.39	823256	COL1A1	0
COL1A1	3982	HSC131ScreenD7002000_20221010_144308	NX10428820_10-10-22_14-43-56	25	3	1	C	1	C-01	3982	15	4	4	1	1	NA	419.33	487176	122.71	C-01_NX10428820_10-10-22_14-43-56	rep3	IDT fresh Aguzzi	COL1A1 KO	0	0	0	487176	419.33	122.71	140.69	606.39	823256	COL1A1	0
COL1A1	3983	HSC131ScreenD7002000_20221010_144308	NX10428820_10-10-22_14-43-56	25	3	1	C	1	C-01	3983	16	4	4	1	1	NA	696.49	806694	122.34	C-01_NX10428820_10-10-22_14-43-56	rep3	IDT fresh Aguzzi	COL1A1 KO	0	0	0	806694	696.49	122.34	140.69	606.39	823256	COL1A1	0
COL1A1	3984	HSC131ScreenD7002000_20221010_144308	NX10428820_10-10-22_14-43-56	25	3	1	C	1	C-01	3984	17	4	4	1	1	NA	880.7	997702	119.66	C-01_NX10428820_10-10-22_14-43-56	rep3	IDT fresh Aguzzi	COL1A1 KO	0	0	0	997702	880.7	119.66	140.69	606.39	823256	COL1A1	0
COL1A1	3985	HSC131ScreenD7002000_20221010_144308	NX10428820_10-10-22_14-43-56	25	3	1	C	1	C-01	3985	18	4	4	1	1	NA	622.34	710885	120.65	C-01_NX10428820_10-10-22_14-43-56	rep3	IDT fresh Aguzzi	COL1A1 KO	0	0	0	710885	622.34	120.65	140.69	606.39	823256	COL1A1	0
COL1A1	3986	HSC131ScreenD7002000_20221010_144308	NX10428820_10-10-22_14-43-56	25	3	1	C	1	C-01	3986	19	4	4	1	1	NA	594.77	701584	124.59	C-01_NX10428820_10-10-22_14-43-56	rep3	IDT fresh Aguzzi	COL1A1 KO	0	0	0	701584	594.77	124.59	140.69	606.39	823256	COL1A1	0
COL1A1	3987	HSC131ScreenD7002000_20221010_144308	NX10428820_10-10-22_14-43-56	25	3	1	C	1	C-01	3987	20	4	4	1	1	NA	985.48	1141983	122.4	C-01_NX10428820_10-10-22_14-43-56	rep3	IDT fresh Aguzzi	COL1A1 KO	0	0	0	1141983	985.48	122.4	140.69	606.39	823256	COL1A1	0
COL1A1	3988	HSC131ScreenD7002000_20221010_144308	NX10428820_10-10-22_14-43-56	25	3	1	C	1	C-01	3988	21	4	4	1	1	NA	583.05	851049	154.18	C-01_NX10428820_10-10-22_14-43-56	rep3	IDT fresh Aguzzi	COL1A1 KO	0	0	0	851049	583.05	154.18	140.69	606.39	823256	COL1A1	0
COL1A1	3989	HSC131ScreenD7002000_20221010_144308	NX10428820_10-10-22_14-43-56	25	3	1	C	1	C-01	3989	22	4	4	1	1	NA	1439.46	1870653	137.27	C-01_NX10428820_10-10-22_14-43-56	rep3	IDT fresh Aguzzi	COL1A1 KO	0	0	0	1870653	1439.46	137.27	140.69	606.39	823256	COL1A1	0
COL1A1	3990	HSC131ScreenD7002000_20221010_144308	NX10428820_10-10-22_14-43-56	25	3	1	C	1	C-01	3990	23	4	4	1	1	NA	707.16	811237	121.17	C-01_NX10428820_10-10-22_14-43-56	rep3	IDT fresh Aguzzi	COL1A1 KO	0	0	0	811237	707.16	121.17	140.69	606.39	823256	COL1A1	0
COL1A1	3991	HSC131ScreenD7002000_20221010_144308	NX10428820_10-10-22_14-43-56	25	3	1	C	1	C-01	3991	24	4	4	1	1	NA	869.51	980691	119.13	C-01_NX10428820_10-10-22_14-43-56	rep3	IDT fresh Aguzzi	COL1A1 KO	0	0	0	980691	869.51	119.13	140.69	606.39	823256	COL1A1	0
COL1A1	3992	HSC131ScreenD7002000_20221010_144308	NX10428820_10-10-22_14-43-56	25	3	1	C	1	C-01	3992	25	4	4	1	1	NA	1888.47	2231698	124.82	C-01_NX10428820_10-10-22_14-43-56	rep3	IDT fresh Aguzzi	COL1A1 KO	0	0	0	2231698	1888.47	124.82	140.69	606.39	823256	COL1A1	0
COL1A1	3993	HSC131ScreenD7002000_20221010_144308	NX10428820_10-10-22_14-43-56	25	3	1	C	1	C-01	3993	26	4	4	1	1	NA	364.93	434474	125.75	C-01_NX10428820_10-10-22_14-43-56	rep3	IDT fresh Aguzzi	COL1A1 KO	0	0	0	434474	364.93	125.75	140.69	606.39	823256	COL1A1	0
COL1A1	3994	HSC131ScreenD7002000_20221010_144308	NX10428820_10-10-22_14-43-56	25	3	1	C	1	C-01	3994	27	4	4	1	1	NA	380.14	413060	114.77	C-01_NX10428820_10-10-22_14-43-56	rep3	IDT fresh Aguzzi	COL1A1 KO	0	0	0	413060	380.14	114.77	140.69	606.39	823256	COL1A1	0
COL1A1	3995	HSC131ScreenD7002000_20221010_144308	NX10428820_10-10-22_14-43-56	25	3	1	C	1	C-01	3995	28	4	4	1	1	NA	887.67	1025751	122.06	C-01_NX10428820_10-10-22_14-43-56	rep3	IDT fresh Aguzzi	COL1A1 KO	0	0	0	1025751	887.67	122.06	140.69	606.39	823256	COL1A1	0
COL1A1	3996	HSC131ScreenD7002000_20221010_144308	NX10428820_10-10-22_14-43-56	25	3	1	C	1	C-01	3996	29	4	4	1	1	NA	718.14	841055	123.7	C-01_NX10428820_10-10-22_14-43-56	rep3	IDT fresh Aguzzi	COL1A1 KO	0	0	0	841055	718.14	123.7	140.69	606.39	823256	COL1A1	0
COL1A1	3997	HSC131ScreenD7002000_20221010_144308	NX10428820_10-10-22_14-43-56	25	3	1	C	1	C-01	3997	30	4	4	1	1	NA	537	789402	155.27	C-01_NX10428820_10-10-22_14-43-56	rep3	IDT fresh Aguzzi	COL1A1 KO	0	0	0	789402	537	155.27	140.69	606.39	823256	COL1A1	0
COL1A1	3998	HSC131ScreenD7002000_20221010_144308	NX10428820_10-10-22_14-43-56	25	3	1	C	1	C-01	3998	31	4	4	1	1	NA	1224.09	1393317	120.23	C-01_NX10428820_10-10-22_14-43-56	rep3	IDT fresh Aguzzi	COL1A1 KO	0	0	0	1393317	1224.09	120.23	140.69	606.39	823256	COL1A1	0
COL1A1	3999	HSC131ScreenD7002000_20221010_144308	NX10428820_10-10-22_14-43-56	25	3	1	C	1	C-01	3999	32	4	4	1	1	NA	492.95	601802	128.95	C-01_NX10428820_10-10-22_14-43-56	rep3	IDT fresh Aguzzi	COL1A1 KO	0	0	0	601802	492.95	128.95	140.69	606.39	823256	COL1A1	0
COL1A1	4000	HSC131ScreenD7002000_20221010_144308	NX10428820_10-10-22_14-43-56	25	3	1	C	1	C-01	4000	33	4	4	1	1	NA	393.03	466970	125.5	C-01_NX10428820_10-10-22_14-43-56	rep3	IDT fresh Aguzzi	COL1A1 KO	0	0	0	466970	393.03	125.5	140.69	606.39	823256	COL1A1	0
COL1A1	4001	HSC131ScreenD7002000_20221010_144308	NX10428820_10-10-22_14-43-56	25	3	1	C	1	C-01	4001	34	4	4	1	1	NA	243.78	263549	114.19	C-01_NX10428820_10-10-22_14-43-56	rep3	IDT fresh Aguzzi	COL1A1 KO	0	0	0	263549	243.78	114.19	140.69	606.39	823256	COL1A1	0
COL1A1	4002	HSC131ScreenD7002000_20221010_144308	NX10428820_10-10-22_14-43-56	25	3	1	C	1	C-01	4002	35	4	4	1	1	NA	3308.28	4953616	158.16	C-01_NX10428820_10-10-22_14-43-56	rep3	IDT fresh Aguzzi	COL1A1 KO	0	0	0	4953616	3308.28	158.16	140.69	606.39	823256	COL1A1	0
COL1A1	4003	HSC131ScreenD7002000_20221010_144308	NX10428820_10-10-22_14-43-56	25	3	1	C	1	C-01	4003	36	4	4	1	1	NA	1178.67	1438681	128.93	C-01_NX10428820_10-10-22_14-43-56	rep3	IDT fresh Aguzzi	COL1A1 KO	0	0	0	1438681	1178.67	128.93	140.69	606.39	823256	COL1A1	0
COL1A1	4004	HSC131ScreenD7002000_20221010_144308	NX10428820_10-10-22_14-43-56	25	3	1	C	1	C-01	4004	37	4	4	1	1	NA	564.14	662909	124.12	C-01_NX10428820_10-10-22_14-43-56	rep3	IDT fresh Aguzzi	COL1A1 KO	0	0	0	662909	564.14	124.12	140.69	606.39	823256	COL1A1	0
COL1A1	4005	HSC131ScreenD7002000_20221010_144308	NX10428820_10-10-22_14-43-56	25	3	1	C	1	C-01	4005	38	4	4	1	1	NA	331.03	367438	117.24	C-01_NX10428820_10-10-22_14-43-56	rep3	IDT fresh Aguzzi	COL1A1 KO	0	0	0	367438	331.03	117.24	140.69	606.39	823256	COL1A1	0
COL1A1	4006	HSC131ScreenD7002000_20221010_144308	NX10428820_10-10-22_14-43-56	25	3	1	C	1	C-01	4006	39	4	4	1	1	NA	435.6	532207	129.05	C-01_NX10428820_10-10-22_14-43-56	rep3	IDT fresh Aguzzi	COL1A1 KO	0	0	0	532207	435.6	129.05	140.69	606.39	823256	COL1A1	0
COL1A1	4007	HSC131ScreenD7002000_20221010_144308	NX10428820_10-10-22_14-43-56	25	3	1	C	1	C-01	4007	40	4	4	1	1	NA	139.11	152523	115.81	C-01_NX10428820_10-10-22_14-43-56	rep3	IDT fresh Aguzzi	COL1A1 KO	0	0	0	152523	139.11	115.81	140.69	606.39	823256	COL1A1	0
COL1A1	4008	HSC131ScreenD7002000_20221010_144308	NX10428820_10-10-22_14-43-56	25	3	1	C	1	C-01	4008	41	4	4	1	1	NA	141.22	152744	114.24	C-01_NX10428820_10-10-22_14-43-56	rep3	IDT fresh Aguzzi	COL1A1 KO	0	0	0	152744	141.22	114.24	140.69	606.39	823256	COL1A1	0
COL1A1	4009	HSC131ScreenD7002000_20221010_144308	NX10428820_10-10-22_14-43-56	25	3	1	C	1	C-01	4009	42	4	4	1	1	NA	374.44	454099	128.1	C-01_NX10428820_10-10-22_14-43-56	rep3	IDT fresh Aguzzi	COL1A1 KO	0	0	0	454099	374.44	128.1	140.69	606.39	823256	COL1A1	0
COL1A1	13729	HSC131ScreenD7002000_20221010_144308	NX10428820_10-10-22_14-43-56	25	3	1	C	1	C-01	13729	0	5	5	1	1	NA	575.87	970451	178	C-01_NX10428820_10-10-22_14-43-56	rep3	IDT fresh Aguzzi	COL1A1 KO	0	0	0	970451	575.87	178	140.69	606.39	823256	COL1A1	0
COL1A1	13730	HSC131ScreenD7002000_20221010_144308	NX10428820_10-10-22_14-43-56	25	3	1	C	1	C-01	13730	1	5	5	1	1	NA	496.86	568294	120.81	C-01_NX10428820_10-10-22_14-43-56	rep3	IDT fresh Aguzzi	COL1A1 KO	0	0	0	568294	496.86	120.81	140.69	606.39	823256	COL1A1	0
COL1A1	13731	HSC131ScreenD7002000_20221010_144308	NX10428820_10-10-22_14-43-56	25	3	1	C	1	C-01	13731	2	5	5	1	1	NA	301.24	330914	116.03	C-01_NX10428820_10-10-22_14-43-56	rep3	IDT fresh Aguzzi	COL1A1 KO	0	0	0	330914	301.24	116.03	140.69	606.39	823256	COL1A1	0
COL1A1	13732	HSC131ScreenD7002000_20221010_144308	NX10428820_10-10-22_14-43-56	25	3	1	C	1	C-01	13732	3	5	5	1	1	NA	931.51	1080568	122.53	C-01_NX10428820_10-10-22_14-43-56	rep3	IDT fresh Aguzzi	COL1A1 KO	0	0	0	1080568	931.51	122.53	140.69	606.39	823256	COL1A1	0
COL1A1	13733	HSC131ScreenD7002000_20221010_144308	NX10428820_10-10-22_14-43-56	25	3	1	C	1	C-01	13733	4	5	5	1	1	NA	709.17	1785232	265.9	C-01_NX10428820_10-10-22_14-43-56	rep3	IDT fresh Aguzzi	COL1A1 KO	1	0	0	1785232	709.17	265.9	140.69	606.39	823256	COL1A1	0
COL1A1	10495	HSC131ScreenD7002000_20221010_144308	NX10428820_10-10-22_14-43-56	84	7	12	G	12	G-12	10495	14	2	2	1	1	NA	886.19	1149625	137.02	G-12_NX10428820_10-10-22_14-43-56	rep4	IDT fresh Aguzzi	COL1A1 KO	0	0	0	1149625	886.19	137.02	140.69	606.39	823256	COL1A1	0
COL1A1	10496	HSC131ScreenD7002000_20221010_144308	NX10428820_10-10-22_14-43-56	84	7	12	G	12	G-12	10496	15	2	2	1	1	NA	192.77	223458	122.44	G-12_NX10428820_10-10-22_14-43-56	rep4	IDT fresh Aguzzi	COL1A1 KO	0	0	0	223458	192.77	122.44	140.69	606.39	823256	COL1A1	0
COL1A1	10497	HSC131ScreenD7002000_20221010_144308	NX10428820_10-10-22_14-43-56	84	7	12	G	12	G-12	10497	16	2	2	1	1	NA	340.32	425513	132.06	G-12_NX10428820_10-10-22_14-43-56	rep4	IDT fresh Aguzzi	COL1A1 KO	0	0	0	425513	340.32	132.06	140.69	606.39	823256	COL1A1	0
COL1A1	10498	HSC131ScreenD7002000_20221010_144308	NX10428820_10-10-22_14-43-56	84	7	12	G	12	G-12	10498	17	2	2	1	1	NA	642.31	780525	128.35	G-12_NX10428820_10-10-22_14-43-56	rep4	IDT fresh Aguzzi	COL1A1 KO	0	0	0	780525	642.31	128.35	140.69	606.39	823256	COL1A1	0
COL1A1	10499	HSC131ScreenD7002000_20221010_144308	NX10428820_10-10-22_14-43-56	84	7	12	G	12	G-12	10499	18	2	2	1	1	NA	1085.09	1415061	137.75	G-12_NX10428820_10-10-22_14-43-56	rep4	IDT fresh Aguzzi	COL1A1 KO	0	0	0	1415061	1085.09	137.75	140.69	606.39	823256	COL1A1	0
COL1A1	10500	HSC131ScreenD7002000_20221010_144308	NX10428820_10-10-22_14-43-56	84	7	12	G	12	G-12	10500	19	2	2	1	1	NA	453.34	570339	132.88	G-12_NX10428820_10-10-22_14-43-56	rep4	IDT fresh Aguzzi	COL1A1 KO	0	0	0	570339	453.34	132.88	140.69	606.39	823256	COL1A1	0
COL1A1	10501	HSC131ScreenD7002000_20221010_144308	NX10428820_10-10-22_14-43-56	84	7	12	G	12	G-12	10501	20	2	2	1	1	NA	787.54	998446	133.91	G-12_NX10428820_10-10-22_14-43-56	rep4	IDT fresh Aguzzi	COL1A1 KO	0	0	0	998446	787.54	133.91	140.69	606.39	823256	COL1A1	0
COL1A1	10502	HSC131ScreenD7002000_20221010_144308	NX10428820_10-10-22_14-43-56	84	7	12	G	12	G-12	10502	21	2	2	1	1	NA	1029.1	1212294	124.43	G-12_NX10428820_10-10-22_14-43-56	rep4	IDT fresh Aguzzi	COL1A1 KO	0	0	0	1212294	1029.1	124.43	140.69	606.39	823256	COL1A1	0
COL1A1	10503	HSC131ScreenD7002000_20221010_144308	NX10428820_10-10-22_14-43-56	84	7	12	G	12	G-12	10503	22	2	2	1	1	NA	1929.66	2528072	138.38	G-12_NX10428820_10-10-22_14-43-56	rep4	IDT fresh Aguzzi	COL1A1 KO	0	0	0	2528072	1929.66	138.38	140.69	606.39	823256	COL1A1	0
COL1A1	10504	HSC131ScreenD7002000_20221010_144308	NX10428820_10-10-22_14-43-56	84	7	12	G	12	G-12	10504	23	2	2	1	1	NA	810.78	1055492	137.51	G-12_NX10428820_10-10-22_14-43-56	rep4	IDT fresh Aguzzi	COL1A1 KO	0	0	0	1055492	810.78	137.51	140.69	606.39	823256	COL1A1	0
COL1A1	10505	HSC131ScreenD7002000_20221010_144308	NX10428820_10-10-22_14-43-56	84	7	12	G	12	G-12	10505	24	2	2	1	1	NA	857.15	1022506	126	G-12_NX10428820_10-10-22_14-43-56	rep4	IDT fresh Aguzzi	COL1A1 KO	0	0	0	1022506	857.15	126	140.69	606.39	823256	COL1A1	0
COL1A1	10506	HSC131ScreenD7002000_20221010_144308	NX10428820_10-10-22_14-43-56	84	7	12	G	12	G-12	10506	25	2	2	1	1	NA	638.29	773644	128.02	G-12_NX10428820_10-10-22_14-43-56	rep4	IDT fresh Aguzzi	COL1A1 KO	0	0	0	773644	638.29	128.02	140.69	606.39	823256	COL1A1	0
COL1A1	10507	HSC131ScreenD7002000_20221010_144308	NX10428820_10-10-22_14-43-56	84	7	12	G	12	G-12	10507	26	2	2	1	1	NA	821.02	1025756	131.96	G-12_NX10428820_10-10-22_14-43-56	rep4	IDT fresh Aguzzi	COL1A1 KO	0	0	0	1025756	821.02	131.96	140.69	606.39	823256	COL1A1	0
COL1A1	10508	HSC131ScreenD7002000_20221010_144308	NX10428820_10-10-22_14-43-56	84	7	12	G	12	G-12	10508	27	2	2	1	1	NA	1193.25	1708139	151.2	G-12_NX10428820_10-10-22_14-43-56	rep4	IDT fresh Aguzzi	COL1A1 KO	0	0	0	1708139	1193.25	151.2	140.69	606.39	823256	COL1A1	0
COL1A1	10509	HSC131ScreenD7002000_20221010_144308	NX10428820_10-10-22_14-43-56	84	7	12	G	12	G-12	10509	28	2	2	1	1	NA	304.41	347103	120.44	G-12_NX10428820_10-10-22_14-43-56	rep4	IDT fresh Aguzzi	COL1A1 KO	0	0	0	347103	304.41	120.44	140.69	606.39	823256	COL1A1	0
COL1A1	3220	HSC131ScreenD8003000_20221010_211007	NX10428829_10-10-22_21-11-01	72	6	12	F	12	F-12	3220	0	1	1	1	1	NA	232.38	248674	113.03	F-12_NX10428829_10-10-22_21-11-01	rep8	IDT fresh Aguzzi	COL1A1 KO	0	0	0	248674	232.38	113.03	140.69	606.39	823256	COL1A1	0
COL1A1	3221	HSC131ScreenD8003000_20221010_211007	NX10428829_10-10-22_21-11-01	72	6	12	F	12	F-12	3221	1	1	1	1	1	NA	400.32	458990	121.11	F-12_NX10428829_10-10-22_21-11-01	rep8	IDT fresh Aguzzi	COL1A1 KO	0	0	0	458990	400.32	121.11	140.69	606.39	823256	COL1A1	0
COL1A1	3222	HSC131ScreenD8003000_20221010_211007	NX10428829_10-10-22_21-11-01	72	6	12	F	12	F-12	3222	2	1	1	1	1	NA	680.75	1200289	186.24	F-12_NX10428829_10-10-22_21-11-01	rep8	IDT fresh Aguzzi	COL1A1 KO	0	0	0	1200289	680.75	186.24	140.69	606.39	823256	COL1A1	0
COL1A1	3223	HSC131ScreenD8003000_20221010_211007	NX10428829_10-10-22_21-11-01	72	6	12	F	12	F-12	3223	3	1	1	1	1	NA	618.43	814710	139.15	F-12_NX10428829_10-10-22_21-11-01	rep8	IDT fresh Aguzzi	COL1A1 KO	0	0	0	814710	618.43	139.15	140.69	606.39	823256	COL1A1	0
COL1A1	3224	HSC131ScreenD8003000_20221010_211007	NX10428829_10-10-22_21-11-01	72	6	12	F	12	F-12	3224	4	1	1	1	1	NA	321.1	345256	113.57	F-12_NX10428829_10-10-22_21-11-01	rep8	IDT fresh Aguzzi	COL1A1 KO	0	0	0	345256	321.1	113.57	140.69	606.39	823256	COL1A1	0
COL1A1	3225	HSC131ScreenD8003000_20221010_211007	NX10428829_10-10-22_21-11-01	72	6	12	F	12	F-12	3225	5	1	1	1	1	NA	517.03	611819	124.99	F-12_NX10428829_10-10-22_21-11-01	rep8	IDT fresh Aguzzi	COL1A1 KO	0	0	0	611819	517.03	124.99	140.69	606.39	823256	COL1A1	0
COL1A1	3226	HSC131ScreenD8003000_20221010_211007	NX10428829_10-10-22_21-11-01	72	6	12	F	12	F-12	3226	6	1	1	1	1	NA	268.29	337494	132.87	F-12_NX10428829_10-10-22_21-11-01	rep8	IDT fresh Aguzzi	COL1A1 KO	0	0	0	337494	268.29	132.87	140.69	606.39	823256	COL1A1	0
COL1A1	3227	HSC131ScreenD8003000_20221010_211007	NX10428829_10-10-22_21-11-01	72	6	12	F	12	F-12	3227	7	1	1	1	1	NA	466.86	585929	132.56	F-12_NX10428829_10-10-22_21-11-01	rep8	IDT fresh Aguzzi	COL1A1 KO	0	0	0	585929	466.86	132.56	140.69	606.39	823256	COL1A1	0
COL1A1	3228	HSC131ScreenD8003000_20221010_211007	NX10428829_10-10-22_21-11-01	72	6	12	F	12	F-12	3228	8	1	1	1	1	NA	476.9	628212	139.14	F-12_NX10428829_10-10-22_21-11-01	rep8	IDT fresh Aguzzi	COL1A1 KO	0	0	0	628212	476.9	139.14	140.69	606.39	823256	COL1A1	0
COL1A1	3229	HSC131ScreenD8003000_20221010_211007	NX10428829_10-10-22_21-11-01	72	6	12	F	12	F-12	3229	9	1	1	1	1	NA	487.99	601914	130.28	F-12_NX10428829_10-10-22_21-11-01	rep8	IDT fresh Aguzzi	COL1A1 KO	0	0	0	601914	487.99	130.28	140.69	606.39	823256	COL1A1	0
COL1A1	3230	HSC131ScreenD8003000_20221010_211007	NX10428829_10-10-22_21-11-01	72	6	12	F	12	F-12	3230	10	1	1	1	1	NA	1409.35	2070209	155.15	F-12_NX10428829_10-10-22_21-11-01	rep8	IDT fresh Aguzzi	COL1A1 KO	0	0	0	2070209	1409.35	155.15	140.69	606.39	823256	COL1A1	0
COL1A1	3231	HSC131ScreenD8003000_20221010_211007	NX10428829_10-10-22_21-11-01	72	6	12	F	12	F-12	3231	11	1	1	1	1	NA	772.54	888893	121.53	F-12_NX10428829_10-10-22_21-11-01	rep8	IDT fresh Aguzzi	COL1A1 KO	0	0	0	888893	772.54	121.53	140.69	606.39	823256	COL1A1	0
COL1A1	3232	HSC131ScreenD8003000_20221010_211007	NX10428829_10-10-22_21-11-01	72	6	12	F	12	F-12	3232	12	1	1	1	1	NA	98.65	102973	110.25	F-12_NX10428829_10-10-22_21-11-01	rep8	IDT fresh Aguzzi	COL1A1 KO	0	0	0	102973	98.65	110.25	140.69	606.39	823256	COL1A1	0
COL1A1	3233	HSC131ScreenD8003000_20221010_211007	NX10428829_10-10-22_21-11-01	72	6	12	F	12	F-12	3233	13	1	1	1	1	NA	963.3	1315176	144.21	F-12_NX10428829_10-10-22_21-11-01	rep8	IDT fresh Aguzzi	COL1A1 KO	0	0	0	1315176	963.3	144.21	140.69	606.39	823256	COL1A1	0
COL1A1	3234	HSC131ScreenD8003000_20221010_211007	NX10428829_10-10-22_21-11-01	72	6	12	F	12	F-12	3234	14	1	1	1	1	NA	496.02	710052	151.2	F-12_NX10428829_10-10-22_21-11-01	rep8	IDT fresh Aguzzi	COL1A1 KO	0	0	0	710052	496.02	151.2	140.69	606.39	823256	COL1A1	0
COL1A1	3235	HSC131ScreenD8003000_20221010_211007	NX10428829_10-10-22_21-11-01	72	6	12	F	12	F-12	3235	15	1	1	1	1	NA	526.44	643087	129.03	F-12_NX10428829_10-10-22_21-11-01	rep8	IDT fresh Aguzzi	COL1A1 KO	0	0	0	643087	526.44	129.03	140.69	606.39	823256	COL1A1	0
COL1A1	3236	HSC131ScreenD8003000_20221010_211007	NX10428829_10-10-22_21-11-01	72	6	12	F	12	F-12	3236	16	1	1	1	1	NA	498.66	680607	144.17	F-12_NX10428829_10-10-22_21-11-01	rep8	IDT fresh Aguzzi	COL1A1 KO	0	0	0	680607	498.66	144.17	140.69	606.39	823256	COL1A1	0
COL1A1	3237	HSC131ScreenD8003000_20221010_211007	NX10428829_10-10-22_21-11-01	72	6	12	F	12	F-12	3237	17	1	1	1	1	NA	492	586615	125.94	F-12_NX10428829_10-10-22_21-11-01	rep8	IDT fresh Aguzzi	COL1A1 KO	0	0	0	586615	492	125.94	140.69	606.39	823256	COL1A1	0
COL1A1	3238	HSC131ScreenD8003000_20221010_211007	NX10428829_10-10-22_21-11-01	72	6	12	F	12	F-12	3238	18	1	1	1	1	NA	441.2	497127	119.02	F-12_NX10428829_10-10-22_21-11-01	rep8	IDT fresh Aguzzi	COL1A1 KO	0	0	0	497127	441.2	119.02	140.69	606.39	823256	COL1A1	0
COL1A1	3239	HSC131ScreenD8003000_20221010_211007	NX10428829_10-10-22_21-11-01	72	6	12	F	12	F-12	3239	19	1	1	1	1	NA	288.04	359440	131.81	F-12_NX10428829_10-10-22_21-11-01	rep8	IDT fresh Aguzzi	COL1A1 KO	0	0	0	359440	288.04	131.81	140.69	606.39	823256	COL1A1	0
COL1A1	3240	HSC131ScreenD8003000_20221010_211007	NX10428829_10-10-22_21-11-01	72	6	12	F	12	F-12	3240	20	1	1	1	1	NA	825.04	1019670	130.54	F-12_NX10428829_10-10-22_21-11-01	rep8	IDT fresh Aguzzi	COL1A1 KO	0	0	0	1019670	825.04	130.54	140.69	606.39	823256	COL1A1	0
COL1A1	3241	HSC131ScreenD8003000_20221010_211007	NX10428829_10-10-22_21-11-01	72	6	12	F	12	F-12	3241	21	1	1	1	1	NA	1129.77	1594112	149.04	F-12_NX10428829_10-10-22_21-11-01	rep8	IDT fresh Aguzzi	COL1A1 KO	0	0	0	1594112	1129.77	149.04	140.69	606.39	823256	COL1A1	0
COL1A1	3242	HSC131ScreenD8003000_20221010_211007	NX10428829_10-10-22_21-11-01	72	6	12	F	12	F-12	3242	22	1	1	1	1	NA	482.81	567352	124.12	F-12_NX10428829_10-10-22_21-11-01	rep8	IDT fresh Aguzzi	COL1A1 KO	0	0	0	567352	482.81	124.12	140.69	606.39	823256	COL1A1	0
COL1A1	3243	HSC131ScreenD8003000_20221010_211007	NX10428829_10-10-22_21-11-01	72	6	12	F	12	F-12	3243	23	1	1	1	1	NA	152.31	184951	128.26	F-12_NX10428829_10-10-22_21-11-01	rep8	IDT fresh Aguzzi	COL1A1 KO	0	0	0	184951	152.31	128.26	140.69	606.39	823256	COL1A1	0
COL1A1	3244	HSC131ScreenD8003000_20221010_211007	NX10428829_10-10-22_21-11-01	72	6	12	F	12	F-12	3244	24	1	1	1	1	NA	327.54	377339	121.68	F-12_NX10428829_10-10-22_21-11-01	rep8	IDT fresh Aguzzi	COL1A1 KO	0	0	0	377339	327.54	121.68	140.69	606.39	823256	COL1A1	0
COL1A1	3245	HSC131ScreenD8003000_20221010_211007	NX10428829_10-10-22_21-11-01	72	6	12	F	12	F-12	3245	25	1	1	1	1	NA	619.28	823266	140.42	F-12_NX10428829_10-10-22_21-11-01	rep8	IDT fresh Aguzzi	COL1A1 KO	0	0	0	823266	619.28	140.42	140.69	606.39	823256	COL1A1	0
COL1A1	3246	HSC131ScreenD8003000_20221010_211007	NX10428829_10-10-22_21-11-01	72	6	12	F	12	F-12	3246	26	1	1	1	1	NA	977.14	1237500	133.77	F-12_NX10428829_10-10-22_21-11-01	rep8	IDT fresh Aguzzi	COL1A1 KO	0	0	0	1237500	977.14	133.77	140.69	606.39	823256	COL1A1	0
COL1A1	3247	HSC131ScreenD8003000_20221010_211007	NX10428829_10-10-22_21-11-01	72	6	12	F	12	F-12	3247	27	1	1	1	1	NA	382.26	448149	123.83	F-12_NX10428829_10-10-22_21-11-01	rep8	IDT fresh Aguzzi	COL1A1 KO	0	0	0	448149	382.26	123.83	140.69	606.39	823256	COL1A1	0
COL1A1	3248	HSC131ScreenD8003000_20221010_211007	NX10428829_10-10-22_21-11-01	72	6	12	F	12	F-12	3248	28	1	1	1	1	NA	571.33	931684	172.25	F-12_NX10428829_10-10-22_21-11-01	rep8	IDT fresh Aguzzi	COL1A1 KO	0	0	0	931684	571.33	172.25	140.69	606.39	823256	COL1A1	0
COL1A1	3249	HSC131ScreenD8003000_20221010_211007	NX10428829_10-10-22_21-11-01	72	6	12	F	12	F-12	3249	29	1	1	1	1	NA	608.61	706469	122.61	F-12_NX10428829_10-10-22_21-11-01	rep8	IDT fresh Aguzzi	COL1A1 KO	0	0	0	706469	608.61	122.61	140.69	606.39	823256	COL1A1	0
COL1A1	3250	HSC131ScreenD8003000_20221010_211007	NX10428829_10-10-22_21-11-01	72	6	12	F	12	F-12	3250	30	1	1	1	1	NA	1149.2	1422878	130.78	F-12_NX10428829_10-10-22_21-11-01	rep8	IDT fresh Aguzzi	COL1A1 KO	0	0	0	1422878	1149.2	130.78	140.69	606.39	823256	COL1A1	0
COL1A1	3251	HSC131ScreenD8003000_20221010_211007	NX10428829_10-10-22_21-11-01	72	6	12	F	12	F-12	3251	31	1	1	1	1	NA	514.29	661018	135.76	F-12_NX10428829_10-10-22_21-11-01	rep8	IDT fresh Aguzzi	COL1A1 KO	0	0	0	661018	514.29	135.76	140.69	606.39	823256	COL1A1	0
COL1A1	3252	HSC131ScreenD8003000_20221010_211007	NX10428829_10-10-22_21-11-01	72	6	12	F	12	F-12	3252	32	1	1	1	1	NA	1381.68	2036293	155.67	F-12_NX10428829_10-10-22_21-11-01	rep8	IDT fresh Aguzzi	COL1A1 KO	0	0	0	2036293	1381.68	155.67	140.69	606.39	823256	COL1A1	0
COL1A1	3253	HSC131ScreenD8003000_20221010_211007	NX10428829_10-10-22_21-11-01	72	6	12	F	12	F-12	3253	33	1	1	1	1	NA	656.25	789652	127.1	F-12_NX10428829_10-10-22_21-11-01	rep8	IDT fresh Aguzzi	COL1A1 KO	0	0	0	789652	656.25	127.1	140.69	606.39	823256	COL1A1	0
COL1A1	3254	HSC131ScreenD8003000_20221010_211007	NX10428829_10-10-22_21-11-01	72	6	12	F	12	F-12	3254	34	1	1	1	1	NA	1303.31	2102731	170.41	F-12_NX10428829_10-10-22_21-11-01	rep8	IDT fresh Aguzzi	COL1A1 KO	0	0	0	2102731	1303.31	170.41	140.69	606.39	823256	COL1A1	0
COL1A1	3255	HSC131ScreenD8003000_20221010_211007	NX10428829_10-10-22_21-11-01	72	6	12	F	12	F-12	3255	35	1	1	1	1	NA	518.3	649349	132.33	F-12_NX10428829_10-10-22_21-11-01	rep8	IDT fresh Aguzzi	COL1A1 KO	0	0	0	649349	518.3	132.33	140.69	606.39	823256	COL1A1	0
COL1A1	3256	HSC131ScreenD8003000_20221010_211007	NX10428829_10-10-22_21-11-01	72	6	12	F	12	F-12	3256	36	1	1	1	1	NA	2364.52	2839507	126.84	F-12_NX10428829_10-10-22_21-11-01	rep8	IDT fresh Aguzzi	COL1A1 KO	0	0	0	2839507	2364.52	126.84	140.69	606.39	823256	COL1A1	0
COL1A1	3257	HSC131ScreenD8003000_20221010_211007	NX10428829_10-10-22_21-11-01	72	6	12	F	12	F-12	3257	37	1	1	1	1	NA	961.08	1304286	143.34	F-12_NX10428829_10-10-22_21-11-01	rep8	IDT fresh Aguzzi	COL1A1 KO	0	0	0	1304286	961.08	143.34	140.69	606.39	823256	COL1A1	0
COL1A1	3258	HSC131ScreenD8003000_20221010_211007	NX10428829_10-10-22_21-11-01	72	6	12	F	12	F-12	3258	38	1	1	1	1	NA	470.35	681901	153.13	F-12_NX10428829_10-10-22_21-11-01	rep8	IDT fresh Aguzzi	COL1A1 KO	0	0	0	681901	470.35	153.13	140.69	606.39	823256	COL1A1	0
COL1A1	3259	HSC131ScreenD8003000_20221010_211007	NX10428829_10-10-22_21-11-01	72	6	12	F	12	F-12	3259	39	1	1	1	1	NA	1654.09	2057353	131.38	F-12_NX10428829_10-10-22_21-11-01	rep8	IDT fresh Aguzzi	COL1A1 KO	0	0	0	2057353	1654.09	131.38	140.69	606.39	823256	COL1A1	0
COL1A1	3260	HSC131ScreenD8003000_20221010_211007	NX10428829_10-10-22_21-11-01	72	6	12	F	12	F-12	3260	40	1	1	1	1	NA	621.92	767380	130.33	F-12_NX10428829_10-10-22_21-11-01	rep8	IDT fresh Aguzzi	COL1A1 KO	0	0	0	767380	621.92	130.33	140.69	606.39	823256	COL1A1	0
COL1A1	3261	HSC131ScreenD8003000_20221010_211007	NX10428829_10-10-22_21-11-01	72	6	12	F	12	F-12	3261	41	1	1	1	1	NA	921.79	1222670	140.1	F-12_NX10428829_10-10-22_21-11-01	rep8	IDT fresh Aguzzi	COL1A1 KO	0	0	0	1222670	921.79	140.1	140.69	606.39	823256	COL1A1	0
COL1A1	3262	HSC131ScreenD8003000_20221010_211007	NX10428829_10-10-22_21-11-01	72	6	12	F	12	F-12	3262	42	1	1	1	1	NA	329.44	379155	121.56	F-12_NX10428829_10-10-22_21-11-01	rep8	IDT fresh Aguzzi	COL1A1 KO	0	0	0	379155	329.44	121.56	140.69	606.39	823256	COL1A1	0
COL1A1	3263	HSC131ScreenD8003000_20221010_211007	NX10428829_10-10-22_21-11-01	72	6	12	F	12	F-12	3263	43	1	1	1	1	NA	919.47	1123609	129.08	F-12_NX10428829_10-10-22_21-11-01	rep8	IDT fresh Aguzzi	COL1A1 KO	0	0	0	1123609	919.47	129.08	140.69	606.39	823256	COL1A1	0
COL1A1	3264	HSC131ScreenD8003000_20221010_211007	NX10428829_10-10-22_21-11-01	72	6	12	F	12	F-12	3264	44	1	1	1	1	NA	1192.3	2127469	188.47	F-12_NX10428829_10-10-22_21-11-01	rep8	IDT fresh Aguzzi	COL1A1 KO	0	0	0	2127469	1192.3	188.47	140.69	606.39	823256	COL1A1	0
COL1A1	3265	HSC131ScreenD8003000_20221010_211007	NX10428829_10-10-22_21-11-01	72	6	12	F	12	F-12	3265	45	1	1	1	1	NA	1185.01	1423872	126.92	F-12_NX10428829_10-10-22_21-11-01	rep8	IDT fresh Aguzzi	COL1A1 KO	0	0	0	1423872	1185.01	126.92	140.69	606.39	823256	COL1A1	0
COL1A1	3266	HSC131ScreenD8003000_20221010_211007	NX10428829_10-10-22_21-11-01	72	6	12	F	12	F-12	3266	46	1	1	1	1	NA	879.33	1322845	158.9	F-12_NX10428829_10-10-22_21-11-01	rep8	IDT fresh Aguzzi	COL1A1 KO	0	0	0	1322845	879.33	158.9	140.69	606.39	823256	COL1A1	0
COL1A1	3267	HSC131ScreenD8003000_20221010_211007	NX10428829_10-10-22_21-11-01	72	6	12	F	12	F-12	3267	47	1	1	1	1	NA	1625.46	4838397	314.41	F-12_NX10428829_10-10-22_21-11-01	rep8	IDT fresh Aguzzi	COL1A1 KO	1	0	0	4838397	1625.46	314.41	140.69	606.39	823256	COL1A1	0
COL1A1	3268	HSC131ScreenD8003000_20221010_211007	NX10428829_10-10-22_21-11-01	72	6	12	F	12	F-12	3268	48	1	1	1	1	NA	651.39	764712	124	F-12_NX10428829_10-10-22_21-11-01	rep8	IDT fresh Aguzzi	COL1A1 KO	0	0	0	764712	651.39	124	140.69	606.39	823256	COL1A1	0
COL1A1	3269	HSC131ScreenD8003000_20221010_211007	NX10428829_10-10-22_21-11-01	72	6	12	F	12	F-12	3269	49	1	1	1	1	NA	954.53	3197203	353.79	F-12_NX10428829_10-10-22_21-11-01	rep8	IDT fresh Aguzzi	COL1A1 KO	1	1	0	3197203	954.53	353.79	140.69	606.39	823256	COL1A1	0
COL1A1	5999	HSC131ScreenD7001000_20221010_140837	NX10428819_10-10-22_14-09-29	25	3	1	C	1	C-01	5999	24	4	4	1	1	NA	666.92	1836681	290.89	C-01_NX10428819_10-10-22_14-09-29	rep1	IDT fresh Aguzzi	COL1A1 KO	1	0	0	1836681	666.92	290.89	140.69	606.39	823256	COL1A1	0
COL1A1	6000	HSC131ScreenD7001000_20221010_140837	NX10428819_10-10-22_14-09-29	25	3	1	C	1	C-01	6000	25	4	4	1	1	NA	783.95	4729849	637.27	C-01_NX10428819_10-10-22_14-09-29	rep1	IDT fresh Aguzzi	COL1A1 KO	1	1	1	4729849	783.95	637.27	140.69	606.39	823256	COL1A1	1
COL1A1	6001	HSC131ScreenD7001000_20221010_140837	NX10428819_10-10-22_14-09-29	25	3	1	C	1	C-01	6001	26	4	4	1	1	NA	239.45	362251	159.79	C-01_NX10428819_10-10-22_14-09-29	rep1	IDT fresh Aguzzi	COL1A1 KO	0	0	0	362251	239.45	159.79	140.69	606.39	823256	COL1A1	0
COL1A1	6002	HSC131ScreenD7001000_20221010_140837	NX10428819_10-10-22_14-09-29	25	3	1	C	1	C-01	6002	27	4	4	1	1	NA	952.84	8050108	892.37	C-01_NX10428819_10-10-22_14-09-29	rep1	IDT fresh Aguzzi	COL1A1 KO	1	1	1	8050108	952.84	892.37	140.69	606.39	823256	COL1A1	1
COL1A1	6003	HSC131ScreenD7001000_20221010_140837	NX10428819_10-10-22_14-09-29	25	3	1	C	1	C-01	6003	28	4	4	1	1	NA	1620.18	2447419	159.56	C-01_NX10428819_10-10-22_14-09-29	rep1	IDT fresh Aguzzi	COL1A1 KO	0	0	0	2447419	1620.18	159.56	140.69	606.39	823256	COL1A1	0
COL1A1	6004	HSC131ScreenD7001000_20221010_140837	NX10428819_10-10-22_14-09-29	25	3	1	C	1	C-01	6004	29	4	4	1	1	NA	502.88	594898	124.95	C-01_NX10428819_10-10-22_14-09-29	rep1	IDT fresh Aguzzi	COL1A1 KO	0	0	0	594898	502.88	124.95	140.69	606.39	823256	COL1A1	0
COL1A1	6005	HSC131ScreenD7001000_20221010_140837	NX10428819_10-10-22_14-09-29	25	3	1	C	1	C-01	6005	30	4	4	1	1	NA	383.63	452448	124.57	C-01_NX10428819_10-10-22_14-09-29	rep1	IDT fresh Aguzzi	COL1A1 KO	0	0	0	452448	383.63	124.57	140.69	606.39	823256	COL1A1	0
COL1A1	6006	HSC131ScreenD7001000_20221010_140837	NX10428819_10-10-22_14-09-29	25	3	1	C	1	C-01	6006	31	4	4	1	1	NA	2641.89	4750051	189.91	C-01_NX10428819_10-10-22_14-09-29	rep1	IDT fresh Aguzzi	COL1A1 KO	0	0	0	4750051	2641.89	189.91	140.69	606.39	823256	COL1A1	0
COL1A1	6007	HSC131ScreenD7001000_20221010_140837	NX10428819_10-10-22_14-09-29	25	3	1	C	1	C-01	6007	32	4	4	1	1	NA	795.78	8221555	1091.26	C-01_NX10428819_10-10-22_14-09-29	rep1	IDT fresh Aguzzi	COL1A1 KO	1	1	1	8221555	795.78	1091.26	140.69	606.39	823256	COL1A1	1
COL1A1	6008	HSC131ScreenD7001000_20221010_140837	NX10428819_10-10-22_14-09-29	25	3	1	C	1	C-01	6008	33	4	4	1	1	NA	955.7	8394844	927.81	C-01_NX10428819_10-10-22_14-09-29	rep1	IDT fresh Aguzzi	COL1A1 KO	1	1	1	8394844	955.7	927.81	140.69	606.39	823256	COL1A1	1
COL1A1	6009	HSC131ScreenD7001000_20221010_140837	NX10428819_10-10-22_14-09-29	25	3	1	C	1	C-01	6009	34	4	4	1	1	NA	378.03	472779	132.1	C-01_NX10428819_10-10-22_14-09-29	rep1	IDT fresh Aguzzi	COL1A1 KO	0	0	0	472779	378.03	132.1	140.69	606.39	823256	COL1A1	0
COL1A1	6010	HSC131ScreenD7001000_20221010_140837	NX10428819_10-10-22_14-09-29	25	3	1	C	1	C-01	6010	35	4	4	1	1	NA	236.81	316133	141	C-01_NX10428819_10-10-22_14-09-29	rep1	IDT fresh Aguzzi	COL1A1 KO	0	0	0	316133	236.81	141	140.69	606.39	823256	COL1A1	0
COL1A1	6011	HSC131ScreenD7001000_20221010_140837	NX10428819_10-10-22_14-09-29	25	3	1	C	1	C-01	6011	36	4	4	1	1	NA	670.82	2022348	318.43	C-01_NX10428819_10-10-22_14-09-29	rep1	IDT fresh Aguzzi	COL1A1 KO	1	0	0	2022348	670.82	318.43	140.69	606.39	823256	COL1A1	0
COL1A1	6012	HSC131ScreenD7001000_20221010_140837	NX10428819_10-10-22_14-09-29	25	3	1	C	1	C-01	6012	37	4	4	1	1	NA	1775.24	2265651	134.8	C-01_NX10428819_10-10-22_14-09-29	rep1	IDT fresh Aguzzi	COL1A1 KO	0	0	0	2265651	1775.24	134.8	140.69	606.39	823256	COL1A1	0
COL1A1	6013	HSC131ScreenD7001000_20221010_140837	NX10428819_10-10-22_14-09-29	25	3	1	C	1	C-01	6013	38	4	4	1	1	NA	1221.55	1673591	144.71	C-01_NX10428819_10-10-22_14-09-29	rep1	IDT fresh Aguzzi	COL1A1 KO	0	0	0	1673591	1221.55	144.71	140.69	606.39	823256	COL1A1	0
COL1A1	6014	HSC131ScreenD7001000_20221010_140837	NX10428819_10-10-22_14-09-29	25	3	1	C	1	C-01	6014	39	4	4	1	1	NA	1381.58	1981872	151.52	C-01_NX10428819_10-10-22_14-09-29	rep1	IDT fresh Aguzzi	COL1A1 KO	0	0	0	1981872	1381.58	151.52	140.69	606.39	823256	COL1A1	0
COL1A1	6015	HSC131ScreenD7001000_20221010_140837	NX10428819_10-10-22_14-09-29	25	3	1	C	1	C-01	6015	40	4	4	1	1	NA	1026.57	1233611	126.93	C-01_NX10428819_10-10-22_14-09-29	rep1	IDT fresh Aguzzi	COL1A1 KO	0	0	0	1233611	1026.57	126.93	140.69	606.39	823256	COL1A1	0
COL1A1	6016	HSC131ScreenD7001000_20221010_140837	NX10428819_10-10-22_14-09-29	25	3	1	C	1	C-01	6016	41	4	4	1	1	NA	1881.71	3092766	173.6	C-01_NX10428819_10-10-22_14-09-29	rep1	IDT fresh Aguzzi	COL1A1 KO	0	0	0	3092766	1881.71	173.6	140.69	606.39	823256	COL1A1	0
COL1A1	6017	HSC131ScreenD7001000_20221010_140837	NX10428819_10-10-22_14-09-29	25	3	1	C	1	C-01	6017	42	4	4	1	1	NA	464.86	716253	162.75	C-01_NX10428819_10-10-22_14-09-29	rep1	IDT fresh Aguzzi	COL1A1 KO	0	0	0	716253	464.86	162.75	140.69	606.39	823256	COL1A1	0
COL1A1	6018	HSC131ScreenD7001000_20221010_140837	NX10428819_10-10-22_14-09-29	25	3	1	C	1	C-01	6018	43	4	4	1	1	NA	304.62	509867	176.79	C-01_NX10428819_10-10-22_14-09-29	rep1	IDT fresh Aguzzi	COL1A1 KO	0	0	0	509867	304.62	176.79	140.69	606.39	823256	COL1A1	0
COL1A1	6019	HSC131ScreenD7001000_20221010_140837	NX10428819_10-10-22_14-09-29	25	3	1	C	1	C-01	6019	44	4	4	1	1	NA	632.38	768978	128.44	C-01_NX10428819_10-10-22_14-09-29	rep1	IDT fresh Aguzzi	COL1A1 KO	0	0	0	768978	632.38	128.44	140.69	606.39	823256	COL1A1	0
COL1A1	6020	HSC131ScreenD7001000_20221010_140837	NX10428819_10-10-22_14-09-29	25	3	1	C	1	C-01	6020	45	4	4	1	1	NA	180.41	313484	183.54	C-01_NX10428819_10-10-22_14-09-29	rep1	IDT fresh Aguzzi	COL1A1 KO	0	0	0	313484	180.41	183.54	140.69	606.39	823256	COL1A1	0
COL1A1	6021	HSC131ScreenD7001000_20221010_140837	NX10428819_10-10-22_14-09-29	25	3	1	C	1	C-01	6021	46	4	4	1	1	NA	634.49	2677239	445.69	C-01_NX10428819_10-10-22_14-09-29	rep1	IDT fresh Aguzzi	COL1A1 KO	1	1	1	2677239	634.49	445.69	140.69	606.39	823256	COL1A1	1
COL1A1	6022	HSC131ScreenD7001000_20221010_140837	NX10428819_10-10-22_14-09-29	25	3	1	C	1	C-01	6022	47	4	4	1	1	NA	736.95	1948126	279.22	C-01_NX10428819_10-10-22_14-09-29	rep1	IDT fresh Aguzzi	COL1A1 KO	1	0	0	1948126	736.95	279.22	140.69	606.39	823256	COL1A1	0
COL1A1	6023	HSC131ScreenD7001000_20221010_140837	NX10428819_10-10-22_14-09-29	25	3	1	C	1	C-01	6023	48	4	4	1	1	NA	868.87	1065574	129.54	C-01_NX10428819_10-10-22_14-09-29	rep1	IDT fresh Aguzzi	COL1A1 KO	0	0	0	1065574	868.87	129.54	140.69	606.39	823256	COL1A1	0
COL1A1	6024	HSC131ScreenD7001000_20221010_140837	NX10428819_10-10-22_14-09-29	25	3	1	C	1	C-01	6024	49	4	4	1	1	NA	549.67	2005164	385.31	C-01_NX10428819_10-10-22_14-09-29	rep1	IDT fresh Aguzzi	COL1A1 KO	1	1	0	2005164	549.67	385.31	140.69	606.39	823256	COL1A1	0
COL1A1	6025	HSC131ScreenD7001000_20221010_140837	NX10428819_10-10-22_14-09-29	25	3	1	C	1	C-01	6025	50	4	4	1	1	NA	1101.04	2222619	213.22	C-01_NX10428819_10-10-22_14-09-29	rep1	IDT fresh Aguzzi	COL1A1 KO	0	0	0	2222619	1101.04	213.22	140.69	606.39	823256	COL1A1	0
COL1A1	6026	HSC131ScreenD7001000_20221010_140837	NX10428819_10-10-22_14-09-29	25	3	1	C	1	C-01	6026	51	4	4	1	1	NA	452.08	541976	126.63	C-01_NX10428819_10-10-22_14-09-29	rep1	IDT fresh Aguzzi	COL1A1 KO	0	0	0	541976	452.08	126.63	140.69	606.39	823256	COL1A1	0
COL1A1	6027	HSC131ScreenD7001000_20221010_140837	NX10428819_10-10-22_14-09-29	25	3	1	C	1	C-01	6027	52	4	4	1	1	NA	1183.95	7854138	700.7	C-01_NX10428819_10-10-22_14-09-29	rep1	IDT fresh Aguzzi	COL1A1 KO	1	1	1	7854138	1183.95	700.7	140.69	606.39	823256	COL1A1	1
COL1A1	6028	HSC131ScreenD7001000_20221010_140837	NX10428819_10-10-22_14-09-29	25	3	1	C	1	C-01	6028	53	4	4	1	1	NA	1888.68	2964344	165.78	C-01_NX10428819_10-10-22_14-09-29	rep1	IDT fresh Aguzzi	COL1A1 KO	0	0	0	2964344	1888.68	165.78	140.69	606.39	823256	COL1A1	0
COL1A1	6378	HSC131ScreenD8001000_20221010_200023	NX10428827_10-10-22_20-01-16	13	2	1	B	1	B-01	6378	35	3	3	1	1	NA	856.94	1327957	163.68	B-01_NX10428827_10-10-22_20-01-16	rep5	IDT fresh Aguzzi	COL1A1 KO	0	0	0	1327957	856.94	163.68	140.69	606.39	823256	COL1A1	0
COL1A1	6379	HSC131ScreenD8001000_20221010_200023	NX10428827_10-10-22_20-01-16	13	2	1	B	1	B-01	6379	36	3	3	1	1	NA	149.67	245145	173	B-01_NX10428827_10-10-22_20-01-16	rep5	IDT fresh Aguzzi	COL1A1 KO	0	0	0	245145	149.67	173	140.69	606.39	823256	COL1A1	0
COL1A1	6380	HSC131ScreenD8001000_20221010_200023	NX10428827_10-10-22_20-01-16	13	2	1	B	1	B-01	6380	37	3	3	1	1	NA	948.09	1231775	137.23	B-01_NX10428827_10-10-22_20-01-16	rep5	IDT fresh Aguzzi	COL1A1 KO	0	0	0	1231775	948.09	137.23	140.69	606.39	823256	COL1A1	0
COL1A1	6381	HSC131ScreenD8001000_20221010_200023	NX10428827_10-10-22_20-01-16	13	2	1	B	1	B-01	6381	38	3	3	1	1	NA	1341.75	36013959	2835.08	B-01_NX10428827_10-10-22_20-01-16	rep5	IDT fresh Aguzzi	COL1A1 KO	1	1	1	36013959	1341.75	2835.08	140.69	606.39	823256	COL1A1	1
COL1A1	6382	HSC131ScreenD8001000_20221010_200023	NX10428827_10-10-22_20-01-16	13	2	1	B	1	B-01	6382	39	3	3	1	1	NA	549.99	921308	176.94	B-01_NX10428827_10-10-22_20-01-16	rep5	IDT fresh Aguzzi	COL1A1 KO	0	0	0	921308	549.99	176.94	140.69	606.39	823256	COL1A1	0
COL1A1	6383	HSC131ScreenD8001000_20221010_200023	NX10428827_10-10-22_20-01-16	13	2	1	B	1	B-01	6383	40	3	3	1	1	NA	651.39	1319708	214	B-01_NX10428827_10-10-22_20-01-16	rep5	IDT fresh Aguzzi	COL1A1 KO	0	0	0	1319708	651.39	214	140.69	606.39	823256	COL1A1	0
COL1A1	6384	HSC131ScreenD8001000_20221010_200023	NX10428827_10-10-22_20-01-16	13	2	1	B	1	B-01	6384	41	3	3	1	1	NA	748.67	1182928	166.89	B-01_NX10428827_10-10-22_20-01-16	rep5	IDT fresh Aguzzi	COL1A1 KO	0	0	0	1182928	748.67	166.89	140.69	606.39	823256	COL1A1	0
COL1A1	6385	HSC131ScreenD8001000_20221010_200023	NX10428827_10-10-22_20-01-16	13	2	1	B	1	B-01	6385	42	3	3	1	1	NA	161.5	248540	162.55	B-01_NX10428827_10-10-22_20-01-16	rep5	IDT fresh Aguzzi	COL1A1 KO	0	0	0	248540	161.5	162.55	140.69	606.39	823256	COL1A1	0
COL1A1	6386	HSC131ScreenD8001000_20221010_200023	NX10428827_10-10-22_20-01-16	13	2	1	B	1	B-01	6386	43	3	3	1	1	NA	2690.27	5877803	230.77	B-01_NX10428827_10-10-22_20-01-16	rep5	IDT fresh Aguzzi	COL1A1 KO	1	0	0	5877803	2690.27	230.77	140.69	606.39	823256	COL1A1	0
COL1A1	6387	HSC131ScreenD8001000_20221010_200023	NX10428827_10-10-22_20-01-16	13	2	1	B	1	B-01	6387	44	3	3	1	1	NA	163.19	193340	125.14	B-01_NX10428827_10-10-22_20-01-16	rep5	IDT fresh Aguzzi	COL1A1 KO	0	0	0	193340	163.19	125.14	140.69	606.39	823256	COL1A1	0
COL1A1	6388	HSC131ScreenD8001000_20221010_200023	NX10428827_10-10-22_20-01-16	13	2	1	B	1	B-01	6388	45	3	3	1	1	NA	613.36	1884465	324.52	B-01_NX10428827_10-10-22_20-01-16	rep5	IDT fresh Aguzzi	COL1A1 KO	1	1	0	1884465	613.36	324.52	140.69	606.39	823256	COL1A1	0
COL1A1	6389	HSC131ScreenD8001000_20221010_200023	NX10428827_10-10-22_20-01-16	13	2	1	B	1	B-01	6389	46	3	3	1	1	NA	262.8	410614	165.04	B-01_NX10428827_10-10-22_20-01-16	rep5	IDT fresh Aguzzi	COL1A1 KO	0	0	0	410614	262.8	165.04	140.69	606.39	823256	COL1A1	0
COL1A1	6390	HSC131ScreenD8001000_20221010_200023	NX10428827_10-10-22_20-01-16	13	2	1	B	1	B-01	6390	47	3	3	1	1	NA	454.29	674883	156.91	B-01_NX10428827_10-10-22_20-01-16	rep5	IDT fresh Aguzzi	COL1A1 KO	0	0	0	674883	454.29	156.91	140.69	606.39	823256	COL1A1	0
COL1A1	6391	HSC131ScreenD8001000_20221010_200023	NX10428827_10-10-22_20-01-16	13	2	1	B	1	B-01	6391	48	3	3	1	1	NA	1316.83	3424684	274.7	B-01_NX10428827_10-10-22_20-01-16	rep5	IDT fresh Aguzzi	COL1A1 KO	1	0	0	3424684	1316.83	274.7	140.69	606.39	823256	COL1A1	0
COL1A1	6392	HSC131ScreenD8001000_20221010_200023	NX10428827_10-10-22_20-01-16	13	2	1	B	1	B-01	6392	49	3	3	1	1	NA	415.53	2369225	602.24	B-01_NX10428827_10-10-22_20-01-16	rep5	IDT fresh Aguzzi	COL1A1 KO	1	1	1	2369225	415.53	602.24	140.69	606.39	823256	COL1A1	1
COL1A1	6393	HSC131ScreenD8001000_20221010_200023	NX10428827_10-10-22_20-01-16	13	2	1	B	1	B-01	6393	50	3	3	1	1	NA	151.68	202651	141.12	B-01_NX10428827_10-10-22_20-01-16	rep5	IDT fresh Aguzzi	COL1A1 KO	0	0	0	202651	151.68	141.12	140.69	606.39	823256	COL1A1	0
COL1A1	6394	HSC131ScreenD8001000_20221010_200023	NX10428827_10-10-22_20-01-16	13	2	1	B	1	B-01	6394	51	3	3	1	1	NA	456.93	777634	179.76	B-01_NX10428827_10-10-22_20-01-16	rep5	IDT fresh Aguzzi	COL1A1 KO	0	0	0	777634	456.93	179.76	140.69	606.39	823256	COL1A1	0
COL1A1	6395	HSC131ScreenD8001000_20221010_200023	NX10428827_10-10-22_20-01-16	13	2	1	B	1	B-01	6395	52	3	3	1	1	NA	277.37	451534	171.95	B-01_NX10428827_10-10-22_20-01-16	rep5	IDT fresh Aguzzi	COL1A1 KO	0	0	0	451534	277.37	171.95	140.69	606.39	823256	COL1A1	0
COL1A1	6396	HSC131ScreenD8001000_20221010_200023	NX10428827_10-10-22_20-01-16	13	2	1	B	1	B-01	6396	53	3	3	1	1	NA	1088.68	1792254	173.89	B-01_NX10428827_10-10-22_20-01-16	rep5	IDT fresh Aguzzi	COL1A1 KO	0	0	0	1792254	1088.68	173.89	140.69	606.39	823256	COL1A1	0
COL1A1	6397	HSC131ScreenD8001000_20221010_200023	NX10428827_10-10-22_20-01-16	13	2	1	B	1	B-01	6397	54	3	3	1	1	NA	2086.94	5023300	254.24	B-01_NX10428827_10-10-22_20-01-16	rep5	IDT fresh Aguzzi	COL1A1 KO	1	0	0	5023300	2086.94	254.24	140.69	606.39	823256	COL1A1	0
COL1A1	6398	HSC131ScreenD8001000_20221010_200023	NX10428827_10-10-22_20-01-16	13	2	1	B	1	B-01	6398	55	3	3	1	1	NA	894.86	1258872	148.59	B-01_NX10428827_10-10-22_20-01-16	rep5	IDT fresh Aguzzi	COL1A1 KO	0	0	0	1258872	894.86	148.59	140.69	606.39	823256	COL1A1	0
COL1A1	6399	HSC131ScreenD8001000_20221010_200023	NX10428827_10-10-22_20-01-16	13	2	1	B	1	B-01	6399	56	3	3	1	1	NA	1233.91	38869429	3327.29	B-01_NX10428827_10-10-22_20-01-16	rep5	IDT fresh Aguzzi	COL1A1 KO	1	1	1	38869429	1233.91	3327.29	140.69	606.39	823256	COL1A1	1
COL1A1	6400	HSC131ScreenD8001000_20221010_200023	NX10428827_10-10-22_20-01-16	13	2	1	B	1	B-01	6400	57	3	3	1	1	NA	499.08	679481	143.81	B-01_NX10428827_10-10-22_20-01-16	rep5	IDT fresh Aguzzi	COL1A1 KO	0	0	0	679481	499.08	143.81	140.69	606.39	823256	COL1A1	0
COL1A1	6401	HSC131ScreenD8001000_20221010_200023	NX10428827_10-10-22_20-01-16	13	2	1	B	1	B-01	6401	58	3	3	1	1	NA	526.75	753774	151.15	B-01_NX10428827_10-10-22_20-01-16	rep5	IDT fresh Aguzzi	COL1A1 KO	0	0	0	753774	526.75	151.15	140.69	606.39	823256	COL1A1	0
COL1A1	6402	HSC131ScreenD8001000_20221010_200023	NX10428827_10-10-22_20-01-16	13	2	1	B	1	B-01	6402	59	3	3	1	1	NA	655.93	1040024	167.48	B-01_NX10428827_10-10-22_20-01-16	rep5	IDT fresh Aguzzi	COL1A1 KO	0	0	0	1040024	655.93	167.48	140.69	606.39	823256	COL1A1	0
COL1A1	6403	HSC131ScreenD8001000_20221010_200023	NX10428827_10-10-22_20-01-16	13	2	1	B	1	B-01	6403	60	3	3	1	1	NA	147.14	286088	205.38	B-01_NX10428827_10-10-22_20-01-16	rep5	IDT fresh Aguzzi	COL1A1 KO	0	0	0	286088	147.14	205.38	140.69	606.39	823256	COL1A1	0
COL1A1	6404	HSC131ScreenD8001000_20221010_200023	NX10428827_10-10-22_20-01-16	13	2	1	B	1	B-01	6404	61	3	3	1	1	NA	851.34	1137765	141.16	B-01_NX10428827_10-10-22_20-01-16	rep5	IDT fresh Aguzzi	COL1A1 KO	0	0	0	1137765	851.34	141.16	140.69	606.39	823256	COL1A1	0
COL1A1	6405	HSC131ScreenD8001000_20221010_200023	NX10428827_10-10-22_20-01-16	13	2	1	B	1	B-01	6405	62	3	3	1	1	NA	141.33	192070	143.55	B-01_NX10428827_10-10-22_20-01-16	rep5	IDT fresh Aguzzi	COL1A1 KO	0	0	0	192070	141.33	143.55	140.69	606.39	823256	COL1A1	0
COL1A1	6406	HSC131ScreenD8001000_20221010_200023	NX10428827_10-10-22_20-01-16	13	2	1	B	1	B-01	6406	63	3	3	1	1	NA	384.48	541862	148.86	B-01_NX10428827_10-10-22_20-01-16	rep5	IDT fresh Aguzzi	COL1A1 KO	0	0	0	541862	384.48	148.86	140.69	606.39	823256	COL1A1	0
COL1A1	6407	HSC131ScreenD8001000_20221010_200023	NX10428827_10-10-22_20-01-16	13	2	1	B	1	B-01	6407	64	3	3	1	1	NA	1334.26	28406922	2248.81	B-01_NX10428827_10-10-22_20-01-16	rep5	IDT fresh Aguzzi	COL1A1 KO	1	1	1	28406922	1334.26	2248.81	140.69	606.39	823256	COL1A1	1
COL1A1	6408	HSC131ScreenD8001000_20221010_200023	NX10428827_10-10-22_20-01-16	13	2	1	B	1	B-01	6408	65	3	3	1	1	NA	520.94	849279	172.2	B-01_NX10428827_10-10-22_20-01-16	rep5	IDT fresh Aguzzi	COL1A1 KO	0	0	0	849279	520.94	172.2	140.69	606.39	823256	COL1A1	0
COL1A1	6409	HSC131ScreenD8001000_20221010_200023	NX10428827_10-10-22_20-01-16	13	2	1	B	1	B-01	6409	66	3	3	1	1	NA	335.04	493631	155.62	B-01_NX10428827_10-10-22_20-01-16	rep5	IDT fresh Aguzzi	COL1A1 KO	0	0	0	493631	335.04	155.62	140.69	606.39	823256	COL1A1	0
COL1A1	6410	HSC131ScreenD8001000_20221010_200023	NX10428827_10-10-22_20-01-16	13	2	1	B	1	B-01	6410	67	3	3	1	1	NA	844.26	1172642	146.71	B-01_NX10428827_10-10-22_20-01-16	rep5	IDT fresh Aguzzi	COL1A1 KO	0	0	0	1172642	844.26	146.71	140.69	606.39	823256	COL1A1	0
COL1A1	6411	HSC131ScreenD8001000_20221010_200023	NX10428827_10-10-22_20-01-16	13	2	1	B	1	B-01	6411	68	3	3	1	1	NA	840.04	1214619	152.72	B-01_NX10428827_10-10-22_20-01-16	rep5	IDT fresh Aguzzi	COL1A1 KO	0	0	0	1214619	840.04	152.72	140.69	606.39	823256	COL1A1	0
COL1A1	6412	HSC131ScreenD8001000_20221010_200023	NX10428827_10-10-22_20-01-16	13	2	1	B	1	B-01	6412	69	3	3	1	1	NA	147.88	198345	141.68	B-01_NX10428827_10-10-22_20-01-16	rep5	IDT fresh Aguzzi	COL1A1 KO	0	0	0	198345	147.88	141.68	140.69	606.39	823256	COL1A1	0
COL1A1	6413	HSC131ScreenD8001000_20221010_200023	NX10428827_10-10-22_20-01-16	13	2	1	B	1	B-01	6413	70	3	3	1	1	NA	384.79	629349	172.76	B-01_NX10428827_10-10-22_20-01-16	rep5	IDT fresh Aguzzi	COL1A1 KO	0	0	0	629349	384.79	172.76	140.69	606.39	823256	COL1A1	0
COL1A1	6414	HSC131ScreenD8001000_20221010_200023	NX10428827_10-10-22_20-01-16	13	2	1	B	1	B-01	6414	71	3	3	1	1	NA	351.31	2361786	710.1	B-01_NX10428827_10-10-22_20-01-16	rep5	IDT fresh Aguzzi	COL1A1 KO	1	1	1	2361786	351.31	710.1	140.69	606.39	823256	COL1A1	1
COL1A1	6415	HSC131ScreenD8001000_20221010_200023	NX10428827_10-10-22_20-01-16	13	2	1	B	1	B-01	6415	72	3	3	1	1	NA	327.65	562146	181.22	B-01_NX10428827_10-10-22_20-01-16	rep5	IDT fresh Aguzzi	COL1A1 KO	0	0	0	562146	327.65	181.22	140.69	606.39	823256	COL1A1	0
COL1A1	6416	HSC131ScreenD8001000_20221010_200023	NX10428827_10-10-22_20-01-16	13	2	1	B	1	B-01	6416	73	3	3	1	1	NA	861.27	1508143	184.96	B-01_NX10428827_10-10-22_20-01-16	rep5	IDT fresh Aguzzi	COL1A1 KO	0	0	0	1508143	861.27	184.96	140.69	606.39	823256	COL1A1	0
COL1A1	6417	HSC131ScreenD8001000_20221010_200023	NX10428827_10-10-22_20-01-16	13	2	1	B	1	B-01	6417	74	3	3	1	1	NA	448.7	624684	147.05	B-01_NX10428827_10-10-22_20-01-16	rep5	IDT fresh Aguzzi	COL1A1 KO	0	0	0	624684	448.7	147.05	140.69	606.39	823256	COL1A1	0
COL1A1	6418	HSC131ScreenD8001000_20221010_200023	NX10428827_10-10-22_20-01-16	13	2	1	B	1	B-01	6418	75	3	3	1	1	NA	755.11	1125612	157.45	B-01_NX10428827_10-10-22_20-01-16	rep5	IDT fresh Aguzzi	COL1A1 KO	0	0	0	1125612	755.11	157.45	140.69	606.39	823256	COL1A1	0
COL1A1	6419	HSC131ScreenD8001000_20221010_200023	NX10428827_10-10-22_20-01-16	13	2	1	B	1	B-01	6419	76	3	3	1	1	NA	137.74	185807	142.49	B-01_NX10428827_10-10-22_20-01-16	rep5	IDT fresh Aguzzi	COL1A1 KO	0	0	0	185807	137.74	142.49	140.69	606.39	823256	COL1A1	0
COL1A1	6420	HSC131ScreenD8001000_20221010_200023	NX10428827_10-10-22_20-01-16	13	2	1	B	1	B-01	6420	77	3	3	1	1	NA	661.95	954015	152.23	B-01_NX10428827_10-10-22_20-01-16	rep5	IDT fresh Aguzzi	COL1A1 KO	0	0	0	954015	661.95	152.23	140.69	606.39	823256	COL1A1	0
COL1A1	6421	HSC131ScreenD8001000_20221010_200023	NX10428827_10-10-22_20-01-16	13	2	1	B	1	B-01	6421	78	3	3	1	1	NA	2592.14	3123428	127.27	B-01_NX10428827_10-10-22_20-01-16	rep5	IDT fresh Aguzzi	COL1A1 KO	0	0	0	3123428	2592.14	127.27	140.69	606.39	823256	COL1A1	0
COL1A1	6422	HSC131ScreenD8001000_20221010_200023	NX10428827_10-10-22_20-01-16	13	2	1	B	1	B-01	6422	79	3	3	1	1	NA	726.28	1314932	191.24	B-01_NX10428827_10-10-22_20-01-16	rep5	IDT fresh Aguzzi	COL1A1 KO	0	0	0	1314932	726.28	191.24	140.69	606.39	823256	COL1A1	0
COL1A1	6423	HSC131ScreenD8001000_20221010_200023	NX10428827_10-10-22_20-01-16	13	2	1	B	1	B-01	6423	80	3	3	1	1	NA	141.54	175018	130.61	B-01_NX10428827_10-10-22_20-01-16	rep5	IDT fresh Aguzzi	COL1A1 KO	0	0	0	175018	141.54	130.61	140.69	606.39	823256	COL1A1	0
COL1A1	6424	HSC131ScreenD8001000_20221010_200023	NX10428827_10-10-22_20-01-16	13	2	1	B	1	B-01	6424	81	3	3	1	1	NA	248.54	378978	161.06	B-01_NX10428827_10-10-22_20-01-16	rep5	IDT fresh Aguzzi	COL1A1 KO	0	0	0	378978	248.54	161.06	140.69	606.39	823256	COL1A1	0
COL1A1	6425	HSC131ScreenD8001000_20221010_200023	NX10428827_10-10-22_20-01-16	13	2	1	B	1	B-01	6425	82	3	3	1	1	NA	761.45	908352	126	B-01_NX10428827_10-10-22_20-01-16	rep5	IDT fresh Aguzzi	COL1A1 KO	0	0	0	908352	761.45	126	140.69	606.39	823256	COL1A1	0
COL1A1	6426	HSC131ScreenD8001000_20221010_200023	NX10428827_10-10-22_20-01-16	13	2	1	B	1	B-01	6426	83	3	3	1	1	NA	113.23	156801	146.27	B-01_NX10428827_10-10-22_20-01-16	rep5	IDT fresh Aguzzi	COL1A1 KO	0	0	0	156801	113.23	146.27	140.69	606.39	823256	COL1A1	0
COL1A1	6427	HSC131ScreenD8001000_20221010_200023	NX10428827_10-10-22_20-01-16	13	2	1	B	1	B-01	6427	84	3	3	1	1	NA	1052.45	1331379	133.62	B-01_NX10428827_10-10-22_20-01-16	rep5	IDT fresh Aguzzi	COL1A1 KO	0	0	0	1331379	1052.45	133.62	140.69	606.39	823256	COL1A1	0
COL1A1	6428	HSC131ScreenD8001000_20221010_200023	NX10428827_10-10-22_20-01-16	13	2	1	B	1	B-01	6428	85	3	3	1	1	NA	1122.79	2345352	220.64	B-01_NX10428827_10-10-22_20-01-16	rep5	IDT fresh Aguzzi	COL1A1 KO	0	0	0	2345352	1122.79	220.64	140.69	606.39	823256	COL1A1	0
COL1A1	6429	HSC131ScreenD8001000_20221010_200023	NX10428827_10-10-22_20-01-16	13	2	1	B	1	B-01	6429	86	3	3	1	1	NA	279.17	428914	162.28	B-01_NX10428827_10-10-22_20-01-16	rep5	IDT fresh Aguzzi	COL1A1 KO	0	0	0	428914	279.17	162.28	140.69	606.39	823256	COL1A1	0
COL1A1	6430	HSC131ScreenD8001000_20221010_200023	NX10428827_10-10-22_20-01-16	13	2	1	B	1	B-01	6430	87	3	3	1	1	NA	1012.52	1475605	153.93	B-01_NX10428827_10-10-22_20-01-16	rep5	IDT fresh Aguzzi	COL1A1 KO	0	0	0	1475605	1012.52	153.93	140.69	606.39	823256	COL1A1	0
COL1A1	6431	HSC131ScreenD8001000_20221010_200023	NX10428827_10-10-22_20-01-16	13	2	1	B	1	B-01	6431	88	3	3	1	1	NA	1040.51	1371064	139.18	B-01_NX10428827_10-10-22_20-01-16	rep5	IDT fresh Aguzzi	COL1A1 KO	0	0	0	1371064	1040.51	139.18	140.69	606.39	823256	COL1A1	0
COL1A1	6432	HSC131ScreenD8001000_20221010_200023	NX10428827_10-10-22_20-01-16	13	2	1	B	1	B-01	6432	89	3	3	1	1	NA	525.91	644488	129.44	B-01_NX10428827_10-10-22_20-01-16	rep5	IDT fresh Aguzzi	COL1A1 KO	0	0	0	644488	525.91	129.44	140.69	606.39	823256	COL1A1	0
COL1A1	6433	HSC131ScreenD8001000_20221010_200023	NX10428827_10-10-22_20-01-16	13	2	1	B	1	B-01	6433	90	3	3	1	1	NA	1302.78	1688999	136.94	B-01_NX10428827_10-10-22_20-01-16	rep5	IDT fresh Aguzzi	COL1A1 KO	0	0	0	1688999	1302.78	136.94	140.69	606.39	823256	COL1A1	0
COL1A1	6434	HSC131ScreenD8001000_20221010_200023	NX10428827_10-10-22_20-01-16	13	2	1	B	1	B-01	6434	91	3	3	1	1	NA	500.45	651380	137.48	B-01_NX10428827_10-10-22_20-01-16	rep5	IDT fresh Aguzzi	COL1A1 KO	0	0	0	651380	500.45	137.48	140.69	606.39	823256	COL1A1	0
COL1A1	6435	HSC131ScreenD8001000_20221010_200023	NX10428827_10-10-22_20-01-16	13	2	1	B	1	B-01	6435	92	3	3	1	1	NA	884.61	1136336	135.68	B-01_NX10428827_10-10-22_20-01-16	rep5	IDT fresh Aguzzi	COL1A1 KO	0	0	0	1136336	884.61	135.68	140.69	606.39	823256	COL1A1	0
COL1A1	6436	HSC131ScreenD8001000_20221010_200023	NX10428827_10-10-22_20-01-16	13	2	1	B	1	B-01	6436	93	3	3	1	1	NA	404.23	570432	149.05	B-01_NX10428827_10-10-22_20-01-16	rep5	IDT fresh Aguzzi	COL1A1 KO	0	0	0	570432	404.23	149.05	140.69	606.39	823256	COL1A1	0
COL1A1	6437	HSC131ScreenD8001000_20221010_200023	NX10428827_10-10-22_20-01-16	13	2	1	B	1	B-01	6437	94	3	3	1	1	NA	467.71	529245	119.52	B-01_NX10428827_10-10-22_20-01-16	rep5	IDT fresh Aguzzi	COL1A1 KO	0	0	0	529245	467.71	119.52	140.69	606.39	823256	COL1A1	0
COL1A1	6438	HSC131ScreenD8001000_20221010_200023	NX10428827_10-10-22_20-01-16	13	2	1	B	1	B-01	6438	95	3	3	1	1	NA	852.92	1179942	146.12	B-01_NX10428827_10-10-22_20-01-16	rep5	IDT fresh Aguzzi	COL1A1 KO	0	0	0	1179942	852.92	146.12	140.69	606.39	823256	COL1A1	0
COL1A1	6439	HSC131ScreenD8001000_20221010_200023	NX10428827_10-10-22_20-01-16	13	2	1	B	1	B-01	6439	96	3	3	1	1	NA	257.62	339026	139	B-01_NX10428827_10-10-22_20-01-16	rep5	IDT fresh Aguzzi	COL1A1 KO	0	0	0	339026	257.62	139	140.69	606.39	823256	COL1A1	0
COL1A1	6440	HSC131ScreenD8001000_20221010_200023	NX10428827_10-10-22_20-01-16	13	2	1	B	1	B-01	6440	97	3	3	1	1	NA	1178.25	1612277	144.53	B-01_NX10428827_10-10-22_20-01-16	rep5	IDT fresh Aguzzi	COL1A1 KO	0	0	0	1612277	1178.25	144.53	140.69	606.39	823256	COL1A1	0
COL1A1	6441	HSC131ScreenD8001000_20221010_200023	NX10428827_10-10-22_20-01-16	13	2	1	B	1	B-01	6441	98	3	3	1	1	NA	840.67	1359941	170.87	B-01_NX10428827_10-10-22_20-01-16	rep5	IDT fresh Aguzzi	COL1A1 KO	0	0	0	1359941	840.67	170.87	140.69	606.39	823256	COL1A1	0
COL1A1	6442	HSC131ScreenD8001000_20221010_200023	NX10428827_10-10-22_20-01-16	13	2	1	B	1	B-01	6442	99	3	3	1	1	NA	1259.37	1904872	159.76	B-01_NX10428827_10-10-22_20-01-16	rep5	IDT fresh Aguzzi	COL1A1 KO	0	0	0	1904872	1259.37	159.76	140.69	606.39	823256	COL1A1	0
COL1A1	6443	HSC131ScreenD8001000_20221010_200023	NX10428827_10-10-22_20-01-16	13	2	1	B	1	B-01	6443	100	3	3	1	1	NA	1048.22	1339626	134.99	B-01_NX10428827_10-10-22_20-01-16	rep5	IDT fresh Aguzzi	COL1A1 KO	0	0	0	1339626	1048.22	134.99	140.69	606.39	823256	COL1A1	0
COL1A1	6444	HSC131ScreenD8001000_20221010_200023	NX10428827_10-10-22_20-01-16	13	2	1	B	1	B-01	6444	101	3	3	1	1	NA	992.98	1249941	132.96	B-01_NX10428827_10-10-22_20-01-16	rep5	IDT fresh Aguzzi	COL1A1 KO	0	0	0	1249941	992.98	132.96	140.69	606.39	823256	COL1A1	0
COL1A1	6445	HSC131ScreenD8001000_20221010_200023	NX10428827_10-10-22_20-01-16	13	2	1	B	1	B-01	6445	102	3	3	1	1	NA	539	764802	149.87	B-01_NX10428827_10-10-22_20-01-16	rep5	IDT fresh Aguzzi	COL1A1 KO	0	0	0	764802	539	149.87	140.69	606.39	823256	COL1A1	0
COL1A1	6446	HSC131ScreenD8001000_20221010_200023	NX10428827_10-10-22_20-01-16	13	2	1	B	1	B-01	6446	103	3	3	1	1	NA	164.56	191083	122.65	B-01_NX10428827_10-10-22_20-01-16	rep5	IDT fresh Aguzzi	COL1A1 KO	0	0	0	191083	164.56	122.65	140.69	606.39	823256	COL1A1	0
COL1A1	6447	HSC131ScreenD8001000_20221010_200023	NX10428827_10-10-22_20-01-16	13	2	1	B	1	B-01	6447	104	3	3	1	1	NA	769.06	946210	129.96	B-01_NX10428827_10-10-22_20-01-16	rep5	IDT fresh Aguzzi	COL1A1 KO	0	0	0	946210	769.06	129.96	140.69	606.39	823256	COL1A1	0
COL1A1	6448	HSC131ScreenD8001000_20221010_200023	NX10428827_10-10-22_20-01-16	13	2	1	B	1	B-01	6448	105	3	3	1	1	NA	536.36	725439	142.86	B-01_NX10428827_10-10-22_20-01-16	rep5	IDT fresh Aguzzi	COL1A1 KO	0	0	0	725439	536.36	142.86	140.69	606.39	823256	COL1A1	0
COL1A1	6449	HSC131ScreenD8001000_20221010_200023	NX10428827_10-10-22_20-01-16	13	2	1	B	1	B-01	6449	106	3	3	1	1	NA	442.99	568252	135.49	B-01_NX10428827_10-10-22_20-01-16	rep5	IDT fresh Aguzzi	COL1A1 KO	0	0	0	568252	442.99	135.49	140.69	606.39	823256	COL1A1	0
COL1A1	6450	HSC131ScreenD8001000_20221010_200023	NX10428827_10-10-22_20-01-16	13	2	1	B	1	B-01	6450	107	3	3	1	1	NA	324.59	383403	124.77	B-01_NX10428827_10-10-22_20-01-16	rep5	IDT fresh Aguzzi	COL1A1 KO	0	0	0	383403	324.59	124.77	140.69	606.39	823256	COL1A1	0
COL1A1	6451	HSC131ScreenD8001000_20221010_200023	NX10428827_10-10-22_20-01-16	13	2	1	B	1	B-01	6451	108	3	3	1	1	NA	238.08	322353	143.01	B-01_NX10428827_10-10-22_20-01-16	rep5	IDT fresh Aguzzi	COL1A1 KO	0	0	0	322353	238.08	143.01	140.69	606.39	823256	COL1A1	0
COL1A1	6452	HSC131ScreenD8001000_20221010_200023	NX10428827_10-10-22_20-01-16	13	2	1	B	1	B-01	6452	109	3	3	1	1	NA	247.8	295027	125.76	B-01_NX10428827_10-10-22_20-01-16	rep5	IDT fresh Aguzzi	COL1A1 KO	0	0	0	295027	247.8	125.76	140.69	606.39	823256	COL1A1	0
COL1A1	5090	HSC131ScreenD8001000_20221010_200023	NX10428827_10-10-22_20-01-16	13	2	1	B	1	B-01	5090	0	4	4	1	1	NA	659.95	797657	127.67	B-01_NX10428827_10-10-22_20-01-16	rep5	IDT fresh Aguzzi	COL1A1 KO	0	0	0	797657	659.95	127.67	140.69	606.39	823256	COL1A1	0
COL1A1	5091	HSC131ScreenD8001000_20221010_200023	NX10428827_10-10-22_20-01-16	13	2	1	B	1	B-01	5091	1	4	4	1	1	NA	792.4	953090	127.04	B-01_NX10428827_10-10-22_20-01-16	rep5	IDT fresh Aguzzi	COL1A1 KO	0	0	0	953090	792.4	127.04	140.69	606.39	823256	COL1A1	0
COL1A1	5092	HSC131ScreenD8001000_20221010_200023	NX10428827_10-10-22_20-01-16	13	2	1	B	1	B-01	5092	2	4	4	1	1	NA	225.93	267794	125.2	B-01_NX10428827_10-10-22_20-01-16	rep5	IDT fresh Aguzzi	COL1A1 KO	0	0	0	267794	225.93	125.2	140.69	606.39	823256	COL1A1	0
COL1A1	5093	HSC131ScreenD8001000_20221010_200023	NX10428827_10-10-22_20-01-16	13	2	1	B	1	B-01	5093	3	4	4	1	1	NA	1754.01	1994828	120.13	B-01_NX10428827_10-10-22_20-01-16	rep5	IDT fresh Aguzzi	COL1A1 KO	0	0	0	1994828	1754.01	120.13	140.69	606.39	823256	COL1A1	0
COL1A1	5094	HSC131ScreenD8001000_20221010_200023	NX10428827_10-10-22_20-01-16	13	2	1	B	1	B-01	5094	4	4	4	1	1	NA	344.87	428357	131.2	B-01_NX10428827_10-10-22_20-01-16	rep5	IDT fresh Aguzzi	COL1A1 KO	0	0	0	428357	344.87	131.2	140.69	606.39	823256	COL1A1	0
COL1A1	5095	HSC131ScreenD8001000_20221010_200023	NX10428827_10-10-22_20-01-16	13	2	1	B	1	B-01	5095	5	4	4	1	1	NA	455.24	534698	124.06	B-01_NX10428827_10-10-22_20-01-16	rep5	IDT fresh Aguzzi	COL1A1 KO	0	0	0	534698	455.24	124.06	140.69	606.39	823256	COL1A1	0
COL1A1	5096	HSC131ScreenD8001000_20221010_200023	NX10428827_10-10-22_20-01-16	13	2	1	B	1	B-01	5096	6	4	4	1	1	NA	3705.01	4783661	136.38	B-01_NX10428827_10-10-22_20-01-16	rep5	IDT fresh Aguzzi	COL1A1 KO	0	0	0	4783661	3705.01	136.38	140.69	606.39	823256	COL1A1	0
COL1A1	5097	HSC131ScreenD8001000_20221010_200023	NX10428827_10-10-22_20-01-16	13	2	1	B	1	B-01	5097	7	4	4	1	1	NA	362.61	463460	135	B-01_NX10428827_10-10-22_20-01-16	rep5	IDT fresh Aguzzi	COL1A1 KO	0	0	0	463460	362.61	135	140.69	606.39	823256	COL1A1	0
COL1A1	5098	HSC131ScreenD8001000_20221010_200023	NX10428827_10-10-22_20-01-16	13	2	1	B	1	B-01	5098	8	4	4	1	1	NA	216.95	273465	133.14	B-01_NX10428827_10-10-22_20-01-16	rep5	IDT fresh Aguzzi	COL1A1 KO	0	0	0	273465	216.95	133.14	140.69	606.39	823256	COL1A1	0
COL1A1	5099	HSC131ScreenD8001000_20221010_200023	NX10428827_10-10-22_20-01-16	13	2	1	B	1	B-01	5099	9	4	4	1	1	NA	1048.75	1230334	123.91	B-01_NX10428827_10-10-22_20-01-16	rep5	IDT fresh Aguzzi	COL1A1 KO	0	0	0	1230334	1048.75	123.91	140.69	606.39	823256	COL1A1	0
COL1A1	5100	HSC131ScreenD8001000_20221010_200023	NX10428827_10-10-22_20-01-16	13	2	1	B	1	B-01	5100	10	4	4	1	1	NA	529.92	737745	147.05	B-01_NX10428827_10-10-22_20-01-16	rep5	IDT fresh Aguzzi	COL1A1 KO	0	0	0	737745	529.92	147.05	140.69	606.39	823256	COL1A1	0
COL1A1	5101	HSC131ScreenD8001000_20221010_200023	NX10428827_10-10-22_20-01-16	13	2	1	B	1	B-01	5101	11	4	4	1	1	NA	2724.17	4171591	161.75	B-01_NX10428827_10-10-22_20-01-16	rep5	IDT fresh Aguzzi	COL1A1 KO	0	0	0	4171591	2724.17	161.75	140.69	606.39	823256	COL1A1	0
COL1A1	5102	HSC131ScreenD8001000_20221010_200023	NX10428827_10-10-22_20-01-16	13	2	1	B	1	B-01	5102	12	4	4	1	1	NA	910.8	1089575	126.36	B-01_NX10428827_10-10-22_20-01-16	rep5	IDT fresh Aguzzi	COL1A1 KO	0	0	0	1089575	910.8	126.36	140.69	606.39	823256	COL1A1	0
COL1A1	5103	HSC131ScreenD8001000_20221010_200023	NX10428827_10-10-22_20-01-16	13	2	1	B	1	B-01	5103	13	4	4	1	1	NA	606.82	726269	126.42	B-01_NX10428827_10-10-22_20-01-16	rep5	IDT fresh Aguzzi	COL1A1 KO	0	0	0	726269	606.82	126.42	140.69	606.39	823256	COL1A1	0
COL1A1	5104	HSC131ScreenD8001000_20221010_200023	NX10428827_10-10-22_20-01-16	13	2	1	B	1	B-01	5104	14	4	4	1	1	NA	577.03	683380	125.09	B-01_NX10428827_10-10-22_20-01-16	rep5	IDT fresh Aguzzi	COL1A1 KO	0	0	0	683380	577.03	125.09	140.69	606.39	823256	COL1A1	0
COL1A1	5105	HSC131ScreenD8001000_20221010_200023	NX10428827_10-10-22_20-01-16	13	2	1	B	1	B-01	5105	15	4	4	1	1	NA	303.46	350956	122.16	B-01_NX10428827_10-10-22_20-01-16	rep5	IDT fresh Aguzzi	COL1A1 KO	0	0	0	350956	303.46	122.16	140.69	606.39	823256	COL1A1	0
COL1A1	5106	HSC131ScreenD8001000_20221010_200023	NX10428827_10-10-22_20-01-16	13	2	1	B	1	B-01	5106	16	4	4	1	1	NA	399.37	486447	128.66	B-01_NX10428827_10-10-22_20-01-16	rep5	IDT fresh Aguzzi	COL1A1 KO	0	0	0	486447	399.37	128.66	140.69	606.39	823256	COL1A1	0
COL1A1	5107	HSC131ScreenD8001000_20221010_200023	NX10428827_10-10-22_20-01-16	13	2	1	B	1	B-01	5107	17	4	4	1	1	NA	406.34	487989	126.85	B-01_NX10428827_10-10-22_20-01-16	rep5	IDT fresh Aguzzi	COL1A1 KO	0	0	0	487989	406.34	126.85	140.69	606.39	823256	COL1A1	0
COL1A1	5108	HSC131ScreenD8001000_20221010_200023	NX10428827_10-10-22_20-01-16	13	2	1	B	1	B-01	5108	18	4	4	1	1	NA	2850.19	4817933	178.55	B-01_NX10428827_10-10-22_20-01-16	rep5	IDT fresh Aguzzi	COL1A1 KO	0	0	0	4817933	2850.19	178.55	140.69	606.39	823256	COL1A1	0
COL1A1	5109	HSC131ScreenD8001000_20221010_200023	NX10428827_10-10-22_20-01-16	13	2	1	B	1	B-01	5109	19	4	4	1	1	NA	469.29	564380	127.03	B-01_NX10428827_10-10-22_20-01-16	rep5	IDT fresh Aguzzi	COL1A1 KO	0	0	0	564380	469.29	127.03	140.69	606.39	823256	COL1A1	0
[truncated: 51,377 more rows]
