# Supplementary material for: The transcription factor ZNF469 regulates collagen production in liver fibrosis
Source: JCI Insight. 2025 Feb 25;10(7):e182232. doi: 10.1172/jci.insight.182232 (PMC11981625; doi:10.1172/jci.insight.182232)
Supplement: Supplemental tables 1-12 [file jciinsight-10-182232-s128.xlsx › Supplementary_table_8_ZNF469_sequenceinformation.xlsx]

## Sheet: Hs ZNF469 protein feautures
protein sequence anotation	feature type	Start of amino acid position in human ZNF469 (refseq NP_001354553.1)	End of amino acid position in human ZNF469 (refseq NP_001354553.1)	source
anti-ZNF469 antibody immunogen	antibody binding region	1659	1749	Sigma (Cat. HPA069784 / Lot R98565)
Arginine rich region	Arginine rich region	1060	1087	Mol Genet Metab. 2013 Jul; 109(3): 289–295.
Arginine rich region with di-RG motif	Arginine rich region with di-RG motif	916	948	Mol Genet Metab. 2013 Jul; 109(3): 289–295.
Arginine rich region with di-RG motif	Arginine rich region with di-RG motif	2635	2644	This study.
Arginine rich region with di-RG motif repeats	Arginine rich region with di-RG motif repeats	1107	1118	Mol Genet Metab. 2013 Jul; 109(3): 289–295.
LXXLL	nuclear receptor interaction motif	727	731	This study.
LXXLL	nuclear receptor interaction motif	3505	3509	This study.
Mutation detected in BCS	Pro900Leu, rs273585618	900	900	Hum Mol Genet Hum Mol Genet. 2014 Oct 15;23(20):5527-35. doi: 10.1093/hmg/ddu253.
Mutation detected in BCS	Glu1420Lys, rs387907063	1420	1420	Arch Ophthalmol. 2010 Oct;128(10):1376-9. doi: 10.1001/archophthalmol.2010.238.
Mutation detected in BCS	Ser2060Val, rs273585623	2060	2060	Hum Mol Genet Hum Mol Genet. 2014 Oct 15;23(20):5527-35. doi: 10.1093/hmg/ddu253.
Mutation detected in BCS	Gly2999Val, rs273585625	2999	2999	Hum Mol Genet Hum Mol Genet. 2014 Oct 15;23(20):5527-35. doi: 10.1093/hmg/ddu253.
Mutation detected in BCS	Cys3367Tyr, rs387907062	3367	3367	Invest Ophthalmol Vis Sci. 2010 Jan;51(1):47-52. doi: 10.1167/iovs.09-4251. Epub 2009 Aug 6.
Mutation detected in BCS	Arg3369Pro	3369	3369	Mol Genet Metab. 2013 Jul; 109(3): 289–295.
nuclear localisation signal	bipartite NLS	981	997	This study.
nuclear localisation signal	bipartite NLS	1026	1042	This study.
nuclear localisation signal	NLS pat7	1109	1115	This study.
nuclear localisation signal	NLS pat7	1135	1141	This study.
nuclear localisation signal	NLS pat7	2525	2531	This study.
nuclear localisation signal	NLS pat7	3107	3113	This study.
nuclear localisation signal	NLS pat7	3471	3477	This study.
Proline rich	proline rich	2	713	This study and Mol Genet Metab. 2013 Jul; 109(3): 289–295.
Proline rich	proline rich	768	828	This study and Mol Genet Metab. 2013 Jul; 109(3): 289–295.
Proline rich	proline rich	858	939	This study and Mol Genet Metab. 2013 Jul; 109(3): 289–295.
Proline rich	proline rich	980	1036	This study and Mol Genet Metab. 2013 Jul; 109(3): 289–295.
Proline rich	proline rich	1104	1174	This study and Mol Genet Metab. 2013 Jul; 109(3): 289–295.
Proline rich	proline rich	1236	1334	This study and Mol Genet Metab. 2013 Jul; 109(3): 289–295.
Proline rich	proline rich	1400	1543	This study and Mol Genet Metab. 2013 Jul; 109(3): 289–295.
Proline rich	proline rich	1769	1827	This study and Mol Genet Metab. 2013 Jul; 109(3): 289–295.
Proline rich	proline rich	2191	2229	This study and Mol Genet Metab. 2013 Jul; 109(3): 289–295.
Proline rich	proline rich	2301	2363	This study and Mol Genet Metab. 2013 Jul; 109(3): 289–295.
Proline rich	proline rich	2497	2624	This study and Mol Genet Metab. 2013 Jul; 109(3): 289–295.
Proline rich	proline rich	3267	3375	This study and Mol Genet Metab. 2013 Jul; 109(3): 289–295.
Proline rich	proline rich	3447	3604	This study and Mol Genet Metab. 2013 Jul; 109(3): 289–295.
Proline rich	proline rich	3721	3905	This study and Mol Genet Metab. 2013 Jul; 109(3): 289–295.
sgRNA 1 site	region corresponding to sgRNA used for CRISPR distruption	981	987	bioRxiv 2022.05.25.493370; doi: https://doi.org/10.1101/2022.05.25.493370
sgRNA 1 site	region corresponding to sgRNA used for CRISPR distruption	244	250	bioRxiv 2022.05.25.493370; doi: https://doi.org/10.1101/2022.05.25.493370
sgRNA 1 site	region corresponding to sgRNA used for CRISPR distruption	2537	2542	bioRxiv 2022.05.25.493370; doi: https://doi.org/10.1101/2022.05.25.493370
sgRNA 1 site	region corresponding to sgRNA used for CRISPR distruption	1577	1581	bioRxiv 2022.05.25.493370; doi: https://doi.org/10.1101/2022.05.25.493370
Zf-C2H2	C2H2 type zinc finger	731	753	SMART (Simple Modular Architecture Research Tool at https://smart.embl.de) Letunic I and Bork P. "SMART: recent updates, new developments and status in 2020." Nucleic Acids Res 2020; doi:10.1093/nar/gkaa937.
Zf-C2H2	C2H2 type zinc finger	2472	2498	SMART (Simple Modular Architecture Research Tool at https://smart.embl.de) Letunic I and Bork P. "SMART: recent updates, new developments and status in 2020." Nucleic Acids Res 2020; doi:10.1093/nar/gkaa937.
Zf-C2H2	C2H2 type zinc finger	3115	3137	SMART (Simple Modular Architecture Research Tool at https://smart.embl.de) Letunic I and Bork P. "SMART: recent updates, new developments and status in 2020." Nucleic Acids Res 2020; doi:10.1093/nar/gkaa937.
Zf-C2H2	C2H2 type zinc finger	3143	3167	SMART (Simple Modular Architecture Research Tool at https://smart.embl.de) Letunic I and Bork P. "SMART: recent updates, new developments and status in 2020." Nucleic Acids Res 2020; doi:10.1093/nar/gkaa937.
Zf-C2H2	C2H2 type zinc finger	3175	3197	SMART (Simple Modular Architecture Research Tool at https://smart.embl.de) Letunic I and Bork P. "SMART: recent updates, new developments and status in 2020." Nucleic Acids Res 2020; doi:10.1093/nar/gkaa937.
Zf-C2H2	C2H2 type zinc finger	3337	3359	SMART (Simple Modular Architecture Research Tool at https://smart.embl.de) Letunic I and Bork P. "SMART: recent updates, new developments and status in 2020." Nucleic Acids Res 2020; doi:10.1093/nar/gkaa937.
Zf-C2H2	C2H2 type zinc finger	3365	3388	SMART (Simple Modular Architecture Research Tool at https://smart.embl.de) Letunic I and Bork P. "SMART: recent updates, new developments and status in 2020." Nucleic Acids Res 2020; doi:10.1093/nar/gkaa937.
Zf-C2H2	C2H2 type zinc finger	3418	3442	SMART (Simple Modular Architecture Research Tool at https://smart.embl.de) Letunic I and Bork P. "SMART: recent updates, new developments and status in 2020." Nucleic Acids Res 2020; doi:10.1093/nar/gkaa937.
ZNF469_AD_300	activation domain	3002	3081	Nature. 2023 Apr;616(7956):365-372. doi: 10.1038/s41586-023-05906-y. Epub 2023 Apr 5.
ZNF469_AD_86	activation domain	832	911	Nature. 2023 Apr;616(7956):365-372. doi: 10.1038/s41586-023-05906-y. Epub 2023 Apr 5.
ZNF469_BD_87	bifunctional domain	2892	2971	Nature. 2023 Apr;616(7956):365-372. doi: 10.1038/s41586-023-05906-y. Epub 2023 Apr 5.
Serine-Proline rich	Serine-Proline rich	587	623	This study.
