# Supplementary material for: The transcription factor ZNF469 regulates collagen production in liver fibrosis
Source: JCI Insight. 2025 Feb 25;10(7):e182232. doi: 10.1172/jci.insight.182232 (PMC11981625; doi:10.1172/jci.insight.182232)
Supplement: Supporting data values [file jciinsight-10-182232-s129.xlsx]

## Sheet: Figure 6F
sample_id	COL1A1_log2TPM	ZNF469_log2TPM
BA-72-QZ70	2.301185078989943	0.10953
BA-74-BD72	1.4392406445978307	0.041407611212593426
BA-82-QZ70	2.1908431842037275	0.015489262564279068
BA-84-BD72	1.4995611800155217	0.01835
BB-70-TR76	4.496418178248906	0.0721922
BB-71-EV78	2.0579414413785493	0.1836552998053716
BB-80-TR76	2.1832776463397536	0.0650205
BB-81-EV78	2.671587207524079	0.0585388				is
BC-60-XH72	2.5744377549546997	0.033413251604751254
BC-70-XH72	1.6689463900466182	0.0690823
BC-80-XH72	3.841652706445509	0.16287543532098747
BD-69-LD79	1.2618594592589583	0.0472496
BD-79-LD79	2.5949470773769896	0.16287923302602697
BD-89-LD79	4.742225158025131	0.11848971539359705
BE-67-AZ77	1.1548447124110148	0.00930022
BE-77-AZ77	1.99692	0.022251334079824603
BF-67-EP73	3.6262025218821865	0.022066612868034862
BF-77-EP73	1.3432667005084136	0.029774780697758713
DA-73-BC72	3.5965743561381114	0.0669404
DA-83-BC72	2.9337418749836575	0.0774719
DB-71-TO76	3.7617386843813962	0.22581192862691238
DB-72-ES78	2.8479256402322886	0.18894789059520212
DB-81-TO76	3.9109438206831717	0.13546109542750218
DB-82-ES78	1.95857	0.11660195952125957
DC-70-IK74	1.576428969389288	0.055883742158788635
DC-79-XG71	1.6036683143264987	0.0572312
DC-80-IK74	5.468575365895077	0.21092943400392905
DC-89-XG71	6.435209906812054	0.5264507244176327
DE-67-PS75	2.5596498886898447	0.041704980300948935
DE-68-AW77	1.4307683610806294	0.0439154
DE-77-PS75	1.1482139981117694	0.0637014
DE-78-AW77	1.570826830955724	0.018063
DF-66-EO73	1.8634272032594363	0
DF-76-EO73	1.777791398432282	0.016705310711285143
FA-72-QV70	3.9575828525709893	0.14943837994082235
FA-73-BZ72	1.1656947234373147	0.0520793
FA-82-QV70	3.8226892840399302	0.068895
FA-83-BZ72	1.9586263693431876	0.0470868
FB-71-ER78	2.868922624513113	0.0684444
FB-81-ER78	2.4951122491595132	0.028683
FC-60-XD72	2.812214305639875	0.0319514
FC-70-XD72	2.1038585058903068	0.12425593152517732
FC-71-IH74	1.4982127883362322	0.031271
FC-80-XD72	3.164205425465628	0.061054924674397965
FC-81-IH74	2.370256508775542	0.13207778426266192
FD-68-LZ79	1.3395418688117733	0.0726749
FD-78-LZ79	1.6951024938097254	0.0353265
FD-88-LZ79	2.910441493083099	0.021323786788290593
FE-67-AV77	1.103348780444649	0.025325577213914548
FE-77-AV77	2.9330184355201543	0.1375168453060073
FE-87-AV77	5.593707834684429	0.30750500564201444
FF-67-EL73	2.78686	0.030346115298263625
FF-77-EL73	1.908992937697522	0.014201419724314997
HA-72-BY72	2.0682259294738428	0.12531712044292984
HA-82-BY72	3.62044	0.07159
HB-71-TK76	1.733836219261806	0.0158955
HB-72-EO78	2.6437360193272528	0.15634836296945123
HB-81-TK76	4.393500916627766	0.22229211535202953
HB-82-EO78	1.9616239868249408	0.021107450760904263
HC-70-IG74	2.1861613972531524	0.0714018
HC-80-IG74	4.503604942336345	0.22800232355700234
HD-69-LW79	1.486209698796469	0.0376897
HD-79-LW79	2.7376348901162686	0.057425964589095456
HD-89-LW79	3.932257616758435	0.13549976862722016
HE-67-PO75	2.9988557173554065	0.0437701
HE-68-AS77	3.297338768158701	0.12150593117975321
HE-77-PO75	1.2537014917396738	0.0600171
HE-78-AS77	1.0385030976851535	0.055598948370612813
HF-66-EK73	2.7567101075037725	0.0637058
HF-76-EK73	2.565513593197671	0.0526839
JA-72-QR70	3.2067509749897862	0.17917780401470187
JA-73-BV72	1.122858894746854	0.0368763
JA-82-QR70	1.8147649180346315	0.043549078270597674
JA-83-BV72	1.2920321303603486	0.027729129745251345
JB-71-EN78	4.451412409149875	0.11078073218796622
JB-81-EN78	2.0555692829685026	0.10080058699926203
JC-69-XZ71	1.719376726935691	0.027432619896402985
JC-71-ID74	1.6497717909347247	0.013292834569582497
JC-79-XZ71	1.6368971915160444	0.0373982
JC-81-ID74	4.07588	0.10434646085048523
JC-89-XZ71	4.729480903416737	0.15932708452634334
JD-68-LV79	1.6485002926918713	0.0649492
JD-78-LV79	1.8939685745613444	0.0692933
JD-88-LV79	3.4787218689547257	0.0773295
JE-68-PL75	2.954629481283383	0.0413766
JE-78-PL75	2.74491	0.045976160070925115
JF-67-EH73	0.7479586525525845	0.00802668
JF-77-EH73	3.0359020569932946	0.037288
LA-72-BU72	1.2987196025287702	0.0390693
LA-82-BU72	2.4431415412295356	0.0364852
LB-71-TG76	2.600376280326045	0.13767823695309125
LB-72-EK78	2.368041350353316	0.0633717
LB-81-TG76	3.1919653512344937	0.1396135623921754
LB-82-EK78	1.750249450074663	0.0365467
LC-70-IC74	2.8047402259524903	0.00896782
LC-80-IC74	2.8337341409111225	0.0696171
LD-69-LS79	1.4971489541850724	0.0766215
LD-79-LS79	2.9012557285553284	0.0341781
LD-89-LS79	3.203428111912219	0.1068660327974799
LE-67-PK75	1.2011006255539685	0.0443213
LE-68-AO77	2.7588018078367877	0.0791617
LE-77-PK75	1.7339928071128619	0.0751124
LE-78-AO77	1.0470370207923163	0.0725155
NA-72-QN70	5.117941399237765	0.10523852067472668
NA-73-BR72	2.2272922514112587	0.0822146
NA-82-QN70	0.9278651567224359	0.021806561335114345
NA-83-BR72	2.298196557258211	0.035182
NB-71-EJ78	2.0670924616777575	0.010602791741475107
NB-81-EJ78	4.697653883234253	0.19666945976338365
NC-70-IZ74	1.1699696755637004	0.037624506475657994
NC-79-XV71	1.1636262944527775	0.043418
NC-80-IZ74	4.971128682613073	0.2850862587669819
NC-89-XV71	2.6614310233415086	0.0678262
ND-68-LR79	2.327700518036242	0.0242639
ND-78-LR79	1.3368058136037546	0.021240783781177688
ND-88-LR79	3.782845892376942	0.088353
NE-68-PH75	2.117470732522711	0.022130559861576034
NE-78-PH75	1.3086972362703584	0.056864978329126716
NF-67-ED73	3.091843744594321	0.0198039
NF-77-ED73	1.7314389667967234	0.030831843438310795
PA-73-QK70	2.022848995678353	0.0645212
PA-83-QK70	1.442003288443652	0.0419251
PB-71-TC76	2.8939204126975002	0.11767639786249091
PB-72-EG78	3.0433330246658956	0.270987
PB-81-TC76	2.9495533852953506	0.18258702274646163
PB-82-EG78	1.7753335599910782	0.060282
PC-79-IY73	2.491495591482982	0.026380303311742632
PC-89-IY73	3.1494621947004844	0.0882383
PD-69-LO79	2.461577917888236	0.0894823
PD-79-LO79	2.2221431751143514	0.0894375
PD-89-LO79	3.1723051710348096	0.14357269573937903
PE-67-PG75	2.069057046463518	0.033284790287394186
PE-68-AK77	1.0544942297123105	0.0447911
PE-77-PG75	1.7243167430721813	0.12245332364494874
PE-78-AK77	1.06298	0.0838735
RA-72-QJ70	1.8036214160632085	0.0296057
RA-73-BN72	1.2850167641310826	0.018280558134828137
RA-82-QJ70	2.749932043312434	0.0443022
RA-83-BN72	1.4400816797112834	0.021463396758933353
RB-71-TZ76	2.872754091032983	0.050214571845760454
RB-81-TZ76	4.413568628592026	0.20951593043915412
RC-70-IV74	3.52948	0.0987293
RC-79-XR71	1.6535211793545674	0.023258879192301525
RC-80-IV74	3.388917073413428	0.14744991804800017
RC-89-XR71	4.0013517714445666	0.12820387007608539
RD-68-LN79	2.141839969411537	0.090422
RD-78-LN79	1.3828473726345298	0.14176066865390854
RD-88-LN79	3.1285730881902922	0.037524
RE-68-PD75	2.9874654980162427	0.0522846
RE-78-PD75	1.524833248210157	0.039968102083487944
RF-66-EZ73	1.1962906316103465	0.020491536812976524
RF-76-EZ73	1.1359630807339074	0.018039826688762833
TA-73-QG70	3.177348170066426	0.0799465
TA-83-QG70	1.1585880018984431	0.020674303220877134
TB-70-TY76	1.7412056387338404	0.15648688465773636
TB-72-EC78	2.2859994289892227	0.0630536
TB-80-TY76	2.092707775446117	0.0572963
TB-82-EC78	1.1645443118334196	0.017788223052072616
TC-60-XO72	1.9047833391740356	0.0422357
TC-70-XO72	1.5654084865104267	0.10289562608354062
TC-80-XO72	3.7145610249647003	0.0558112
TD-69-LK79	1.7898050790561646	0.0750656
TD-79-LK79	2.1803724457799993	0.0208949
TD-89-LK79	5.677310772064959	0.37491393316314237
TE-67-PC75	1.3548459778463864	0.0677574
TE-68-AG77	2.7888823272009953	0.0330472
TE-77-PC75	1.6337089703821823	0.0623857
TE-78-AG77	2.9866409864283305	0.19454846984428015
VA-72-QF70	1.1413401171536002	0.15310831400334404
VA-73-BJ72	1.4278323319338138	0.0745325
VA-82-QF70	1.2464732593766545	0.00849742
VA-83-BJ72	1.7014248285215747	0.022435140286634833
VB-71-TV76	2.148977323520211	0.12069428867364575
VB-81-TV76	4.3763551359479145	0.2386347755807692
VC-70-IR74	3.3231193381113844	0.11498619575299791
VC-79-XN71	1.850503121052114	0.019665716175652437
VC-80-IR74	3.985389587349269	0.14419623359112752
VC-89-XN71	3.987095618554893	0.15761935611465272
VE-67-PZ75	1.4424552201992589	0.033025744310939166
VE-69-AD77	2.92269	0.052255
VE-77-PZ75	1.7976900020646767	0.0671944
VE-79-AD77	2.185435128236483	0.0916897
VF-66-EV73	0.9760174970186997	0.00950648
VF-76-EV73	1.4250584992034803	0.0446154
XA-73-QC70	2.821701168196838	0.0325152
XA-83-QC70	2.150634674092563	0.1039121058561065
XB-70-TU76	3.277734135251717	0.11786365718641104
XB-71-EY78	3.187990101896391	0.0868199
XB-80-TU76	3.801789931093468	0.17608020810444527
XB-81-EY78	2.018908220068678	0.00956112
XC-60-XK72	2.3710068704440137	0.0454424
XC-70-XK72	1.3515102845903413	0.072537
XC-80-XK72	2.967150067515922	0.1742616694403376
XD-69-LG79	1.5665424649554969	0.0653456
XD-79-LG79	2.242399784870434	0.0685353
XD-89-LG79	3.260399891971417	0.045585734230627034
XE-68-AC77	2.202545954689594	0.00857053
XE-78-AC77	2.0588013564881864	0.0735514
XF-67-ES73	2.3295990557468365	0.041119360895323386
XF-77-ES73	1.44666	0.051178065488773586
ZA-72-QB70	1.0819016828699204	0.026729783159833636
ZA-73-BF72	2.300574771127788	0.0292421
ZA-82-QB70	2.1060396892908364	0.0381147
ZA-83-BF72	1.335169491258355	0.032675490543293995
ZB-71-TR76	1.1696880164593737	0.042774736922605076
ZB-81-TR76	2.61534	0.0833418
ZC-70-IN74	2.9111868395983937	0.0559134
ZC-79-XJ71	1.6222654511880585	0.0801319
ZC-80-IN74	3.6139968970257526	0.16135341146025273
ZC-89-XJ71	3.594838680810066	0.0854359
ZE-67-PV75	2.0805149209978953	0.025975007751369995
ZE-68-AZ77	2.0604153017083418	0.0603861
ZE-77-PV75	1.4083236661102196	0.024041103361668793
ZE-78-AZ77	2.766614330436373	0.181747
ZF-66-ER73	2.6851062777694663	0
ZF-76-ER73	1.5997704542846414	0.013024057085958607

## Sheet: Figure 6G
sample_id	COL1A1_log2NormCnt	ZNF469_log2NormCnt
ipf_1048	8.083420456959796	1.380307600704726
ipf_1049	8.656450067626407	2.8708915358579823
ipf_1063	8.098997550420933	1.67604
ipf_1053	9.629	2.3155573173821495
ipf_1056	8.527617039078077	1.6004654600110435
ipf_1057	10.359156776117377	2.6627784197505986
ipf_1176	7.954876782718043	1.5906027997770198
ipf_1181	9.177982584902407	1.260266820953619
ipf_H03	10.041174094713162	1.9541849709664416
ipf_1060	9.41707	2.305208380500873
ipf_1061	8.370977777726566	2.4249917208929537
ipf_1067	10.489833619358212	2.755722920552966
ipf_1071	11.12311632569507	4.0895001496118395
ipf_1074	8.952103921731133	1.3687927743187993
ipf_1084	8.886587569688997	1.9986660098392228
control_1089	6.58967	0.4928050820029935
control_1092	7.76557	0.6502143321638743
control_1096	6.065919631362376	0.3630529869260007
control_1097	5.935802431983473	0.45661849369833085
control_1102	5.665634056083901	0.707422
control_1109	8.227414267389564	1.0843605896693618
control_1111	10.835955394190831	1.6765114006601485
control_1112	9.446499775288109	2.1123425900574664
control_1113	5.4179620261592385	0.5259623243512876
ipf_1125	9.808917369094607	1.9730110570310997
ipf_1130	9.286286403146383	1.243051154858271
ipf_1164	9.935379063598834	2.0147856877022807
ipf_1168	10.721707855898098	1.8633207540256513
ipf_1169	9.824052813470185	1.953705233697961
ipf_1170	9.575510693220991	1.1803169310528032
ipf_1172	7.672240733925879	0.9072309626649487
chp_47	7.324991413531998	0.63508
chp_48	7.2093837547961765	0.8227636743846758
chp_49	8.01097	1.0579523734156537
chp_50	9.101273572510806	1.5247693046058775
chp_101	8.233206059620548	0.9988918066040477
chp_103	8.83993	0.8924982940786849
chp_104	8.257480952331045	1.021660649737008
chp_105	8.626025023037732	1.4116488821145459
chp_106	9.226596670676328	1.9165356344094027
chp_108	8.715149535051195	1.2880179476775844
chp_109	8.642710280467908	1.0857283910174085
chp_24	7.594687921744523	1.008260274073911
chp_25	8.85517	1.5658651415852227
chp_26	8.56024	1.6028515645912051
chp_27	9.248374852536466	1.3851415827733062
chp_28	9.165434966006947	1.5858144183190948
chp_29	6.964483035219338	1.331791409685005
chp_30	8.104378012210494	3.4250606283732035
chp_31	9.526398457650723	1.7839942086531237
chp_32	8.383169941328065	1.4886089733402152
chp_33	6.7281	1.189128207401663
chp_34	6.773855030321392	0.9896627502058961
chp_35	10.427051149607927	2.3851430550598955
chp_36	8.265871292275179	1.5468114012972638
chp_37	8.023284200566797	2.5929454553204603
chp_38	9.042174568382096	1.7241559819168633
chp_40	8.43805	0.782139
chp_43	9.334081686242195	1.4481848779896072
chp_44	9.474669661381137	1.5287553052890712
chp_45	8.56922	1.3228368476547223
chp_2	5.506198252691222	1.1750517667739593
chp_3	9.243988964359678	1.8901663585189186
chp_1	7.628339056287414	1.1558907073705107
chp_4	7.0930474890304795	0.9950539853642132
chp_5	7.1454871195097605	1.2860176274959891
chp_6	8.51543	1.5162416772588583
chp_7	8.868143161723731	1.2040996462459577
chp_8	5.652692550618747	0.5393162823669102
chp_9	9.092315011220936	1.5978859913170977
chp_10	8.506274264405077	1.5440482502947206
chp_11	5.127170034273933	1.3923663147771914
chp_12	7.423898214325644	1.216042090234002
chp_13	5.425600858802508	0.5139281813671532
chp_14	7.75916	1.5191001421579966
chp_15	8.812407097659882	1.553568629775834
chp_16	9.67446	1.9668271051275827
chp_17	9.623084911806094	1.2047886796508187
chp_18	8.706337953916629	1.7982836740506465
chp_19	6.802815087308235	0.9230304058867643
chp_121	7.539636585992784	0.9636606683986594
chp_122	9.471730638335227	1.6656904596292899
chp_125	11.196111375805497	2.2580202354632006
chp_126	7.917713802661547	2.1723631595198385
chp_127	8.633261944244556	1.307613235932648
chp_128	8.488916634897516	1.8945130362872025
chp_129	9.035855221928516	1.6663034633384246
chp_130	8.506748544866817	1.587449012263209
chp_131	8.240758606269148	1.4440032638421965
chp_132	7.9911	1.789629706475717
chp_133	6.623958588943547	0.9187615077816235
chp_134	7.044918873526014	1.020293602267376
chp_135	7.549628114774427	1.372983790102515
chp_136	8.354832285822232	1.3296551693054126
chp_137	7.886812945246527	1.4165437541802532
chp_138	8.739331135589515	1.849589465457984
chp_141	7.45856	1.2150591861481448
chp_142	8.354421461546952	1.6452275850807427
control_256	8.22208	1.0192227281293271
control_257	4.565363923587677	1.0303944278693313
chp_143	6.392952953036045	1.123999192289145
chp_20	10.315409288822714	1.1555179841168441
chp_21	9.319732578311632	1.4507780311173522
chp_22	5.930278600495937	0.9220362642514679
chp_23	9.777846312953518	1.1224674383359574
control_292	6.627376437203899	0.7388501168654418
control_293	6.9042971614678805	1.2740064271632567
control_294	6.334297032098785	0.8345120981821114
control_295	7.046647718694991	1.002922056022955
control_296	6.040431421450694	0.9979895290103096
control_298	5.411959948362242	0.9402051309854994
control_299	6.915085052296651	1.0360781326216357
control_300	5.774832768057138	0.8926640718964427
ipf_301	7.8735209615065065	1.3908983753300808
control_306	8.252268501590347	1.3575225228005874
chp_110	8.237040810107946	1.4765123889088172
chp_111	7.959539189340913	1.5801428237665918
chp_112	7.438977929288492	1.1219587368410096
chp_113	8.873963318667608	1.3292164813292162
chp_114	9.670484531228835	0.7697375744943395
chp_115	7.452083974807405	0.7773978697992519
chp_117	11.756535769382795	1.8599188012773489
chp_119	8.242878824707278	2.351181288993975
chp_120	8.552611895653877	1.3093470249928512
control_263	7.540859314259791	0.8334262710455356
control_264	8.785248670692166	1.4552735502729894
control_267	6.311290815176334	0.8397314466469386
control_269	7.903092585692757	1.1623908972744923
ipf_270	6.8620189737634885	1.2738542599917269
control_273	7.799978006221234	0.8864449995921381
control_279	6.739205880840059	0.9878164937885723
control_280	10.330468963188778	2.2730269334221394
control_281	6.44146	0.7898864593611561
ipf_282	6.2899172819298785	0.4741930579185881
control_283	6.088137617216762	0.7542377548929979
ipf_285	8.776407619220317	1.6311348853892924
control_286	6.370524345234153	0.7548007236655416
control_288	6.25838	0.6294306446450313
control_289	7.230045535089027	0.9252805225476006
control_291	6.597940045490101	0.882307
control_342	6.657659836576504	0.8034379102217816
ipf_403	12.591891896832305	3.9084463118053105
ipf_410	6.3208765086873315	1.9866139565397636
control_574	7.18706	0.9349122075119689
control_576	5.136623109273511	0.5398513821095978
control_646	7.197544847407466	0.8971714415425632
control_657	6.914401139994191	0.5924906814694364
control_661	7.141931718589887	0.9342985800131361
control_666	9.077484440290839	1.1034308601890477
control_671	5.5166	0.6054832195424797
control_687	6.422880840618129	0.4617565348325264
control_691	7.849968867129496	0.32188431368136766
control_695	8.749811849973753	0.7394141660706215
control_698	7.880265139176503	1.086222958524421
chp_144	7.95284	1.3136992929533973
ipf_244	8.720004009434781	2.231322274628366
control_258	6.2833174448634415	0.8281334743476184
ipf_261	8.714436991087458	1.30298
ipf_732	7.501366993038401	1.0489791020005952
ipf_733	8.465558298405485	1.4113405211111432
ipf_735	9.068213961389302	1.6488506139567154
control_738	7.970233339337542	0.9399371687102488
ipf_739	8.168755010332745	0.8146047129887409
control_740	6.228888336497177	0.6684907532510328
ipf_742	9.892114916624896	1.5445056525395024
control_744	7.090019666162624	0.8937455289067591
ipf_747	8.559205003417068	1.0588593541855613
control_750	6.236941160701104	0.9665388077806536
ipf_751	8.06772	0.5992022936730376
ipf_755	8.276079808973547	0.9195558109259638
ipf_756	8.504736342884847	0.9786065819703283
ipf_757	8.550588683975358	1.1169808262332561
ipf_762	7.639865651858128	1.2383159823463559
ipf_763	11.23695987897112	1.972890877645429
ipf_765	8.264970057011512	0.9279766568394898
control_766	5.857907591857047	0.5964099941629153
ipf_774	7.857964186346611	1.296309567596164
ipf_779	7.1480496949066135	0.7399031099172154
ipf_307	7.750096608641678	1.5652777914975042
ipf_309	8.141295817573878	1.3026680494965106
control_315	6.943776535691052	0.8775195866970686
ipf_318	9.034613168343249	1.520314911423192
control_319	5.734151757221855	0.6205007876140574
control_324	5.730555237192778	0.6349076279180592
control_327	5.960153691846845	1.1234166586775738
ipf_328	9.268833635802128	1.3487944030574028
control_330	6.563108263843153	0.8060797192941378
control_331	6.453174170552292	0.9947748659940615
control_332	5.7137794642090265	0.8755434079498761
ipf_336	6.570898293076405	1.1841816966052932
control_337	6.123463252867896	0.5072608432315207
control_339	6.426794570057404	0.8625867739320243
control_340	6.252486360489257	0.8343680602964751
ipf_341	9.014556681307445	1.456353061948458
control_834	8.089336704359601	0.9390394750013052
control_836	6.204143577192094	0.4079635084612049
control_842	5.486686834610326	0.3747956332953224
ipf_845	9.633457017187208	2.1206529449397373
control_849	6.052306837113848	0.9453227230426624
control_851	6.271331474877965	0.6717842620134196
ipf_852	9.260275611836319	2.0516837838697684
ipf_853	8.926043983770107	1.057986643904977
control_699	5.5505367371216305	0.6753487427491027
control_703	6.6045226614335215	0.44134013200436795
control_709	5.322339280710749	0.47764503794905055
control_710	6.513346460072678	0.7694694460336663
control_714	6.864773434965383	0.4237646765236908
ipf_724	10.12949886120668	3.186080361618477
ipf_726	8.35651	1.0717750595018367
ipf_729	11.198249350991171	2.385471062000667
ipf_730	7.345941902500294	1.3957902675899505
ipf_731	10.995794950587802	2.1091746693054745
control_784	4.515873326623724	0.5672650075507721
ipf_785	8.550654391349266	1.9565317311855621
ipf_787	7.562774458003885	1.1185276122740673
control_788	5.1393527475945495	0.8174251782511883
control_792	8.17288	0.9082771451607963
control_794	7.371035793451338	1.0572602380652494
control_796	6.319903454563144	0.6750781551444056
ipf_798	10.189927991355814	1.3431815693281386
ipf_799	9.438270975608734	1.521167734741563
ipf_809	7.196970133799548	1.207995707597833
ipf_812	8.88472	1.1815393923981479
ipf_813	10.88347672677632	2.8311778235599876
control_823	5.812952199003984	0.6563054754507124
control_825	5.539258605436721	0.4504053735695144
ipf_826	8.748776989213981	1.1455
ipf_827	6.717630974478363	0.6095089105055818
control_828	5.400804875492627	0.7384370247875494
ipf_829	7.837834038353972	0.808123
ipf_926	9.079928797032556	1.125415325966661
control_927	6.843047306249429	0.8864637143628276
control_929	6.076119880551689	0.7283339269865228
control_932	5.780295199863824	0.67542
control_933	6.851704542379634	0.7171371937036815
ipf_938	10.522156603099306	2.0370637827447866
ipf_940	9.33277	1.4264110625209956
control_947	6.770811477888088	0.6320402262598541
control_951	7.728583181552535	0.6692363696374143
ipf_954	9.843999873736523	3.1698024752039458
control_955	5.892929598198309	0.6816923357066687
control_956	6.009141720147057	0.5933136759209601
control_961	7.832304316572674	0.7387383385568956
ipf_780	10.185776783377179	1.18667
control_768	5.515336808418292	0.5581226943142161
control_772	5.320893201547604	0.47424833803442845
ipf_782	9.23624	1.3373116626143087
ipf_1041	7.983214292821497	1.7736114679267145
ipf_1042	7.526145511532658	1.4442650760178803
ipf_1043	7.004473904726278	2.6626692594494945
control_854	5.640963739278006	0.5295401909453502
ipf_856	9.231394294699651	1.2436503087565018
ipf_877	8.805551912141514	1.0919036948682568
control_878	8.013825879690053	0.6839334324359156
ipf_887	10.40197676938782	1.9096406153640313
ipf_888	9.279452497349812	1.829648637915613
ipf_894	10.373022004019706	3.3446524055557383
ipf_899	7.9990643438762215	1.0899975437997549
control_900	6.428688683839156	0.7891051137326519
control_912	5.8118521103935326	1.8624872183347614
ipf_914	8.910181551903687	1.327002138038735
ipf_916	13.09809319378302	3.23598
ipf_917	9.480223423148274	1.6457076542635167
control_919	6.681200180044092	0.8204829647657914
control_920	7.466407587838954	0.735611
control_923	7.561037340842319	1.0383363982679652
ipf_924	8.997358151142718	1.1568832541217455
control_964	6.353430561105738	0.40222477605478885
ipf_965	7.817962245731674	1.274662098659311
control_973	7.645018295914522	1.0184759244606696
control_975	6.014308782026618	0.757033
control_978	5.752540293978274	0.8353837402906308
control_980	7.9561933395364015	0.8950475808641074
control_982	7.104677062414529	0.669357
ipf_990	12.043629453544863	2.822372553414394
ipf_992	9.192585069621192	1.9881728527924474
ipf_994	8.526235750987881	1.3980270062224194
ipf_997	8.9938	1.5335073100380743
ipf_998	9.136586834320099	2.3703890355827273
ipf_1017	7.9792095577092095	1.1733754702524701
ipf_1022	8.07051	2.1195729674752726
ipf_1024	8.357523952946634	1.804520147086703
ipf_1029	8.526831938680935	1.528886481932763
ipf_1030	7.841618219950084	1.0853887360417624
ipf_1031	8.629065849517696	1.8594245105961547
ipf_1034	9.527118395669776	2.040545733663697
ipf_1036	8.759544190956948	1.7556504165795108
ipf_1038	8.347853442924015	1.4798956109277825

## Sheet: Supplementary Figure 2
GENE_SYMBOL	number of cells	COL1A1 expression compared to hNTO
POLR2B	136	-1187.44
MYC	183	-1066.16
FOXM1	27	-856.76
ZNF469	235	-653.4
NR3C1	276	-603.71
HOXB4	229	-577.33
GABPA	240	-458.735
MEF2D	228	-454.155
TBX3	113	-331.73
AR	172	-278.36
MSC	298	-275.34
NFYA	91	-248.1
GATA6	283	-234.69
YAP1	108	-229.285
RUNX1	104	-219.225
ZBTB33	401	-209.69
RFX5	259	-207.37
TEAD3	190	-203.175
ZNF319	608	-201.155
IRF1	286	-178.685
ELK4	237	-161.89
IRF9	350	-148.375
RARG	242	-146.795
SMAD7	79	-126.35
E2F1	290	-123.61
ZNF354C	1011	-87.6
ZNF79	1014	-28.695
IRF2	416	-23.92
ELF1	461	-23.74
E2F3	171	-22.85
PBX3	230	-6.42
ZNF22	560	-5.12
NFIL3	750	14.76
ETV6	457	24.23
FOSB	360	31.165
REL	259	66.93
ZNF740	497	69.1
FOXP4	592	75.665
ERF	588	96.73
TBX2	643	112.8
MAFG	200	128.88
ZNF652	672	137.165
SMAD6	220	144.565
HAND2	514	158.125
ETV3	446	158.305
FLI1	709	189.01
ETS2	332	191.705
KLF2	295	195.69
GLIS3	351	203.23
TP53	1093	213.31
EGR1	282	216.725
TCF12	309	218.19
SRF	366	222.64
ELK3	461	223.32
HIF1A	905	223.37
BACH1	196	232.99
SIX5	434	240.885
STAT1	168	250.12
KLF9	562	257.525
ETV5	268	262.505
COL1A2	459	263.64
ETV4	410	263.905
ELK1	524	267.635
ZNF219	543	268.34
CREB3L2	951	282.56
JUN	213	282.83
UBP1	428	288.455
ELF4	292	292.63
PBX2	369	292.96
NFE2L1	921	300.03
ZNF33B	825	301.78
FOSL1	77	303.04
POU2F1	472	323.695
ETV1	884	323.935
RELA	412	337.975
FOS	340	375.43
CUX1	515	377.19
TEAD2	390	377.385
SMAD3	426	389.77
ELF2	411	392.83
SMAD9	560	393.7
KLF4	520	513.505
JUNB	261	514.61
STAT2	630	521.38
JUND	573	522.88
GLIS2	516	562.13
FOSL2	494	565.045
ETS1	167	611.36
JDP2	291	620.13
SMAD2	143	622.4
SP1	991	632.83
SMAD5	661	639.41
RUNX2	486	686.975
NFKB2	225	689.46
NFE2L2	418	713.435
ETV2	369	797.11
SMAD1	354	806.785
SMAD4	427	866.11
TEAD1	397	896.63
TEAD4	436	943.745

## Sheet: Supplementary Figure 3E
	donor	hNTO			COL1A1 KO			ZNF469 KO (primer set 1)			ZNF469 KO (primer set 2)
COL1A1	donor1	0.951	1.019	1.032	0.117	0.124	0.083	0.661	0.826	0.515	0.561	0.531	0.549
COL1A1	donor2	0.996	1.067	0.94	0.112	0.114	0.115	0.643	0.484	0.541	1.323	0.548	0.581

## Sheet: Supplementary Figure 4B
Rep 1				Rep 2
Condition	delta delta Ct, Col1a1	delta delta Ct, Col1a2		Condition	delta delta CT, Col1a1	delta delta CT, Col1a2
Non Target - No pB Tx	0.84	0.78		Non Target - No pB Tx	1.05
Non Target - No pB Tx	1.05	1.11		Non Target - No pB Tx	1.13	1.13
Non Target - No pB Tx	1	0.87		Non Target - No pB Tx		1.01
Non Target - No pB Tx	0.99	0.99		Non Target - No pB Tx	0.88	0.9
Non Target - No pB Tx	1.15	1.34		Non Target - No pB Tx	0.95	0.98
Non Target - FL No Dox	0.75	1.01		Non Target - FL No Dox	0.76	0.74
Non Target - FL No Dox	0.86	1.3		Non Target - FL No Dox	0.82	0.91
Non Target - FL No Dox	1.08	1.61		Non Target - FL No Dox	0.61	0.6
Non Target - FL No Dox	0.87	1.15		Non Target - FL No Dox	0.77	0.78
Non Target - FL No Dox	0.81	0.97		Non Target - FL No Dox	0.64	0.63
Non Target - FL +Dox	1.61	2.79		Non Target - FL +Dox	1.98	2.53
Non Target - FL +Dox	2.11	2.59		Non Target - FL +Dox	2.61	3.11
Non Target - FL +Dox	1.84	2.98		Non Target - FL +Dox	2.75	4.04
Non Target - FL +Dox	2.67	4.41		Non Target - FL +Dox	2.78	3.79
Non Target - FL +Dox	1.96	3.35		Non Target - FL +Dox	2.87	3.97
Non Target - dZF No Dox	0.71	0.83		Non Target - dZF No Dox	0.83	0.85
Non Target - dZF No Dox	0.91	1.13		Non Target - dZF No Dox	0.83	0.94
Non Target - dZF No Dox	1.2	1.09		Non Target - dZF No Dox	0.99	1.2
Non Target - dZF No Dox	0.68	1.02		Non Target - dZF No Dox	1.01	0.8
Non Target - dZF No Dox	0.9	1.07		Non Target - dZF No Dox	0.86	0.95
Non Target - dZF +Dox	1.2	2.15		Non Target - dZF +Dox	2.16	1.32
Non Target - dZF +Dox	1	1.56		Non Target - dZF +Dox	1.1	1.95
Non Target - dZF +Dox	1.2	2.15		Non Target - dZF +Dox	1.08	1.86
Non Target - dZF +Dox	1.21	2.35		Non Target - dZF +Dox	1.12	1.67
Non Target - dZF +Dox	1.25	2.64		Non Target - dZF +Dox	0.95	1.53
Prox1+3 - FL No Dox	0.6	0.64		Prox1+3 - FL No Dox	0.44	0.4
Prox1+3 - FL No Dox	0.66	0.77		Prox1+3 - FL No Dox	0.45	0.47
Prox1+3 - FL No Dox	0.72	0.81		Prox1+3 - FL No Dox	0.51	0.52
Prox1+3 - FL No Dox	0.69	0.71		Prox1+3 - FL No Dox	0.49	0.48
Prox1+3 - FL No Dox	0.48	0.76		Prox1+3 - FL No Dox	0.32	0.32
Prox1+3 - FL +Dox	2.21	4.05		Prox1+3 - FL +Dox	1.98	2.76
Prox1+3 - FL +Dox	1.81	2.96		Prox1+3 - FL +Dox	2.08	2.86
Prox1+3 - FL +Dox	1.8	3.69		Prox1+3 - FL +Dox	1.96	3.62
Prox1+3 - FL +Dox	2.13	3.74		Prox1+3 - FL +Dox	2.74	3.28
Prox1+3 - FL +Dox	2.22	2.98		Prox1+3 - FL +Dox	1.78	3.47
Prox1+3 - dZF No Dox	0.47	0.59		Prox1+3 - dZF No Dox	0.39	0.47
Prox1+3 - dZF No Dox	0.48	0.72		Prox1+3 - dZF No Dox	0.46	0.46
Prox1+3 - dZF No Dox	0.51	0.78		Prox1+3 - dZF No Dox	0.31	0.35
Prox1+3 - dZF No Dox	0.42	0.64		Prox1+3 - dZF No Dox	0.43	0.42
Prox1+3 - dZF No Dox	0.35	0.51		Prox1+3 - dZF No Dox	0.49	0.4
Prox1+3 - dZF +Dox	0.73			Prox1+3 - dZF +Dox	0.78
Prox1+3 - dZF +Dox	0.64	1.27		Prox1+3 - dZF +Dox	1.03	1.32
Prox1+3 - dZF +Dox	0.63	1.55		Prox1+3 - dZF +Dox	1.05	1.35
Prox1+3 - dZF +Dox	0.72	1.56		Prox1+3 - dZF +Dox	1.09	1.37
Prox1+3 - dZF +Dox	0.77	1.79		Prox1+3 - dZF +Dox	0.73	1.4
ZF1+2 - FL No Dox	0.49	0.52		ZF1+2 - FL No Dox	0.49	0.52
ZF1+2 - FL No Dox	0.62	0.89		ZF1+2 - FL No Dox	0.62	0.89
ZF1+2 - FL No Dox	0.63	0.66		ZF1+2 - FL No Dox	0.63	0.66
ZF1+2 - FL No Dox	0.37	0.55		ZF1+2 - FL No Dox	0.37	0.55
ZF1+2 - FL No Dox	0.61	0.64		ZF1+2 - FL No Dox	0.61	0.64
ZF1+2 - FL +Dox	2.22	3.44		ZF1+2 - FL +Dox	2.22	3.44
ZF1+2 - FL +Dox	1.78	2.63		ZF1+2 - FL +Dox	1.78	2.63
ZF1+2 - FL +Dox	1.92	3.04		ZF1+2 - FL +Dox	1.92	3.04
ZF1+2 - FL +Dox	2.31			ZF1+2 - FL +Dox	2.31	3.04
ZF1+2 - FL +Dox	2.36	3.57		ZF1+2 - FL +Dox	2.36	3.57
ZF1+2 - dZF No Dox	0.38	0.46		ZF1+2 - dZF No Dox	0.38	0.46
ZF1+2 - dZF No Dox	0.4	0.49		ZF1+2 - dZF No Dox	0.4	0.49
ZF1+2 - dZF No Dox	0.49	0.63		ZF1+2 - dZF No Dox	0.49	0.63
ZF1+2 - dZF No Dox	0.46	0.44		ZF1+2 - dZF No Dox	0.46	0.44
ZF1+2 - dZF No Dox	0.5	0.56		ZF1+2 - dZF No Dox	0.5	0.56
ZF1+2 - dZF +Dox	1.19	1.56		ZF1+2 - dZF +Dox	1.19	1.56
ZF1+2 - dZF +Dox	0.77	1.44		ZF1+2 - dZF +Dox	0.77	1.44
ZF1+2 - dZF +Dox	0.79	1.44		ZF1+2 - dZF +Dox	0.79	1.44
ZF1+2 - dZF +Dox				ZF1+2 - dZF +Dox		1.44
ZF1+2 - dZF +Dox	1.05	2.03		ZF1+2 - dZF +Dox	1.05	2.03

## Sheet: Supplementary Figure 4C
Rep 1				Rep 2
siRNA Target	delta delta Ct, Col1a1	delta delta Ct, Col1a2		siRNA Target	delta delta Ct, Col1a1	delta delta Ct, Col1a2
scramble	0.95	0.92		scramble	1.01	0.91
scramble	1.04	1.12		scramble	1.02	0.89
scramble	1.02	0.97		scramble	0.98	1.24
Col1a1	0.03	1.01		Col1a1	0.04	1.07
Col1a1	0.05	1.11		Col1a1	0.04	0.89
Col1a1	0.03	1.15		Col1a1	0.04	1.05
Zfp469	0.51	0.55		Zfp469	0.36	0.39
Zfp469	0.47	0.6		Zfp469	0.44	0.47
Zfp469	0.46	0.71		Zfp469	0.38	0.47

## Sheet: Supplementary Figure 6A
	donor	no TGFb			TGFb 5ng/uL			TGFb 10ng/uL
COL1A1	donor1	0.748	0.864	0.859	2.345	1.685	1.832	2.009	1.781	1.644
COL1A1	donor1	0.695	1.352	1.392	2.093	1.762	1.771	1.904	1.883	1.66
COL1A1	donor1	0.854	1.195	1.35	2.52	1.803	1.771	2.215	2.083	2.161
COL1A1	donor3	0.8	0.789	0.891	2.313	1.296	1.866	2.358	2.107	2.1
COL1A1	donor3	0.867	0.98	1.315	2.307	1.762	1.658	2.068	2.096	2.24
COL1A1	donor3	0.951	1.291	1.295	2.419	1.641	2.017	2.382	2.43	2.319
ACTA2	donor1	1.062	0.932	0.933	3.985	2.724	3.007	3.512	2.971	2.917
ACTA2	donor1	0.998	1.16	1.149	3.578	2.996	3.098	3.666	3.16	2.639
ACTA2	donor1	0.931	0.95	0.92	3.608	2.859	2.513	3.142	2.939	3.016
ACTA2	donor3	1.011	0.951	0.94	5.682	4.02	4.669	4.809	4.078	4.55
ACTA2	donor3	1	1.02	1.16	5.996	4.429	4.595	5.882	5.242	5.329
ACTA2	donor3	0.939	0.984	1.012	6.496	4.72	6.263	5.025	4.946	4.869
ZNF469	donor1	0.996	0.979	0.89	1.409	1.024	1.038	1.554	1.328	1.268
ZNF469	donor1	0.956	1.14	1.116	1.311	0.988	0.987	1.424	1.344	1.244
ZNF469	donor1	0.975	1.016	0.955	1.792	1.376	1.08	1.874	1.547	1.528
ZNF469	donor3	0.987	0.866	0.933	1.052	0.662	0.683	0.795	0.786	0.797
ZNF469	donor3	0.948	1.01	1.087	1.042	0.643	0.623	0.895	0.784	0.825
ZNF469	donor3	1.063	1.131	1.002	1.033	0.695	0.809	1.356	1.036	0.279

## Sheet: Supplementary Figure 6B
	donor	6h no TGFb			6h TGFb 10ng/uL			24h no TGFb			24h TGFb 10ng/uL
ZNF469	LX2	0.6	1.14	1.26	1.38	2.27	2.89	0.62	0.5	0.48	3.34	3.65	3.81
COL1A1	LX2	0.89	0.92	0.97	1.63	2.05	2.65	0.9	0.77	1.14	4.48	3.45	3.19
COL1A2	LX2	0.97	0.84	1.19	1.33	1.53	2.41	1.01	1.04	0.86	6.1	4.66	4.2
aSMA	LX2	1.01	0.93	1.07	0.63	0.67	0.87	0.81	1.02	1.08	2	1.88	1.61
TIMP1	LX2	0.78	0.96	1.25	0.98	1.82	1.66	1.24	1.01	0.86	4.58	3.85	2.84
LOX	LX2	0.81	0.93	1.25	0.86	1.13	2.28	0.81	0.89	0.64	1.21	1.16	0.9
LOXL1	LX2	1.03	1	0.98	0.61	0.64	0.48	0.96	1.32	0.96	0.55	0.53	0.43
LOXL2	LX2	1.01	1	1	2.26	2.82	3.59	0.85	0.7	0.64	6.93	7.43	6.08
LOXL3	LX2	0.93	0.96	1.13	0.99	0.69	0.9	1.03	0.62	1.07	1.08	0.52	0.51

## Sheet: Supplementary Figure 9A
donor_id	gene_name	merscope_rep1	merscope_rep2
YNE987	ACKR1	0.012679802819877888	0.015090888304561564
YNE987	ACTA2	0.16483743665841255	0.21965626309972944
YNE987	ADIRF	0.0831538	0.0821615
YNE987	AEBP1	0.14517455402468887	0.12408063717083953
YNE987	AKNA	0.38241550243718675	0.2964826035593156
YNE987	AKR1B10	0.37763760572245014	0.3824549369307572
YNE987	ALKAL2	0.00781002	0.00823139
YNE987	ANPEP	4.867390395508777	4.6107998932967496
YNE987	ANXA13	0.10033583100946851	0.11462977782858885
YNE987	ANXA2	0.43745319728578713	0.5832094813459853
YNE987	AQP1	0.16391861036711705	0.16035974238786632
YNE987	AR	0.7999301692018614	0.8298464235356884
YNE987	AREG	0.012496	0.013414122937388057
YNE987	ATF3	0.031056328645787872	0.028505
YNE987	ATG7	0.047962732405625055	0.033078
YNE987	B3GNT3	0.00891262	0.00884113
YNE987	BACH1	0.2973321878632235	0.3301703441179833
YNE987	BACH2	0.16244848830104425	0.13231203079150947
YNE987	BATF	0.026737845076699022	0.024846614077207424
YNE987	BCL11A	0.015711929581153035	0.014481155443771198
YNE987	BCL11B	0.11623152584888065	0.12347090431004916
YNE987	BCL6B	0.0287593	0.029267177317937577
YNE987	BDNF	0.0068912	0.00381083
YNE987	BHMT	2.3390560897509522	2.8428794634350827
YNE987	BICC1	0.0304132	0.038565603444990666
YNE987	BIRC5	0.0374881	0.0336877
YNE987	C7	0.8774791081872017	1.0952326511946953
YNE987	CBFB	0.24449967611373233	0.2784954841659998
YNE987	CCDC80	0.2324630516977613	0.1568537784383217
YNE987	CCL19	0.2980672488962599	0.26431919515262375
YNE987	CCL2	0.021133004699796478	0.0196639
YNE987	CCL21	0.455646	0.5231507945581342
YNE987	CCN1	0.2221721972352517	0.23886284821462597
YNE987	CCN2	0.4983713803986788	0.48062192751800614
YNE987	CD163	0.28851145546678675	0.3751381426012728
YNE987	CD19	0.00762626	0.00701193
YNE987	CD24	0.023521953057164778	0.030639076254715902
YNE987	CD276	0.9764366997597269	0.6883883998323235
YNE987	CD3D	0.0454819	0.048168896002438934
YNE987	CD3E	0.14811479815683445	0.1320071643611143
YNE987	CD68	0.00955579	0.00807896
YNE987	CD79A	0.0645935	0.0596014
YNE987	CD8A	0.0898612	0.0739301
YNE987	CD9	0.1640104929962466	0.14755535231126862
YNE987	CEBPA	1.3561876059521567	1.0716055028390685
YNE987	CFTR	0.00863697	0.00777409
YNE987	CHST4	0.0512705	0.0442056
YNE987	CHST9	0.061285713629409794	0.0961854
YNE987	CLDN10	0.00891262	0.00975573
YNE987	CLDN23	0.15620046952023484	0.12773903433558173
YNE987	CLEC14A	0.14480702350817065	0.12895850005716245
YNE987	CLEC1B	0.13653758688651116	0.1730116992492664
YNE987	COL1A1	1.049115859401201	0.616897
YNE987	COL1A2	1.5509787797068024	1.4276894935406423
YNE987	CPXM2	0.0314239	0.0335353
YNE987	CREB3L1	0.021776183103703328	0.024846614077207424
YNE987	CREB3L2	0.2857549765929002	0.29114744102739987
YNE987	CUX1	0.4529813616086811	0.5425098128882283
YNE987	CXCL6	0.00615614	0.00792653
YNE987	CXCL8	0.00992332	0.00899356
YNE987	DBH	0.5010359766434357	0.5214740291909608
YNE987	DCDC2	0.010199	0.015548187950154339
YNE987	DCN	1.7837174792919526	2.147784002134065
YNE987	DKK3	0.0482384	0.0737777
YNE987	DNMT1	0.00946391	0.014633588658968789
YNE987	DPT	0.32140543669516564	0.2699592241149346
YNE987	DTNA	0.0232463	0.0265234
YNE987	E2F1	0.14094795308472957	0.13215959757631188
YNE987	E2F3	0.054118868557304904	0.062040318585419765
YNE987	EDA2R	0.015528164322893936	0.011127624709424183
YNE987	EEF1A2	0.0664311	0.0740825
YNE987	EFEMP1	0.00891262	0.00914599
YNE987	EFHD1	0.15013621599768456	0.15822567737510004
YNE987	EGR1	2.567476305767013	2.3272
YNE987	EHF	0.013322981223784738	0.0167677
YNE987	ELF1	0.5181261456615319	0.5998247018025228
YNE987	ELF2	0.21059498596492837	0.28764147707785526
YNE987	ELF3	0.056415934285543645	0.039480202736176216
YNE987	ELF4	0.11981494838493309	0.11844060820852863
YNE987	ELF5	0.00854508	0.012652
YNE987	ELK1	0.2793231925538317	0.1987729126176594
YNE987	ELK3	0.017825230051132686	0.018901718684501353
YNE987	ELK4	0.11907988735189669	0.17728
YNE987	EOMES	0.028299849771901375	0.0245417
YNE987	EPCAM	0.00790191	0.00701193
YNE987	EPHA2	0.3596286104130584	0.31233565793986506
YNE987	EPHA3	0.12514414087444697	0.14679318623528065
YNE987	ERF	0.3095525775374537	0.23352768568271026
YNE987	ERG	0.0646854	0.0815518
YNE987	ETS1	0.32838851650901135	0.2941961053313517
YNE987	ETS2	1.4242726341371532	1.1674859951983536
YNE987	ETV1	0.0897693	0.11402004496779848
YNE987	ETV2	0.00505354	0.00518273
YNE987	ETV3	0.23411693902209316	0.24328341145535612
YNE987	ETV3L	0.0118529	0.00807896
YNE987	ETV4	0.022878774653257928	0.020121184406082085
YNE987	ETV5	0.14480702350817065	0.1693533020845242
YNE987	ETV6	0.5798712724365894	0.6815289051484318
YNE987	EVC	0.25442300005972374	0.2727030219884913
YNE987	FADS1	0.11255622068369864	0.11645897641095995
YNE987	FADS3	0.13773206106519534	0.13490339544986854
YNE987	FAM83F	0.0726792	0.0646317
YNE987	FBLN1	0.027105375593217226	0.017224953317327846
YNE987	FBLN5	0.4806380329766756	0.552723
YNE987	FCGR3A	0.0713928	0.0771312
YNE987	FCGR3B	0.00909638	0.00762166
YNE987	FCN2	1.0148436387358788	0.8525589726001296
YNE987	FCRL5	0.032526450711860666	0.029114744102739988
YNE987	FEV	0.00790191	0.00884113
YNE987	FHL2	0.0553133	0.061583
YNE987	FLI1	0.1328622817213292	0.14039099119698184
YNE987	FMO2	0.0203979	0.0266758
YNE987	FOS	0.8544165682756847	0.9981326931138296
YNE987	FOSB	0.0209492	0.016157920810944703
YNE987	FOSL1	0.018284643196780432	0.014328722228573607
YNE987	FOSL2	0.6278340048422146	0.48184139323958697
YNE987	FOXA1	0.18266266670954523	0.16478030562859647
YNE987	FOXM1	0.0416228	0.0449678
YNE987	FOXP3	0.0390501	0.0335353
YNE987	FOXP4	0.663668	0.5449487443313898
YNE987	FUT4	0.048422145551272805	0.0452727
YNE987	FXYD2	0.0203061	0.021188216912465224
YNE987	GABBR1	0.1643780235127648	0.1605121756030639
YNE987	GABPA	0.2120651080310012	0.3210243512061278
YNE987	GABRB3	0.0393258	0.038718036660188256
YNE987	GABRP	0.00863697	0.010060592203041042
YNE987	GATA6	0.14728785449466852	0.10075835524560803
YNE987	GATAD2A	0.0692795	0.061278152509431805
YNE987	GEM	0.0314239	0.033078
YNE987	GFAP	0.00597237	0.00929843
YNE987	GLIS2	0.0321589	0.024846614077207424
YNE987	GLIS3	0.1362619389991225	0.14404938836172404
YNE987	GLS	0.022878774653257928	0.016615220456537478
YNE987	GNLY	0.0379475	0.0371937
YNE987	GOLM1	0.5393510329904581	0.6173545215502457
YNE987	GPC3	0.11016727232633033	0.10685568385351168
YNE987	GSN	0.9691779720584924	0.7798483289508784
YNE987	GZMK	0.050627328650382004	0.041309401318547316
YNE987	HAND2	0.11659905636539886	0.15045158340002285
YNE987	HIC1	0.0710253	0.0693571
YNE987	HIF1A	0.17172863384312878	0.258984
YNE987	HKDC1	0.35870978412176285	0.3460233984985328
YNE987	HNF4A	2.9294019819083106	3.253686978392592
YNE987	HNF4G	0.0447468	0.0501505
YNE987	HOXB4	0.029494323950585523	0.041766700964140084
YNE987	HSCB	0.0882992	0.0873442
YNE987	HSD17B13	1.5339804933178358	1.7763042566975344
YNE987	IGHG1	0.039142000009188264	0.0405472
YNE987	IGLL5	0.0216843	0.021035783697267635
YNE987	IL32	1.762400709333897	1.8881902366525667
YNE987	IRF1	0.8253816574707468	0.7885370222171411
YNE987	IRF2	0.10906468077677574	0.13307419686749744
YNE987	IRF8	0.4442525118413738	0.487786
YNE987	IRF9	0.13938594838952723	0.16401813955260852
YNE987	ITGAM	0.20774662446191236	0.18855988719942077
YNE987	ITGB2	1.6873326013350547	1.562288022560116
YNE987	ITGBL1	0.11218869016718044	0.14725048588087344
YNE987	JDP2	0.41466630526165876	0.4917495522274304
YNE987	JUN	1.7438404182497278	1.7793529210014862
YNE987	JUNB	0.43377789212060514	0.3951068937921573
YNE987	JUND	0.4493979390726286	0.40623451850158154
YNE987	KCTD12	0.8499143194483367	0.776647
YNE987	KDELR3	0.015252516435505285	0.024236881216417056
YNE987	KLF2	0.0810405	0.0711863
YNE987	KLF4	0.18394902351735892	0.17392629854045197
YNE987	KRT19	0.027013492964087674	0.0315537
YNE987	KRT7	0.0423579	0.036584
YNE987	KRT8	4.620042357892029	3.4460576959719527
YNE987	LAMC3	0.0797541	0.062192751800617355
YNE987	LDHA	2.50693	2.7005068404405317
YNE987	LILRA4	0.0108422	0.014938455089363973
YNE987	LRAT	0.037396230055726815	0.0352121
YNE987	LTBP2	0.20517391084628497	0.22849738958118973
YNE987	LUM	0.022878774653257928	0.027285545520368888
YNE987	MAF	0.14030477468082272	0.1841393239586906
YNE987	MAFG	0.12992203758918358	0.0695095
YNE987	MARCO	3.339382273084362	3.5064212491901987
YNE987	MASP1	0.8076483100487437	0.7764947982165313
YNE987	MEF2D	0.4121854742751609	0.3823025037155596
YNE987	MFAP4	0.5240985165549528	0.3739186768796921
YNE987	MGP	0.0472277	0.061278152509431805
YNE987	MSC	0.0118529	0.013109256506992873
YNE987	MSL2	0.2593846620327194	0.2832209138371251
YNE987	MSLN	0.022695	0.0187493
YNE987	MUC6	0.13469993430392016	0.13658016081704202
YNE987	MXI1	0.13525123007869747	0.16721923707175793
YNE987	MYC	0.36165002825390846	0.3384017377386533
YNE987	NFAT5	0.41475818789078833	0.5466255096985633
YNE987	NFE2	0.028575497659290024	0.018291985823710985
YNE987	NFE2L1	2.8719753387023417	2.859189817461225
YNE987	NFE2L2	0.5252011081045074	0.5908311421058648
YNE987	NFIA	0.10989162443894171	0.11874547463892383
YNE987	NFIL3	0.23044163385691116	0.2908425745970047
YNE987	NFKB2	0.25736324419186934	0.25410616973438516
YNE987	NFYA	0.11742600002756479	0.11264814603102015
YNE987	NFYB	0.0733223	0.10670325063831408
YNE987	NKG7	0.11871235683537848	0.11097138066384665
YNE987	NPNT	0.0216843	0.028505
YNE987	NR3C1	0.016722638501578083	0.0164628
YNE987	NR3C2	0.41723901887728615	0.4547082809344156
YNE987	NTRK1	0.012404154932489237	0.010213025418238635
YNE987	NTRK2	0.029953737096233272	0.0373461
YNE987	NTRK3	0.00560484	0.00624976
YNE987	NUTF2	0.2184968920700697	0.2598986319118936
YNE987	NYNRIN	0.4862428733535781	0.4534888152128349
YNE987	OSGIN1	1.6113456670449167	1.6921611219084638
YNE987	PBX2	0.42734610808153667	0.42650813612286115
YNE987	PBX3	0.0486978	0.0702717
YNE987	PCCB	2.4830361695969567	2.742578407835067
YNE987	PCK1	0.43157270902149597	0.43611142868030944
YNE987	PDGFRA	0.19800706577418006	0.1695057352997218
YNE987	PDZK1IP1	0.0068912	0.00579246
YNE987	PGR	0.0084532	0.00762166
YNE987	PHF19	0.0460332	0.0522846
YNE987	PLVAP	0.2779449531168885	0.23596661712587172
YNE987	PNPLA3	2.924348437306185	2.519873480431386
YNE987	PODN	0.3717571174581589	0.3554742578407835
YNE987	POU2F1	0.10538937561159374	0.1356655615258565
YNE987	PPARD	0.2801501362159977	0.2507526390000381
YNE987	PTGDS	0.9867275542222366	0.869174
YNE987	RARG	0.013414863852914287	0.012347090431004916
YNE987	RASEF	0.0437361	0.060058686787851076
YNE987	RBAK	0.0476871	0.0701193
YNE987	RBP1	0.3633957982073699	0.3786441065508174
YNE987	REL	0.0728629	0.0827712
YNE987	RELA	0.9247986621889199	0.7481422201897794
YNE987	RELN	0.0194791	0.015395754734956748
YNE987	RERGL	0.00891262	0.00929843
YNE987	REST	0.22695009394998827	0.2699592241149346
YNE987	RFX5	0.0542108	0.0504554
YNE987	RGS2	0.0639503	0.0850577
YNE987	RGS5	0.028667380288419576	0.038565603444990666
YNE987	RUNX1	0.029861854467103724	0.0384132
YNE987	RUNX2	0.0385907	0.0460348
YNE987	RUNX3	0.1553735258580689	0.12362333752524675
YNE987	S100A6	0.11742600002756479	0.1262147021836058
YNE987	SHROOM3	0.17806853525306773	0.10136808810639839
YNE987	SIX5	0.15528164322893936	0.1120384131702298
YNE987	SLC5A1	0.019571000004594132	0.028962310887542395
YNE987	SLIT2	0.0695552	0.0673755
YNE987	SMOC2	0.028943	0.035974238786631606
YNE987	SNAI1	0.026186549301921727	0.026828245874776113
YNE987	SOX4	0.0760788	0.0663084
YNE987	SOX7	0.0106584	0.012194657215807325
YNE987	SOX9	0.026094666672792175	0.035059639495446056
YNE987	SP1	1.3424970942118537	1.5185396897984071
YNE987	SPARCL1	0.0874723	0.10731298349910445
YNE987	SPI1	0.6477725353633269	0.6562249914256316
YNE987	SPIB	0.016171342726800784	0.0128044
YNE987	SPIC	0.0760788	0.0873442
YNE987	SPINT1	0.00551296	0.00655463
YNE987	SPP1	0.0851752	0.11402004496779848
YNE987	SPSB1	0.059539943675948344	0.053808924964749816
YNE987	SRF	0.5500094179694858	0.59449
YNE987	STAT1	0.2991698404458145	0.4737624328341145
YNE987	STAT2	3.527006601766903	3.80443
YNE987	STMN2	0.016171342726800784	0.014786021874166382
YNE987	TBX2	0.17384193431310843	0.16981060173011697
YNE987	TBX3	0.135343	0.0996913
YNE987	TCF12	0.3186489578212791	0.386266
YNE987	TEAD1	0.21895630521571743	0.2566975343927442
YNE987	TEAD2	0.1581300047319554	0.0995389
YNE987	TEAD3	0.23917048362421842	0.25578293510155864
YNE987	TEAD4	0.0331696	0.0338402
YNE987	THBS2	0.23090104700255895	0.2149308334286041
YNE987	THY1	0.0216843	0.019968751190884496
YNE987	TM4SF1	0.0666149	0.0736252
YNE987	TOP2A	0.0209492	0.031096375900308677
YNE987	TP53	0.4039160376535014	0.4612629091879121
YNE987	TREM2	0.0643178	0.0702717
YNE987	TSHZ3	0.0775489	0.0580771
YNE987	TTC9	0.13084086388047908	0.13993369155138904
YNE987	TTN	0.0662474	0.067223
YNE987	UBD	1.0918412819464416	1.2331847109485157
YNE987	UBE2C	0.026921610334958126	0.0204261
YNE987	UBP1	0.3965654273231374	0.5537898708128501
YNE987	VCAN	0.0362936	0.0419191
YNE987	VSIG2	0.011669093899452839	0.00960329
YNE987	VTCN1	0.00459413	0.004573
YNE987	VWF	0.17696594370351315	0.0913075
YNE987	WT1	0.016079460097671236	0.011127624709424183
YNE987	YAP1	0.8413692349392885	0.9088068290080409
YNE987	ZBTB33	0.4707147090306842	0.47772569642925194
YNE987	ZFP57	0.00431848	0.00624976
YNE987	ZNF14	0.0174577	0.0173774
YNE987	ZNF219	0.20250931460152802	0.16035974238786632
YNE987	ZNF22	0.12119318782187634	0.1393239586905987
YNE987	ZNF254	0.0224194	0.022712549064441142
YNE987	ZNF319	0.14737973712379807	0.10914218208147555
YNE987	ZNF33B	0.038315056347022314	0.0414618
YNE987	ZNF354C	0.016446990614189434	0.0173774
YNE987	ZNF469	0.024716427235848923	0.020273617621279674
YNE987	ZNF496	0.12872756341049943	0.0916124
YNE987	ZNF652	0.0403365	0.039480202736176216
YNE987	ZNF662	0.0371206	0.041157
YNE987	ZNF684	0.029402441321455974	0.0381083
YNE987	ZNF740	0.1979151831450505	0.17941389428756527
YNE987	ZNF79	0.0863697	0.0803323
YNE987	ZNF8	0.0254515	0.028505
WRY133	ACKR1	0.013956211535319426	0.014499836205553973
WRY133	ACTA2	0.17241	0.14746870452018968
WRY133	ADIRF	0.10467158651489569	0.1452131744437702
WRY133	AEBP1	0.12900985785087957	0.13844658421451164
WRY133	AKNA	0.32150345841729755	0.31695567883399833
WRY133	AKR1B10	0.0959915	0.0850657
WRY133	ALKAL2	0.015147595446871087	0.013747992846747473
WRY133	ANPEP	7.416194651707424	8.017120547341964
WRY133	ANXA13	0.020083328794727955	0.0193331
WRY133	ANXA2	0.20168427645553075	0.21191242098931845
WRY133	AQP1	0.5970535373890311	0.5551826173815444
WRY133	AR	1.0688415663634878	1.4390281887556455
WRY133	AREG	0.00936087	0.012459118517364897
WRY133	ATF3	0.016849572463373454	0.0165406
WRY133	ATG7	0.0415282	0.038988448463822906
WRY133	B3GNT3	0.011403246010565873	0.014714648593784404
WRY133	BACH1	0.23402183976907578	0.20084958299545133
WRY133	BACH2	0.0932683	0.0825954
WRY133	BATF	0.021785305811230324	0.019010896358392988
WRY133	BCL11A	0.010041664397363977	0.026099705169997153
WRY133	BCL11B	0.0687599	0.0677733
WRY133	BCL6B	0.0270614	0.030288546740490523
WRY133	BDNF	0.00936087	0.00569253
WRY133	BHMT	3.8462978595937036	4.15587
WRY133	BICC1	0.0372733	0.0453254
WRY133	BIRC5	0.019062142584826535	0.023199737928886358
WRY133	C7	1.1108803986710964	1.0755656278697592
WRY133	CBFB	0.29308	0.2459601845238415
WRY133	CCDC80	0.11913839115516585	0.10568769500937118
WRY133	CCL19	0.0856094	0.0559586
WRY133	CCL2	0.019742933391427485	0.020084958299545135
WRY133	CCL21	0.1861962856053592	0.14338726914381153
WRY133	CCN1	0.0502083	0.0375922
WRY133	CCN2	0.0850989	0.0970952
WRY133	CD163	0.30039894341266815	0.3043891541225182
WRY133	CD19	0.00442514	0.0086999
WRY133	CD24	0.033869342628397144	0.0499439
WRY133	CD276	0.7315097216927182	0.7562470127652262
WRY133	CD3D	0.029103806982190512	0.032007
WRY133	CD3E	0.0873114	0.1101987551622102
WRY133	CD68	0.010892652905615162	0.010955431799751891
WRY133	CD79A	0.0340395	0.038236605105016405
WRY133	CD8A	0.058207613964381025	0.0548846
WRY133	CD9	0.23078808343772128	0.16669441326681309
WRY133	CEBPA	1.3694107074778064	1.3594401989162714
WRY133	CFTR	0.018040956374925116	0.020514583076005993
WRY133	CHST4	0.1770056097162464	0.1417761762320833
WRY133	CHST9	0.027231632264037908	0.035551450252136046
WRY133	CLDN10	0.027401829965688147	0.0229849
WRY133	CLDN23	0.14926338434725778	0.1423132072026594
WRY133	CLEC14A	0.2158106856925004	0.20299770687775562
WRY133	CLEC1B	0.1798989706443004	0.15595379385529162
WRY133	COL1A1	0.6382413811883885	0.6369187311032227
WRY133	COL1A2	1.3207341648058384	1.1011283020691802
WRY133	CPXM2	0.054293066826425575	0.0677733
WRY133	CREB3L1	0.021785305811230324	0.0244886
WRY133	CREB3L2	0.20679020750503785	0.23629362705347218
WRY133	CUX1	0.4271962311420947	0.3722698688033339
WRY133	CXCL6	0.013105223027068243	0.011062837993867106
WRY133	CXCL8	0.011743641413866347	0.012888743293825753
WRY133	DBH	0.6424963237296444	0.8772937935330731
WRY133	DCDC2	0.028252818473939324	0.028677453828762304
WRY133	DCN	2.0227996841130658	1.870156651934117
WRY133	DKK3	0.0493573	0.0788361
WRY133	DNMT1	0.00970127	0.00977396
WRY133	DPT	0.257169	0.1976273971719949
WRY133	DTNA	0.015658188551821797	0.015144273370245261
WRY133	E2F1	0.042719623114209467	0.0467217
WRY133	E2F3	0.0451024	0.044681
WRY133	EDA2R	0.00953107	0.00934434
WRY133	EEF1A2	0.0158284	0.018151646805471273
WRY133	EFEMP1	0.00782909	0.010203588440945389
WRY133	EFHD1	0.060760579489134575	0.0524142
WRY133	EGR1	2.030288382985676	2.318470106171023
WRY133	EHF	0.018381351778225585	0.0173998
WRY133	ELF1	0.2706143456238767	0.2453157473591502
WRY133	ELF2	0.16560236370568052	0.18452384148993872
WRY133	ELF3	0.0725042	0.0492994
WRY133	ELF4	0.10892652905615163	0.1293170577147184
WRY133	ELF5	0.010892652905615162	0.011170244187982322
WRY133	ELK1	0.17326126027994118	0.21470498203631405
WRY133	ELK3	0.0199131	0.029536703381684022
WRY133	ELK4	0.0845883	0.0946249
WRY133	EOMES	0.029103806982190512	0.024703424646499363
WRY133	EPCAM	0.020934317302979143	0.0143924
WRY133	EPHA2	0.2226185937585099	0.20117180157779702
WRY133	EPHA3	0.0958213	0.10300254015649082
WRY133	ERF	0.20117368335058006	0.26421923752342796
WRY133	ERG	0.0753976	0.0946249
WRY133	ETS1	0.2501906214258483	0.27313395163499077
WRY133	ETS2	1.5591811448178203	1.5006793441777788
WRY133	ETV1	0.0629731	0.061114124451557124
WRY133	ETV2	0.00374435	0.00579993
WRY133	ETV3	0.19572735689777246	0.1945126175426537
WRY133	ETV3L	0.018381351778225585	0.00891471
WRY133	ETV4	0.0379541	0.030073734352260097
WRY133	ETV5	0.1351369751102881	0.1688425371491174
WRY133	ETV6	0.7725273677904254	0.7719283171060475
WRY133	EVC	0.37307336201731933	0.4049213518143592
WRY133	FADS1	0.17241	0.1565982310199829
WRY133	FADS3	0.19828	0.22845297488306152
WRY133	FAM83F	0.030295190893742174	0.026959
WRY133	FBLN1	0.0381243	0.0195479
WRY133	FBLN5	0.3991136103698055	0.38601786165008134
WRY133	FCGR3A	0.076589	0.0782991
WRY133	FCGR3B	0.011743641413866347	0.00912953
WRY133	FCN2	1.3900046293774848	1.4969201273837462
WRY133	FCRL5	0.0364223	0.0317922
WRY133	FEV	0.0074887	0.0143924
WRY133	FHL2	0.0818651	0.0643363
WRY133	FLI1	0.14824219813735637	0.17313878491372597
WRY133	FMO2	0.014977397745220849	0.0187961
WRY133	FOS	0.832607	1.2161603359665751
WRY133	FOSB	0.0561652	0.0465069
WRY133	FOSL1	0.029103806982190512	0.020621989270121207
WRY133	FOSL2	0.4246432656173411	0.512435
WRY133	FOXA1	0.181771	0.19032377597216033
WRY133	FOXM1	0.018040956374925116	0.017936834417240845
WRY133	FOXP3	0.027401829965688147	0.0312552
WRY133	FOXP4	0.631433	0.574516
WRY133	FUT4	0.030124993192091935	0.0490846
WRY133	FXYD2	0.10109743478024073	0.0996729
WRY133	GABBR1	0.22415	0.21943085457738348
WRY133	GABPA	0.14296606938619902	0.19709036620141882
WRY133	GABRB3	0.0381243	0.0330811
WRY133	GABRP	0.026891236860737435	0.023307144123001576
WRY133	GATA6	0.12458471760797342	0.13404293025578784
WRY133	GATAD2A	0.0597394	0.0664844
WRY133	GEM	0.026891236860737435	0.0284626
WRY133	GFAP	0.00816949	0.00945175
WRY133	GLIS2	0.029954795490441697	0.0287849
WRY133	GLIS3	0.24814824900604543	0.2659377366292714
WRY133	GLS	0.0165092	0.016862772476088698
WRY133	GNLY	0.020764119601328904	0.029858921964029665
WRY133	GOLM1	0.3632018953216056	0.3261926115279068
WRY133	GPC3	0.0175304	0.017829428223125627
WRY133	GSN	1.139984205653287	0.9395893861198976
WRY133	GZMK	0.0372733	0.0461847
WRY133	HAND2	0.0971829	0.1519797646730287
WRY133	HIC1	0.0929279	0.0832398
WRY133	HIF1A	0.0913962	0.15584638766117642
WRY133	HKDC1	0.0638241	0.0726066
WRY133	HNF4A	3.8645090136702795	3.7843498434554723
WRY133	HNF4G	0.0622924	0.0607919
WRY133	HOXB4	0.0365925	0.0499439
WRY133	HSCB	0.12015957736506726	0.1144950029268188
WRY133	HSD17B13	1.066799193943685	0.9290635790966065
WRY133	IGHG1	0.0631433	0.054132721834068163
WRY133	IGLL5	0.022806492021131747	0.040277322793205485
WRY133	IL32	3.1202344643537936	3.329377205183423
WRY133	IRF1	0.38992293448069276	0.4332765870607758
WRY133	IRF2	0.0898644	0.0981693
WRY133	IRF8	0.30346250204237246	0.4165212207788023
WRY133	IRF9	0.11913839115516585	0.11707275158558395
WRY133	ITGAM	0.19623795000272315	0.16572775751977617
WRY133	ITGB2	1.6864890256521974	1.4349467533792675
WRY133	ITGBL1	0.11454305321060944	0.096773
WRY133	JDP2	0.40762349545231735	0.4368209914665778
WRY133	JUN	1.0514814007951636	1.4025100827564725
WRY133	JUNB	0.42294128860083874	0.5878341003925697
WRY133	JUND	0.2849109525624966	0.35497747155078435
WRY133	KCTD12	0.7231700343118567	0.7270325279658878
WRY133	KDELR3	0.0132754	0.0155739
WRY133	KLF2	0.1880684603235118	0.15155013989656782
WRY133	KLF4	0.14654	0.16465369557862403
WRY133	KRT19	0.0359117	0.0292145
WRY133	KRT7	0.11726621643701324	0.11084319232690149
WRY133	KRT8	2.478929524535701	2.17691
WRY133	LAMC3	0.10977751756440281	0.0791584
WRY133	LDHA	1.574158542563041	1.8658604041695084
WRY133	LILRA4	0.011743641413866347	0.015144273370245261
WRY133	LRAT	0.032337563313545016	0.0442514
WRY133	LTBP2	0.2282351179129677	0.20589767411886645
WRY133	LUM	0.024848864440934593	0.034692200699214325
WRY133	MAF	0.19828	0.1947274299308841
WRY133	MAFG	0.0816949	0.0631548
WRY133	MARCO	5.285319427046457	4.359402606748331
WRY133	MASP1	1.0686713686618377	1.0667583199523116
WRY133	MEF2D	0.31843989978759324	0.4361765543018866
WRY133	MFAP4	0.5187625946299221	0.45572448163085566
WRY133	MGP	0.046463972550514675	0.0437143
WRY133	MSC	0.00936087	0.013425774264401828
WRY133	MSL2	0.244234	0.20439398740125345
WRY133	MSLN	0.025699852949185774	0.020729395464236425
WRY133	MUC6	0.5068487555144056	0.44842086043102103
WRY133	MXI1	0.12101056587331845	0.12867262055002712
WRY133	MYC	0.24457409727139043	0.2558415543824412
WRY133	NFAT5	0.34226757801862645	0.499439
WRY133	NFE2	0.028252818473939324	0.019762739717199492
WRY133	NFE2L1	3.2407344371221614	2.869034257205613
WRY133	NFE2L2	0.3451609389466805	0.30181140546375307
WRY133	NFIA	0.10092723707859048	0.10364697732118211
WRY133	NFIL3	0.27725205598823593	0.3093298390518181
WRY133	NFKB2	0.16390038668917814	0.1974125847837645
WRY133	NFYA	0.0898644	0.0803398
WRY133	NFYB	0.0454428	0.056710470492833315
WRY133	NKG7	0.1184576003485649	0.0910805
WRY133	NPNT	0.0415282	0.0424254
WRY133	NR3C1	0.025189259844235062	0.018581271581932127
WRY133	NR3C2	0.5766298131910027	0.48579821598311573
WRY133	NTRK1	0.012935025325418004	0.010740619411521463
WRY133	NTRK2	0.0263806	0.0209442
WRY133	NTRK3	0.00953107	0.00665918
WRY133	NUTF2	0.19181280975981702	0.2576674596823999
WRY133	NYNRIN	0.3456715320516312	0.4360691481077714
WRY133	OSGIN1	2.706313653940417	2.876552690793678
WRY133	PBX2	0.4494921300582757	0.34917753706856275
WRY133	PBX3	0.0747168	0.0677733
WRY133	PCCB	1.9264677849790315	2.052854588124097
WRY133	PCK1	1.107816840041392	0.8646198626274778
WRY133	PDGFRA	0.18415391318555635	0.17474987782545418
WRY133	PDZK1IP1	0.012594629922117531	0.013210961876171398
WRY133	PGR	0.013786	0.011707275158558393
WRY133	PHF19	0.0359117	0.0409218
WRY133	PLVAP	0.19300419367136867	0.2180345740538857
WRY133	PNPLA3	1.902299711344698	1.4610464585492646
WRY133	PODN	0.3997944011764065	0.380325
WRY133	POU2F1	0.0932683	0.10676175695052334
WRY133	PPARD	0.3587767550786994	0.4461653303546016
WRY133	PTGDS	0.8841770600729808	0.6084560896626908
WRY133	RARG	0.020764119601328904	0.018581271581932127
WRY133	RASEF	0.019062142584826535	0.0267441
WRY133	RBAK	0.032677958716845486	0.0530587
WRY133	RBP1	0.4355359185229563	0.34122947870403686
WRY133	REL	0.0554845	0.048440193545961796
WRY133	RELA	0.9292794510102935	0.6533518788028505
WRY133	RELN	0.028252818473939324	0.017722022029010413
WRY133	RERGL	0.0115734	0.0085925
WRY133	REST	0.1581136648330701	0.1894645264192386
WRY133	RFX5	0.0386349	0.029644109575799233
WRY133	RGS2	0.0406773	0.043821727199007565
WRY133	RGS5	0.031826970208594305	0.041243978540242414
WRY133	RUNX1	0.0328482	0.0386662
WRY133	RUNX2	0.0411878	0.0415662
WRY133	RUNX3	0.11913839115516585	0.11256169143274493
WRY133	S100A6	0.14058330156309568	0.15874635490228722
WRY133	SHROOM3	0.13037143946408147	0.12298009226192075
WRY133	SIX5	0.13394559119873645	0.12029493740904039
WRY133	SLC5A1	0.060420184085834105	0.0490846
WRY133	SLIT2	0.0835671	0.0856027
WRY133	SMOC2	0.025359457545885297	0.021803457405388568
WRY133	SNAI1	0.0231469	0.031899639652218745
WRY133	SOX4	0.10143783018354119	0.0886101
WRY133	SOX7	0.00663771	0.00912953
WRY133	SOX9	0.10688415663634879	0.11610609583854702
WRY133	SP1	1.7797573661565276	1.6831624679795283
WRY133	SPARCL1	0.0760784	0.0997804
WRY133	SPI1	0.5665881487936387	0.6157597108625255
WRY133	SPIB	0.012935025325418004	0.00655178
WRY133	SPIC	0.0525911	0.052629
WRY133	SPINT1	0.00885028	0.00805546
WRY133	SPP1	0.2328304558575241	0.29117819224634683
WRY133	SPSB1	0.0638241	0.059503
WRY133	SRF	0.5228473394695278	0.5362791272172666
WRY133	STAT1	0.0876518	0.14188358242619853
WRY133	STAT2	3.903824682751484	3.5268971961613027
WRY133	STMN2	0.00868008	0.010418400829175818
WRY133	TBX2	0.3996242034747563	0.4546504196897035
WRY133	TBX3	0.10671395893469854	0.11395797195624272
WRY133	TCF12	0.25699852949185775	0.3507886299802909
WRY133	TEAD1	0.12696748543107675	0.16411666460804794
WRY133	TEAD2	0.1262866946244758	0.10686916314463855
WRY133	TEAD3	0.21155574315124448	0.2614266764764324
WRY133	TEAD4	0.0376137	0.0405995
WRY133	THBS2	0.13207341648058385	0.13361330547932698
WRY133	THY1	0.0199131	0.0227701
WRY133	TM4SF1	0.0770996	0.10020997910949524
WRY133	TOP2A	0.011233048308915637	0.00988137
WRY133	TP53	0.31843989978759324	0.3909585465793812
WRY133	TREM2	0.071483	0.0573549
WRY133	TSHZ3	0.0983743	0.0747547
WRY133	TTC9	0.046123577147214205	0.0462921
WRY133	TTN	0.073185	0.0637993
WRY133	UBD	0.17598442350634497	0.176146
WRY133	UBE2C	0.022466096617831274	0.0167554
WRY133	UBP1	0.28610233647404826	0.3280185168278655
WRY133	VCAN	0.042719623114209467	0.0454328
WRY133	VSIG2	0.0199131	0.018151646805471273
WRY133	VTCN1	0.00782909	0.00537031
WRY133	VWF	0.0493573	0.0492994
WRY133	WT1	0.010722455203964925	0.013533180458517041
WRY133	YAP1	0.7218084526986548	0.7870725904762929
WRY133	ZBTB33	0.31895049289254396	0.24735646504733927
WRY133	ZFP57	0.00578672	0.00902212
WRY133	ZNF14	0.014977397745220849	0.0194405
WRY133	ZNF219	0.15045476825880943	0.17270916013726512
WRY133	ZNF22	0.0767592	0.10676175695052334
WRY133	ZNF254	0.019572735689777247	0.018473865387816917
WRY133	ZNF319	0.11216028538750614	0.11943568785611866
WRY133	ZNF33B	0.0435706	0.062403
WRY133	ZNF354C	0.015658188551821797	0.012888743293825753
WRY133	ZNF469	0.029274	0.025884892781766727
WRY133	ZNF496	0.13530717281193835	0.0977396
WRY133	ZNF652	0.0524209	0.0418884
WRY133	ZNF662	0.0396561	0.041995821899048914
WRY133	ZNF684	0.0277422	0.032651483011025245
WRY133	ZNF740	0.2316390719459724	0.18882008925454732
WRY133	ZNF79	0.0670579	0.0530587
WRY133	ZNF8	0.0279124	0.031899639652218745

## Sheet: Supplementary Figure 9B
merscope_id	donor_id	rep	label	gene_name	rnaseq_tpm	merscope_freq
s1_r0	YNE987	rep1	YNE987 (Stage = nash_f234, Fibrosis = 2)	ACKR1	0.0746289	0.012679802819877888
s1_r0	YNE987	rep1	YNE987 (Stage = nash_f234, Fibrosis = 2)	ACTA2	24.76883059321019	0.16483743665841255
s1_r0	YNE987	rep1	YNE987 (Stage = nash_f234, Fibrosis = 2)	ADIRF	18.350151409323512	0.0831538
s1_r0	YNE987	rep1	YNE987 (Stage = nash_f234, Fibrosis = 2)	AEBP1	54.61851396218207	0.14517455402468887
s1_r0	YNE987	rep1	YNE987 (Stage = nash_f234, Fibrosis = 2)	AKNA	12.265895909986574	0.38241550243718675
s1_r0	YNE987	rep1	YNE987 (Stage = nash_f234, Fibrosis = 2)	AKR1B10	19.2804	0.37763760572245014
s1_r0	YNE987	rep1	YNE987 (Stage = nash_f234, Fibrosis = 2)	ALKAL2	0.8309514344297417	0.00781002
s1_r0	YNE987	rep1	YNE987 (Stage = nash_f234, Fibrosis = 2)	ANPEP	153.66333105779907	4.867390395508777
s1_r0	YNE987	rep1	YNE987 (Stage = nash_f234, Fibrosis = 2)	ANXA13	2.3775823168014525	0.10033583100946851
s1_r0	YNE987	rep1	YNE987 (Stage = nash_f234, Fibrosis = 2)	ANXA2	13.269555042947948	0.43745319728578713
s1_r0	YNE987	rep1	YNE987 (Stage = nash_f234, Fibrosis = 2)	AQP1	19.829032911886248	0.16391861036711705
s1_r0	YNE987	rep1	YNE987 (Stage = nash_f234, Fibrosis = 2)	AR	66.62801609069065	0.7999301692018614
s1_r0	YNE987	rep1	YNE987 (Stage = nash_f234, Fibrosis = 2)	AREG	0.0957177	0.012496
s1_r0	YNE987	rep1	YNE987 (Stage = nash_f234, Fibrosis = 2)	ATF3	1.244899235287104	0.031056328645787872
s1_r0	YNE987	rep1	YNE987 (Stage = nash_f234, Fibrosis = 2)	ATG7	5.4670021926636245	0.047962732405625055
s1_r0	YNE987	rep1	YNE987 (Stage = nash_f234, Fibrosis = 2)	B3GNT3	0.6811203833369311	0.00891262
s1_r0	YNE987	rep1	YNE987 (Stage = nash_f234, Fibrosis = 2)	BACH1	16.43749904628147	0.2973321878632235
s1_r0	YNE987	rep1	YNE987 (Stage = nash_f234, Fibrosis = 2)	BACH2	3.1636047926468156	0.16244848830104425
s1_r0	YNE987	rep1	YNE987 (Stage = nash_f234, Fibrosis = 2)	BATF	1.7574755578034795	0.026737845076699022
s1_r0	YNE987	rep1	YNE987 (Stage = nash_f234, Fibrosis = 2)	BCL11A	0.7853938457916748	0.015711929581153035
s1_r0	YNE987	rep1	YNE987 (Stage = nash_f234, Fibrosis = 2)	BCL11B	3.4141029428105267	0.11623152584888065
s1_r0	YNE987	rep1	YNE987 (Stage = nash_f234, Fibrosis = 2)	BCL6B	3.0384709758848647	0.0287593
s1_r0	YNE987	rep1	YNE987 (Stage = nash_f234, Fibrosis = 2)	BDNF	0.071071	0.0068912
s1_r0	YNE987	rep1	YNE987 (Stage = nash_f234, Fibrosis = 2)	BHMT	332.3999441420958	2.3390560897509522
s1_r0	YNE987	rep1	YNE987 (Stage = nash_f234, Fibrosis = 2)	BICC1	3.6791462403510606	0.0304132
s1_r0	YNE987	rep1	YNE987 (Stage = nash_f234, Fibrosis = 2)	BIRC5	0.9063453803433634	0.0374881
s1_r0	YNE987	rep1	YNE987 (Stage = nash_f234, Fibrosis = 2)	C7	128.11693032450032	0.8774791081872017
s1_r0	YNE987	rep1	YNE987 (Stage = nash_f234, Fibrosis = 2)	CBFB	6.064434836128964	0.24449967611373233
s1_r0	YNE987	rep1	YNE987 (Stage = nash_f234, Fibrosis = 2)	CCDC80	5.70549	0.2324630516977613
s1_r0	YNE987	rep1	YNE987 (Stage = nash_f234, Fibrosis = 2)	CCL19	50.22073289571051	0.2980672488962599
s1_r0	YNE987	rep1	YNE987 (Stage = nash_f234, Fibrosis = 2)	CCL2	0.8309514344297417	0.021133004699796478
s1_r0	YNE987	rep1	YNE987 (Stage = nash_f234, Fibrosis = 2)	CCL21	57.42696232009501	0.455646
s1_r0	YNE987	rep1	YNE987 (Stage = nash_f234, Fibrosis = 2)	CCN1	16.759067401771055	0.2221721972352517
s1_r0	YNE987	rep1	YNE987 (Stage = nash_f234, Fibrosis = 2)	CCN2	55.896335077129976	0.4983713803986788
s1_r0	YNE987	rep1	YNE987 (Stage = nash_f234, Fibrosis = 2)	CD163	95.19650633281826	0.28851145546678675
s1_r0	YNE987	rep1	YNE987 (Stage = nash_f234, Fibrosis = 2)	CD19	0.6085064707881515	0.00762626
s1_r0	YNE987	rep1	YNE987 (Stage = nash_f234, Fibrosis = 2)	CD24	7.500532971326159	0.023521953057164778
s1_r0	YNE987	rep1	YNE987 (Stage = nash_f234, Fibrosis = 2)	CD276	24.828154987600747	0.9764366997597269
s1_r0	YNE987	rep1	YNE987 (Stage = nash_f234, Fibrosis = 2)	CD3D	4.567868964784624	0.0454819
s1_r0	YNE987	rep1	YNE987 (Stage = nash_f234, Fibrosis = 2)	CD3E	4.393424054912888	0.14811479815683445
s1_r0	YNE987	rep1	YNE987 (Stage = nash_f234, Fibrosis = 2)	CD68	86.39546016319524	0.00955579
s1_r0	YNE987	rep1	YNE987 (Stage = nash_f234, Fibrosis = 2)	CD79A	1.8299728862025588	0.0645935
s1_r0	YNE987	rep1	YNE987 (Stage = nash_f234, Fibrosis = 2)	CD8A	3.276146403540455	0.0898612
s1_r0	YNE987	rep1	YNE987 (Stage = nash_f234, Fibrosis = 2)	CD9	5.056562500112745	0.1640104929962466
s1_r0	YNE987	rep1	YNE987 (Stage = nash_f234, Fibrosis = 2)	CEBPA	83.84134303395163	1.3561876059521567
s1_r0	YNE987	rep1	YNE987 (Stage = nash_f234, Fibrosis = 2)	CFTR	1.9850033562763174	0.00863697
s1_r0	YNE987	rep1	YNE987 (Stage = nash_f234, Fibrosis = 2)	CHST4	8.744670841351457	0.0512705
s1_r0	YNE987	rep1	YNE987 (Stage = nash_f234, Fibrosis = 2)	CHST9	6.034441415662667	0.061285713629409794
s1_r0	YNE987	rep1	YNE987 (Stage = nash_f234, Fibrosis = 2)	CLDN10	0.6732477585221431	0.00891262
s1_r0	YNE987	rep1	YNE987 (Stage = nash_f234, Fibrosis = 2)	CLDN23	12.769942936968494	0.15620046952023484
s1_r0	YNE987	rep1	YNE987 (Stage = nash_f234, Fibrosis = 2)	CLEC14A	10.132641519304958	0.14480702350817065
s1_r0	YNE987	rep1	YNE987 (Stage = nash_f234, Fibrosis = 2)	CLEC1B	3.768618665950879	0.13653758688651116
s1_r0	YNE987	rep1	YNE987 (Stage = nash_f234, Fibrosis = 2)	COL1A1	111.64050274611625	1.049115859401201
s1_r0	YNE987	rep1	YNE987 (Stage = nash_f234, Fibrosis = 2)	COL1A2	60.80841349443172	1.5509787797068024
s1_r0	YNE987	rep1	YNE987 (Stage = nash_f234, Fibrosis = 2)	CPXM2	1.812487148574923	0.0314239
s1_r0	YNE987	rep1	YNE987 (Stage = nash_f234, Fibrosis = 2)	CREB3L1	0.5469449163236283	0.021776183103703328
s1_r0	YNE987	rep1	YNE987 (Stage = nash_f234, Fibrosis = 2)	CREB3L2	22.521480970842063	0.2857549765929002
s1_r0	YNE987	rep1	YNE987 (Stage = nash_f234, Fibrosis = 2)	CUX1	11.675945140922158	0.4529813616086811
s1_r0	YNE987	rep1	YNE987 (Stage = nash_f234, Fibrosis = 2)	CXCL6	2.234258492742603	0.00615614
s1_r0	YNE987	rep1	YNE987 (Stage = nash_f234, Fibrosis = 2)	CXCL8	0.1754896476719483	0.00992332
s1_r0	YNE987	rep1	YNE987 (Stage = nash_f234, Fibrosis = 2)	DBH	34.312648510113114	0.5010359766434357
s1_r0	YNE987	rep1	YNE987 (Stage = nash_f234, Fibrosis = 2)	DCDC2	3.1094493039657665	0.010199
s1_r0	YNE987	rep1	YNE987 (Stage = nash_f234, Fibrosis = 2)	DCN	49.28112649077026	1.7837174792919526
s1_r0	YNE987	rep1	YNE987 (Stage = nash_f234, Fibrosis = 2)	DKK3	2.543243874898971	0.0482384
s1_r0	YNE987	rep1	YNE987 (Stage = nash_f234, Fibrosis = 2)	DNMT1	6.826787347652223	0.00946391
s1_r0	YNE987	rep1	YNE987 (Stage = nash_f234, Fibrosis = 2)	DPT	23.68042400805363	0.32140543669516564
s1_r0	YNE987	rep1	YNE987 (Stage = nash_f234, Fibrosis = 2)	DTNA	1.5114750836854616	0.0232463
s1_r0	YNE987	rep1	YNE987 (Stage = nash_f234, Fibrosis = 2)	E2F1	2.6584267824172336	0.14094795308472957
s1_r0	YNE987	rep1	YNE987 (Stage = nash_f234, Fibrosis = 2)	E2F3	5.079965442837327	0.054118868557304904
s1_r0	YNE987	rep1	YNE987 (Stage = nash_f234, Fibrosis = 2)	EDA2R	0.39118273122095465	0.015528164322893936
s1_r0	YNE987	rep1	YNE987 (Stage = nash_f234, Fibrosis = 2)	EEF1A2	0.18118358970917686	0.0664311
s1_r0	YNE987	rep1	YNE987 (Stage = nash_f234, Fibrosis = 2)	EFEMP1	5.494154768050748	0.00891262
s1_r0	YNE987	rep1	YNE987 (Stage = nash_f234, Fibrosis = 2)	EFHD1	10.223298673334378	0.15013621599768456
s1_r0	YNE987	rep1	YNE987 (Stage = nash_f234, Fibrosis = 2)	EGR1	88.32901360094341	2.567476305767013
s1_r0	YNE987	rep1	YNE987 (Stage = nash_f234, Fibrosis = 2)	EHF	1.254194823512287	0.013322981223784738
s1_r0	YNE987	rep1	YNE987 (Stage = nash_f234, Fibrosis = 2)	ELF1	30.329526882668844	0.5181261456615319
s1_r0	YNE987	rep1	YNE987 (Stage = nash_f234, Fibrosis = 2)	ELF2	6.577759967173204	0.21059498596492837
s1_r0	YNE987	rep1	YNE987 (Stage = nash_f234, Fibrosis = 2)	ELF3	1.3122894109796568	0.056415934285543645
s1_r0	YNE987	rep1	YNE987 (Stage = nash_f234, Fibrosis = 2)	ELF4	6.299850654011691	0.11981494838493309
s1_r0	YNE987	rep1	YNE987 (Stage = nash_f234, Fibrosis = 2)	ELF5	0.10491891085113277	0.00854508
s1_r0	YNE987	rep1	YNE987 (Stage = nash_f234, Fibrosis = 2)	ELK1	14.939798319883456	0.2793231925538317
s1_r0	YNE987	rep1	YNE987 (Stage = nash_f234, Fibrosis = 2)	ELK3	10.982167847469098	0.017825230051132686
s1_r0	YNE987	rep1	YNE987 (Stage = nash_f234, Fibrosis = 2)	ELK4	24.2283	0.11907988735189669
s1_r0	YNE987	rep1	YNE987 (Stage = nash_f234, Fibrosis = 2)	EOMES	2.8802766429115945	0.028299849771901375
s1_r0	YNE987	rep1	YNE987 (Stage = nash_f234, Fibrosis = 2)	EPCAM	2.5269255269660076	0.00790191
s1_r0	YNE987	rep1	YNE987 (Stage = nash_f234, Fibrosis = 2)	EPHA2	17.724632404849928	0.3596286104130584
s1_r0	YNE987	rep1	YNE987 (Stage = nash_f234, Fibrosis = 2)	EPHA3	10.32336996998003	0.12514414087444697
s1_r0	YNE987	rep1	YNE987 (Stage = nash_f234, Fibrosis = 2)	ERF	20.100808281297024	0.3095525775374537
s1_r0	YNE987	rep1	YNE987 (Stage = nash_f234, Fibrosis = 2)	ERG	3.0368226613897447	0.0646854
s1_r0	YNE987	rep1	YNE987 (Stage = nash_f234, Fibrosis = 2)	ETS1	30.07230393906544	0.32838851650901135
s1_r0	YNE987	rep1	YNE987 (Stage = nash_f234, Fibrosis = 2)	ETS2	45.63555750121104	1.4242726341371532
s1_r0	YNE987	rep1	YNE987 (Stage = nash_f234, Fibrosis = 2)	ETV1	2.035099510415716	0.0897693
s1_r0	YNE987	rep1	YNE987 (Stage = nash_f234, Fibrosis = 2)	ETV2	0.0365169	0.00505354
s1_r0	YNE987	rep1	YNE987 (Stage = nash_f234, Fibrosis = 2)	ETV3	5.729492352355261	0.23411693902209316
s1_r0	YNE987	rep1	YNE987 (Stage = nash_f234, Fibrosis = 2)	ETV3L	0.037421078203570685	0.0118529
s1_r0	YNE987	rep1	YNE987 (Stage = nash_f234, Fibrosis = 2)	ETV4	0.40242297470696214	0.022878774653257928
s1_r0	YNE987	rep1	YNE987 (Stage = nash_f234, Fibrosis = 2)	ETV5	8.05853	0.14480702350817065
s1_r0	YNE987	rep1	YNE987 (Stage = nash_f234, Fibrosis = 2)	ETV6	13.63978466026404	0.5798712724365894
s1_r0	YNE987	rep1	YNE987 (Stage = nash_f234, Fibrosis = 2)	EVC	8.838529718196387	0.25442300005972374
s1_r0	YNE987	rep1	YNE987 (Stage = nash_f234, Fibrosis = 2)	FADS1	8.032836160524992	0.11255622068369864
s1_r0	YNE987	rep1	YNE987 (Stage = nash_f234, Fibrosis = 2)	FADS3	2.634458174769967	0.13773206106519534
s1_r0	YNE987	rep1	YNE987 (Stage = nash_f234, Fibrosis = 2)	FAM83F	2.066618944539132	0.0726792
s1_r0	YNE987	rep1	YNE987 (Stage = nash_f234, Fibrosis = 2)	FBLN1	12.335086636121408	0.027105375593217226
s1_r0	YNE987	rep1	YNE987 (Stage = nash_f234, Fibrosis = 2)	FBLN5	20.719297763849177	0.4806380329766756
s1_r0	YNE987	rep1	YNE987 (Stage = nash_f234, Fibrosis = 2)	FCGR3A	36.57347433621471	0.0713928
s1_r0	YNE987	rep1	YNE987 (Stage = nash_f234, Fibrosis = 2)	FCGR3B	2.6446179690258993	0.00909638
s1_r0	YNE987	rep1	YNE987 (Stage = nash_f234, Fibrosis = 2)	FCN2	77.77030292194054	1.0148436387358788
s1_r0	YNE987	rep1	YNE987 (Stage = nash_f234, Fibrosis = 2)	FCRL5	0.500093	0.032526450711860666
s1_r0	YNE987	rep1	YNE987 (Stage = nash_f234, Fibrosis = 2)	FEV	0	0.00790191
s1_r0	YNE987	rep1	YNE987 (Stage = nash_f234, Fibrosis = 2)	FHL2	1.6485379908877578	0.0553133
s1_r0	YNE987	rep1	YNE987 (Stage = nash_f234, Fibrosis = 2)	FLI1	5.600573029918902	0.1328622817213292
s1_r0	YNE987	rep1	YNE987 (Stage = nash_f234, Fibrosis = 2)	FMO2	4.891715205904596	0.0203979
s1_r0	YNE987	rep1	YNE987 (Stage = nash_f234, Fibrosis = 2)	FOS	16.698539510990724	0.8544165682756847
s1_r0	YNE987	rep1	YNE987 (Stage = nash_f234, Fibrosis = 2)	FOSB	0	0.0209492
s1_r0	YNE987	rep1	YNE987 (Stage = nash_f234, Fibrosis = 2)	FOSL1	0	0.018284643196780432
s1_r0	YNE987	rep1	YNE987 (Stage = nash_f234, Fibrosis = 2)	FOSL2	19.79419333515878	0.6278340048422146
s1_r0	YNE987	rep1	YNE987 (Stage = nash_f234, Fibrosis = 2)	FOXA1	21.04363396395631	0.18266266670954523
s1_r0	YNE987	rep1	YNE987 (Stage = nash_f234, Fibrosis = 2)	FOXM1	0.4491446006062373	0.0416228
s1_r0	YNE987	rep1	YNE987 (Stage = nash_f234, Fibrosis = 2)	FOXP3	2.1285277047921434	0.0390501
s1_r0	YNE987	rep1	YNE987 (Stage = nash_f234, Fibrosis = 2)	FOXP4	12.075683459770671	0.663668
s1_r0	YNE987	rep1	YNE987 (Stage = nash_f234, Fibrosis = 2)	FUT4	6.329282215385252	0.048422145551272805
s1_r0	YNE987	rep1	YNE987 (Stage = nash_f234, Fibrosis = 2)	FXYD2	1.2051081889381001	0.0203061
s1_r0	YNE987	rep1	YNE987 (Stage = nash_f234, Fibrosis = 2)	GABBR1	8.083005921368818	0.1643780235127648
s1_r0	YNE987	rep1	YNE987 (Stage = nash_f234, Fibrosis = 2)	GABPA	13.208351649952537	0.2120651080310012
s1_r0	YNE987	rep1	YNE987 (Stage = nash_f234, Fibrosis = 2)	GABRB3	1.624203070235637	0.0393258
s1_r0	YNE987	rep1	YNE987 (Stage = nash_f234, Fibrosis = 2)	GABRP	1.326460205527998	0.00863697
s1_r0	YNE987	rep1	YNE987 (Stage = nash_f234, Fibrosis = 2)	GATA6	15.004953354750079	0.14728785449466852
s1_r0	YNE987	rep1	YNE987 (Stage = nash_f234, Fibrosis = 2)	GATAD2A	14.783018455625221	0.0692795
s1_r0	YNE987	rep1	YNE987 (Stage = nash_f234, Fibrosis = 2)	GEM	3.3831594116068064	0.0314239
s1_r0	YNE987	rep1	YNE987 (Stage = nash_f234, Fibrosis = 2)	GFAP	0.10497497225153413	0.00597237
s1_r0	YNE987	rep1	YNE987 (Stage = nash_f234, Fibrosis = 2)	GLIS2	3.639951375048596	0.0321589
s1_r0	YNE987	rep1	YNE987 (Stage = nash_f234, Fibrosis = 2)	GLIS3	3.1163404164352784	0.1362619389991225
s1_r0	YNE987	rep1	YNE987 (Stage = nash_f234, Fibrosis = 2)	GLS	7.069145169136931	0.022878774653257928
s1_r0	YNE987	rep1	YNE987 (Stage = nash_f234, Fibrosis = 2)	GNLY	1.3264797140990394	0.0379475
s1_r0	YNE987	rep1	YNE987 (Stage = nash_f234, Fibrosis = 2)	GOLM1	15.872796105483385	0.5393510329904581
s1_r0	YNE987	rep1	YNE987 (Stage = nash_f234, Fibrosis = 2)	GPC3	13.67975838964968	0.11016727232633033
s1_r0	YNE987	rep1	YNE987 (Stage = nash_f234, Fibrosis = 2)	GSN	15.905146962000499	0.9691779720584924
s1_r0	YNE987	rep1	YNE987 (Stage = nash_f234, Fibrosis = 2)	GZMK	7.121228794068142	0.050627328650382004
s1_r0	YNE987	rep1	YNE987 (Stage = nash_f234, Fibrosis = 2)	HAND2	11.042387586535465	0.11659905636539886
s1_r0	YNE987	rep1	YNE987 (Stage = nash_f234, Fibrosis = 2)	HIC1	4.426099407649767	0.0710253
s1_r0	YNE987	rep1	YNE987 (Stage = nash_f234, Fibrosis = 2)	HIF1A	19.344757724804513	0.17172863384312878
s1_r0	YNE987	rep1	YNE987 (Stage = nash_f234, Fibrosis = 2)	HKDC1	8.00171	0.35870978412176285
s1_r0	YNE987	rep1	YNE987 (Stage = nash_f234, Fibrosis = 2)	HNF4A	125.86273313799657	2.9294019819083106
s1_r0	YNE987	rep1	YNE987 (Stage = nash_f234, Fibrosis = 2)	HNF4G	8.657866092189478	0.0447468
s1_r0	YNE987	rep1	YNE987 (Stage = nash_f234, Fibrosis = 2)	HOXB4	2.6299429087124855	0.029494323950585523
s1_r0	YNE987	rep1	YNE987 (Stage = nash_f234, Fibrosis = 2)	HSCB	6.323493063698292	0.0882992
s1_r0	YNE987	rep1	YNE987 (Stage = nash_f234, Fibrosis = 2)	HSD17B13	296.60022150483906	1.5339804933178358
s1_r0	YNE987	rep1	YNE987 (Stage = nash_f234, Fibrosis = 2)	IGHG1	NA	0.039142000009188264
s1_r0	YNE987	rep1	YNE987 (Stage = nash_f234, Fibrosis = 2)	IGLL5	10.32922367740084	0.0216843
s1_r0	YNE987	rep1	YNE987 (Stage = nash_f234, Fibrosis = 2)	IL32	51.73239581819585	1.762400709333897
s1_r0	YNE987	rep1	YNE987 (Stage = nash_f234, Fibrosis = 2)	IRF1	10.366090909927154	0.8253816574707468
s1_r0	YNE987	rep1	YNE987 (Stage = nash_f234, Fibrosis = 2)	IRF2	22.090625416394513	0.10906468077677574
s1_r0	YNE987	rep1	YNE987 (Stage = nash_f234, Fibrosis = 2)	IRF8	14.619947490657523	0.4442525118413738
s1_r0	YNE987	rep1	YNE987 (Stage = nash_f234, Fibrosis = 2)	IRF9	37.5809	0.13938594838952723
s1_r0	YNE987	rep1	YNE987 (Stage = nash_f234, Fibrosis = 2)	ITGAM	7.957900174936551	0.20774662446191236
s1_r0	YNE987	rep1	YNE987 (Stage = nash_f234, Fibrosis = 2)	ITGB2	27.068040349725045	1.6873326013350547
s1_r0	YNE987	rep1	YNE987 (Stage = nash_f234, Fibrosis = 2)	ITGBL1	3.982654582773156	0.11218869016718044
s1_r0	YNE987	rep1	YNE987 (Stage = nash_f234, Fibrosis = 2)	JDP2	5.022160998721741	0.41466630526165876
s1_r0	YNE987	rep1	YNE987 (Stage = nash_f234, Fibrosis = 2)	JUN	37.567	1.7438404182497278
s1_r0	YNE987	rep1	YNE987 (Stage = nash_f234, Fibrosis = 2)	JUNB	27.26831026473306	0.43377789212060514
s1_r0	YNE987	rep1	YNE987 (Stage = nash_f234, Fibrosis = 2)	JUND	71.07482961236005	0.4493979390726286
s1_r0	YNE987	rep1	YNE987 (Stage = nash_f234, Fibrosis = 2)	KCTD12	30.495386118133723	0.8499143194483367
s1_r0	YNE987	rep1	YNE987 (Stage = nash_f234, Fibrosis = 2)	KDELR3	6.9012840513433025	0.015252516435505285
s1_r0	YNE987	rep1	YNE987 (Stage = nash_f234, Fibrosis = 2)	KLF2	14.291588192017805	0.0810405
s1_r0	YNE987	rep1	YNE987 (Stage = nash_f234, Fibrosis = 2)	KLF4	5.53652	0.18394902351735892
s1_r0	YNE987	rep1	YNE987 (Stage = nash_f234, Fibrosis = 2)	KRT19	6.559902193648201	0.027013492964087674
s1_r0	YNE987	rep1	YNE987 (Stage = nash_f234, Fibrosis = 2)	KRT7	4.75554	0.0423579
s1_r0	YNE987	rep1	YNE987 (Stage = nash_f234, Fibrosis = 2)	KRT8	91.90624420444611	4.620042357892029
s1_r0	YNE987	rep1	YNE987 (Stage = nash_f234, Fibrosis = 2)	LAMC3	8.757190735029152	0.0797541
s1_r0	YNE987	rep1	YNE987 (Stage = nash_f234, Fibrosis = 2)	LDHA	89.15891058139749	2.50693
s1_r0	YNE987	rep1	YNE987 (Stage = nash_f234, Fibrosis = 2)	LILRA4	2.123899033175634	0.0108422
s1_r0	YNE987	rep1	YNE987 (Stage = nash_f234, Fibrosis = 2)	LRAT	2.6073080367451373	0.037396230055726815
s1_r0	YNE987	rep1	YNE987 (Stage = nash_f234, Fibrosis = 2)	LTBP2	9.046106644385976	0.20517391084628497
s1_r0	YNE987	rep1	YNE987 (Stage = nash_f234, Fibrosis = 2)	LUM	39.3804	0.022878774653257928
s1_r0	YNE987	rep1	YNE987 (Stage = nash_f234, Fibrosis = 2)	MAF	41.32719396418987	0.14030477468082272
s1_r0	YNE987	rep1	YNE987 (Stage = nash_f234, Fibrosis = 2)	MAFG	11.530490210064167	0.12992203758918358
s1_r0	YNE987	rep1	YNE987 (Stage = nash_f234, Fibrosis = 2)	MARCO	53.75027596512879	3.339382273084362
s1_r0	YNE987	rep1	YNE987 (Stage = nash_f234, Fibrosis = 2)	MASP1	50.75047137767822	0.8076483100487437
s1_r0	YNE987	rep1	YNE987 (Stage = nash_f234, Fibrosis = 2)	MEF2D	11.327963139706316	0.4121854742751609
s1_r0	YNE987	rep1	YNE987 (Stage = nash_f234, Fibrosis = 2)	MFAP4	31.550559615501232	0.5240985165549528
s1_r0	YNE987	rep1	YNE987 (Stage = nash_f234, Fibrosis = 2)	MGP	6.192559789316208	0.0472277
s1_r0	YNE987	rep1	YNE987 (Stage = nash_f234, Fibrosis = 2)	MSC	2.119878400836446	0.0118529
s1_r0	YNE987	rep1	YNE987 (Stage = nash_f234, Fibrosis = 2)	MSL2	19.025205347999066	0.2593846620327194
s1_r0	YNE987	rep1	YNE987 (Stage = nash_f234, Fibrosis = 2)	MSLN	3.917067266362944	0.022695
s1_r0	YNE987	rep1	YNE987 (Stage = nash_f234, Fibrosis = 2)	MUC6	2.1327087589591303	0.13469993430392016
s1_r0	YNE987	rep1	YNE987 (Stage = nash_f234, Fibrosis = 2)	MXI1	9.059739959188496	0.13525123007869747
s1_r0	YNE987	rep1	YNE987 (Stage = nash_f234, Fibrosis = 2)	MYC	3.994357234949201	0.36165002825390846
s1_r0	YNE987	rep1	YNE987 (Stage = nash_f234, Fibrosis = 2)	NFAT5	14.405438107430891	0.41475818789078833
s1_r0	YNE987	rep1	YNE987 (Stage = nash_f234, Fibrosis = 2)	NFE2	0.13302456915361563	0.028575497659290024
s1_r0	YNE987	rep1	YNE987 (Stage = nash_f234, Fibrosis = 2)	NFE2L1	78.45068567195281	2.8719753387023417
s1_r0	YNE987	rep1	YNE987 (Stage = nash_f234, Fibrosis = 2)	NFE2L2	19.129884811507953	0.5252011081045074
s1_r0	YNE987	rep1	YNE987 (Stage = nash_f234, Fibrosis = 2)	NFIA	10.506306186757435	0.10989162443894171
s1_r0	YNE987	rep1	YNE987 (Stage = nash_f234, Fibrosis = 2)	NFIL3	15.296207148904804	0.23044163385691116
s1_r0	YNE987	rep1	YNE987 (Stage = nash_f234, Fibrosis = 2)	NFKB2	11.319201402306202	0.25736324419186934
s1_r0	YNE987	rep1	YNE987 (Stage = nash_f234, Fibrosis = 2)	NFYA	10.516393271063817	0.11742600002756479
s1_r0	YNE987	rep1	YNE987 (Stage = nash_f234, Fibrosis = 2)	NFYB	5.758675414915685	0.0733223
s1_r0	YNE987	rep1	YNE987 (Stage = nash_f234, Fibrosis = 2)	NKG7	11.860165828037223	0.11871235683537848
s1_r0	YNE987	rep1	YNE987 (Stage = nash_f234, Fibrosis = 2)	NPNT	3.455806290207141	0.0216843
s1_r0	YNE987	rep1	YNE987 (Stage = nash_f234, Fibrosis = 2)	NR3C1	26.5279	0.016722638501578083
s1_r0	YNE987	rep1	YNE987 (Stage = nash_f234, Fibrosis = 2)	NR3C2	13.29164753658688	0.41723901887728615
s1_r0	YNE987	rep1	YNE987 (Stage = nash_f234, Fibrosis = 2)	NTRK1	0.018040464698691104	0.012404154932489237
s1_r0	YNE987	rep1	YNE987 (Stage = nash_f234, Fibrosis = 2)	NTRK2	1.6941753177759573	0.029953737096233272
s1_r0	YNE987	rep1	YNE987 (Stage = nash_f234, Fibrosis = 2)	NTRK3	0.229143	0.00560484
s1_r0	YNE987	rep1	YNE987 (Stage = nash_f234, Fibrosis = 2)	NUTF2	5.9829272441022034	0.2184968920700697
s1_r0	YNE987	rep1	YNE987 (Stage = nash_f234, Fibrosis = 2)	NYNRIN	31.52821411687753	0.4862428733535781
s1_r0	YNE987	rep1	YNE987 (Stage = nash_f234, Fibrosis = 2)	OSGIN1	18.097851423389347	1.6113456670449167
s1_r0	YNE987	rep1	YNE987 (Stage = nash_f234, Fibrosis = 2)	PBX2	20.98638832906981	0.42734610808153667
s1_r0	YNE987	rep1	YNE987 (Stage = nash_f234, Fibrosis = 2)	PBX3	8.573120179794385	0.0486978
s1_r0	YNE987	rep1	YNE987 (Stage = nash_f234, Fibrosis = 2)	PCCB	29.356431595255152	2.4830361695969567
s1_r0	YNE987	rep1	YNE987 (Stage = nash_f234, Fibrosis = 2)	PCK1	381.6986970360857	0.43157270902149597
s1_r0	YNE987	rep1	YNE987 (Stage = nash_f234, Fibrosis = 2)	PDGFRA	22.800713513163366	0.19800706577418006
s1_r0	YNE987	rep1	YNE987 (Stage = nash_f234, Fibrosis = 2)	PDZK1IP1	0.6594483711398471	0.0068912
s1_r0	YNE987	rep1	YNE987 (Stage = nash_f234, Fibrosis = 2)	PGR	0.6311129911416876	0.0084532
s1_r0	YNE987	rep1	YNE987 (Stage = nash_f234, Fibrosis = 2)	PHF19	3.4203342179696774	0.0460332
s1_r0	YNE987	rep1	YNE987 (Stage = nash_f234, Fibrosis = 2)	PLVAP	12.189977370365773	0.2779449531168885
s1_r0	YNE987	rep1	YNE987 (Stage = nash_f234, Fibrosis = 2)	PNPLA3	78.38737286707877	2.924348437306185
s1_r0	YNE987	rep1	YNE987 (Stage = nash_f234, Fibrosis = 2)	PODN	12.958384795065049	0.3717571174581589
s1_r0	YNE987	rep1	YNE987 (Stage = nash_f234, Fibrosis = 2)	POU2F1	5.737813067075474	0.10538937561159374
s1_r0	YNE987	rep1	YNE987 (Stage = nash_f234, Fibrosis = 2)	PPARD	6.8234485654121375	0.2801501362159977
s1_r0	YNE987	rep1	YNE987 (Stage = nash_f234, Fibrosis = 2)	PTGDS	51.1435	0.9867275542222366
s1_r0	YNE987	rep1	YNE987 (Stage = nash_f234, Fibrosis = 2)	RARG	1.732011284904881	0.013414863852914287
s1_r0	YNE987	rep1	YNE987 (Stage = nash_f234, Fibrosis = 2)	RASEF	3.224335344642801	0.0437361
s1_r0	YNE987	rep1	YNE987 (Stage = nash_f234, Fibrosis = 2)	RBAK	6.86582	0.0476871
s1_r0	YNE987	rep1	YNE987 (Stage = nash_f234, Fibrosis = 2)	RBP1	8.733820915424925	0.3633957982073699
s1_r0	YNE987	rep1	YNE987 (Stage = nash_f234, Fibrosis = 2)	REL	5.6693146582499585	0.0728629
s1_r0	YNE987	rep1	YNE987 (Stage = nash_f234, Fibrosis = 2)	RELA	14.006684208345115	0.9247986621889199
s1_r0	YNE987	rep1	YNE987 (Stage = nash_f234, Fibrosis = 2)	RELN	37.552508617474025	0.0194791
s1_r0	YNE987	rep1	YNE987 (Stage = nash_f234, Fibrosis = 2)	RERGL	0.7609838369351045	0.00891262
s1_r0	YNE987	rep1	YNE987 (Stage = nash_f234, Fibrosis = 2)	REST	15.34672027191157	0.22695009394998827
s1_r0	YNE987	rep1	YNE987 (Stage = nash_f234, Fibrosis = 2)	RFX5	12.7747	0.0542108
s1_r0	YNE987	rep1	YNE987 (Stage = nash_f234, Fibrosis = 2)	RGS2	5.269059861997023	0.0639503
s1_r0	YNE987	rep1	YNE987 (Stage = nash_f234, Fibrosis = 2)	RGS5	16.086996119035007	0.028667380288419576
s1_r0	YNE987	rep1	YNE987 (Stage = nash_f234, Fibrosis = 2)	RUNX1	3.108251365361438	0.029861854467103724
s1_r0	YNE987	rep1	YNE987 (Stage = nash_f234, Fibrosis = 2)	RUNX2	1.1271546687904135	0.0385907
s1_r0	YNE987	rep1	YNE987 (Stage = nash_f234, Fibrosis = 2)	RUNX3	2.6930269633566786	0.1553735258580689
s1_r0	YNE987	rep1	YNE987 (Stage = nash_f234, Fibrosis = 2)	S100A6	8.174058379997263	0.11742600002756479
s1_r0	YNE987	rep1	YNE987 (Stage = nash_f234, Fibrosis = 2)	SHROOM3	21.559671594412396	0.17806853525306773
s1_r0	YNE987	rep1	YNE987 (Stage = nash_f234, Fibrosis = 2)	SIX5	10.025965592397206	0.15528164322893936
s1_r0	YNE987	rep1	YNE987 (Stage = nash_f234, Fibrosis = 2)	SLC5A1	1.5156972828763724	0.019571000004594132
s1_r0	YNE987	rep1	YNE987 (Stage = nash_f234, Fibrosis = 2)	SLIT2	1.8852554578838743	0.0695552
s1_r0	YNE987	rep1	YNE987 (Stage = nash_f234, Fibrosis = 2)	SMOC2	3.956499414231692	0.028943
s1_r0	YNE987	rep1	YNE987 (Stage = nash_f234, Fibrosis = 2)	SNAI1	1.1522619388196254	0.026186549301921727
s1_r0	YNE987	rep1	YNE987 (Stage = nash_f234, Fibrosis = 2)	SOX4	4.172115897064766	0.0760788
s1_r0	YNE987	rep1	YNE987 (Stage = nash_f234, Fibrosis = 2)	SOX7	3.5931218791422306	0.0106584
s1_r0	YNE987	rep1	YNE987 (Stage = nash_f234, Fibrosis = 2)	SOX9	3.098590932399455	0.026094666672792175
s1_r0	YNE987	rep1	YNE987 (Stage = nash_f234, Fibrosis = 2)	SP1	23.109587537889862	1.3424970942118537
s1_r0	YNE987	rep1	YNE987 (Stage = nash_f234, Fibrosis = 2)	SPARCL1	12.826163344580202	0.0874723
s1_r0	YNE987	rep1	YNE987 (Stage = nash_f234, Fibrosis = 2)	SPI1	15.914358004505486	0.6477725353633269
s1_r0	YNE987	rep1	YNE987 (Stage = nash_f234, Fibrosis = 2)	SPIB	2.2022680306631974	0.016171342726800784
s1_r0	YNE987	rep1	YNE987 (Stage = nash_f234, Fibrosis = 2)	SPIC	16.143028805977494	0.0760788
s1_r0	YNE987	rep1	YNE987 (Stage = nash_f234, Fibrosis = 2)	SPINT1	2.839860480270977	0.00551296
s1_r0	YNE987	rep1	YNE987 (Stage = nash_f234, Fibrosis = 2)	SPP1	7.414887490660129	0.0851752
s1_r0	YNE987	rep1	YNE987 (Stage = nash_f234, Fibrosis = 2)	SPSB1	13.112836063927524	0.059539943675948344
s1_r0	YNE987	rep1	YNE987 (Stage = nash_f234, Fibrosis = 2)	SRF	10.345411291589844	0.5500094179694858
s1_r0	YNE987	rep1	YNE987 (Stage = nash_f234, Fibrosis = 2)	STAT1	189.46947829772216	0.2991698404458145
s1_r0	YNE987	rep1	YNE987 (Stage = nash_f234, Fibrosis = 2)	STAT2	93.34470000326152	3.527006601766903
s1_r0	YNE987	rep1	YNE987 (Stage = nash_f234, Fibrosis = 2)	STMN2	0.49905332913313993	0.016171342726800784
s1_r0	YNE987	rep1	YNE987 (Stage = nash_f234, Fibrosis = 2)	TBX2	6.757574842318594	0.17384193431310843
s1_r0	YNE987	rep1	YNE987 (Stage = nash_f234, Fibrosis = 2)	TBX3	13.290761466664167	0.135343
s1_r0	YNE987	rep1	YNE987 (Stage = nash_f234, Fibrosis = 2)	TCF12	12.18779876066962	0.3186489578212791
s1_r0	YNE987	rep1	YNE987 (Stage = nash_f234, Fibrosis = 2)	TEAD1	18.550232978676522	0.21895630521571743
s1_r0	YNE987	rep1	YNE987 (Stage = nash_f234, Fibrosis = 2)	TEAD2	3.8896573736765174	0.1581300047319554
s1_r0	YNE987	rep1	YNE987 (Stage = nash_f234, Fibrosis = 2)	TEAD3	8.659991072626918	0.23917048362421842
s1_r0	YNE987	rep1	YNE987 (Stage = nash_f234, Fibrosis = 2)	TEAD4	1.2435312141494257	0.0331696
s1_r0	YNE987	rep1	YNE987 (Stage = nash_f234, Fibrosis = 2)	THBS2	18.782031336344566	0.23090104700255895
s1_r0	YNE987	rep1	YNE987 (Stage = nash_f234, Fibrosis = 2)	THY1	3.0770547343087995	0.0216843
s1_r0	YNE987	rep1	YNE987 (Stage = nash_f234, Fibrosis = 2)	TM4SF1	9.960752232555595	0.0666149
s1_r0	YNE987	rep1	YNE987 (Stage = nash_f234, Fibrosis = 2)	TOP2A	2.3055000644088812	0.0209492
s1_r0	YNE987	rep1	YNE987 (Stage = nash_f234, Fibrosis = 2)	TP53	10.886849544878476	0.4039160376535014
s1_r0	YNE987	rep1	YNE987 (Stage = nash_f234, Fibrosis = 2)	TREM2	1.5070954783355865	0.0643178
s1_r0	YNE987	rep1	YNE987 (Stage = nash_f234, Fibrosis = 2)	TSHZ3	1.0155212889302336	0.0775489
s1_r0	YNE987	rep1	YNE987 (Stage = nash_f234, Fibrosis = 2)	TTC9	1.3267072484422588	0.13084086388047908
s1_r0	YNE987	rep1	YNE987 (Stage = nash_f234, Fibrosis = 2)	TTN	0.7087220575250961	0.0662474
s1_r0	YNE987	rep1	YNE987 (Stage = nash_f234, Fibrosis = 2)	UBD	72.51903578040962	1.0918412819464416
s1_r0	YNE987	rep1	YNE987 (Stage = nash_f234, Fibrosis = 2)	UBE2C	0.1833225448541954	0.026921610334958126
s1_r0	YNE987	rep1	YNE987 (Stage = nash_f234, Fibrosis = 2)	UBP1	12.403592115006285	0.3965654273231374
s1_r0	YNE987	rep1	YNE987 (Stage = nash_f234, Fibrosis = 2)	VCAN	2.810787485995141	0.0362936
s1_r0	YNE987	rep1	YNE987 (Stage = nash_f234, Fibrosis = 2)	VSIG2	0.32585043909121675	0.011669093899452839
s1_r0	YNE987	rep1	YNE987 (Stage = nash_f234, Fibrosis = 2)	VTCN1	0.5711443055847261	0.00459413
s1_r0	YNE987	rep1	YNE987 (Stage = nash_f234, Fibrosis = 2)	VWF	23.04235932285788	0.17696594370351315
s1_r0	YNE987	rep1	YNE987 (Stage = nash_f234, Fibrosis = 2)	WT1	0.0743377	0.016079460097671236
s1_r0	YNE987	rep1	YNE987 (Stage = nash_f234, Fibrosis = 2)	YAP1	23.145064353171087	0.8413692349392885
s1_r0	YNE987	rep1	YNE987 (Stage = nash_f234, Fibrosis = 2)	ZBTB33	21.262	0.4707147090306842
s1_r0	YNE987	rep1	YNE987 (Stage = nash_f234, Fibrosis = 2)	ZFP57	0	0.00431848
s1_r0	YNE987	rep1	YNE987 (Stage = nash_f234, Fibrosis = 2)	ZNF14	0.6630464413390013	0.0174577
s1_r0	YNE987	rep1	YNE987 (Stage = nash_f234, Fibrosis = 2)	ZNF219	6.00911	0.20250931460152802
s1_r0	YNE987	rep1	YNE987 (Stage = nash_f234, Fibrosis = 2)	ZNF22	20.81380655003168	0.12119318782187634
s1_r0	YNE987	rep1	YNE987 (Stage = nash_f234, Fibrosis = 2)	ZNF254	5.385740813276334	0.0224194
s1_r0	YNE987	rep1	YNE987 (Stage = nash_f234, Fibrosis = 2)	ZNF319	7.538499844004296	0.14737973712379807
s1_r0	YNE987	rep1	YNE987 (Stage = nash_f234, Fibrosis = 2)	ZNF33B	6.109692464913227	0.038315056347022314
s1_r0	YNE987	rep1	YNE987 (Stage = nash_f234, Fibrosis = 2)	ZNF354C	2.6003617044565073	0.016446990614189434
s1_r0	YNE987	rep1	YNE987 (Stage = nash_f234, Fibrosis = 2)	ZNF469	1.4751702685313297	0.024716427235848923
s1_r0	YNE987	rep1	YNE987 (Stage = nash_f234, Fibrosis = 2)	ZNF496	6.141377785512411	0.12872756341049943
s1_r0	YNE987	rep1	YNE987 (Stage = nash_f234, Fibrosis = 2)	ZNF652	21.37206550386904	0.0403365
s1_r0	YNE987	rep1	YNE987 (Stage = nash_f234, Fibrosis = 2)	ZNF662	3.6001292333441506	0.0371206
s1_r0	YNE987	rep1	YNE987 (Stage = nash_f234, Fibrosis = 2)	ZNF684	3.1930400814784923	0.029402441321455974
s1_r0	YNE987	rep1	YNE987 (Stage = nash_f234, Fibrosis = 2)	ZNF740	7.7066356254009225	0.1979151831450505
s1_r0	YNE987	rep1	YNE987 (Stage = nash_f234, Fibrosis = 2)	ZNF79	4.540272433647824	0.0863697
s1_r0	YNE987	rep1	YNE987 (Stage = nash_f234, Fibrosis = 2)	ZNF8	3.1959901093620386	0.0254515
s1_r2	WRY133	rep1	WRY133 (Stage = nash_f234, Fibrosis = 3)	ACKR1	0.0204314	0.013956211535319426
s1_r2	WRY133	rep1	WRY133 (Stage = nash_f234, Fibrosis = 3)	ACTA2	8.443773088008523	0.17241
s1_r2	WRY133	rep1	WRY133 (Stage = nash_f234, Fibrosis = 3)	ADIRF	14.844279438596397	0.10467158651489569
s1_r2	WRY133	rep1	WRY133 (Stage = nash_f234, Fibrosis = 3)	AEBP1	18.80064250665222	0.12900985785087957
s1_r2	WRY133	rep1	WRY133 (Stage = nash_f234, Fibrosis = 3)	AKNA	5.079053794841795	0.32150345841729755
s1_r2	WRY133	rep1	WRY133 (Stage = nash_f234, Fibrosis = 3)	AKR1B10	3.2277473927968976	0.0959915
s1_r2	WRY133	rep1	WRY133 (Stage = nash_f234, Fibrosis = 3)	ALKAL2	0.5199823844289483	0.015147595446871087
s1_r2	WRY133	rep1	WRY133 (Stage = nash_f234, Fibrosis = 3)	ANPEP	216.5047661342442	7.416194651707424
s1_r2	WRY133	rep1	WRY133 (Stage = nash_f234, Fibrosis = 3)	ANXA13	0.4528128630517809	0.020083328794727955
s1_r2	WRY133	rep1	WRY133 (Stage = nash_f234, Fibrosis = 3)	ANXA2	3.5182562644768804	0.20168427645553075
s1_r2	WRY133	rep1	WRY133 (Stage = nash_f234, Fibrosis = 3)	AQP1	13.205354443385328	0.5970535373890311
s1_r2	WRY133	rep1	WRY133 (Stage = nash_f234, Fibrosis = 3)	AR	58.33386144435028	1.0688415663634878
s1_r2	WRY133	rep1	WRY133 (Stage = nash_f234, Fibrosis = 3)	AREG	0.026204958776793845	0.00936087
s1_r2	WRY133	rep1	WRY133 (Stage = nash_f234, Fibrosis = 3)	ATF3	0.4792783178260636	0.016849572463373454
s1_r2	WRY133	rep1	WRY133 (Stage = nash_f234, Fibrosis = 3)	ATG7	2.389392052959191	0.0415282
s1_r2	WRY133	rep1	WRY133 (Stage = nash_f234, Fibrosis = 3)	B3GNT3	0.5127995291727523	0.011403246010565873
s1_r2	WRY133	rep1	WRY133 (Stage = nash_f234, Fibrosis = 3)	BACH1	7.4988432726530085	0.23402183976907578
s1_r2	WRY133	rep1	WRY133 (Stage = nash_f234, Fibrosis = 3)	BACH2	0.8814981846791502	0.0932683
s1_r2	WRY133	rep1	WRY133 (Stage = nash_f234, Fibrosis = 3)	BATF	0.32076655610273525	0.021785305811230324
s1_r2	WRY133	rep1	WRY133 (Stage = nash_f234, Fibrosis = 3)	BCL11A	0.17026061043546797	0.010041664397363977
s1_r2	WRY133	rep1	WRY133 (Stage = nash_f234, Fibrosis = 3)	BCL11B	0.590331	0.0687599
s1_r2	WRY133	rep1	WRY133 (Stage = nash_f234, Fibrosis = 3)	BCL6B	1.2774872170731686	0.0270614
s1_r2	WRY133	rep1	WRY133 (Stage = nash_f234, Fibrosis = 3)	BDNF	0	0.00936087
s1_r2	WRY133	rep1	WRY133 (Stage = nash_f234, Fibrosis = 3)	BHMT	580.1922412530342	3.8462978595937036
s1_r2	WRY133	rep1	WRY133 (Stage = nash_f234, Fibrosis = 3)	BICC1	1.6619656430482528	0.0372733
s1_r2	WRY133	rep1	WRY133 (Stage = nash_f234, Fibrosis = 3)	BIRC5	0.10150901200614926	0.019062142584826535
s1_r2	WRY133	rep1	WRY133 (Stage = nash_f234, Fibrosis = 3)	C7	43.611314397576045	1.1108803986710964
s1_r2	WRY133	rep1	WRY133 (Stage = nash_f234, Fibrosis = 3)	CBFB	2.8673362245407565	0.29308
s1_r2	WRY133	rep1	WRY133 (Stage = nash_f234, Fibrosis = 3)	CCDC80	1.0698704193432815	0.11913839115516585
s1_r2	WRY133	rep1	WRY133 (Stage = nash_f234, Fibrosis = 3)	CCL19	3.256364456950176	0.0856094
s1_r2	WRY133	rep1	WRY133 (Stage = nash_f234, Fibrosis = 3)	CCL2	0.9533010381197389	0.019742933391427485
s1_r2	WRY133	rep1	WRY133 (Stage = nash_f234, Fibrosis = 3)	CCL21	5.286626459211518	0.1861962856053592
s1_r2	WRY133	rep1	WRY133 (Stage = nash_f234, Fibrosis = 3)	CCN1	0.70452	0.0502083
s1_r2	WRY133	rep1	WRY133 (Stage = nash_f234, Fibrosis = 3)	CCN2	3.883243125631115	0.0850989
s1_r2	WRY133	rep1	WRY133 (Stage = nash_f234, Fibrosis = 3)	CD163	38.15424416731524	0.30039894341266815
s1_r2	WRY133	rep1	WRY133 (Stage = nash_f234, Fibrosis = 3)	CD19	0.0793299	0.00442514
s1_r2	WRY133	rep1	WRY133 (Stage = nash_f234, Fibrosis = 3)	CD24	3.849775910944525	0.033869342628397144
s1_r2	WRY133	rep1	WRY133 (Stage = nash_f234, Fibrosis = 3)	CD276	13.015048262710367	0.7315097216927182
s1_r2	WRY133	rep1	WRY133 (Stage = nash_f234, Fibrosis = 3)	CD3D	0.6021216900424555	0.029103806982190512
s1_r2	WRY133	rep1	WRY133 (Stage = nash_f234, Fibrosis = 3)	CD3E	1.6793840353642753	0.0873114
s1_r2	WRY133	rep1	WRY133 (Stage = nash_f234, Fibrosis = 3)	CD68	61.17758227243903	0.010892652905615162
s1_r2	WRY133	rep1	WRY133 (Stage = nash_f234, Fibrosis = 3)	CD79A	0.9447384539450107	0.0340395
s1_r2	WRY133	rep1	WRY133 (Stage = nash_f234, Fibrosis = 3)	CD8A	1.148532912552301	0.058207613964381025
s1_r2	WRY133	rep1	WRY133 (Stage = nash_f234, Fibrosis = 3)	CD9	6.34322	0.23078808343772128
s1_r2	WRY133	rep1	WRY133 (Stage = nash_f234, Fibrosis = 3)	CEBPA	87.42188844486655	1.3694107074778064
s1_r2	WRY133	rep1	WRY133 (Stage = nash_f234, Fibrosis = 3)	CFTR	0.9210862102428659	0.018040956374925116
s1_r2	WRY133	rep1	WRY133 (Stage = nash_f234, Fibrosis = 3)	CHST4	2.756793081778092	0.1770056097162464
s1_r2	WRY133	rep1	WRY133 (Stage = nash_f234, Fibrosis = 3)	CHST9	2.3239225314604166	0.027231632264037908
s1_r2	WRY133	rep1	WRY133 (Stage = nash_f234, Fibrosis = 3)	CLDN10	0.7754035689811594	0.027401829965688147
s1_r2	WRY133	rep1	WRY133 (Stage = nash_f234, Fibrosis = 3)	CLDN23	5.856662703509107	0.14926338434725778
s1_r2	WRY133	rep1	WRY133 (Stage = nash_f234, Fibrosis = 3)	CLEC14A	6.842647846097419	0.2158106856925004
s1_r2	WRY133	rep1	WRY133 (Stage = nash_f234, Fibrosis = 3)	CLEC1B	3.3531779566996485	0.1798989706443004
s1_r2	WRY133	rep1	WRY133 (Stage = nash_f234, Fibrosis = 3)	COL1A1	24.686963347775716	0.6382413811883885
s1_r2	WRY133	rep1	WRY133 (Stage = nash_f234, Fibrosis = 3)	COL1A2	13.720265519681545	1.3207341648058384
s1_r2	WRY133	rep1	WRY133 (Stage = nash_f234, Fibrosis = 3)	CPXM2	1.6215451488887302	0.054293066826425575
s1_r2	WRY133	rep1	WRY133 (Stage = nash_f234, Fibrosis = 3)	CREB3L1	0.33156470585542136	0.021785305811230324
s1_r2	WRY133	rep1	WRY133 (Stage = nash_f234, Fibrosis = 3)	CREB3L2	11.894287073615958	0.20679020750503785
s1_r2	WRY133	rep1	WRY133 (Stage = nash_f234, Fibrosis = 3)	CUX1	6.190878364659862	0.4271962311420947
s1_r2	WRY133	rep1	WRY133 (Stage = nash_f234, Fibrosis = 3)	CXCL6	1.1811756712959542	0.013105223027068243
s1_r2	WRY133	rep1	WRY133 (Stage = nash_f234, Fibrosis = 3)	CXCL8	0.23061300032958723	0.011743641413866347
s1_r2	WRY133	rep1	WRY133 (Stage = nash_f234, Fibrosis = 3)	DBH	23.83336229271108	0.6424963237296444
s1_r2	WRY133	rep1	WRY133 (Stage = nash_f234, Fibrosis = 3)	DCDC2	1.3930103626023718	0.028252818473939324
s1_r2	WRY133	rep1	WRY133 (Stage = nash_f234, Fibrosis = 3)	DCN	24.20355505021621	2.0227996841130658
s1_r2	WRY133	rep1	WRY133 (Stage = nash_f234, Fibrosis = 3)	DKK3	1.325975735222118	0.0493573
s1_r2	WRY133	rep1	WRY133 (Stage = nash_f234, Fibrosis = 3)	DNMT1	2.545430815589183	0.00970127
s1_r2	WRY133	rep1	WRY133 (Stage = nash_f234, Fibrosis = 3)	DPT	9.349133538885143	0.257169
s1_r2	WRY133	rep1	WRY133 (Stage = nash_f234, Fibrosis = 3)	DTNA	0.4018812721827186	0.015658188551821797
s1_r2	WRY133	rep1	WRY133 (Stage = nash_f234, Fibrosis = 3)	E2F1	0.14396166572619307	0.042719623114209467
s1_r2	WRY133	rep1	WRY133 (Stage = nash_f234, Fibrosis = 3)	E2F3	1.3596687743902234	0.0451024
s1_r2	WRY133	rep1	WRY133 (Stage = nash_f234, Fibrosis = 3)	EDA2R	0.11899486258710035	0.00953107
s1_r2	WRY133	rep1	WRY133 (Stage = nash_f234, Fibrosis = 3)	EEF1A2	0.0450938	0.0158284
s1_r2	WRY133	rep1	WRY133 (Stage = nash_f234, Fibrosis = 3)	EFEMP1	2.291525095337089	0.00782909
s1_r2	WRY133	rep1	WRY133 (Stage = nash_f234, Fibrosis = 3)	EFHD1	1.9463378017536277	0.060760579489134575
s1_r2	WRY133	rep1	WRY133 (Stage = nash_f234, Fibrosis = 3)	EGR1	48.381391733574254	2.030288382985676
s1_r2	WRY133	rep1	WRY133 (Stage = nash_f234, Fibrosis = 3)	EHF	1.4028913703930355	0.018381351778225585
s1_r2	WRY133	rep1	WRY133 (Stage = nash_f234, Fibrosis = 3)	ELF1	11.970674178305037	0.2706143456238767
s1_r2	WRY133	rep1	WRY133 (Stage = nash_f234, Fibrosis = 3)	ELF2	3.8261556218185344	0.16560236370568052
s1_r2	WRY133	rep1	WRY133 (Stage = nash_f234, Fibrosis = 3)	ELF3	1.4131277463836536	0.0725042
s1_r2	WRY133	rep1	WRY133 (Stage = nash_f234, Fibrosis = 3)	ELF4	2.3827204848117285	0.10892652905615163
s1_r2	WRY133	rep1	WRY133 (Stage = nash_f234, Fibrosis = 3)	ELF5	0.12686430476798288	0.010892652905615162
s1_r2	WRY133	rep1	WRY133 (Stage = nash_f234, Fibrosis = 3)	ELK1	9.73777	0.17326126027994118
s1_r2	WRY133	rep1	WRY133 (Stage = nash_f234, Fibrosis = 3)	ELK3	6.2047330967409176	0.0199131
s1_r2	WRY133	rep1	WRY133 (Stage = nash_f234, Fibrosis = 3)	ELK4	11.072531745368773	0.0845883
s1_r2	WRY133	rep1	WRY133 (Stage = nash_f234, Fibrosis = 3)	EOMES	1.2122373791258299	0.029103806982190512
s1_r2	WRY133	rep1	WRY133 (Stage = nash_f234, Fibrosis = 3)	EPCAM	1.05906	0.020934317302979143
s1_r2	WRY133	rep1	WRY133 (Stage = nash_f234, Fibrosis = 3)	EPHA2	4.39533	0.2226185937585099
s1_r2	WRY133	rep1	WRY133 (Stage = nash_f234, Fibrosis = 3)	EPHA3	4.631930660869516	0.0958213
s1_r2	WRY133	rep1	WRY133 (Stage = nash_f234, Fibrosis = 3)	ERF	11.97796681048054	0.20117368335058006
s1_r2	WRY133	rep1	WRY133 (Stage = nash_f234, Fibrosis = 3)	ERG	2.389213441458665	0.0753976
s1_r2	WRY133	rep1	WRY133 (Stage = nash_f234, Fibrosis = 3)	ETS1	15.173444561096673	0.2501906214258483
s1_r2	WRY133	rep1	WRY133 (Stage = nash_f234, Fibrosis = 3)	ETS2	29.429205953050154	1.5591811448178203
s1_r2	WRY133	rep1	WRY133 (Stage = nash_f234, Fibrosis = 3)	ETV1	1.2329031104333859	0.0629731
s1_r2	WRY133	rep1	WRY133 (Stage = nash_f234, Fibrosis = 3)	ETV2	0.11996805477182752	0.00374435
s1_r2	WRY133	rep1	WRY133 (Stage = nash_f234, Fibrosis = 3)	ETV3	3.1724488106507405	0.19572735689777246
s1_r2	WRY133	rep1	WRY133 (Stage = nash_f234, Fibrosis = 3)	ETV3L	0.051224455132732716	0.018381351778225585
s1_r2	WRY133	rep1	WRY133 (Stage = nash_f234, Fibrosis = 3)	ETV4	0.30603515157535904	0.0379541
s1_r2	WRY133	rep1	WRY133 (Stage = nash_f234, Fibrosis = 3)	ETV5	3.9838482358382707	0.1351369751102881
s1_r2	WRY133	rep1	WRY133 (Stage = nash_f234, Fibrosis = 3)	ETV6	6.762931314541763	0.7725273677904254
s1_r2	WRY133	rep1	WRY133 (Stage = nash_f234, Fibrosis = 3)	EVC	3.8487176003703265	0.37307336201731933
s1_r2	WRY133	rep1	WRY133 (Stage = nash_f234, Fibrosis = 3)	FADS1	9.007050165126303	0.17241
s1_r2	WRY133	rep1	WRY133 (Stage = nash_f234, Fibrosis = 3)	FADS3	2.7961032420403003	0.19828
s1_r2	WRY133	rep1	WRY133 (Stage = nash_f234, Fibrosis = 3)	FAM83F	0.23103982692120342	0.030295190893742174
s1_r2	WRY133	rep1	WRY133 (Stage = nash_f234, Fibrosis = 3)	FBLN1	2.802614046232616	0.0381243
s1_r2	WRY133	rep1	WRY133 (Stage = nash_f234, Fibrosis = 3)	FBLN5	9.327321257147021	0.3991136103698055
s1_r2	WRY133	rep1	WRY133 (Stage = nash_f234, Fibrosis = 3)	FCGR3A	21.853689452097104	0.076589
s1_r2	WRY133	rep1	WRY133 (Stage = nash_f234, Fibrosis = 3)	FCGR3B	1.9094903537925125	0.011743641413866347
s1_r2	WRY133	rep1	WRY133 (Stage = nash_f234, Fibrosis = 3)	FCN2	56.64209242134716	1.3900046293774848
s1_r2	WRY133	rep1	WRY133 (Stage = nash_f234, Fibrosis = 3)	FCRL5	0.0727887	0.0364223
s1_r2	WRY133	rep1	WRY133 (Stage = nash_f234, Fibrosis = 3)	FEV	0	0.0074887
s1_r2	WRY133	rep1	WRY133 (Stage = nash_f234, Fibrosis = 3)	FHL2	0.7532917156857042	0.0818651
s1_r2	WRY133	rep1	WRY133 (Stage = nash_f234, Fibrosis = 3)	FLI1	2.224874789343462	0.14824219813735637
s1_r2	WRY133	rep1	WRY133 (Stage = nash_f234, Fibrosis = 3)	FMO2	1.5404509584183192	0.014977397745220849
s1_r2	WRY133	rep1	WRY133 (Stage = nash_f234, Fibrosis = 3)	FOS	10.129129546020597	0.832607
s1_r2	WRY133	rep1	WRY133 (Stage = nash_f234, Fibrosis = 3)	FOSB	1.3870176614006289	0.0561652
s1_r2	WRY133	rep1	WRY133 (Stage = nash_f234, Fibrosis = 3)	FOSL1	0.0456052	0.029103806982190512
s1_r2	WRY133	rep1	WRY133 (Stage = nash_f234, Fibrosis = 3)	FOSL2	7.450790825184742	0.4246432656173411
s1_r2	WRY133	rep1	WRY133 (Stage = nash_f234, Fibrosis = 3)	FOXA1	14.383464925376437	0.181771
s1_r2	WRY133	rep1	WRY133 (Stage = nash_f234, Fibrosis = 3)	FOXM1	0.20640349955504064	0.018040956374925116
s1_r2	WRY133	rep1	WRY133 (Stage = nash_f234, Fibrosis = 3)	FOXP3	0.7769786594230192	0.027401829965688147
s1_r2	WRY133	rep1	WRY133 (Stage = nash_f234, Fibrosis = 3)	FOXP4	9.769716804591589	0.631433
s1_r2	WRY133	rep1	WRY133 (Stage = nash_f234, Fibrosis = 3)	FUT4	1.867718539020187	0.030124993192091935
s1_r2	WRY133	rep1	WRY133 (Stage = nash_f234, Fibrosis = 3)	FXYD2	0.7595980186943746	0.10109743478024073
s1_r2	WRY133	rep1	WRY133 (Stage = nash_f234, Fibrosis = 3)	GABBR1	1.6031536489462477	0.22415
s1_r2	WRY133	rep1	WRY133 (Stage = nash_f234, Fibrosis = 3)	GABPA	7.850390709069125	0.14296606938619902
s1_r2	WRY133	rep1	WRY133 (Stage = nash_f234, Fibrosis = 3)	GABRB3	0.12704668261351829	0.0381243
s1_r2	WRY133	rep1	WRY133 (Stage = nash_f234, Fibrosis = 3)	GABRP	0.8752830506991074	0.026891236860737435
s1_r2	WRY133	rep1	WRY133 (Stage = nash_f234, Fibrosis = 3)	GATA6	8.59279	0.12458471760797342
s1_r2	WRY133	rep1	WRY133 (Stage = nash_f234, Fibrosis = 3)	GATAD2A	8.731326328422293	0.0597394
s1_r2	WRY133	rep1	WRY133 (Stage = nash_f234, Fibrosis = 3)	GEM	0.7962230261568272	0.026891236860737435
s1_r2	WRY133	rep1	WRY133 (Stage = nash_f234, Fibrosis = 3)	GFAP	0.00383191	0.00816949
s1_r2	WRY133	rep1	WRY133 (Stage = nash_f234, Fibrosis = 3)	GLIS2	1.8293629534983535	0.029954795490441697
s1_r2	WRY133	rep1	WRY133 (Stage = nash_f234, Fibrosis = 3)	GLIS3	1.873383270616538	0.24814824900604543
s1_r2	WRY133	rep1	WRY133 (Stage = nash_f234, Fibrosis = 3)	GLS	1.8937462653629589	0.0165092
s1_r2	WRY133	rep1	WRY133 (Stage = nash_f234, Fibrosis = 3)	GNLY	0.4230928447541345	0.020764119601328904
s1_r2	WRY133	rep1	WRY133 (Stage = nash_f234, Fibrosis = 3)	GOLM1	6.988453304784586	0.3632018953216056
s1_r2	WRY133	rep1	WRY133 (Stage = nash_f234, Fibrosis = 3)	GPC3	0.5427756835256448	0.0175304
s1_r2	WRY133	rep1	WRY133 (Stage = nash_f234, Fibrosis = 3)	GSN	6.312909661148343	1.139984205653287
s1_r2	WRY133	rep1	WRY133 (Stage = nash_f234, Fibrosis = 3)	GZMK	1.620091893030143	0.0372733
s1_r2	WRY133	rep1	WRY133 (Stage = nash_f234, Fibrosis = 3)	HAND2	4.020856564237221	0.0971829
s1_r2	WRY133	rep1	WRY133 (Stage = nash_f234, Fibrosis = 3)	HIC1	2.297898226551251	0.0929279
s1_r2	WRY133	rep1	WRY133 (Stage = nash_f234, Fibrosis = 3)	HIF1A	12.396497144294177	0.0913962
s1_r2	WRY133	rep1	WRY133 (Stage = nash_f234, Fibrosis = 3)	HKDC1	0.6521019909864341	0.0638241
s1_r2	WRY133	rep1	WRY133 (Stage = nash_f234, Fibrosis = 3)	HNF4A	80.7543	3.8645090136702795
s1_r2	WRY133	rep1	WRY133 (Stage = nash_f234, Fibrosis = 3)	HNF4G	4.538762228396229	0.0622924
s1_r2	WRY133	rep1	WRY133 (Stage = nash_f234, Fibrosis = 3)	HOXB4	1.547480043170667	0.0365925
s1_r2	WRY133	rep1	WRY133 (Stage = nash_f234, Fibrosis = 3)	HSCB	5.918644059352886	0.12015957736506726
s1_r2	WRY133	rep1	WRY133 (Stage = nash_f234, Fibrosis = 3)	HSD17B13	194.97462856463795	1.066799193943685
s1_r2	WRY133	rep1	WRY133 (Stage = nash_f234, Fibrosis = 3)	IGHG1	NA	0.0631433
s1_r2	WRY133	rep1	WRY133 (Stage = nash_f234, Fibrosis = 3)	IGLL5	25.561653459058316	0.022806492021131747
s1_r2	WRY133	rep1	WRY133 (Stage = nash_f234, Fibrosis = 3)	IL32	73.444	3.1202344643537936
s1_r2	WRY133	rep1	WRY133 (Stage = nash_f234, Fibrosis = 3)	IRF1	2.85455	0.38992293448069276
s1_r2	WRY133	rep1	WRY133 (Stage = nash_f234, Fibrosis = 3)	IRF2	12.312890690765077	0.0898644
s1_r2	WRY133	rep1	WRY133 (Stage = nash_f234, Fibrosis = 3)	IRF8	4.777961052505645	0.30346250204237246
s1_r2	WRY133	rep1	WRY133 (Stage = nash_f234, Fibrosis = 3)	IRF9	20.066772733487774	0.11913839115516585
s1_r2	WRY133	rep1	WRY133 (Stage = nash_f234, Fibrosis = 3)	ITGAM	2.878403718270751	0.19623795000272315
s1_r2	WRY133	rep1	WRY133 (Stage = nash_f234, Fibrosis = 3)	ITGB2	12.659875383830599	1.6864890256521974
s1_r2	WRY133	rep1	WRY133 (Stage = nash_f234, Fibrosis = 3)	ITGBL1	2.8948120677503844	0.11454305321060944
s1_r2	WRY133	rep1	WRY133 (Stage = nash_f234, Fibrosis = 3)	JDP2	2.20677	0.40762349545231735
s1_r2	WRY133	rep1	WRY133 (Stage = nash_f234, Fibrosis = 3)	JUN	16.289282367231788	1.0514814007951636
s1_r2	WRY133	rep1	WRY133 (Stage = nash_f234, Fibrosis = 3)	JUNB	16.569515719623425	0.42294128860083874
s1_r2	WRY133	rep1	WRY133 (Stage = nash_f234, Fibrosis = 3)	JUND	35.632198357052815	0.2849109525624966
s1_r2	WRY133	rep1	WRY133 (Stage = nash_f234, Fibrosis = 3)	KCTD12	12.752266859556272	0.7231700343118567
s1_r2	WRY133	rep1	WRY133 (Stage = nash_f234, Fibrosis = 3)	KDELR3	2.58666	0.0132754
s1_r2	WRY133	rep1	WRY133 (Stage = nash_f234, Fibrosis = 3)	KLF2	10.160109222709416	0.1880684603235118
s1_r2	WRY133	rep1	WRY133 (Stage = nash_f234, Fibrosis = 3)	KLF4	2.585002541924906	0.14654
s1_r2	WRY133	rep1	WRY133 (Stage = nash_f234, Fibrosis = 3)	KRT19	1.4919999688489447	0.0359117
s1_r2	WRY133	rep1	WRY133 (Stage = nash_f234, Fibrosis = 3)	KRT7	2.0336070259746553	0.11726621643701324
s1_r2	WRY133	rep1	WRY133 (Stage = nash_f234, Fibrosis = 3)	KRT8	41.16507688367603	2.478929524535701
s1_r2	WRY133	rep1	WRY133 (Stage = nash_f234, Fibrosis = 3)	LAMC3	2.8316703997847665	0.10977751756440281
s1_r2	WRY133	rep1	WRY133 (Stage = nash_f234, Fibrosis = 3)	LDHA	54.36231356597948	1.574158542563041
s1_r2	WRY133	rep1	WRY133 (Stage = nash_f234, Fibrosis = 3)	LILRA4	0.13797517003228052	0.011743641413866347
s1_r2	WRY133	rep1	WRY133 (Stage = nash_f234, Fibrosis = 3)	LRAT	1.524700835722534	0.032337563313545016
s1_r2	WRY133	rep1	WRY133 (Stage = nash_f234, Fibrosis = 3)	LTBP2	2.284617470163122	0.2282351179129677
s1_r2	WRY133	rep1	WRY133 (Stage = nash_f234, Fibrosis = 3)	LUM	16.979439759010198	0.024848864440934593
s1_r2	WRY133	rep1	WRY133 (Stage = nash_f234, Fibrosis = 3)	MAF	31.39110823896644	0.19828
s1_r2	WRY133	rep1	WRY133 (Stage = nash_f234, Fibrosis = 3)	MAFG	3.1977899695339618	0.0816949
s1_r2	WRY133	rep1	WRY133 (Stage = nash_f234, Fibrosis = 3)	MARCO	38.03027729551368	5.285319427046457
s1_r2	WRY133	rep1	WRY133 (Stage = nash_f234, Fibrosis = 3)	MASP1	26.377500142021546	1.0686713686618377
s1_r2	WRY133	rep1	WRY133 (Stage = nash_f234, Fibrosis = 3)	MEF2D	6.652000807143752	0.31843989978759324
s1_r2	WRY133	rep1	WRY133 (Stage = nash_f234, Fibrosis = 3)	MFAP4	18.97494732974406	0.5187625946299221
s1_r2	WRY133	rep1	WRY133 (Stage = nash_f234, Fibrosis = 3)	MGP	3.1969595863580813	0.046463972550514675
s1_r2	WRY133	rep1	WRY133 (Stage = nash_f234, Fibrosis = 3)	MSC	1.1200046507961436	0.00936087
s1_r2	WRY133	rep1	WRY133 (Stage = nash_f234, Fibrosis = 3)	MSL2	8.930152100500727	0.244234
s1_r2	WRY133	rep1	WRY133 (Stage = nash_f234, Fibrosis = 3)	MSLN	0.9476920060878062	0.025699852949185774
s1_r2	WRY133	rep1	WRY133 (Stage = nash_f234, Fibrosis = 3)	MUC6	3.748891920202391	0.5068487555144056
s1_r2	WRY133	rep1	WRY133 (Stage = nash_f234, Fibrosis = 3)	MXI1	7.57206	0.12101056587331845
s1_r2	WRY133	rep1	WRY133 (Stage = nash_f234, Fibrosis = 3)	MYC	1.8609093615301004	0.24457409727139043
s1_r2	WRY133	rep1	WRY133 (Stage = nash_f234, Fibrosis = 3)	NFAT5	7.582006419134317	0.34226757801862645
s1_r2	WRY133	rep1	WRY133 (Stage = nash_f234, Fibrosis = 3)	NFE2	0.1274650004995634	0.028252818473939324
s1_r2	WRY133	rep1	WRY133 (Stage = nash_f234, Fibrosis = 3)	NFE2L1	48.09473931547804	3.2407344371221614
s1_r2	WRY133	rep1	WRY133 (Stage = nash_f234, Fibrosis = 3)	NFE2L2	11.838350051403777	0.3451609389466805
s1_r2	WRY133	rep1	WRY133 (Stage = nash_f234, Fibrosis = 3)	NFIA	7.729241041430468	0.10092723707859048
s1_r2	WRY133	rep1	WRY133 (Stage = nash_f234, Fibrosis = 3)	NFIL3	13.212170412921484	0.27725205598823593
s1_r2	WRY133	rep1	WRY133 (Stage = nash_f234, Fibrosis = 3)	NFKB2	5.175473799452257	0.16390038668917814
s1_r2	WRY133	rep1	WRY133 (Stage = nash_f234, Fibrosis = 3)	NFYA	5.3235260298793285	0.0898644
s1_r2	WRY133	rep1	WRY133 (Stage = nash_f234, Fibrosis = 3)	NFYB	3.6581726623265705	0.0454428
s1_r2	WRY133	rep1	WRY133 (Stage = nash_f234, Fibrosis = 3)	NKG7	5.442806926481241	0.1184576003485649
s1_r2	WRY133	rep1	WRY133 (Stage = nash_f234, Fibrosis = 3)	NPNT	3.341271472610815	0.0415282
s1_r2	WRY133	rep1	WRY133 (Stage = nash_f234, Fibrosis = 3)	NR3C1	15.93197418628891	0.025189259844235062
s1_r2	WRY133	rep1	WRY133 (Stage = nash_f234, Fibrosis = 3)	NR3C2	6.193452964769517	0.5766298131910027
s1_r2	WRY133	rep1	WRY133 (Stage = nash_f234, Fibrosis = 3)	NTRK1	0.039511976410923313	0.012935025325418004
s1_r2	WRY133	rep1	WRY133 (Stage = nash_f234, Fibrosis = 3)	NTRK2	0.4035972882922771	0.0263806
s1_r2	WRY133	rep1	WRY133 (Stage = nash_f234, Fibrosis = 3)	NTRK3	0.0852528	0.00953107
s1_r2	WRY133	rep1	WRY133 (Stage = nash_f234, Fibrosis = 3)	NUTF2	6.226592515918352	0.19181280975981702
s1_r2	WRY133	rep1	WRY133 (Stage = nash_f234, Fibrosis = 3)	NYNRIN	10.316166745831195	0.3456715320516312
s1_r2	WRY133	rep1	WRY133 (Stage = nash_f234, Fibrosis = 3)	OSGIN1	22.416182846875707	2.706313653940417
s1_r2	WRY133	rep1	WRY133 (Stage = nash_f234, Fibrosis = 3)	PBX2	11.07728842245345	0.4494921300582757
s1_r2	WRY133	rep1	WRY133 (Stage = nash_f234, Fibrosis = 3)	PBX3	6.060028525653799	0.0747168
s1_r2	WRY133	rep1	WRY133 (Stage = nash_f234, Fibrosis = 3)	PCCB	21.474100470741007	1.9264677849790315
s1_r2	WRY133	rep1	WRY133 (Stage = nash_f234, Fibrosis = 3)	PCK1	396.085	1.107816840041392
s1_r2	WRY133	rep1	WRY133 (Stage = nash_f234, Fibrosis = 3)	PDGFRA	8.094612128568752	0.18415391318555635
s1_r2	WRY133	rep1	WRY133 (Stage = nash_f234, Fibrosis = 3)	PDZK1IP1	0.36107867673982225	0.012594629922117531
s1_r2	WRY133	rep1	WRY133 (Stage = nash_f234, Fibrosis = 3)	PGR	0.23720900614109675	0.013786
s1_r2	WRY133	rep1	WRY133 (Stage = nash_f234, Fibrosis = 3)	PHF19	1.1093194105177788	0.0359117
s1_r2	WRY133	rep1	WRY133 (Stage = nash_f234, Fibrosis = 3)	PLVAP	3.1685506103018466	0.19300419367136867
s1_r2	WRY133	rep1	WRY133 (Stage = nash_f234, Fibrosis = 3)	PNPLA3	29.11018566130566	1.902299711344698
s1_r2	WRY133	rep1	WRY133 (Stage = nash_f234, Fibrosis = 3)	PODN	6.4981880225523785	0.3997944011764065
s1_r2	WRY133	rep1	WRY133 (Stage = nash_f234, Fibrosis = 3)	POU2F1	3.243714888867962	0.0932683
s1_r2	WRY133	rep1	WRY133 (Stage = nash_f234, Fibrosis = 3)	PPARD	4.296096326815232	0.3587767550786994
s1_r2	WRY133	rep1	WRY133 (Stage = nash_f234, Fibrosis = 3)	PTGDS	10.677805669482469	0.8841770600729808
s1_r2	WRY133	rep1	WRY133 (Stage = nash_f234, Fibrosis = 3)	RARG	0.8644314137086083	0.020764119601328904
s1_r2	WRY133	rep1	WRY133 (Stage = nash_f234, Fibrosis = 3)	RASEF	0.5310566630858864	0.019062142584826535
s1_r2	WRY133	rep1	WRY133 (Stage = nash_f234, Fibrosis = 3)	RBAK	3.542945070338686	0.032677958716845486
s1_r2	WRY133	rep1	WRY133 (Stage = nash_f234, Fibrosis = 3)	RBP1	5.873037913451241	0.4355359185229563
s1_r2	WRY133	rep1	WRY133 (Stage = nash_f234, Fibrosis = 3)	REL	2.9965645041003026	0.0554845
s1_r2	WRY133	rep1	WRY133 (Stage = nash_f234, Fibrosis = 3)	RELA	11.965071849945073	0.9292794510102935
s1_r2	WRY133	rep1	WRY133 (Stage = nash_f234, Fibrosis = 3)	RELN	23.179226224329817	0.028252818473939324
s1_r2	WRY133	rep1	WRY133 (Stage = nash_f234, Fibrosis = 3)	RERGL	0.527787	0.0115734
s1_r2	WRY133	rep1	WRY133 (Stage = nash_f234, Fibrosis = 3)	REST	7.584658706750955	0.1581136648330701
s1_r2	WRY133	rep1	WRY133 (Stage = nash_f234, Fibrosis = 3)	RFX5	3.663900081255775	0.0386349
s1_r2	WRY133	rep1	WRY133 (Stage = nash_f234, Fibrosis = 3)	RGS2	2.637765045915432	0.0406773
s1_r2	WRY133	rep1	WRY133 (Stage = nash_f234, Fibrosis = 3)	RGS5	15.143461543429023	0.031826970208594305
s1_r2	WRY133	rep1	WRY133 (Stage = nash_f234, Fibrosis = 3)	RUNX1	1.607975576299626	0.0328482
s1_r2	WRY133	rep1	WRY133 (Stage = nash_f234, Fibrosis = 3)	RUNX2	0.3361604868085585	0.0411878
s1_r2	WRY133	rep1	WRY133 (Stage = nash_f234, Fibrosis = 3)	RUNX3	1.5982301809266508	0.11913839115516585
s1_r2	WRY133	rep1	WRY133 (Stage = nash_f234, Fibrosis = 3)	S100A6	8.330963907889961	0.14058330156309568
s1_r2	WRY133	rep1	WRY133 (Stage = nash_f234, Fibrosis = 3)	SHROOM3	10.512107180518292	0.13037143946408147
s1_r2	WRY133	rep1	WRY133 (Stage = nash_f234, Fibrosis = 3)	SIX5	5.441633072894319	0.13394559119873645
s1_r2	WRY133	rep1	WRY133 (Stage = nash_f234, Fibrosis = 3)	SLC5A1	0.9145999940250957	0.060420184085834105
s1_r2	WRY133	rep1	WRY133 (Stage = nash_f234, Fibrosis = 3)	SLIT2	0.5715366151432038	0.0835671
s1_r2	WRY133	rep1	WRY133 (Stage = nash_f234, Fibrosis = 3)	SMOC2	1.0671761485985982	0.025359457545885297
s1_r2	WRY133	rep1	WRY133 (Stage = nash_f234, Fibrosis = 3)	SNAI1	1.1608873585506112	0.0231469
s1_r2	WRY133	rep1	WRY133 (Stage = nash_f234, Fibrosis = 3)	SOX4	2.24908	0.10143783018354119
s1_r2	WRY133	rep1	WRY133 (Stage = nash_f234, Fibrosis = 3)	SOX7	1.3383683456141673	0.00663771
s1_r2	WRY133	rep1	WRY133 (Stage = nash_f234, Fibrosis = 3)	SOX9	2.710947760318934	0.10688415663634879
s1_r2	WRY133	rep1	WRY133 (Stage = nash_f234, Fibrosis = 3)	SP1	15.379123931450012	1.7797573661565276
s1_r2	WRY133	rep1	WRY133 (Stage = nash_f234, Fibrosis = 3)	SPARCL1	4.9686395565330566	0.0760784
s1_r2	WRY133	rep1	WRY133 (Stage = nash_f234, Fibrosis = 3)	SPI1	11.11588007032109	0.5665881487936387
s1_r2	WRY133	rep1	WRY133 (Stage = nash_f234, Fibrosis = 3)	SPIB	0.2914123603534257	0.012935025325418004
s1_r2	WRY133	rep1	WRY133 (Stage = nash_f234, Fibrosis = 3)	SPIC	6.187341745695735	0.0525911
s1_r2	WRY133	rep1	WRY133 (Stage = nash_f234, Fibrosis = 3)	SPINT1	1.09333	0.00885028
s1_r2	WRY133	rep1	WRY133 (Stage = nash_f234, Fibrosis = 3)	SPP1	6.877892803776313	0.2328304558575241
s1_r2	WRY133	rep1	WRY133 (Stage = nash_f234, Fibrosis = 3)	SPSB1	7.897242053039302	0.0638241
s1_r2	WRY133	rep1	WRY133 (Stage = nash_f234, Fibrosis = 3)	SRF	4.2662428503125405	0.5228473394695278
s1_r2	WRY133	rep1	WRY133 (Stage = nash_f234, Fibrosis = 3)	STAT1	46.38026173985664	0.0876518
s1_r2	WRY133	rep1	WRY133 (Stage = nash_f234, Fibrosis = 3)	STAT2	38.93604058632179	3.903824682751484
s1_r2	WRY133	rep1	WRY133 (Stage = nash_f234, Fibrosis = 3)	STMN2	0.2914719208230007	0.00868008
s1_r2	WRY133	rep1	WRY133 (Stage = nash_f234, Fibrosis = 3)	TBX2	3.756684637850066	0.3996242034747563
s1_r2	WRY133	rep1	WRY133 (Stage = nash_f234, Fibrosis = 3)	TBX3	16.271671635300688	0.10671395893469854
s1_r2	WRY133	rep1	WRY133 (Stage = nash_f234, Fibrosis = 3)	TCF12	7.074245840541233	0.25699852949185775
s1_r2	WRY133	rep1	WRY133 (Stage = nash_f234, Fibrosis = 3)	TEAD1	8.25555	0.12696748543107675
s1_r2	WRY133	rep1	WRY133 (Stage = nash_f234, Fibrosis = 3)	TEAD2	1.6749365463535155	0.1262866946244758
s1_r2	WRY133	rep1	WRY133 (Stage = nash_f234, Fibrosis = 3)	TEAD3	3.7327154612628912	0.21155574315124448
s1_r2	WRY133	rep1	WRY133 (Stage = nash_f234, Fibrosis = 3)	TEAD4	0.7376321539113512	0.0376137
s1_r2	WRY133	rep1	WRY133 (Stage = nash_f234, Fibrosis = 3)	THBS2	4.647109412150752	0.13207341648058385
s1_r2	WRY133	rep1	WRY133 (Stage = nash_f234, Fibrosis = 3)	THY1	1.1946321029942628	0.0199131
s1_r2	WRY133	rep1	WRY133 (Stage = nash_f234, Fibrosis = 3)	TM4SF1	4.986140096181879	0.0770996
s1_r2	WRY133	rep1	WRY133 (Stage = nash_f234, Fibrosis = 3)	TOP2A	0.37803551450325495	0.011233048308915637
s1_r2	WRY133	rep1	WRY133 (Stage = nash_f234, Fibrosis = 3)	TP53	7.194118097438855	0.31843989978759324
s1_r2	WRY133	rep1	WRY133 (Stage = nash_f234, Fibrosis = 3)	TREM2	1.0216822831953265	0.071483
s1_r2	WRY133	rep1	WRY133 (Stage = nash_f234, Fibrosis = 3)	TSHZ3	0.8210760489391652	0.0983743
s1_r2	WRY133	rep1	WRY133 (Stage = nash_f234, Fibrosis = 3)	TTC9	0.27874791839013563	0.046123577147214205
s1_r2	WRY133	rep1	WRY133 (Stage = nash_f234, Fibrosis = 3)	TTN	0.21319699513033374	0.073185
s1_r2	WRY133	rep1	WRY133 (Stage = nash_f234, Fibrosis = 3)	UBD	9.433550663370374	0.17598442350634497
s1_r2	WRY133	rep1	WRY133 (Stage = nash_f234, Fibrosis = 3)	UBE2C	0.1672960432017709	0.022466096617831274
s1_r2	WRY133	rep1	WRY133 (Stage = nash_f234, Fibrosis = 3)	UBP1	6.261402378883346	0.28610233647404826
s1_r2	WRY133	rep1	WRY133 (Stage = nash_f234, Fibrosis = 3)	VCAN	1.7002694195849148	0.042719623114209467
s1_r2	WRY133	rep1	WRY133 (Stage = nash_f234, Fibrosis = 3)	VSIG2	0.26762742280819585	0.0199131
s1_r2	WRY133	rep1	WRY133 (Stage = nash_f234, Fibrosis = 3)	VTCN1	0.27008335114582566	0.00782909
s1_r2	WRY133	rep1	WRY133 (Stage = nash_f234, Fibrosis = 3)	VWF	1.8054512989906677	0.0493573
s1_r2	WRY133	rep1	WRY133 (Stage = nash_f234, Fibrosis = 3)	WT1	0.0712309	0.010722455203964925
s1_r2	WRY133	rep1	WRY133 (Stage = nash_f234, Fibrosis = 3)	YAP1	11.256555752856766	0.7218084526986548
s1_r2	WRY133	rep1	WRY133 (Stage = nash_f234, Fibrosis = 3)	ZBTB33	9.787312889787746	0.31895049289254396
s1_r2	WRY133	rep1	WRY133 (Stage = nash_f234, Fibrosis = 3)	ZFP57	0	0.00578672
s1_r2	WRY133	rep1	WRY133 (Stage = nash_f234, Fibrosis = 3)	ZNF14	0.5373122057122285	0.014977397745220849
s1_r2	WRY133	rep1	WRY133 (Stage = nash_f234, Fibrosis = 3)	ZNF219	2.6864585924631728	0.15045476825880943
s1_r2	WRY133	rep1	WRY133 (Stage = nash_f234, Fibrosis = 3)	ZNF22	12.214949957186304	0.0767592
s1_r2	WRY133	rep1	WRY133 (Stage = nash_f234, Fibrosis = 3)	ZNF254	2.858381198014367	0.019572735689777247
s1_r2	WRY133	rep1	WRY133 (Stage = nash_f234, Fibrosis = 3)	ZNF319	2.839038121628855	0.11216028538750614
s1_r2	WRY133	rep1	WRY133 (Stage = nash_f234, Fibrosis = 3)	ZNF33B	4.702120161131051	0.0435706
s1_r2	WRY133	rep1	WRY133 (Stage = nash_f234, Fibrosis = 3)	ZNF354C	1.4238190651182114	0.015658188551821797
s1_r2	WRY133	rep1	WRY133 (Stage = nash_f234, Fibrosis = 3)	ZNF469	0.7732865214595012	0.029274
s1_r2	WRY133	rep1	WRY133 (Stage = nash_f234, Fibrosis = 3)	ZNF496	2.112406834587709	0.13530717281193835
s1_r2	WRY133	rep1	WRY133 (Stage = nash_f234, Fibrosis = 3)	ZNF652	11.38473690443768	0.0524209
s1_r2	WRY133	rep1	WRY133 (Stage = nash_f234, Fibrosis = 3)	ZNF662	1.317545887844123	0.0396561
s1_r2	WRY133	rep1	WRY133 (Stage = nash_f234, Fibrosis = 3)	ZNF684	2.178484728443983	0.0277422
s1_r2	WRY133	rep1	WRY133 (Stage = nash_f234, Fibrosis = 3)	ZNF740	4.058265938760805	0.2316390719459724
s1_r2	WRY133	rep1	WRY133 (Stage = nash_f234, Fibrosis = 3)	ZNF79	1.5981495949751798	0.0670579
s1_r2	WRY133	rep1	WRY133 (Stage = nash_f234, Fibrosis = 3)	ZNF8	1.5681093356110318	0.0279124
s2_r0	YMK964	rep1	YMK964 (Stage = nash_f0, Fibrosis = 0)	ACKR1	0.25491565087324836	0.015123203699471698
s2_r0	YMK964	rep1	YMK964 (Stage = nash_f0, Fibrosis = 0)	ACTA2	8.01933	0.0940999
s2_r0	YMK964	rep1	YMK964 (Stage = nash_f0, Fibrosis = 0)	ADIRF	42.94561341004483	0.27641855650701047
s2_r0	YMK964	rep1	YMK964 (Stage = nash_f0, Fibrosis = 0)	AEBP1	12.738719812346732	0.0757841
s2_r0	YMK964	rep1	YMK964 (Stage = nash_f0, Fibrosis = 0)	AKNA	5.615854462342284	0.5237669547917031
s2_r0	YMK964	rep1	YMK964 (Stage = nash_f0, Fibrosis = 0)	AKR1B10	7.019297133182618	0.0270537
s2_r0	YMK964	rep1	YMK964 (Stage = nash_f0, Fibrosis = 0)	ALKAL2	0.5406368184683394	0.00487303
s2_r0	YMK964	rep1	YMK964 (Stage = nash_f0, Fibrosis = 0)	ANPEP	205.4916146384925	5.816888249606797
s2_r0	YMK964	rep1	YMK964 (Stage = nash_f0, Fibrosis = 0)	ANXA13	5.553290904777306	0.089731
s2_r0	YMK964	rep1	YMK964 (Stage = nash_f0, Fibrosis = 0)	ANXA2	13.348854082293371	0.3036403231660595
s2_r0	YMK964	rep1	YMK964 (Stage = nash_f0, Fibrosis = 0)	AQP1	16.107275295748103	0.4252980951484763
s2_r0	YMK964	rep1	YMK964 (Stage = nash_f0, Fibrosis = 0)	AR	65.2845	1.6370027826694808
s2_r0	YMK964	rep1	YMK964 (Stage = nash_f0, Fibrosis = 0)	AREG	0.0891683	0.013947
s2_r0	YMK964	rep1	YMK964 (Stage = nash_f0, Fibrosis = 0)	ATF3	1.522128655560794	0.020164271599295597
s2_r0	YMK964	rep1	YMK964 (Stage = nash_f0, Fibrosis = 0)	ATG7	3.9920116776341983	0.049402465418274207
s2_r0	YMK964	rep1	YMK964 (Stage = nash_f0, Fibrosis = 0)	B3GNT3	0.37013360831019665	0.0162995
s2_r0	YMK964	rep1	YMK964 (Stage = nash_f0, Fibrosis = 0)	BACH1	13.216629519890553	0.18937611743671778
s2_r0	YMK964	rep1	YMK964 (Stage = nash_f0, Fibrosis = 0)	BACH2	3.089256039810215	0.29523854333301963
s2_r0	YMK964	rep1	YMK964 (Stage = nash_f0, Fibrosis = 0)	BATF	0.8316040054046836	0.0238611
s2_r0	YMK964	rep1	YMK964 (Stage = nash_f0, Fibrosis = 0)	BCL11A	0.0477814	0.0312546
s2_r0	YMK964	rep1	YMK964 (Stage = nash_f0, Fibrosis = 0)	BCL11B	0.6094872123775157	0.0682225
s2_r0	YMK964	rep1	YMK964 (Stage = nash_f0, Fibrosis = 0)	BCL6B	3.515739908177134	0.037471938055357645
s2_r0	YMK964	rep1	YMK964 (Stage = nash_f0, Fibrosis = 0)	BDNF	0.018916573669452468	0.00974606
s2_r0	YMK964	rep1	YMK964 (Stage = nash_f0, Fibrosis = 0)	BHMT	269.4012491826504	1.7117786231835352
s2_r0	YMK964	rep1	YMK964 (Stage = nash_f0, Fibrosis = 0)	BICC1	1.235292390873945	0.030246407398943395
s2_r0	YMK964	rep1	YMK964 (Stage = nash_f0, Fibrosis = 0)	BIRC5	0.652436	0.0320948
s2_r0	YMK964	rep1	YMK964 (Stage = nash_f0, Fibrosis = 0)	C7	54.465294196500466	0.514693
s2_r0	YMK964	rep1	YMK964 (Stage = nash_f0, Fibrosis = 0)	CBFB	5.240321937566657	0.29574265012300205
s2_r0	YMK964	rep1	YMK964 (Stage = nash_f0, Fibrosis = 0)	CCDC80	1.8034350174012315	0.1332522281520117
s2_r0	YMK964	rep1	YMK964 (Stage = nash_f0, Fibrosis = 0)	CCL19	2.0835149834633673	0.028734087028996224
s2_r0	YMK964	rep1	YMK964 (Stage = nash_f0, Fibrosis = 0)	CCL2	0.8601040293814491	0.013610883329524526
s2_r0	YMK964	rep1	YMK964 (Stage = nash_f0, Fibrosis = 0)	CCL21	8.890183324204536	0.0742717
s2_r0	YMK964	rep1	YMK964 (Stage = nash_f0, Fibrosis = 0)	CCN1	2.1176031793376424	0.0588125
s2_r0	YMK964	rep1	YMK964 (Stage = nash_f0, Fibrosis = 0)	CCN2	8.746447591168309	0.11224777856941215
s2_r0	YMK964	rep1	YMK964 (Stage = nash_f0, Fibrosis = 0)	CD163	76.39754244475682	0.2550780357310893
s2_r0	YMK964	rep1	YMK964 (Stage = nash_f0, Fibrosis = 0)	CD19	0.10797513289200746	0.00739357
s2_r0	YMK964	rep1	YMK964 (Stage = nash_f0, Fibrosis = 0)	CD24	14.203194063480563	0.0688946
s2_r0	YMK964	rep1	YMK964 (Stage = nash_f0, Fibrosis = 0)	CD276	21.89626183605387	0.8763056365860543
s2_r0	YMK964	rep1	YMK964 (Stage = nash_f0, Fibrosis = 0)	CD3D	1.2082986884233684	0.022684805549207543
s2_r0	YMK964	rep1	YMK964 (Stage = nash_f0, Fibrosis = 0)	CD3E	1.9219877382296011	0.0599887
s2_r0	YMK964	rep1	YMK964 (Stage = nash_f0, Fibrosis = 0)	CD68	94.92446860964274	0.00739357
s2_r0	YMK964	rep1	YMK964 (Stage = nash_f0, Fibrosis = 0)	CD79A	0.45460189018005537	0.0157953
s2_r0	YMK964	rep1	YMK964 (Stage = nash_f0, Fibrosis = 0)	CD8A	1.6048896059518136	0.0524271
s2_r0	YMK964	rep1	YMK964 (Stage = nash_f0, Fibrosis = 0)	CD9	5.062102364711871	0.0695667
s2_r0	YMK964	rep1	YMK964 (Stage = nash_f0, Fibrosis = 0)	CEBPA	78.89258504517082	1.3819247469383913
s2_r0	YMK964	rep1	YMK964 (Stage = nash_f0, Fibrosis = 0)	CFTR	0.9611555016977924	0.014283025716167713
s2_r0	YMK964	rep1	YMK964 (Stage = nash_f0, Fibrosis = 0)	CHST4	3.1451550136966007	0.0783046
s2_r0	YMK964	rep1	YMK964 (Stage = nash_f0, Fibrosis = 0)	CHST9	3.6840980280043274	0.023693019129172325
s2_r0	YMK964	rep1	YMK964 (Stage = nash_f0, Fibrosis = 0)	CLDN10	0.4902102931416161	0.022180698759225154
s2_r0	YMK964	rep1	YMK964 (Stage = nash_f0, Fibrosis = 0)	CLDN23	8.021152696227553	0.11392813453602012
s2_r0	YMK964	rep1	YMK964 (Stage = nash_f0, Fibrosis = 0)	CLEC14A	9.462623012071667	0.21491752812915887
s2_r0	YMK964	rep1	YMK964 (Stage = nash_f0, Fibrosis = 0)	CLEC1B	14.229180728035555	0.21172485179260375
s2_r0	YMK964	rep1	YMK964 (Stage = nash_f0, Fibrosis = 0)	COL1A1	22.47633415050629	0.8994945489252443
s2_r0	YMK964	rep1	YMK964 (Stage = nash_f0, Fibrosis = 0)	COL1A2	13.999214074489025	0.7590167901168183
s2_r0	YMK964	rep1	YMK964 (Stage = nash_f0, Fibrosis = 0)	CPXM2	1.3568044911594512	0.0586444
s2_r0	YMK964	rep1	YMK964 (Stage = nash_f0, Fibrosis = 0)	CREB3L1	0.24262868539491608	0.014283025716167713
s2_r0	YMK964	rep1	YMK964 (Stage = nash_f0, Fibrosis = 0)	CREB3L2	18.439632011305317	0.36329295998064226
s2_r0	YMK964	rep1	YMK964 (Stage = nash_f0, Fibrosis = 0)	CUX1	7.124972993765856	0.27020123943056096
s2_r0	YMK964	rep1	YMK964 (Stage = nash_f0, Fibrosis = 0)	CXCL6	1.36366	0.0144511
s2_r0	YMK964	rep1	YMK964 (Stage = nash_f0, Fibrosis = 0)	CXCL8	0.152583	0.010586242589630188
s2_r0	YMK964	rep1	YMK964 (Stage = nash_f0, Fibrosis = 0)	DBH	31.920374756252187	1.0322426702872736
s2_r0	YMK964	rep1	YMK964 (Stage = nash_f0, Fibrosis = 0)	DCDC2	0.829018	0.020164271599295597
s2_r0	YMK964	rep1	YMK964 (Stage = nash_f0, Fibrosis = 0)	DCN	26.491984539976883	0.8364812001774456
s2_r0	YMK964	rep1	YMK964 (Stage = nash_f0, Fibrosis = 0)	DKK3	0.8774898322834322	0.0490664
s2_r0	YMK964	rep1	YMK964 (Stage = nash_f0, Fibrosis = 0)	DNMT1	5.886364232276631	0.014787132506150104
s2_r0	YMK964	rep1	YMK964 (Stage = nash_f0, Fibrosis = 0)	DPT	5.280794283011548	0.0764562
s2_r0	YMK964	rep1	YMK964 (Stage = nash_f0, Fibrosis = 0)	DTNA	0.48673419095026177	0.0109223
s2_r0	YMK964	rep1	YMK964 (Stage = nash_f0, Fibrosis = 0)	E2F1	2.4493095201004818	0.0724233
s2_r0	YMK964	rep1	YMK964 (Stage = nash_f0, Fibrosis = 0)	E2F3	3.3853012763366954	0.0514189
s2_r0	YMK964	rep1	YMK964 (Stage = nash_f0, Fibrosis = 0)	EDA2R	0.22944715739551583	0.014283025716167713
s2_r0	YMK964	rep1	YMK964 (Stage = nash_f0, Fibrosis = 0)	EEF1A2	0.14321245880122055	0.013947
s2_r0	YMK964	rep1	YMK964 (Stage = nash_f0, Fibrosis = 0)	EFEMP1	2.9194164906419497	0.0109223
s2_r0	YMK964	rep1	YMK964 (Stage = nash_f0, Fibrosis = 0)	EFHD1	12.442933220867959	0.24432375754479832
s2_r0	YMK964	rep1	YMK964 (Stage = nash_f0, Fibrosis = 0)	EGR1	97.25947005419886	3.695942948554222
s2_r0	YMK964	rep1	YMK964 (Stage = nash_f0, Fibrosis = 0)	EHF	0.6342615877404649	0.016971595262740457
s2_r0	YMK964	rep1	YMK964 (Stage = nash_f0, Fibrosis = 0)	ELF1	15.715110762458444	0.20987646022933495
s2_r0	YMK964	rep1	YMK964 (Stage = nash_f0, Fibrosis = 0)	ELF2	4.69613	0.22701609108873622
s2_r0	YMK964	rep1	YMK964 (Stage = nash_f0, Fibrosis = 0)	ELF3	3.1581148665797563	0.0722553
s2_r0	YMK964	rep1	YMK964 (Stage = nash_f0, Fibrosis = 0)	ELF4	2.996585129241115	0.1040140343330331
s2_r0	YMK964	rep1	YMK964 (Stage = nash_f0, Fibrosis = 0)	ELF5	0.16289973320155995	0.00924196
s2_r0	YMK964	rep1	YMK964 (Stage = nash_f0, Fibrosis = 0)	ELK1	16.732650229038633	0.4256341663417979
s2_r0	YMK964	rep1	YMK964 (Stage = nash_f0, Fibrosis = 0)	ELK3	10.267495819475032	0.0428491
s2_r0	YMK964	rep1	YMK964 (Stage = nash_f0, Fibrosis = 0)	ELK4	17.93299596769531	0.0865383
s2_r0	YMK964	rep1	YMK964 (Stage = nash_f0, Fibrosis = 0)	EOMES	1.2681762052469363	0.021508556372581967
s2_r0	YMK964	rep1	YMK964 (Stage = nash_f0, Fibrosis = 0)	EPCAM	0.7168622955482066	0.00856982
s2_r0	YMK964	rep1	YMK964 (Stage = nash_f0, Fibrosis = 0)	EPHA2	4.973583373183547	0.1735807713506029
s2_r0	YMK964	rep1	YMK964 (Stage = nash_f0, Fibrosis = 0)	EPHA3	3.2167954217919603	0.0495705
s2_r0	YMK964	rep1	YMK964 (Stage = nash_f0, Fibrosis = 0)	ERF	10.274031524289626	0.30162389600612993
s2_r0	YMK964	rep1	YMK964 (Stage = nash_f0, Fibrosis = 0)	ERG	2.9963882631595515	0.0747758
s2_r0	YMK964	rep1	YMK964 (Stage = nash_f0, Fibrosis = 0)	ETS1	22.642773528163893	0.2339055505518289
s2_r0	YMK964	rep1	YMK964 (Stage = nash_f0, Fibrosis = 0)	ETS2	80.26260019086368	2.6889056177660677
s2_r0	YMK964	rep1	YMK964 (Stage = nash_f0, Fibrosis = 0)	ETV1	1.64459	0.0581403
s2_r0	YMK964	rep1	YMK964 (Stage = nash_f0, Fibrosis = 0)	ETV2	0.4308970452028624	0.00974606
s2_r0	YMK964	rep1	YMK964 (Stage = nash_f0, Fibrosis = 0)	ETV3	4.376929056271537	0.26163142400086037
s2_r0	YMK964	rep1	YMK964 (Stage = nash_f0, Fibrosis = 0)	ETV3L	0.0464807	0.00638535
s2_r0	YMK964	rep1	YMK964 (Stage = nash_f0, Fibrosis = 0)	ETV4	0.11107769005334252	0.0228528
s2_r0	YMK964	rep1	YMK964 (Stage = nash_f0, Fibrosis = 0)	ETV5	6.471512875702743	0.13258008576536853
s2_r0	YMK964	rep1	YMK964 (Stage = nash_f0, Fibrosis = 0)	ETV6	11.272232510688756	0.6583634677170012
s2_r0	YMK964	rep1	YMK964 (Stage = nash_f0, Fibrosis = 0)	EVC	7.965614535042058	0.5425869416177123
s2_r0	YMK964	rep1	YMK964 (Stage = nash_f0, Fibrosis = 0)	FADS1	13.885593644457884	0.16114613719770396
s2_r0	YMK964	rep1	YMK964 (Stage = nash_f0, Fibrosis = 0)	FADS3	4.229900955934337	0.20500342792617188
s2_r0	YMK964	rep1	YMK964 (Stage = nash_f0, Fibrosis = 0)	FAM83F	0.44668460614302913	0.034615332912124104
s2_r0	YMK964	rep1	YMK964 (Stage = nash_f0, Fibrosis = 0)	FBLN1	2.9343150184527205	0.025541410692441088
s2_r0	YMK964	rep1	YMK964 (Stage = nash_f0, Fibrosis = 0)	FBLN5	5.903089318402011	0.18080630200701717
s2_r0	YMK964	rep1	YMK964 (Stage = nash_f0, Fibrosis = 0)	FCGR3A	61.016949579153795	0.10350992754305072
s2_r0	YMK964	rep1	YMK964 (Stage = nash_f0, Fibrosis = 0)	FCGR3B	2.2988377920022485	0.00688946
s2_r0	YMK964	rep1	YMK964 (Stage = nash_f0, Fibrosis = 0)	FCN2	153.1467635818285	2.180597937867158
s2_r0	YMK964	rep1	YMK964 (Stage = nash_f0, Fibrosis = 0)	FCRL5	0.13366858726311992	0.030414442995604193
s2_r0	YMK964	rep1	YMK964 (Stage = nash_f0, Fibrosis = 0)	FEV	0	0.00907392
s2_r0	YMK964	rep1	YMK964 (Stage = nash_f0, Fibrosis = 0)	FHL2	1.428935021586832	0.0657019
s2_r0	YMK964	rep1	YMK964 (Stage = nash_f0, Fibrosis = 0)	FLI1	3.1681136300778245	0.0962844
s2_r0	YMK964	rep1	YMK964 (Stage = nash_f0, Fibrosis = 0)	FMO2	1.3733963282896624	0.010586242589630188
s2_r0	YMK964	rep1	YMK964 (Stage = nash_f0, Fibrosis = 0)	FOS	37.95925783003462	2.8060264286386425
s2_r0	YMK964	rep1	YMK964 (Stage = nash_f0, Fibrosis = 0)	FOSB	0.0527334	0.0250373
s2_r0	YMK964	rep1	YMK964 (Stage = nash_f0, Fibrosis = 0)	FOSL1	0.0517274	0.018483915632687628
s2_r0	YMK964	rep1	YMK964 (Stage = nash_f0, Fibrosis = 0)	FOSL2	18.348917984861774	1.2661482208391024
s2_r0	YMK964	rep1	YMK964 (Stage = nash_f0, Fibrosis = 0)	FOXA1	17.674311048345945	0.2779308768769576
s2_r0	YMK964	rep1	YMK964 (Stage = nash_f0, Fibrosis = 0)	FOXM1	0.9513889745695843	0.019156058019330815
s2_r0	YMK964	rep1	YMK964 (Stage = nash_f0, Fibrosis = 0)	FOXP3	0.4558352434668807	0.019156058019330815
s2_r0	YMK964	rep1	YMK964 (Stage = nash_f0, Fibrosis = 0)	FOXP4	9.040042102044028	0.5961902969525065
s2_r0	YMK964	rep1	YMK964 (Stage = nash_f0, Fibrosis = 0)	FUT4	2.2956521899898332	0.0522591
s2_r0	YMK964	rep1	YMK964 (Stage = nash_f0, Fibrosis = 0)	FXYD2	0.48735138440843306	0.0361277
s2_r0	YMK964	rep1	YMK964 (Stage = nash_f0, Fibrosis = 0)	GABBR1	2.5301475755190426	0.15627310489454085
s2_r0	YMK964	rep1	YMK964 (Stage = nash_f0, Fibrosis = 0)	GABPA	12.288839014891348	0.13728508247187082
s2_r0	YMK964	rep1	YMK964 (Stage = nash_f0, Fibrosis = 0)	GABRB3	0.5605904674288049	0.018651951229348426
s2_r0	YMK964	rep1	YMK964 (Stage = nash_f0, Fibrosis = 0)	GABRP	0.33796847482146625	0.014283025716167713
s2_r0	YMK964	rep1	YMK964 (Stage = nash_f0, Fibrosis = 0)	GATA6	8.335647834298143	0.1554329269112369
s2_r0	YMK964	rep1	YMK964 (Stage = nash_f0, Fibrosis = 0)	GATAD2A	15.328413883492304	0.11846509564586163
s2_r0	YMK964	rep1	YMK964 (Stage = nash_f0, Fibrosis = 0)	GEM	0.5160624176288694	0.0183159
s2_r0	YMK964	rep1	YMK964 (Stage = nash_f0, Fibrosis = 0)	GFAP	0.0478095	0.0114264
s2_r0	YMK964	rep1	YMK964 (Stage = nash_f0, Fibrosis = 0)	GLIS2	1.5616649562783158	0.043017112745163934
s2_r0	YMK964	rep1	YMK964 (Stage = nash_f0, Fibrosis = 0)	GLIS3	2.4223100567659785	0.4829343048031295
s2_r0	YMK964	rep1	YMK964 (Stage = nash_f0, Fibrosis = 0)	GLS	4.641095785365483	0.0194921
s2_r0	YMK964	rep1	YMK964 (Stage = nash_f0, Fibrosis = 0)	GNLY	1.3276942266720917	0.066206
s2_r0	YMK964	rep1	YMK964 (Stage = nash_f0, Fibrosis = 0)	GOLM1	20.82820672368863	0.5375458737178884
s2_r0	YMK964	rep1	YMK964 (Stage = nash_f0, Fibrosis = 0)	GPC3	0.47712001327114745	0.0159634
s2_r0	YMK964	rep1	YMK964 (Stage = nash_f0, Fibrosis = 0)	GSN	8.21681	0.6518100794472301
s2_r0	YMK964	rep1	YMK964 (Stage = nash_f0, Fibrosis = 0)	GZMK	2.273610392408856	0.029742300608961006
s2_r0	YMK964	rep1	YMK964 (Stage = nash_f0, Fibrosis = 0)	HAND2	4.147252591102286	0.1445106131282851
s2_r0	YMK964	rep1	YMK964 (Stage = nash_f0, Fibrosis = 0)	HIC1	2.8092231775229823	0.0690626
s2_r0	YMK964	rep1	YMK964 (Stage = nash_f0, Fibrosis = 0)	HIF1A	28.39127616799203	0.17761362567046202
s2_r0	YMK964	rep1	YMK964 (Stage = nash_f0, Fibrosis = 0)	HKDC1	1.7335339829690044	0.0734316
s2_r0	YMK964	rep1	YMK964 (Stage = nash_f0, Fibrosis = 0)	HNF4A	83.03351225491863	3.242246837570071
s2_r0	YMK964	rep1	YMK964 (Stage = nash_f0, Fibrosis = 0)	HNF4G	6.826765479483578	0.0356235
s2_r0	YMK964	rep1	YMK964 (Stage = nash_f0, Fibrosis = 0)	HOXB4	1.1213880934518576	0.037808
s2_r0	YMK964	rep1	YMK964 (Stage = nash_f0, Fibrosis = 0)	HSCB	10.640377538719667	0.12014545161246959
s2_r0	YMK964	rep1	YMK964 (Stage = nash_f0, Fibrosis = 0)	HSD17B13	293.9338708435738	0.9942666254419336
s2_r0	YMK964	rep1	YMK964 (Stage = nash_f0, Fibrosis = 0)	IGHG1	NA	0.13610883329524526
s2_r0	YMK964	rep1	YMK964 (Stage = nash_f0, Fibrosis = 0)	IGLL5	22.707517193321678	0.022684805549207543
s2_r0	YMK964	rep1	YMK964 (Stage = nash_f0, Fibrosis = 0)	IL32	167.01448198124586	4.256509699014639
s2_r0	YMK964	rep1	YMK964 (Stage = nash_f0, Fibrosis = 0)	IRF1	5.255076697900415	0.4814219844331823
s2_r0	YMK964	rep1	YMK964 (Stage = nash_f0, Fibrosis = 0)	IRF2	15.762188796943413	0.0999812
s2_r0	YMK964	rep1	YMK964 (Stage = nash_f0, Fibrosis = 0)	IRF8	6.60389	0.3001115756361828
s2_r0	YMK964	rep1	YMK964 (Stage = nash_f0, Fibrosis = 0)	IRF9	15.79478450806448	0.0784726
s2_r0	YMK964	rep1	YMK964 (Stage = nash_f0, Fibrosis = 0)	ITGAM	3.599436857979097	0.1290513382354918
s2_r0	YMK964	rep1	YMK964 (Stage = nash_f0, Fibrosis = 0)	ITGB2	16.01128647713011	0.8047224724085551
s2_r0	YMK964	rep1	YMK964 (Stage = nash_f0, Fibrosis = 0)	ITGBL1	1.1063255196577448	0.0337752
s2_r0	YMK964	rep1	YMK964 (Stage = nash_f0, Fibrosis = 0)	JDP2	3.629751687374296	0.4449582599577895
s2_r0	YMK964	rep1	YMK964 (Stage = nash_f0, Fibrosis = 0)	JUN	24.125165400114113	1.1794418529621316
s2_r0	YMK964	rep1	YMK964 (Stage = nash_f0, Fibrosis = 0)	JUNB	67.8822	1.11794
s2_r0	YMK964	rep1	YMK964 (Stage = nash_f0, Fibrosis = 0)	JUND	47.889723525405735	0.4802457352565567
s2_r0	YMK964	rep1	YMK964 (Stage = nash_f0, Fibrosis = 0)	KCTD12	16.454276955728435	0.6827286292328167
s2_r0	YMK964	rep1	YMK964 (Stage = nash_f0, Fibrosis = 0)	KDELR3	26.78776689521523	0.0294062
s2_r0	YMK964	rep1	YMK964 (Stage = nash_f0, Fibrosis = 0)	KLF2	16.880932867639636	0.11073545819946498
s2_r0	YMK964	rep1	YMK964 (Stage = nash_f0, Fibrosis = 0)	KLF4	4.384698542355173	0.2139093145491941
s2_r0	YMK964	rep1	YMK964 (Stage = nash_f0, Fibrosis = 0)	KRT19	8.733043539419658	0.0830096
s2_r0	YMK964	rep1	YMK964 (Stage = nash_f0, Fibrosis = 0)	KRT7	2.514073661875618	0.0693987
s2_r0	YMK964	rep1	YMK964 (Stage = nash_f0, Fibrosis = 0)	KRT8	101.86867700406606	1.9808036134374707
s2_r0	YMK964	rep1	YMK964 (Stage = nash_f0, Fibrosis = 0)	LAMC3	2.9844286431381244	0.0722553
s2_r0	YMK964	rep1	YMK964 (Stage = nash_f0, Fibrosis = 0)	LDHA	224.5102486749779	3.542022342012932
s2_r0	YMK964	rep1	YMK964 (Stage = nash_f0, Fibrosis = 0)	LILRA4	0.2012106461771353	0.0162995
s2_r0	YMK964	rep1	YMK964 (Stage = nash_f0, Fibrosis = 0)	LRAT	2.8369588466394253	0.046377824678379864
s2_r0	YMK964	rep1	YMK964 (Stage = nash_f0, Fibrosis = 0)	LTBP2	1.7795082157126039	0.0863703
s2_r0	YMK964	rep1	YMK964 (Stage = nash_f0, Fibrosis = 0)	LUM	11.292153396301682	0.0149552
s2_r0	YMK964	rep1	YMK964 (Stage = nash_f0, Fibrosis = 0)	MAF	33.03578101075966	0.20701985508610143
s2_r0	YMK964	rep1	YMK964 (Stage = nash_f0, Fibrosis = 0)	MAFG	6.490539547191299	0.12317009235236391
s2_r0	YMK964	rep1	YMK964 (Stage = nash_f0, Fibrosis = 0)	MARCO	144.1019815644202	4.52654
s2_r0	YMK964	rep1	YMK964 (Stage = nash_f0, Fibrosis = 0)	MASP1	39.05752871420493	0.8200137117046875
s2_r0	YMK964	rep1	YMK964 (Stage = nash_f0, Fibrosis = 0)	MEF2D	7.30035	0.4614257484305475
s2_r0	YMK964	rep1	YMK964 (Stage = nash_f0, Fibrosis = 0)	MFAP4	15.693723962125306	0.31120192501579536
s2_r0	YMK964	rep1	YMK964 (Stage = nash_f0, Fibrosis = 0)	MGP	2.1807461200786875	0.018819986826009223
s2_r0	YMK964	rep1	YMK964 (Stage = nash_f0, Fibrosis = 0)	MSC	1.0624793956888874	0.018988022422670017
s2_r0	YMK964	rep1	YMK964 (Stage = nash_f0, Fibrosis = 0)	MSL2	9.66444	0.2631437443708075
s2_r0	YMK964	rep1	YMK964 (Stage = nash_f0, Fibrosis = 0)	MSLN	5.506564891661017	0.0846899
s2_r0	YMK964	rep1	YMK964 (Stage = nash_f0, Fibrosis = 0)	MUC6	1.174136797065541	0.19038433101668256
s2_r0	YMK964	rep1	YMK964 (Stage = nash_f0, Fibrosis = 0)	MXI1	9.995185117873694	0.15022382341475218
s2_r0	YMK964	rep1	YMK964 (Stage = nash_f0, Fibrosis = 0)	MYC	12.531239659485063	0.9109209694981786
s2_r0	YMK964	rep1	YMK964 (Stage = nash_f0, Fibrosis = 0)	NFAT5	7.052452982088535	0.5089798222855529
s2_r0	YMK964	rep1	YMK964 (Stage = nash_f0, Fibrosis = 0)	NFE2	0.26849846841872016	0.0199962
s2_r0	YMK964	rep1	YMK964 (Stage = nash_f0, Fibrosis = 0)	NFE2L1	73.42559871290113	2.7946000080657085
s2_r0	YMK964	rep1	YMK964 (Stage = nash_f0, Fibrosis = 0)	NFE2L2	19.669067031133263	0.41672827971877563
s2_r0	YMK964	rep1	YMK964 (Stage = nash_f0, Fibrosis = 0)	NFIA	6.718230311650009	0.0974606
s2_r0	YMK964	rep1	YMK964 (Stage = nash_f0, Fibrosis = 0)	NFIL3	27.70352925468324	0.44647058032773657
s2_r0	YMK964	rep1	YMK964 (Stage = nash_f0, Fibrosis = 0)	NFKB2	7.863219191987443	0.19122450899998655
s2_r0	YMK964	rep1	YMK964 (Stage = nash_f0, Fibrosis = 0)	NFYA	7.683772248835585	0.11241581416607295
s2_r0	YMK964	rep1	YMK964 (Stage = nash_f0, Fibrosis = 0)	NFYB	4.742001590524839	0.0480582
s2_r0	YMK964	rep1	YMK964 (Stage = nash_f0, Fibrosis = 0)	NKG7	9.829840382696261	0.0680544
s2_r0	YMK964	rep1	YMK964 (Stage = nash_f0, Fibrosis = 0)	NPNT	1.3403955682994078	0.0149552
s2_r0	YMK964	rep1	YMK964 (Stage = nash_f0, Fibrosis = 0)	NR3C1	18.779257639650197	0.0157953
s2_r0	YMK964	rep1	YMK964 (Stage = nash_f0, Fibrosis = 0)	NR3C2	5.820818969720547	0.39286722499294247
s2_r0	YMK964	rep1	YMK964 (Stage = nash_f0, Fibrosis = 0)	NTRK1	0.0224081	0.00907392
s2_r0	YMK964	rep1	YMK964 (Stage = nash_f0, Fibrosis = 0)	NTRK2	0.24207045949938244	0.011090349379612577
s2_r0	YMK964	rep1	YMK964 (Stage = nash_f0, Fibrosis = 0)	NTRK3	0.0620322	0.00688946
s2_r0	YMK964	rep1	YMK964 (Stage = nash_f0, Fibrosis = 0)	NUTF2	10.464123547522854	0.26045517482423475
s2_r0	YMK964	rep1	YMK964 (Stage = nash_f0, Fibrosis = 0)	NYNRIN	5.310902055675439	0.2283603758620226
s2_r0	YMK964	rep1	YMK964 (Stage = nash_f0, Fibrosis = 0)	OSGIN1	33.877071669523005	2.5897646157361973
s2_r0	YMK964	rep1	YMK964 (Stage = nash_f0, Fibrosis = 0)	PBX2	12.422792826930936	0.3505222546344217
s2_r0	YMK964	rep1	YMK964 (Stage = nash_f0, Fibrosis = 0)	PBX3	7.206929122210753	0.0759521
s2_r0	YMK964	rep1	YMK964 (Stage = nash_f0, Fibrosis = 0)	PCCB	37.20457114128634	1.7826896449743914
s2_r0	YMK964	rep1	YMK964 (Stage = nash_f0, Fibrosis = 0)	PCK1	607.4344937902413	0.5661119251502238
s2_r0	YMK964	rep1	YMK964 (Stage = nash_f0, Fibrosis = 0)	PDGFRA	10.492486648989427	0.15240828617134253
s2_r0	YMK964	rep1	YMK964 (Stage = nash_f0, Fibrosis = 0)	PDZK1IP1	0.5119380426628045	0.0119305
s2_r0	YMK964	rep1	YMK964 (Stage = nash_f0, Fibrosis = 0)	PGR	0.4019176456904425	0.0109223
s2_r0	YMK964	rep1	YMK964 (Stage = nash_f0, Fibrosis = 0)	PHF19	1.4580736629111177	0.0356235
s2_r0	YMK964	rep1	YMK964 (Stage = nash_f0, Fibrosis = 0)	PLVAP	5.9969247664256375	0.13291615695869013
s2_r0	YMK964	rep1	YMK964 (Stage = nash_f0, Fibrosis = 0)	PNPLA3	36.87487743880035	2.0806167578539836
s2_r0	YMK964	rep1	YMK964 (Stage = nash_f0, Fibrosis = 0)	PODN	3.994022201416762	0.22499966392880666
s2_r0	YMK964	rep1	YMK964 (Stage = nash_f0, Fibrosis = 0)	POU2F1	3.3305724854034673	0.10031725120649558
s2_r0	YMK964	rep1	YMK964 (Stage = nash_f0, Fibrosis = 0)	PPARD	5.108238853790197	0.45352807538749007
s2_r0	YMK964	rep1	YMK964 (Stage = nash_f0, Fibrosis = 0)	PTGDS	6.064603297434418	0.1935770073532377
s2_r0	YMK964	rep1	YMK964 (Stage = nash_f0, Fibrosis = 0)	RARG	1.6087389216607502	0.023020876742529138
s2_r0	YMK964	rep1	YMK964 (Stage = nash_f0, Fibrosis = 0)	RASEF	1.1312361604977206	0.0371359
s2_r0	YMK964	rep1	YMK964 (Stage = nash_f0, Fibrosis = 0)	RBAK	4.863644360769427	0.044193361921789506
s2_r0	YMK964	rep1	YMK964 (Stage = nash_f0, Fibrosis = 0)	RBP1	8.41117	0.2633117799674683
s2_r0	YMK964	rep1	YMK964 (Stage = nash_f0, Fibrosis = 0)	REL	2.799054972909884	0.0351194
s2_r0	YMK964	rep1	YMK964 (Stage = nash_f0, Fibrosis = 0)	RELA	14.040644016398199	0.999812
s2_r0	YMK964	rep1	YMK964 (Stage = nash_f0, Fibrosis = 0)	RELN	47.16317317506514	0.0351194
s2_r0	YMK964	rep1	YMK964 (Stage = nash_f0, Fibrosis = 0)	RERGL	0.34657996174245387	0.0075616
s2_r0	YMK964	rep1	YMK964 (Stage = nash_f0, Fibrosis = 0)	REST	12.905780847029005	0.1497197166247698
s2_r0	YMK964	rep1	YMK964 (Stage = nash_f0, Fibrosis = 0)	RFX5	7.508015313432335	0.0268857
s2_r0	YMK964	rep1	YMK964 (Stage = nash_f0, Fibrosis = 0)	RGS2	2.489323250553378	0.0356235
s2_r0	YMK964	rep1	YMK964 (Stage = nash_f0, Fibrosis = 0)	RGS5	20.714761915594398	0.037808
s2_r0	YMK964	rep1	YMK964 (Stage = nash_f0, Fibrosis = 0)	RUNX1	2.1983138042334622	0.0366318
s2_r0	YMK964	rep1	YMK964 (Stage = nash_f0, Fibrosis = 0)	RUNX2	0.2740501663928978	0.0312546
s2_r0	YMK964	rep1	YMK964 (Stage = nash_f0, Fibrosis = 0)	RUNX3	1.812779060642821	0.0937639
s2_r0	YMK964	rep1	YMK964 (Stage = nash_f0, Fibrosis = 0)	S100A6	7.790667157995924	0.10350992754305072
s2_r0	YMK964	rep1	YMK964 (Stage = nash_f0, Fibrosis = 0)	SHROOM3	11.718577323240698	0.24634018470472782
s2_r0	YMK964	rep1	YMK964 (Stage = nash_f0, Fibrosis = 0)	SIX5	7.4869390443661255	0.21105270940596058
s2_r0	YMK964	rep1	YMK964 (Stage = nash_f0, Fibrosis = 0)	SLC5A1	0.5715180523514364	0.0248693
s2_r0	YMK964	rep1	YMK964 (Stage = nash_f0, Fibrosis = 0)	SLIT2	0.7232294796257999	0.10199760717310355
s2_r0	YMK964	rep1	YMK964 (Stage = nash_f0, Fibrosis = 0)	SMOC2	1.3254268917056093	0.0174757
s2_r0	YMK964	rep1	YMK964 (Stage = nash_f0, Fibrosis = 0)	SNAI1	1.4884736208174445	0.0299103
s2_r0	YMK964	rep1	YMK964 (Stage = nash_f0, Fibrosis = 0)	SOX4	2.1450438805459227	0.0700708
s2_r0	YMK964	rep1	YMK964 (Stage = nash_f0, Fibrosis = 0)	SOX7	2.185967480458781	0.010082135799647798
s2_r0	YMK964	rep1	YMK964 (Stage = nash_f0, Fibrosis = 0)	SOX9	1.8995492979597222	0.052763177351490144
s2_r0	YMK964	rep1	YMK964 (Stage = nash_f0, Fibrosis = 0)	SP1	20.776590299541226	1.1698638239524661
s2_r0	YMK964	rep1	YMK964 (Stage = nash_f0, Fibrosis = 0)	SPARCL1	3.7196610347439325	0.056796031671349265
s2_r0	YMK964	rep1	YMK964 (Stage = nash_f0, Fibrosis = 0)	SPI1	13.96443593995888	0.417232
s2_r0	YMK964	rep1	YMK964 (Stage = nash_f0, Fibrosis = 0)	SPIB	0.1025788978525657	0.00672142
s2_r0	YMK964	rep1	YMK964 (Stage = nash_f0, Fibrosis = 0)	SPIC	6.977837511660313	0.0416728
s2_r0	YMK964	rep1	YMK964 (Stage = nash_f0, Fibrosis = 0)	SPINT1	1.1574251399332973	0.00924196
s2_r0	YMK964	rep1	YMK964 (Stage = nash_f0, Fibrosis = 0)	SPP1	9.041812507061856	0.14703114707819703
s2_r0	YMK964	rep1	YMK964 (Stage = nash_f0, Fibrosis = 0)	SPSB1	27.601787192517737	0.20752396187608382
s2_r0	YMK964	rep1	YMK964 (Stage = nash_f0, Fibrosis = 0)	SRF	6.944094909110564	0.5580462165105056
s2_r0	YMK964	rep1	YMK964 (Stage = nash_f0, Fibrosis = 0)	STAT1	45.33636737669198	0.10703867507292746
s2_r0	YMK964	rep1	YMK964 (Stage = nash_f0, Fibrosis = 0)	STAT2	45.69835834945496	2.4691150573337457
s2_r0	YMK964	rep1	YMK964 (Stage = nash_f0, Fibrosis = 0)	STMN2	0.2272871976033281	0.014787132506150104
s2_r0	YMK964	rep1	YMK964 (Stage = nash_f0, Fibrosis = 0)	TBX2	4.1406208804124764	0.44529433115111106
s2_r0	YMK964	rep1	YMK964 (Stage = nash_f0, Fibrosis = 0)	TBX3	16.766400375430557	0.18265469357028594
s2_r0	YMK964	rep1	YMK964 (Stage = nash_f0, Fibrosis = 0)	TCF12	9.305248028901595	0.33203833900173413
s2_r0	YMK964	rep1	YMK964 (Stage = nash_f0, Fibrosis = 0)	TEAD1	9.623698600560491	0.16064203040772157
s2_r0	YMK964	rep1	YMK964 (Stage = nash_f0, Fibrosis = 0)	TEAD2	4.700324207813011	0.21054860261597816
s2_r0	YMK964	rep1	YMK964 (Stage = nash_f0, Fibrosis = 0)	TEAD3	5.3142605255185975	0.34497707994461546
s2_r0	YMK964	rep1	YMK964 (Stage = nash_f0, Fibrosis = 0)	TEAD4	1.7591166265975229	0.066038
s2_r0	YMK964	rep1	YMK964 (Stage = nash_f0, Fibrosis = 0)	THBS2	4.9017881290188186	0.0825055
s2_r0	YMK964	rep1	YMK964 (Stage = nash_f0, Fibrosis = 0)	THY1	1.017280652877239	0.0183159
s2_r0	YMK964	rep1	YMK964 (Stage = nash_f0, Fibrosis = 0)	TM4SF1	11.394759431995675	0.0967885
s2_r0	YMK964	rep1	YMK964 (Stage = nash_f0, Fibrosis = 0)	TOP2A	2.0214083240880867	0.0114264
s2_r0	YMK964	rep1	YMK964 (Stage = nash_f0, Fibrosis = 0)	TP53	9.319638459852937	0.27188159539716894
s2_r0	YMK964	rep1	YMK964 (Stage = nash_f0, Fibrosis = 0)	TREM2	1.2925461570305332	0.0344473
s2_r0	YMK964	rep1	YMK964 (Stage = nash_f0, Fibrosis = 0)	TSHZ3	0.9843472139154941	0.0878826
s2_r0	YMK964	rep1	YMK964 (Stage = nash_f0, Fibrosis = 0)	TTC9	1.389220692921509	0.0892269
s2_r0	YMK964	rep1	YMK964 (Stage = nash_f0, Fibrosis = 0)	TTN	0.12552327007597613	0.0413368
s2_r0	YMK964	rep1	YMK964 (Stage = nash_f0, Fibrosis = 0)	UBD	24.72992875887682	0.16702738308083184
s2_r0	YMK964	rep1	YMK964 (Stage = nash_f0, Fibrosis = 0)	UBE2C	0.6831148376433691	0.016971595262740457
s2_r0	YMK964	rep1	YMK964 (Stage = nash_f0, Fibrosis = 0)	UBP1	9.47717	0.37455134495691567
s2_r0	YMK964	rep1	YMK964 (Stage = nash_f0, Fibrosis = 0)	VCAN	1.2036601133888696	0.0366318
s2_r0	YMK964	rep1	YMK964 (Stage = nash_f0, Fibrosis = 0)	VSIG2	0.5733800422544474	0.013274812136202933
s2_r0	YMK964	rep1	YMK964 (Stage = nash_f0, Fibrosis = 0)	VTCN1	0.24184717575414946	0.00722553
s2_r0	YMK964	rep1	YMK964 (Stage = nash_f0, Fibrosis = 0)	VWF	3.177405464868853	0.0715832
s2_r0	YMK964	rep1	YMK964 (Stage = nash_f0, Fibrosis = 0)	WT1	0.20775350152758013	0.014283025716167713
s2_r0	YMK964	rep1	YMK964 (Stage = nash_f0, Fibrosis = 0)	YAP1	26.672099108180834	1.2787508905886622
s2_r0	YMK964	rep1	YMK964 (Stage = nash_f0, Fibrosis = 0)	ZBTB33	14.059041084665964	0.2236553791555203
s2_r0	YMK964	rep1	YMK964 (Stage = nash_f0, Fibrosis = 0)	ZFP57	0.20439406263596382	0.012602669749559746
s2_r0	YMK964	rep1	YMK964 (Stage = nash_f0, Fibrosis = 0)	ZNF14	0.6094418233162108	0.017139630859401254
s2_r0	YMK964	rep1	YMK964 (Stage = nash_f0, Fibrosis = 0)	ZNF219	3.6184228535480347	0.2572624984876796
s2_r0	YMK964	rep1	YMK964 (Stage = nash_f0, Fibrosis = 0)	ZNF22	41.459678487888844	0.15156810818803856
s2_r0	YMK964	rep1	YMK964 (Stage = nash_f0, Fibrosis = 0)	ZNF254	3.0173950580870903	0.0199962
s2_r0	YMK964	rep1	YMK964 (Stage = nash_f0, Fibrosis = 0)	ZNF319	3.8938753352622584	0.1337563349419941
s2_r0	YMK964	rep1	YMK964 (Stage = nash_f0, Fibrosis = 0)	ZNF33B	6.599127203692985	0.0821694
s2_r0	YMK964	rep1	YMK964 (Stage = nash_f0, Fibrosis = 0)	ZNF354C	1.4907274413870228	0.014283025716167713
s2_r0	YMK964	rep1	YMK964 (Stage = nash_f0, Fibrosis = 0)	ZNF469	0.8735427078381908	0.0443614
s2_r0	YMK964	rep1	YMK964 (Stage = nash_f0, Fibrosis = 0)	ZNF496	2.4376890889127867	0.13560472650526287
s2_r0	YMK964	rep1	YMK964 (Stage = nash_f0, Fibrosis = 0)	ZNF652	15.428065469593284	0.051082821384882175
s2_r0	YMK964	rep1	YMK964 (Stage = nash_f0, Fibrosis = 0)	ZNF662	1.5443571746701292	0.047218
s2_r0	YMK964	rep1	YMK964 (Stage = nash_f0, Fibrosis = 0)	ZNF684	4.18641	0.024197125919154714
s2_r0	YMK964	rep1	YMK964 (Stage = nash_f0, Fibrosis = 0)	ZNF740	4.958585170181674	0.16585113390420628
s2_r0	YMK964	rep1	YMK964 (Stage = nash_f0, Fibrosis = 0)	ZNF79	3.8797876161143745	0.0762882
s2_r0	YMK964	rep1	YMK964 (Stage = nash_f0, Fibrosis = 0)	ZNF8	2.40006	0.033607119332159326
s7_r1	WRY133	rep2	WRY133 (Stage = nash_f234, Fibrosis = 3)	ACKR1	0.0204314	0.014499836205553973
s7_r1	WRY133	rep2	WRY133 (Stage = nash_f234, Fibrosis = 3)	ACTA2	8.443773088008523	0.14746870452018968
s7_r1	WRY133	rep2	WRY133 (Stage = nash_f234, Fibrosis = 3)	ADIRF	14.844279438596397	0.1452131744437702
s7_r1	WRY133	rep2	WRY133 (Stage = nash_f234, Fibrosis = 3)	AEBP1	18.80064250665222	0.13844658421451164
s7_r1	WRY133	rep2	WRY133 (Stage = nash_f234, Fibrosis = 3)	AKNA	5.079053794841795	0.31695567883399833
s7_r1	WRY133	rep2	WRY133 (Stage = nash_f234, Fibrosis = 3)	AKR1B10	3.2277473927968976	0.0850657
s7_r1	WRY133	rep2	WRY133 (Stage = nash_f234, Fibrosis = 3)	ALKAL2	0.5199823844289483	0.013747992846747473
s7_r1	WRY133	rep2	WRY133 (Stage = nash_f234, Fibrosis = 3)	ANPEP	216.5047661342442	8.017120547341964
s7_r1	WRY133	rep2	WRY133 (Stage = nash_f234, Fibrosis = 3)	ANXA13	0.4528128630517809	0.0193331
s7_r1	WRY133	rep2	WRY133 (Stage = nash_f234, Fibrosis = 3)	ANXA2	3.5182562644768804	0.21191242098931845
s7_r1	WRY133	rep2	WRY133 (Stage = nash_f234, Fibrosis = 3)	AQP1	13.205354443385328	0.5551826173815444
s7_r1	WRY133	rep2	WRY133 (Stage = nash_f234, Fibrosis = 3)	AR	58.33386144435028	1.4390281887556455
s7_r1	WRY133	rep2	WRY133 (Stage = nash_f234, Fibrosis = 3)	AREG	0.026204958776793845	0.012459118517364897
s7_r1	WRY133	rep2	WRY133 (Stage = nash_f234, Fibrosis = 3)	ATF3	0.4792783178260636	0.0165406
s7_r1	WRY133	rep2	WRY133 (Stage = nash_f234, Fibrosis = 3)	ATG7	2.389392052959191	0.038988448463822906
s7_r1	WRY133	rep2	WRY133 (Stage = nash_f234, Fibrosis = 3)	B3GNT3	0.5127995291727523	0.014714648593784404
s7_r1	WRY133	rep2	WRY133 (Stage = nash_f234, Fibrosis = 3)	BACH1	7.4988432726530085	0.20084958299545133
s7_r1	WRY133	rep2	WRY133 (Stage = nash_f234, Fibrosis = 3)	BACH2	0.8814981846791502	0.0825954
s7_r1	WRY133	rep2	WRY133 (Stage = nash_f234, Fibrosis = 3)	BATF	0.32076655610273525	0.019010896358392988
s7_r1	WRY133	rep2	WRY133 (Stage = nash_f234, Fibrosis = 3)	BCL11A	0.17026061043546797	0.026099705169997153
s7_r1	WRY133	rep2	WRY133 (Stage = nash_f234, Fibrosis = 3)	BCL11B	0.590331	0.0677733
s7_r1	WRY133	rep2	WRY133 (Stage = nash_f234, Fibrosis = 3)	BCL6B	1.2774872170731686	0.030288546740490523
s7_r1	WRY133	rep2	WRY133 (Stage = nash_f234, Fibrosis = 3)	BDNF	0	0.00569253
s7_r1	WRY133	rep2	WRY133 (Stage = nash_f234, Fibrosis = 3)	BHMT	580.1922412530342	4.15587
s7_r1	WRY133	rep2	WRY133 (Stage = nash_f234, Fibrosis = 3)	BICC1	1.6619656430482528	0.0453254
s7_r1	WRY133	rep2	WRY133 (Stage = nash_f234, Fibrosis = 3)	BIRC5	0.10150901200614926	0.023199737928886358
s7_r1	WRY133	rep2	WRY133 (Stage = nash_f234, Fibrosis = 3)	C7	43.611314397576045	1.0755656278697592
s7_r1	WRY133	rep2	WRY133 (Stage = nash_f234, Fibrosis = 3)	CBFB	2.8673362245407565	0.2459601845238415
s7_r1	WRY133	rep2	WRY133 (Stage = nash_f234, Fibrosis = 3)	CCDC80	1.0698704193432815	0.10568769500937118
s7_r1	WRY133	rep2	WRY133 (Stage = nash_f234, Fibrosis = 3)	CCL19	3.256364456950176	0.0559586
s7_r1	WRY133	rep2	WRY133 (Stage = nash_f234, Fibrosis = 3)	CCL2	0.9533010381197389	0.020084958299545135
s7_r1	WRY133	rep2	WRY133 (Stage = nash_f234, Fibrosis = 3)	CCL21	5.286626459211518	0.14338726914381153
s7_r1	WRY133	rep2	WRY133 (Stage = nash_f234, Fibrosis = 3)	CCN1	0.70452	0.0375922
s7_r1	WRY133	rep2	WRY133 (Stage = nash_f234, Fibrosis = 3)	CCN2	3.883243125631115	0.0970952
s7_r1	WRY133	rep2	WRY133 (Stage = nash_f234, Fibrosis = 3)	CD163	38.15424416731524	0.3043891541225182
s7_r1	WRY133	rep2	WRY133 (Stage = nash_f234, Fibrosis = 3)	CD19	0.0793299	0.0086999
s7_r1	WRY133	rep2	WRY133 (Stage = nash_f234, Fibrosis = 3)	CD24	3.849775910944525	0.0499439
s7_r1	WRY133	rep2	WRY133 (Stage = nash_f234, Fibrosis = 3)	CD276	13.015048262710367	0.7562470127652262
s7_r1	WRY133	rep2	WRY133 (Stage = nash_f234, Fibrosis = 3)	CD3D	0.6021216900424555	0.032007
s7_r1	WRY133	rep2	WRY133 (Stage = nash_f234, Fibrosis = 3)	CD3E	1.6793840353642753	0.1101987551622102
s7_r1	WRY133	rep2	WRY133 (Stage = nash_f234, Fibrosis = 3)	CD68	61.17758227243903	0.010955431799751891
s7_r1	WRY133	rep2	WRY133 (Stage = nash_f234, Fibrosis = 3)	CD79A	0.9447384539450107	0.038236605105016405
s7_r1	WRY133	rep2	WRY133 (Stage = nash_f234, Fibrosis = 3)	CD8A	1.148532912552301	0.0548846
s7_r1	WRY133	rep2	WRY133 (Stage = nash_f234, Fibrosis = 3)	CD9	6.34322	0.16669441326681309
s7_r1	WRY133	rep2	WRY133 (Stage = nash_f234, Fibrosis = 3)	CEBPA	87.42188844486655	1.3594401989162714
s7_r1	WRY133	rep2	WRY133 (Stage = nash_f234, Fibrosis = 3)	CFTR	0.9210862102428659	0.020514583076005993
s7_r1	WRY133	rep2	WRY133 (Stage = nash_f234, Fibrosis = 3)	CHST4	2.756793081778092	0.1417761762320833
s7_r1	WRY133	rep2	WRY133 (Stage = nash_f234, Fibrosis = 3)	CHST9	2.3239225314604166	0.035551450252136046
s7_r1	WRY133	rep2	WRY133 (Stage = nash_f234, Fibrosis = 3)	CLDN10	0.7754035689811594	0.0229849
s7_r1	WRY133	rep2	WRY133 (Stage = nash_f234, Fibrosis = 3)	CLDN23	5.856662703509107	0.1423132072026594
s7_r1	WRY133	rep2	WRY133 (Stage = nash_f234, Fibrosis = 3)	CLEC14A	6.842647846097419	0.20299770687775562
s7_r1	WRY133	rep2	WRY133 (Stage = nash_f234, Fibrosis = 3)	CLEC1B	3.3531779566996485	0.15595379385529162
s7_r1	WRY133	rep2	WRY133 (Stage = nash_f234, Fibrosis = 3)	COL1A1	24.686963347775716	0.6369187311032227
s7_r1	WRY133	rep2	WRY133 (Stage = nash_f234, Fibrosis = 3)	COL1A2	13.720265519681545	1.1011283020691802
s7_r1	WRY133	rep2	WRY133 (Stage = nash_f234, Fibrosis = 3)	CPXM2	1.6215451488887302	0.0677733
s7_r1	WRY133	rep2	WRY133 (Stage = nash_f234, Fibrosis = 3)	CREB3L1	0.33156470585542136	0.0244886
s7_r1	WRY133	rep2	WRY133 (Stage = nash_f234, Fibrosis = 3)	CREB3L2	11.894287073615958	0.23629362705347218
s7_r1	WRY133	rep2	WRY133 (Stage = nash_f234, Fibrosis = 3)	CUX1	6.190878364659862	0.3722698688033339
s7_r1	WRY133	rep2	WRY133 (Stage = nash_f234, Fibrosis = 3)	CXCL6	1.1811756712959542	0.011062837993867106
s7_r1	WRY133	rep2	WRY133 (Stage = nash_f234, Fibrosis = 3)	CXCL8	0.23061300032958723	0.012888743293825753
s7_r1	WRY133	rep2	WRY133 (Stage = nash_f234, Fibrosis = 3)	DBH	23.83336229271108	0.8772937935330731
s7_r1	WRY133	rep2	WRY133 (Stage = nash_f234, Fibrosis = 3)	DCDC2	1.3930103626023718	0.028677453828762304
s7_r1	WRY133	rep2	WRY133 (Stage = nash_f234, Fibrosis = 3)	DCN	24.20355505021621	1.870156651934117
s7_r1	WRY133	rep2	WRY133 (Stage = nash_f234, Fibrosis = 3)	DKK3	1.325975735222118	0.0788361
s7_r1	WRY133	rep2	WRY133 (Stage = nash_f234, Fibrosis = 3)	DNMT1	2.545430815589183	0.00977396
s7_r1	WRY133	rep2	WRY133 (Stage = nash_f234, Fibrosis = 3)	DPT	9.349133538885143	0.1976273971719949
s7_r1	WRY133	rep2	WRY133 (Stage = nash_f234, Fibrosis = 3)	DTNA	0.4018812721827186	0.015144273370245261
s7_r1	WRY133	rep2	WRY133 (Stage = nash_f234, Fibrosis = 3)	E2F1	0.14396166572619307	0.0467217
s7_r1	WRY133	rep2	WRY133 (Stage = nash_f234, Fibrosis = 3)	E2F3	1.3596687743902234	0.044681
s7_r1	WRY133	rep2	WRY133 (Stage = nash_f234, Fibrosis = 3)	EDA2R	0.11899486258710035	0.00934434
s7_r1	WRY133	rep2	WRY133 (Stage = nash_f234, Fibrosis = 3)	EEF1A2	0.0450938	0.018151646805471273
s7_r1	WRY133	rep2	WRY133 (Stage = nash_f234, Fibrosis = 3)	EFEMP1	2.291525095337089	0.010203588440945389
s7_r1	WRY133	rep2	WRY133 (Stage = nash_f234, Fibrosis = 3)	EFHD1	1.9463378017536277	0.0524142
s7_r1	WRY133	rep2	WRY133 (Stage = nash_f234, Fibrosis = 3)	EGR1	48.381391733574254	2.318470106171023
s7_r1	WRY133	rep2	WRY133 (Stage = nash_f234, Fibrosis = 3)	EHF	1.4028913703930355	0.0173998
s7_r1	WRY133	rep2	WRY133 (Stage = nash_f234, Fibrosis = 3)	ELF1	11.970674178305037	0.2453157473591502
s7_r1	WRY133	rep2	WRY133 (Stage = nash_f234, Fibrosis = 3)	ELF2	3.8261556218185344	0.18452384148993872
s7_r1	WRY133	rep2	WRY133 (Stage = nash_f234, Fibrosis = 3)	ELF3	1.4131277463836536	0.0492994
s7_r1	WRY133	rep2	WRY133 (Stage = nash_f234, Fibrosis = 3)	ELF4	2.3827204848117285	0.1293170577147184
s7_r1	WRY133	rep2	WRY133 (Stage = nash_f234, Fibrosis = 3)	ELF5	0.12686430476798288	0.011170244187982322
s7_r1	WRY133	rep2	WRY133 (Stage = nash_f234, Fibrosis = 3)	ELK1	9.73777	0.21470498203631405
s7_r1	WRY133	rep2	WRY133 (Stage = nash_f234, Fibrosis = 3)	ELK3	6.2047330967409176	0.029536703381684022
s7_r1	WRY133	rep2	WRY133 (Stage = nash_f234, Fibrosis = 3)	ELK4	11.072531745368773	0.0946249
s7_r1	WRY133	rep2	WRY133 (Stage = nash_f234, Fibrosis = 3)	EOMES	1.2122373791258299	0.024703424646499363
s7_r1	WRY133	rep2	WRY133 (Stage = nash_f234, Fibrosis = 3)	EPCAM	1.05906	0.0143924
s7_r1	WRY133	rep2	WRY133 (Stage = nash_f234, Fibrosis = 3)	EPHA2	4.39533	0.20117180157779702
s7_r1	WRY133	rep2	WRY133 (Stage = nash_f234, Fibrosis = 3)	EPHA3	4.631930660869516	0.10300254015649082
s7_r1	WRY133	rep2	WRY133 (Stage = nash_f234, Fibrosis = 3)	ERF	11.97796681048054	0.26421923752342796
s7_r1	WRY133	rep2	WRY133 (Stage = nash_f234, Fibrosis = 3)	ERG	2.389213441458665	0.0946249
s7_r1	WRY133	rep2	WRY133 (Stage = nash_f234, Fibrosis = 3)	ETS1	15.173444561096673	0.27313395163499077
s7_r1	WRY133	rep2	WRY133 (Stage = nash_f234, Fibrosis = 3)	ETS2	29.429205953050154	1.5006793441777788
s7_r1	WRY133	rep2	WRY133 (Stage = nash_f234, Fibrosis = 3)	ETV1	1.2329031104333859	0.061114124451557124
s7_r1	WRY133	rep2	WRY133 (Stage = nash_f234, Fibrosis = 3)	ETV2	0.11996805477182752	0.00579993
s7_r1	WRY133	rep2	WRY133 (Stage = nash_f234, Fibrosis = 3)	ETV3	3.1724488106507405	0.1945126175426537
s7_r1	WRY133	rep2	WRY133 (Stage = nash_f234, Fibrosis = 3)	ETV3L	0.051224455132732716	0.00891471
s7_r1	WRY133	rep2	WRY133 (Stage = nash_f234, Fibrosis = 3)	ETV4	0.30603515157535904	0.030073734352260097
s7_r1	WRY133	rep2	WRY133 (Stage = nash_f234, Fibrosis = 3)	ETV5	3.9838482358382707	0.1688425371491174
s7_r1	WRY133	rep2	WRY133 (Stage = nash_f234, Fibrosis = 3)	ETV6	6.762931314541763	0.7719283171060475
s7_r1	WRY133	rep2	WRY133 (Stage = nash_f234, Fibrosis = 3)	EVC	3.8487176003703265	0.4049213518143592
s7_r1	WRY133	rep2	WRY133 (Stage = nash_f234, Fibrosis = 3)	FADS1	9.007050165126303	0.1565982310199829
s7_r1	WRY133	rep2	WRY133 (Stage = nash_f234, Fibrosis = 3)	FADS3	2.7961032420403003	0.22845297488306152
s7_r1	WRY133	rep2	WRY133 (Stage = nash_f234, Fibrosis = 3)	FAM83F	0.23103982692120342	0.026959
s7_r1	WRY133	rep2	WRY133 (Stage = nash_f234, Fibrosis = 3)	FBLN1	2.802614046232616	0.0195479
s7_r1	WRY133	rep2	WRY133 (Stage = nash_f234, Fibrosis = 3)	FBLN5	9.327321257147021	0.38601786165008134
s7_r1	WRY133	rep2	WRY133 (Stage = nash_f234, Fibrosis = 3)	FCGR3A	21.853689452097104	0.0782991
s7_r1	WRY133	rep2	WRY133 (Stage = nash_f234, Fibrosis = 3)	FCGR3B	1.9094903537925125	0.00912953
s7_r1	WRY133	rep2	WRY133 (Stage = nash_f234, Fibrosis = 3)	FCN2	56.64209242134716	1.4969201273837462
s7_r1	WRY133	rep2	WRY133 (Stage = nash_f234, Fibrosis = 3)	FCRL5	0.0727887	0.0317922
s7_r1	WRY133	rep2	WRY133 (Stage = nash_f234, Fibrosis = 3)	FEV	0	0.0143924
s7_r1	WRY133	rep2	WRY133 (Stage = nash_f234, Fibrosis = 3)	FHL2	0.7532917156857042	0.0643363
s7_r1	WRY133	rep2	WRY133 (Stage = nash_f234, Fibrosis = 3)	FLI1	2.224874789343462	0.17313878491372597
s7_r1	WRY133	rep2	WRY133 (Stage = nash_f234, Fibrosis = 3)	FMO2	1.5404509584183192	0.0187961
s7_r1	WRY133	rep2	WRY133 (Stage = nash_f234, Fibrosis = 3)	FOS	10.129129546020597	1.2161603359665751
s7_r1	WRY133	rep2	WRY133 (Stage = nash_f234, Fibrosis = 3)	FOSB	1.3870176614006289	0.0465069
s7_r1	WRY133	rep2	WRY133 (Stage = nash_f234, Fibrosis = 3)	FOSL1	0.0456052	0.020621989270121207
s7_r1	WRY133	rep2	WRY133 (Stage = nash_f234, Fibrosis = 3)	FOSL2	7.450790825184742	0.512435
s7_r1	WRY133	rep2	WRY133 (Stage = nash_f234, Fibrosis = 3)	FOXA1	14.383464925376437	0.19032377597216033
s7_r1	WRY133	rep2	WRY133 (Stage = nash_f234, Fibrosis = 3)	FOXM1	0.20640349955504064	0.017936834417240845
s7_r1	WRY133	rep2	WRY133 (Stage = nash_f234, Fibrosis = 3)	FOXP3	0.7769786594230192	0.0312552
s7_r1	WRY133	rep2	WRY133 (Stage = nash_f234, Fibrosis = 3)	FOXP4	9.769716804591589	0.574516
s7_r1	WRY133	rep2	WRY133 (Stage = nash_f234, Fibrosis = 3)	FUT4	1.867718539020187	0.0490846
s7_r1	WRY133	rep2	WRY133 (Stage = nash_f234, Fibrosis = 3)	FXYD2	0.7595980186943746	0.0996729
s7_r1	WRY133	rep2	WRY133 (Stage = nash_f234, Fibrosis = 3)	GABBR1	1.6031536489462477	0.21943085457738348
s7_r1	WRY133	rep2	WRY133 (Stage = nash_f234, Fibrosis = 3)	GABPA	7.850390709069125	0.19709036620141882
s7_r1	WRY133	rep2	WRY133 (Stage = nash_f234, Fibrosis = 3)	GABRB3	0.12704668261351829	0.0330811
s7_r1	WRY133	rep2	WRY133 (Stage = nash_f234, Fibrosis = 3)	GABRP	0.8752830506991074	0.023307144123001576
s7_r1	WRY133	rep2	WRY133 (Stage = nash_f234, Fibrosis = 3)	GATA6	8.59279	0.13404293025578784
s7_r1	WRY133	rep2	WRY133 (Stage = nash_f234, Fibrosis = 3)	GATAD2A	8.731326328422293	0.0664844
s7_r1	WRY133	rep2	WRY133 (Stage = nash_f234, Fibrosis = 3)	GEM	0.7962230261568272	0.0284626
s7_r1	WRY133	rep2	WRY133 (Stage = nash_f234, Fibrosis = 3)	GFAP	0.00383191	0.00945175
s7_r1	WRY133	rep2	WRY133 (Stage = nash_f234, Fibrosis = 3)	GLIS2	1.8293629534983535	0.0287849
s7_r1	WRY133	rep2	WRY133 (Stage = nash_f234, Fibrosis = 3)	GLIS3	1.873383270616538	0.2659377366292714
s7_r1	WRY133	rep2	WRY133 (Stage = nash_f234, Fibrosis = 3)	GLS	1.8937462653629589	0.016862772476088698
s7_r1	WRY133	rep2	WRY133 (Stage = nash_f234, Fibrosis = 3)	GNLY	0.4230928447541345	0.029858921964029665
s7_r1	WRY133	rep2	WRY133 (Stage = nash_f234, Fibrosis = 3)	GOLM1	6.988453304784586	0.3261926115279068
s7_r1	WRY133	rep2	WRY133 (Stage = nash_f234, Fibrosis = 3)	GPC3	0.5427756835256448	0.017829428223125627
s7_r1	WRY133	rep2	WRY133 (Stage = nash_f234, Fibrosis = 3)	GSN	6.312909661148343	0.9395893861198976
s7_r1	WRY133	rep2	WRY133 (Stage = nash_f234, Fibrosis = 3)	GZMK	1.620091893030143	0.0461847
s7_r1	WRY133	rep2	WRY133 (Stage = nash_f234, Fibrosis = 3)	HAND2	4.020856564237221	0.1519797646730287
s7_r1	WRY133	rep2	WRY133 (Stage = nash_f234, Fibrosis = 3)	HIC1	2.297898226551251	0.0832398
s7_r1	WRY133	rep2	WRY133 (Stage = nash_f234, Fibrosis = 3)	HIF1A	12.396497144294177	0.15584638766117642
s7_r1	WRY133	rep2	WRY133 (Stage = nash_f234, Fibrosis = 3)	HKDC1	0.6521019909864341	0.0726066
s7_r1	WRY133	rep2	WRY133 (Stage = nash_f234, Fibrosis = 3)	HNF4A	80.7543	3.7843498434554723
s7_r1	WRY133	rep2	WRY133 (Stage = nash_f234, Fibrosis = 3)	HNF4G	4.538762228396229	0.0607919
s7_r1	WRY133	rep2	WRY133 (Stage = nash_f234, Fibrosis = 3)	HOXB4	1.547480043170667	0.0499439
s7_r1	WRY133	rep2	WRY133 (Stage = nash_f234, Fibrosis = 3)	HSCB	5.918644059352886	0.1144950029268188
s7_r1	WRY133	rep2	WRY133 (Stage = nash_f234, Fibrosis = 3)	HSD17B13	194.97462856463795	0.9290635790966065
s7_r1	WRY133	rep2	WRY133 (Stage = nash_f234, Fibrosis = 3)	IGHG1	NA	0.054132721834068163
s7_r1	WRY133	rep2	WRY133 (Stage = nash_f234, Fibrosis = 3)	IGLL5	25.561653459058316	0.040277322793205485
s7_r1	WRY133	rep2	WRY133 (Stage = nash_f234, Fibrosis = 3)	IL32	73.444	3.329377205183423
s7_r1	WRY133	rep2	WRY133 (Stage = nash_f234, Fibrosis = 3)	IRF1	2.85455	0.4332765870607758
s7_r1	WRY133	rep2	WRY133 (Stage = nash_f234, Fibrosis = 3)	IRF2	12.312890690765077	0.0981693
s7_r1	WRY133	rep2	WRY133 (Stage = nash_f234, Fibrosis = 3)	IRF8	4.777961052505645	0.4165212207788023
s7_r1	WRY133	rep2	WRY133 (Stage = nash_f234, Fibrosis = 3)	IRF9	20.066772733487774	0.11707275158558395
s7_r1	WRY133	rep2	WRY133 (Stage = nash_f234, Fibrosis = 3)	ITGAM	2.878403718270751	0.16572775751977617
s7_r1	WRY133	rep2	WRY133 (Stage = nash_f234, Fibrosis = 3)	ITGB2	12.659875383830599	1.4349467533792675
s7_r1	WRY133	rep2	WRY133 (Stage = nash_f234, Fibrosis = 3)	ITGBL1	2.8948120677503844	0.096773
s7_r1	WRY133	rep2	WRY133 (Stage = nash_f234, Fibrosis = 3)	JDP2	2.20677	0.4368209914665778
s7_r1	WRY133	rep2	WRY133 (Stage = nash_f234, Fibrosis = 3)	JUN	16.289282367231788	1.4025100827564725
s7_r1	WRY133	rep2	WRY133 (Stage = nash_f234, Fibrosis = 3)	JUNB	16.569515719623425	0.5878341003925697
s7_r1	WRY133	rep2	WRY133 (Stage = nash_f234, Fibrosis = 3)	JUND	35.632198357052815	0.35497747155078435
s7_r1	WRY133	rep2	WRY133 (Stage = nash_f234, Fibrosis = 3)	KCTD12	12.752266859556272	0.7270325279658878
s7_r1	WRY133	rep2	WRY133 (Stage = nash_f234, Fibrosis = 3)	KDELR3	2.58666	0.0155739
s7_r1	WRY133	rep2	WRY133 (Stage = nash_f234, Fibrosis = 3)	KLF2	10.160109222709416	0.15155013989656782
s7_r1	WRY133	rep2	WRY133 (Stage = nash_f234, Fibrosis = 3)	KLF4	2.585002541924906	0.16465369557862403
s7_r1	WRY133	rep2	WRY133 (Stage = nash_f234, Fibrosis = 3)	KRT19	1.4919999688489447	0.0292145
s7_r1	WRY133	rep2	WRY133 (Stage = nash_f234, Fibrosis = 3)	KRT7	2.0336070259746553	0.11084319232690149
s7_r1	WRY133	rep2	WRY133 (Stage = nash_f234, Fibrosis = 3)	KRT8	41.16507688367603	2.17691
s7_r1	WRY133	rep2	WRY133 (Stage = nash_f234, Fibrosis = 3)	LAMC3	2.8316703997847665	0.0791584
s7_r1	WRY133	rep2	WRY133 (Stage = nash_f234, Fibrosis = 3)	LDHA	54.36231356597948	1.8658604041695084
s7_r1	WRY133	rep2	WRY133 (Stage = nash_f234, Fibrosis = 3)	LILRA4	0.13797517003228052	0.015144273370245261
s7_r1	WRY133	rep2	WRY133 (Stage = nash_f234, Fibrosis = 3)	LRAT	1.524700835722534	0.0442514
s7_r1	WRY133	rep2	WRY133 (Stage = nash_f234, Fibrosis = 3)	LTBP2	2.284617470163122	0.20589767411886645
s7_r1	WRY133	rep2	WRY133 (Stage = nash_f234, Fibrosis = 3)	LUM	16.979439759010198	0.034692200699214325
s7_r1	WRY133	rep2	WRY133 (Stage = nash_f234, Fibrosis = 3)	MAF	31.39110823896644	0.1947274299308841
s7_r1	WRY133	rep2	WRY133 (Stage = nash_f234, Fibrosis = 3)	MAFG	3.1977899695339618	0.0631548
s7_r1	WRY133	rep2	WRY133 (Stage = nash_f234, Fibrosis = 3)	MARCO	38.03027729551368	4.359402606748331
s7_r1	WRY133	rep2	WRY133 (Stage = nash_f234, Fibrosis = 3)	MASP1	26.377500142021546	1.0667583199523116
s7_r1	WRY133	rep2	WRY133 (Stage = nash_f234, Fibrosis = 3)	MEF2D	6.652000807143752	0.4361765543018866
s7_r1	WRY133	rep2	WRY133 (Stage = nash_f234, Fibrosis = 3)	MFAP4	18.97494732974406	0.45572448163085566
s7_r1	WRY133	rep2	WRY133 (Stage = nash_f234, Fibrosis = 3)	MGP	3.1969595863580813	0.0437143
s7_r1	WRY133	rep2	WRY133 (Stage = nash_f234, Fibrosis = 3)	MSC	1.1200046507961436	0.013425774264401828
s7_r1	WRY133	rep2	WRY133 (Stage = nash_f234, Fibrosis = 3)	MSL2	8.930152100500727	0.20439398740125345
s7_r1	WRY133	rep2	WRY133 (Stage = nash_f234, Fibrosis = 3)	MSLN	0.9476920060878062	0.020729395464236425
s7_r1	WRY133	rep2	WRY133 (Stage = nash_f234, Fibrosis = 3)	MUC6	3.748891920202391	0.44842086043102103
s7_r1	WRY133	rep2	WRY133 (Stage = nash_f234, Fibrosis = 3)	MXI1	7.57206	0.12867262055002712
s7_r1	WRY133	rep2	WRY133 (Stage = nash_f234, Fibrosis = 3)	MYC	1.8609093615301004	0.2558415543824412
s7_r1	WRY133	rep2	WRY133 (Stage = nash_f234, Fibrosis = 3)	NFAT5	7.582006419134317	0.499439
s7_r1	WRY133	rep2	WRY133 (Stage = nash_f234, Fibrosis = 3)	NFE2	0.1274650004995634	0.019762739717199492
s7_r1	WRY133	rep2	WRY133 (Stage = nash_f234, Fibrosis = 3)	NFE2L1	48.09473931547804	2.869034257205613
s7_r1	WRY133	rep2	WRY133 (Stage = nash_f234, Fibrosis = 3)	NFE2L2	11.838350051403777	0.30181140546375307
s7_r1	WRY133	rep2	WRY133 (Stage = nash_f234, Fibrosis = 3)	NFIA	7.729241041430468	0.10364697732118211
s7_r1	WRY133	rep2	WRY133 (Stage = nash_f234, Fibrosis = 3)	NFIL3	13.212170412921484	0.3093298390518181
s7_r1	WRY133	rep2	WRY133 (Stage = nash_f234, Fibrosis = 3)	NFKB2	5.175473799452257	0.1974125847837645
s7_r1	WRY133	rep2	WRY133 (Stage = nash_f234, Fibrosis = 3)	NFYA	5.3235260298793285	0.0803398
s7_r1	WRY133	rep2	WRY133 (Stage = nash_f234, Fibrosis = 3)	NFYB	3.6581726623265705	0.056710470492833315
s7_r1	WRY133	rep2	WRY133 (Stage = nash_f234, Fibrosis = 3)	NKG7	5.442806926481241	0.0910805
s7_r1	WRY133	rep2	WRY133 (Stage = nash_f234, Fibrosis = 3)	NPNT	3.341271472610815	0.0424254
s7_r1	WRY133	rep2	WRY133 (Stage = nash_f234, Fibrosis = 3)	NR3C1	15.93197418628891	0.018581271581932127
s7_r1	WRY133	rep2	WRY133 (Stage = nash_f234, Fibrosis = 3)	NR3C2	6.193452964769517	0.48579821598311573
s7_r1	WRY133	rep2	WRY133 (Stage = nash_f234, Fibrosis = 3)	NTRK1	0.039511976410923313	0.010740619411521463
s7_r1	WRY133	rep2	WRY133 (Stage = nash_f234, Fibrosis = 3)	NTRK2	0.4035972882922771	0.0209442
s7_r1	WRY133	rep2	WRY133 (Stage = nash_f234, Fibrosis = 3)	NTRK3	0.0852528	0.00665918
s7_r1	WRY133	rep2	WRY133 (Stage = nash_f234, Fibrosis = 3)	NUTF2	6.226592515918352	0.2576674596823999
s7_r1	WRY133	rep2	WRY133 (Stage = nash_f234, Fibrosis = 3)	NYNRIN	10.316166745831195	0.4360691481077714
s7_r1	WRY133	rep2	WRY133 (Stage = nash_f234, Fibrosis = 3)	OSGIN1	22.416182846875707	2.876552690793678
s7_r1	WRY133	rep2	WRY133 (Stage = nash_f234, Fibrosis = 3)	PBX2	11.07728842245345	0.34917753706856275
s7_r1	WRY133	rep2	WRY133 (Stage = nash_f234, Fibrosis = 3)	PBX3	6.060028525653799	0.0677733
s7_r1	WRY133	rep2	WRY133 (Stage = nash_f234, Fibrosis = 3)	PCCB	21.474100470741007	2.052854588124097
s7_r1	WRY133	rep2	WRY133 (Stage = nash_f234, Fibrosis = 3)	PCK1	396.085	0.8646198626274778
s7_r1	WRY133	rep2	WRY133 (Stage = nash_f234, Fibrosis = 3)	PDGFRA	8.094612128568752	0.17474987782545418
s7_r1	WRY133	rep2	WRY133 (Stage = nash_f234, Fibrosis = 3)	PDZK1IP1	0.36107867673982225	0.013210961876171398
s7_r1	WRY133	rep2	WRY133 (Stage = nash_f234, Fibrosis = 3)	PGR	0.23720900614109675	0.011707275158558393
s7_r1	WRY133	rep2	WRY133 (Stage = nash_f234, Fibrosis = 3)	PHF19	1.1093194105177788	0.0409218
s7_r1	WRY133	rep2	WRY133 (Stage = nash_f234, Fibrosis = 3)	PLVAP	3.1685506103018466	0.2180345740538857
s7_r1	WRY133	rep2	WRY133 (Stage = nash_f234, Fibrosis = 3)	PNPLA3	29.11018566130566	1.4610464585492646
s7_r1	WRY133	rep2	WRY133 (Stage = nash_f234, Fibrosis = 3)	PODN	6.4981880225523785	0.380325
s7_r1	WRY133	rep2	WRY133 (Stage = nash_f234, Fibrosis = 3)	POU2F1	3.243714888867962	0.10676175695052334
s7_r1	WRY133	rep2	WRY133 (Stage = nash_f234, Fibrosis = 3)	PPARD	4.296096326815232	0.4461653303546016
s7_r1	WRY133	rep2	WRY133 (Stage = nash_f234, Fibrosis = 3)	PTGDS	10.677805669482469	0.6084560896626908
s7_r1	WRY133	rep2	WRY133 (Stage = nash_f234, Fibrosis = 3)	RARG	0.8644314137086083	0.018581271581932127
s7_r1	WRY133	rep2	WRY133 (Stage = nash_f234, Fibrosis = 3)	RASEF	0.5310566630858864	0.0267441
s7_r1	WRY133	rep2	WRY133 (Stage = nash_f234, Fibrosis = 3)	RBAK	3.542945070338686	0.0530587
s7_r1	WRY133	rep2	WRY133 (Stage = nash_f234, Fibrosis = 3)	RBP1	5.873037913451241	0.34122947870403686
s7_r1	WRY133	rep2	WRY133 (Stage = nash_f234, Fibrosis = 3)	REL	2.9965645041003026	0.048440193545961796
s7_r1	WRY133	rep2	WRY133 (Stage = nash_f234, Fibrosis = 3)	RELA	11.965071849945073	0.6533518788028505
s7_r1	WRY133	rep2	WRY133 (Stage = nash_f234, Fibrosis = 3)	RELN	23.179226224329817	0.017722022029010413
s7_r1	WRY133	rep2	WRY133 (Stage = nash_f234, Fibrosis = 3)	RERGL	0.527787	0.0085925
s7_r1	WRY133	rep2	WRY133 (Stage = nash_f234, Fibrosis = 3)	REST	7.584658706750955	0.1894645264192386
s7_r1	WRY133	rep2	WRY133 (Stage = nash_f234, Fibrosis = 3)	RFX5	3.663900081255775	0.029644109575799233
s7_r1	WRY133	rep2	WRY133 (Stage = nash_f234, Fibrosis = 3)	RGS2	2.637765045915432	0.043821727199007565
s7_r1	WRY133	rep2	WRY133 (Stage = nash_f234, Fibrosis = 3)	RGS5	15.143461543429023	0.041243978540242414
s7_r1	WRY133	rep2	WRY133 (Stage = nash_f234, Fibrosis = 3)	RUNX1	1.607975576299626	0.0386662
s7_r1	WRY133	rep2	WRY133 (Stage = nash_f234, Fibrosis = 3)	RUNX2	0.3361604868085585	0.0415662
s7_r1	WRY133	rep2	WRY133 (Stage = nash_f234, Fibrosis = 3)	RUNX3	1.5982301809266508	0.11256169143274493
s7_r1	WRY133	rep2	WRY133 (Stage = nash_f234, Fibrosis = 3)	S100A6	8.330963907889961	0.15874635490228722
s7_r1	WRY133	rep2	WRY133 (Stage = nash_f234, Fibrosis = 3)	SHROOM3	10.512107180518292	0.12298009226192075
s7_r1	WRY133	rep2	WRY133 (Stage = nash_f234, Fibrosis = 3)	SIX5	5.441633072894319	0.12029493740904039
s7_r1	WRY133	rep2	WRY133 (Stage = nash_f234, Fibrosis = 3)	SLC5A1	0.9145999940250957	0.0490846
s7_r1	WRY133	rep2	WRY133 (Stage = nash_f234, Fibrosis = 3)	SLIT2	0.5715366151432038	0.0856027
s7_r1	WRY133	rep2	WRY133 (Stage = nash_f234, Fibrosis = 3)	SMOC2	1.0671761485985982	0.021803457405388568
s7_r1	WRY133	rep2	WRY133 (Stage = nash_f234, Fibrosis = 3)	SNAI1	1.1608873585506112	0.031899639652218745
s7_r1	WRY133	rep2	WRY133 (Stage = nash_f234, Fibrosis = 3)	SOX4	2.24908	0.0886101
s7_r1	WRY133	rep2	WRY133 (Stage = nash_f234, Fibrosis = 3)	SOX7	1.3383683456141673	0.00912953
s7_r1	WRY133	rep2	WRY133 (Stage = nash_f234, Fibrosis = 3)	SOX9	2.710947760318934	0.11610609583854702
s7_r1	WRY133	rep2	WRY133 (Stage = nash_f234, Fibrosis = 3)	SP1	15.379123931450012	1.6831624679795283
s7_r1	WRY133	rep2	WRY133 (Stage = nash_f234, Fibrosis = 3)	SPARCL1	4.9686395565330566	0.0997804
s7_r1	WRY133	rep2	WRY133 (Stage = nash_f234, Fibrosis = 3)	SPI1	11.11588007032109	0.6157597108625255
s7_r1	WRY133	rep2	WRY133 (Stage = nash_f234, Fibrosis = 3)	SPIB	0.2914123603534257	0.00655178
s7_r1	WRY133	rep2	WRY133 (Stage = nash_f234, Fibrosis = 3)	SPIC	6.187341745695735	0.052629
s7_r1	WRY133	rep2	WRY133 (Stage = nash_f234, Fibrosis = 3)	SPINT1	1.09333	0.00805546
s7_r1	WRY133	rep2	WRY133 (Stage = nash_f234, Fibrosis = 3)	SPP1	6.877892803776313	0.29117819224634683
s7_r1	WRY133	rep2	WRY133 (Stage = nash_f234, Fibrosis = 3)	SPSB1	7.897242053039302	0.059503
s7_r1	WRY133	rep2	WRY133 (Stage = nash_f234, Fibrosis = 3)	SRF	4.2662428503125405	0.5362791272172666
s7_r1	WRY133	rep2	WRY133 (Stage = nash_f234, Fibrosis = 3)	STAT1	46.38026173985664	0.14188358242619853
s7_r1	WRY133	rep2	WRY133 (Stage = nash_f234, Fibrosis = 3)	STAT2	38.93604058632179	3.5268971961613027
s7_r1	WRY133	rep2	WRY133 (Stage = nash_f234, Fibrosis = 3)	STMN2	0.2914719208230007	0.010418400829175818
s7_r1	WRY133	rep2	WRY133 (Stage = nash_f234, Fibrosis = 3)	TBX2	3.756684637850066	0.4546504196897035
s7_r1	WRY133	rep2	WRY133 (Stage = nash_f234, Fibrosis = 3)	TBX3	16.271671635300688	0.11395797195624272
s7_r1	WRY133	rep2	WRY133 (Stage = nash_f234, Fibrosis = 3)	TCF12	7.074245840541233	0.3507886299802909
s7_r1	WRY133	rep2	WRY133 (Stage = nash_f234, Fibrosis = 3)	TEAD1	8.25555	0.16411666460804794
s7_r1	WRY133	rep2	WRY133 (Stage = nash_f234, Fibrosis = 3)	TEAD2	1.6749365463535155	0.10686916314463855
s7_r1	WRY133	rep2	WRY133 (Stage = nash_f234, Fibrosis = 3)	TEAD3	3.7327154612628912	0.2614266764764324
s7_r1	WRY133	rep2	WRY133 (Stage = nash_f234, Fibrosis = 3)	TEAD4	0.7376321539113512	0.0405995
s7_r1	WRY133	rep2	WRY133 (Stage = nash_f234, Fibrosis = 3)	THBS2	4.647109412150752	0.13361330547932698
s7_r1	WRY133	rep2	WRY133 (Stage = nash_f234, Fibrosis = 3)	THY1	1.1946321029942628	0.0227701
s7_r1	WRY133	rep2	WRY133 (Stage = nash_f234, Fibrosis = 3)	TM4SF1	4.986140096181879	0.10020997910949524
s7_r1	WRY133	rep2	WRY133 (Stage = nash_f234, Fibrosis = 3)	TOP2A	0.37803551450325495	0.00988137
s7_r1	WRY133	rep2	WRY133 (Stage = nash_f234, Fibrosis = 3)	TP53	7.194118097438855	0.3909585465793812
s7_r1	WRY133	rep2	WRY133 (Stage = nash_f234, Fibrosis = 3)	TREM2	1.0216822831953265	0.0573549
s7_r1	WRY133	rep2	WRY133 (Stage = nash_f234, Fibrosis = 3)	TSHZ3	0.8210760489391652	0.0747547
s7_r1	WRY133	rep2	WRY133 (Stage = nash_f234, Fibrosis = 3)	TTC9	0.27874791839013563	0.0462921
s7_r1	WRY133	rep2	WRY133 (Stage = nash_f234, Fibrosis = 3)	TTN	0.21319699513033374	0.0637993
s7_r1	WRY133	rep2	WRY133 (Stage = nash_f234, Fibrosis = 3)	UBD	9.433550663370374	0.176146
s7_r1	WRY133	rep2	WRY133 (Stage = nash_f234, Fibrosis = 3)	UBE2C	0.1672960432017709	0.0167554
s7_r1	WRY133	rep2	WRY133 (Stage = nash_f234, Fibrosis = 3)	UBP1	6.261402378883346	0.3280185168278655
s7_r1	WRY133	rep2	WRY133 (Stage = nash_f234, Fibrosis = 3)	VCAN	1.7002694195849148	0.0454328
s7_r1	WRY133	rep2	WRY133 (Stage = nash_f234, Fibrosis = 3)	VSIG2	0.26762742280819585	0.018151646805471273
s7_r1	WRY133	rep2	WRY133 (Stage = nash_f234, Fibrosis = 3)	VTCN1	0.27008335114582566	0.00537031
s7_r1	WRY133	rep2	WRY133 (Stage = nash_f234, Fibrosis = 3)	VWF	1.8054512989906677	0.0492994
s7_r1	WRY133	rep2	WRY133 (Stage = nash_f234, Fibrosis = 3)	WT1	0.0712309	0.013533180458517041
s7_r1	WRY133	rep2	WRY133 (Stage = nash_f234, Fibrosis = 3)	YAP1	11.256555752856766	0.7870725904762929
s7_r1	WRY133	rep2	WRY133 (Stage = nash_f234, Fibrosis = 3)	ZBTB33	9.787312889787746	0.24735646504733927
s7_r1	WRY133	rep2	WRY133 (Stage = nash_f234, Fibrosis = 3)	ZFP57	0	0.00902212
s7_r1	WRY133	rep2	WRY133 (Stage = nash_f234, Fibrosis = 3)	ZNF14	0.5373122057122285	0.0194405
s7_r1	WRY133	rep2	WRY133 (Stage = nash_f234, Fibrosis = 3)	ZNF219	2.6864585924631728	0.17270916013726512
s7_r1	WRY133	rep2	WRY133 (Stage = nash_f234, Fibrosis = 3)	ZNF22	12.214949957186304	0.10676175695052334
s7_r1	WRY133	rep2	WRY133 (Stage = nash_f234, Fibrosis = 3)	ZNF254	2.858381198014367	0.018473865387816917
s7_r1	WRY133	rep2	WRY133 (Stage = nash_f234, Fibrosis = 3)	ZNF319	2.839038121628855	0.11943568785611866
s7_r1	WRY133	rep2	WRY133 (Stage = nash_f234, Fibrosis = 3)	ZNF33B	4.702120161131051	0.062403
s7_r1	WRY133	rep2	WRY133 (Stage = nash_f234, Fibrosis = 3)	ZNF354C	1.4238190651182114	0.012888743293825753
s7_r1	WRY133	rep2	WRY133 (Stage = nash_f234, Fibrosis = 3)	ZNF469	0.7732865214595012	0.025884892781766727
s7_r1	WRY133	rep2	WRY133 (Stage = nash_f234, Fibrosis = 3)	ZNF496	2.112406834587709	0.0977396
s7_r1	WRY133	rep2	WRY133 (Stage = nash_f234, Fibrosis = 3)	ZNF652	11.38473690443768	0.0418884
s7_r1	WRY133	rep2	WRY133 (Stage = nash_f234, Fibrosis = 3)	ZNF662	1.317545887844123	0.041995821899048914
s7_r1	WRY133	rep2	WRY133 (Stage = nash_f234, Fibrosis = 3)	ZNF684	2.178484728443983	0.032651483011025245
s7_r1	WRY133	rep2	WRY133 (Stage = nash_f234, Fibrosis = 3)	ZNF740	4.058265938760805	0.18882008925454732
s7_r1	WRY133	rep2	WRY133 (Stage = nash_f234, Fibrosis = 3)	ZNF79	1.5981495949751798	0.0530587
s7_r1	WRY133	rep2	WRY133 (Stage = nash_f234, Fibrosis = 3)	ZNF8	1.5681093356110318	0.031899639652218745
s7_r3	YNE987	rep2	YNE987 (Stage = nash_f234, Fibrosis = 2)	ACKR1	0.0746289	0.015090888304561564
s7_r3	YNE987	rep2	YNE987 (Stage = nash_f234, Fibrosis = 2)	ACTA2	24.76883059321019	0.21965626309972944
s7_r3	YNE987	rep2	YNE987 (Stage = nash_f234, Fibrosis = 2)	ADIRF	18.350151409323512	0.0821615
s7_r3	YNE987	rep2	YNE987 (Stage = nash_f234, Fibrosis = 2)	AEBP1	54.61851396218207	0.12408063717083953
s7_r3	YNE987	rep2	YNE987 (Stage = nash_f234, Fibrosis = 2)	AKNA	12.265895909986574	0.2964826035593156
s7_r3	YNE987	rep2	YNE987 (Stage = nash_f234, Fibrosis = 2)	AKR1B10	19.2804	0.3824549369307572
s7_r3	YNE987	rep2	YNE987 (Stage = nash_f234, Fibrosis = 2)	ALKAL2	0.8309514344297417	0.00823139
s7_r3	YNE987	rep2	YNE987 (Stage = nash_f234, Fibrosis = 2)	ANPEP	153.66333105779907	4.6107998932967496
s7_r3	YNE987	rep2	YNE987 (Stage = nash_f234, Fibrosis = 2)	ANXA13	2.3775823168014525	0.11462977782858885
s7_r3	YNE987	rep2	YNE987 (Stage = nash_f234, Fibrosis = 2)	ANXA2	13.269555042947948	0.5832094813459853
s7_r3	YNE987	rep2	YNE987 (Stage = nash_f234, Fibrosis = 2)	AQP1	19.829032911886248	0.16035974238786632
s7_r3	YNE987	rep2	YNE987 (Stage = nash_f234, Fibrosis = 2)	AR	66.62801609069065	0.8298464235356884
s7_r3	YNE987	rep2	YNE987 (Stage = nash_f234, Fibrosis = 2)	AREG	0.0957177	0.013414122937388057
s7_r3	YNE987	rep2	YNE987 (Stage = nash_f234, Fibrosis = 2)	ATF3	1.244899235287104	0.028505
s7_r3	YNE987	rep2	YNE987 (Stage = nash_f234, Fibrosis = 2)	ATG7	5.4670021926636245	0.033078
s7_r3	YNE987	rep2	YNE987 (Stage = nash_f234, Fibrosis = 2)	B3GNT3	0.6811203833369311	0.00884113
s7_r3	YNE987	rep2	YNE987 (Stage = nash_f234, Fibrosis = 2)	BACH1	16.43749904628147	0.3301703441179833
s7_r3	YNE987	rep2	YNE987 (Stage = nash_f234, Fibrosis = 2)	BACH2	3.1636047926468156	0.13231203079150947
s7_r3	YNE987	rep2	YNE987 (Stage = nash_f234, Fibrosis = 2)	BATF	1.7574755578034795	0.024846614077207424
s7_r3	YNE987	rep2	YNE987 (Stage = nash_f234, Fibrosis = 2)	BCL11A	0.7853938457916748	0.014481155443771198
s7_r3	YNE987	rep2	YNE987 (Stage = nash_f234, Fibrosis = 2)	BCL11B	3.4141029428105267	0.12347090431004916
s7_r3	YNE987	rep2	YNE987 (Stage = nash_f234, Fibrosis = 2)	BCL6B	3.0384709758848647	0.029267177317937577
s7_r3	YNE987	rep2	YNE987 (Stage = nash_f234, Fibrosis = 2)	BDNF	0.071071	0.00381083
s7_r3	YNE987	rep2	YNE987 (Stage = nash_f234, Fibrosis = 2)	BHMT	332.3999441420958	2.8428794634350827
s7_r3	YNE987	rep2	YNE987 (Stage = nash_f234, Fibrosis = 2)	BICC1	3.6791462403510606	0.038565603444990666
s7_r3	YNE987	rep2	YNE987 (Stage = nash_f234, Fibrosis = 2)	BIRC5	0.9063453803433634	0.0336877
s7_r3	YNE987	rep2	YNE987 (Stage = nash_f234, Fibrosis = 2)	C7	128.11693032450032	1.0952326511946953
s7_r3	YNE987	rep2	YNE987 (Stage = nash_f234, Fibrosis = 2)	CBFB	6.064434836128964	0.2784954841659998
s7_r3	YNE987	rep2	YNE987 (Stage = nash_f234, Fibrosis = 2)	CCDC80	5.70549	0.1568537784383217
s7_r3	YNE987	rep2	YNE987 (Stage = nash_f234, Fibrosis = 2)	CCL19	50.22073289571051	0.26431919515262375
s7_r3	YNE987	rep2	YNE987 (Stage = nash_f234, Fibrosis = 2)	CCL2	0.8309514344297417	0.0196639
s7_r3	YNE987	rep2	YNE987 (Stage = nash_f234, Fibrosis = 2)	CCL21	57.42696232009501	0.5231507945581342
s7_r3	YNE987	rep2	YNE987 (Stage = nash_f234, Fibrosis = 2)	CCN1	16.759067401771055	0.23886284821462597
s7_r3	YNE987	rep2	YNE987 (Stage = nash_f234, Fibrosis = 2)	CCN2	55.896335077129976	0.48062192751800614
s7_r3	YNE987	rep2	YNE987 (Stage = nash_f234, Fibrosis = 2)	CD163	95.19650633281826	0.3751381426012728
s7_r3	YNE987	rep2	YNE987 (Stage = nash_f234, Fibrosis = 2)	CD19	0.6085064707881515	0.00701193
s7_r3	YNE987	rep2	YNE987 (Stage = nash_f234, Fibrosis = 2)	CD24	7.500532971326159	0.030639076254715902
s7_r3	YNE987	rep2	YNE987 (Stage = nash_f234, Fibrosis = 2)	CD276	24.828154987600747	0.6883883998323235
s7_r3	YNE987	rep2	YNE987 (Stage = nash_f234, Fibrosis = 2)	CD3D	4.567868964784624	0.048168896002438934
s7_r3	YNE987	rep2	YNE987 (Stage = nash_f234, Fibrosis = 2)	CD3E	4.393424054912888	0.1320071643611143
s7_r3	YNE987	rep2	YNE987 (Stage = nash_f234, Fibrosis = 2)	CD68	86.39546016319524	0.00807896
s7_r3	YNE987	rep2	YNE987 (Stage = nash_f234, Fibrosis = 2)	CD79A	1.8299728862025588	0.0596014
s7_r3	YNE987	rep2	YNE987 (Stage = nash_f234, Fibrosis = 2)	CD8A	3.276146403540455	0.0739301
s7_r3	YNE987	rep2	YNE987 (Stage = nash_f234, Fibrosis = 2)	CD9	5.056562500112745	0.14755535231126862
s7_r3	YNE987	rep2	YNE987 (Stage = nash_f234, Fibrosis = 2)	CEBPA	83.84134303395163	1.0716055028390685
s7_r3	YNE987	rep2	YNE987 (Stage = nash_f234, Fibrosis = 2)	CFTR	1.9850033562763174	0.00777409
s7_r3	YNE987	rep2	YNE987 (Stage = nash_f234, Fibrosis = 2)	CHST4	8.744670841351457	0.0442056
s7_r3	YNE987	rep2	YNE987 (Stage = nash_f234, Fibrosis = 2)	CHST9	6.034441415662667	0.0961854
s7_r3	YNE987	rep2	YNE987 (Stage = nash_f234, Fibrosis = 2)	CLDN10	0.6732477585221431	0.00975573
s7_r3	YNE987	rep2	YNE987 (Stage = nash_f234, Fibrosis = 2)	CLDN23	12.769942936968494	0.12773903433558173
s7_r3	YNE987	rep2	YNE987 (Stage = nash_f234, Fibrosis = 2)	CLEC14A	10.132641519304958	0.12895850005716245
s7_r3	YNE987	rep2	YNE987 (Stage = nash_f234, Fibrosis = 2)	CLEC1B	3.768618665950879	0.1730116992492664
s7_r3	YNE987	rep2	YNE987 (Stage = nash_f234, Fibrosis = 2)	COL1A1	111.64050274611625	0.616897
s7_r3	YNE987	rep2	YNE987 (Stage = nash_f234, Fibrosis = 2)	COL1A2	60.80841349443172	1.4276894935406423
s7_r3	YNE987	rep2	YNE987 (Stage = nash_f234, Fibrosis = 2)	CPXM2	1.812487148574923	0.0335353
s7_r3	YNE987	rep2	YNE987 (Stage = nash_f234, Fibrosis = 2)	CREB3L1	0.5469449163236283	0.024846614077207424
s7_r3	YNE987	rep2	YNE987 (Stage = nash_f234, Fibrosis = 2)	CREB3L2	22.521480970842063	0.29114744102739987
s7_r3	YNE987	rep2	YNE987 (Stage = nash_f234, Fibrosis = 2)	CUX1	11.675945140922158	0.5425098128882283
s7_r3	YNE987	rep2	YNE987 (Stage = nash_f234, Fibrosis = 2)	CXCL6	2.234258492742603	0.00792653
s7_r3	YNE987	rep2	YNE987 (Stage = nash_f234, Fibrosis = 2)	CXCL8	0.1754896476719483	0.00899356
s7_r3	YNE987	rep2	YNE987 (Stage = nash_f234, Fibrosis = 2)	DBH	34.312648510113114	0.5214740291909608
s7_r3	YNE987	rep2	YNE987 (Stage = nash_f234, Fibrosis = 2)	DCDC2	3.1094493039657665	0.015548187950154339
s7_r3	YNE987	rep2	YNE987 (Stage = nash_f234, Fibrosis = 2)	DCN	49.28112649077026	2.147784002134065
s7_r3	YNE987	rep2	YNE987 (Stage = nash_f234, Fibrosis = 2)	DKK3	2.543243874898971	0.0737777
s7_r3	YNE987	rep2	YNE987 (Stage = nash_f234, Fibrosis = 2)	DNMT1	6.826787347652223	0.014633588658968789
s7_r3	YNE987	rep2	YNE987 (Stage = nash_f234, Fibrosis = 2)	DPT	23.68042400805363	0.2699592241149346
s7_r3	YNE987	rep2	YNE987 (Stage = nash_f234, Fibrosis = 2)	DTNA	1.5114750836854616	0.0265234
s7_r3	YNE987	rep2	YNE987 (Stage = nash_f234, Fibrosis = 2)	E2F1	2.6584267824172336	0.13215959757631188
s7_r3	YNE987	rep2	YNE987 (Stage = nash_f234, Fibrosis = 2)	E2F3	5.079965442837327	0.062040318585419765
s7_r3	YNE987	rep2	YNE987 (Stage = nash_f234, Fibrosis = 2)	EDA2R	0.39118273122095465	0.011127624709424183
s7_r3	YNE987	rep2	YNE987 (Stage = nash_f234, Fibrosis = 2)	EEF1A2	0.18118358970917686	0.0740825
s7_r3	YNE987	rep2	YNE987 (Stage = nash_f234, Fibrosis = 2)	EFEMP1	5.494154768050748	0.00914599
s7_r3	YNE987	rep2	YNE987 (Stage = nash_f234, Fibrosis = 2)	EFHD1	10.223298673334378	0.15822567737510004
s7_r3	YNE987	rep2	YNE987 (Stage = nash_f234, Fibrosis = 2)	EGR1	88.32901360094341	2.3272
s7_r3	YNE987	rep2	YNE987 (Stage = nash_f234, Fibrosis = 2)	EHF	1.254194823512287	0.0167677
s7_r3	YNE987	rep2	YNE987 (Stage = nash_f234, Fibrosis = 2)	ELF1	30.329526882668844	0.5998247018025228
s7_r3	YNE987	rep2	YNE987 (Stage = nash_f234, Fibrosis = 2)	ELF2	6.577759967173204	0.28764147707785526
s7_r3	YNE987	rep2	YNE987 (Stage = nash_f234, Fibrosis = 2)	ELF3	1.3122894109796568	0.039480202736176216
s7_r3	YNE987	rep2	YNE987 (Stage = nash_f234, Fibrosis = 2)	ELF4	6.299850654011691	0.11844060820852863
s7_r3	YNE987	rep2	YNE987 (Stage = nash_f234, Fibrosis = 2)	ELF5	0.10491891085113277	0.012652
s7_r3	YNE987	rep2	YNE987 (Stage = nash_f234, Fibrosis = 2)	ELK1	14.939798319883456	0.1987729126176594
s7_r3	YNE987	rep2	YNE987 (Stage = nash_f234, Fibrosis = 2)	ELK3	10.982167847469098	0.018901718684501353
s7_r3	YNE987	rep2	YNE987 (Stage = nash_f234, Fibrosis = 2)	ELK4	24.2283	0.17728
s7_r3	YNE987	rep2	YNE987 (Stage = nash_f234, Fibrosis = 2)	EOMES	2.8802766429115945	0.0245417
s7_r3	YNE987	rep2	YNE987 (Stage = nash_f234, Fibrosis = 2)	EPCAM	2.5269255269660076	0.00701193
s7_r3	YNE987	rep2	YNE987 (Stage = nash_f234, Fibrosis = 2)	EPHA2	17.724632404849928	0.31233565793986506
s7_r3	YNE987	rep2	YNE987 (Stage = nash_f234, Fibrosis = 2)	EPHA3	10.32336996998003	0.14679318623528065
s7_r3	YNE987	rep2	YNE987 (Stage = nash_f234, Fibrosis = 2)	ERF	20.100808281297024	0.23352768568271026
s7_r3	YNE987	rep2	YNE987 (Stage = nash_f234, Fibrosis = 2)	ERG	3.0368226613897447	0.0815518
s7_r3	YNE987	rep2	YNE987 (Stage = nash_f234, Fibrosis = 2)	ETS1	30.07230393906544	0.2941961053313517
s7_r3	YNE987	rep2	YNE987 (Stage = nash_f234, Fibrosis = 2)	ETS2	45.63555750121104	1.1674859951983536
s7_r3	YNE987	rep2	YNE987 (Stage = nash_f234, Fibrosis = 2)	ETV1	2.035099510415716	0.11402004496779848
s7_r3	YNE987	rep2	YNE987 (Stage = nash_f234, Fibrosis = 2)	ETV2	0.0365169	0.00518273
s7_r3	YNE987	rep2	YNE987 (Stage = nash_f234, Fibrosis = 2)	ETV3	5.729492352355261	0.24328341145535612
s7_r3	YNE987	rep2	YNE987 (Stage = nash_f234, Fibrosis = 2)	ETV3L	0.037421078203570685	0.00807896
s7_r3	YNE987	rep2	YNE987 (Stage = nash_f234, Fibrosis = 2)	ETV4	0.40242297470696214	0.020121184406082085
s7_r3	YNE987	rep2	YNE987 (Stage = nash_f234, Fibrosis = 2)	ETV5	8.05853	0.1693533020845242
s7_r3	YNE987	rep2	YNE987 (Stage = nash_f234, Fibrosis = 2)	ETV6	13.63978466026404	0.6815289051484318
s7_r3	YNE987	rep2	YNE987 (Stage = nash_f234, Fibrosis = 2)	EVC	8.838529718196387	0.2727030219884913
s7_r3	YNE987	rep2	YNE987 (Stage = nash_f234, Fibrosis = 2)	FADS1	8.032836160524992	0.11645897641095995
s7_r3	YNE987	rep2	YNE987 (Stage = nash_f234, Fibrosis = 2)	FADS3	2.634458174769967	0.13490339544986854
s7_r3	YNE987	rep2	YNE987 (Stage = nash_f234, Fibrosis = 2)	FAM83F	2.066618944539132	0.0646317
s7_r3	YNE987	rep2	YNE987 (Stage = nash_f234, Fibrosis = 2)	FBLN1	12.335086636121408	0.017224953317327846
s7_r3	YNE987	rep2	YNE987 (Stage = nash_f234, Fibrosis = 2)	FBLN5	20.719297763849177	0.552723
s7_r3	YNE987	rep2	YNE987 (Stage = nash_f234, Fibrosis = 2)	FCGR3A	36.57347433621471	0.0771312
s7_r3	YNE987	rep2	YNE987 (Stage = nash_f234, Fibrosis = 2)	FCGR3B	2.6446179690258993	0.00762166
s7_r3	YNE987	rep2	YNE987 (Stage = nash_f234, Fibrosis = 2)	FCN2	77.77030292194054	0.8525589726001296
s7_r3	YNE987	rep2	YNE987 (Stage = nash_f234, Fibrosis = 2)	FCRL5	0.500093	0.029114744102739988
s7_r3	YNE987	rep2	YNE987 (Stage = nash_f234, Fibrosis = 2)	FEV	0	0.00884113
s7_r3	YNE987	rep2	YNE987 (Stage = nash_f234, Fibrosis = 2)	FHL2	1.6485379908877578	0.061583
s7_r3	YNE987	rep2	YNE987 (Stage = nash_f234, Fibrosis = 2)	FLI1	5.600573029918902	0.14039099119698184
s7_r3	YNE987	rep2	YNE987 (Stage = nash_f234, Fibrosis = 2)	FMO2	4.891715205904596	0.0266758
s7_r3	YNE987	rep2	YNE987 (Stage = nash_f234, Fibrosis = 2)	FOS	16.698539510990724	0.9981326931138296
s7_r3	YNE987	rep2	YNE987 (Stage = nash_f234, Fibrosis = 2)	FOSB	0	0.016157920810944703
s7_r3	YNE987	rep2	YNE987 (Stage = nash_f234, Fibrosis = 2)	FOSL1	0	0.014328722228573607
s7_r3	YNE987	rep2	YNE987 (Stage = nash_f234, Fibrosis = 2)	FOSL2	19.79419333515878	0.48184139323958697
s7_r3	YNE987	rep2	YNE987 (Stage = nash_f234, Fibrosis = 2)	FOXA1	21.04363396395631	0.16478030562859647
s7_r3	YNE987	rep2	YNE987 (Stage = nash_f234, Fibrosis = 2)	FOXM1	0.4491446006062373	0.0449678
s7_r3	YNE987	rep2	YNE987 (Stage = nash_f234, Fibrosis = 2)	FOXP3	2.1285277047921434	0.0335353
s7_r3	YNE987	rep2	YNE987 (Stage = nash_f234, Fibrosis = 2)	FOXP4	12.075683459770671	0.5449487443313898
s7_r3	YNE987	rep2	YNE987 (Stage = nash_f234, Fibrosis = 2)	FUT4	6.329282215385252	0.0452727
s7_r3	YNE987	rep2	YNE987 (Stage = nash_f234, Fibrosis = 2)	FXYD2	1.2051081889381001	0.021188216912465224
s7_r3	YNE987	rep2	YNE987 (Stage = nash_f234, Fibrosis = 2)	GABBR1	8.083005921368818	0.1605121756030639
s7_r3	YNE987	rep2	YNE987 (Stage = nash_f234, Fibrosis = 2)	GABPA	13.208351649952537	0.3210243512061278
s7_r3	YNE987	rep2	YNE987 (Stage = nash_f234, Fibrosis = 2)	GABRB3	1.624203070235637	0.038718036660188256
s7_r3	YNE987	rep2	YNE987 (Stage = nash_f234, Fibrosis = 2)	GABRP	1.326460205527998	0.010060592203041042
s7_r3	YNE987	rep2	YNE987 (Stage = nash_f234, Fibrosis = 2)	GATA6	15.004953354750079	0.10075835524560803
s7_r3	YNE987	rep2	YNE987 (Stage = nash_f234, Fibrosis = 2)	GATAD2A	14.783018455625221	0.061278152509431805
s7_r3	YNE987	rep2	YNE987 (Stage = nash_f234, Fibrosis = 2)	GEM	3.3831594116068064	0.033078
s7_r3	YNE987	rep2	YNE987 (Stage = nash_f234, Fibrosis = 2)	GFAP	0.10497497225153413	0.00929843
s7_r3	YNE987	rep2	YNE987 (Stage = nash_f234, Fibrosis = 2)	GLIS2	3.639951375048596	0.024846614077207424
s7_r3	YNE987	rep2	YNE987 (Stage = nash_f234, Fibrosis = 2)	GLIS3	3.1163404164352784	0.14404938836172404
s7_r3	YNE987	rep2	YNE987 (Stage = nash_f234, Fibrosis = 2)	GLS	7.069145169136931	0.016615220456537478
s7_r3	YNE987	rep2	YNE987 (Stage = nash_f234, Fibrosis = 2)	GNLY	1.3264797140990394	0.0371937
s7_r3	YNE987	rep2	YNE987 (Stage = nash_f234, Fibrosis = 2)	GOLM1	15.872796105483385	0.6173545215502457
s7_r3	YNE987	rep2	YNE987 (Stage = nash_f234, Fibrosis = 2)	GPC3	13.67975838964968	0.10685568385351168
s7_r3	YNE987	rep2	YNE987 (Stage = nash_f234, Fibrosis = 2)	GSN	15.905146962000499	0.7798483289508784
s7_r3	YNE987	rep2	YNE987 (Stage = nash_f234, Fibrosis = 2)	GZMK	7.121228794068142	0.041309401318547316
s7_r3	YNE987	rep2	YNE987 (Stage = nash_f234, Fibrosis = 2)	HAND2	11.042387586535465	0.15045158340002285
s7_r3	YNE987	rep2	YNE987 (Stage = nash_f234, Fibrosis = 2)	HIC1	4.426099407649767	0.0693571
s7_r3	YNE987	rep2	YNE987 (Stage = nash_f234, Fibrosis = 2)	HIF1A	19.344757724804513	0.258984
s7_r3	YNE987	rep2	YNE987 (Stage = nash_f234, Fibrosis = 2)	HKDC1	8.00171	0.3460233984985328
s7_r3	YNE987	rep2	YNE987 (Stage = nash_f234, Fibrosis = 2)	HNF4A	125.86273313799657	3.253686978392592
s7_r3	YNE987	rep2	YNE987 (Stage = nash_f234, Fibrosis = 2)	HNF4G	8.657866092189478	0.0501505
s7_r3	YNE987	rep2	YNE987 (Stage = nash_f234, Fibrosis = 2)	HOXB4	2.6299429087124855	0.041766700964140084
s7_r3	YNE987	rep2	YNE987 (Stage = nash_f234, Fibrosis = 2)	HSCB	6.323493063698292	0.0873442
s7_r3	YNE987	rep2	YNE987 (Stage = nash_f234, Fibrosis = 2)	HSD17B13	296.60022150483906	1.7763042566975344
s7_r3	YNE987	rep2	YNE987 (Stage = nash_f234, Fibrosis = 2)	IGHG1	NA	0.0405472
s7_r3	YNE987	rep2	YNE987 (Stage = nash_f234, Fibrosis = 2)	IGLL5	10.32922367740084	0.021035783697267635
s7_r3	YNE987	rep2	YNE987 (Stage = nash_f234, Fibrosis = 2)	IL32	51.73239581819585	1.8881902366525667
s7_r3	YNE987	rep2	YNE987 (Stage = nash_f234, Fibrosis = 2)	IRF1	10.366090909927154	0.7885370222171411
s7_r3	YNE987	rep2	YNE987 (Stage = nash_f234, Fibrosis = 2)	IRF2	22.090625416394513	0.13307419686749744
s7_r3	YNE987	rep2	YNE987 (Stage = nash_f234, Fibrosis = 2)	IRF8	14.619947490657523	0.487786
s7_r3	YNE987	rep2	YNE987 (Stage = nash_f234, Fibrosis = 2)	IRF9	37.5809	0.16401813955260852
s7_r3	YNE987	rep2	YNE987 (Stage = nash_f234, Fibrosis = 2)	ITGAM	7.957900174936551	0.18855988719942077
s7_r3	YNE987	rep2	YNE987 (Stage = nash_f234, Fibrosis = 2)	ITGB2	27.068040349725045	1.562288022560116
s7_r3	YNE987	rep2	YNE987 (Stage = nash_f234, Fibrosis = 2)	ITGBL1	3.982654582773156	0.14725048588087344
s7_r3	YNE987	rep2	YNE987 (Stage = nash_f234, Fibrosis = 2)	JDP2	5.022160998721741	0.4917495522274304
s7_r3	YNE987	rep2	YNE987 (Stage = nash_f234, Fibrosis = 2)	JUN	37.567	1.7793529210014862
s7_r3	YNE987	rep2	YNE987 (Stage = nash_f234, Fibrosis = 2)	JUNB	27.26831026473306	0.3951068937921573
s7_r3	YNE987	rep2	YNE987 (Stage = nash_f234, Fibrosis = 2)	JUND	71.07482961236005	0.40623451850158154
s7_r3	YNE987	rep2	YNE987 (Stage = nash_f234, Fibrosis = 2)	KCTD12	30.495386118133723	0.776647
s7_r3	YNE987	rep2	YNE987 (Stage = nash_f234, Fibrosis = 2)	KDELR3	6.9012840513433025	0.024236881216417056
s7_r3	YNE987	rep2	YNE987 (Stage = nash_f234, Fibrosis = 2)	KLF2	14.291588192017805	0.0711863
s7_r3	YNE987	rep2	YNE987 (Stage = nash_f234, Fibrosis = 2)	KLF4	5.53652	0.17392629854045197
s7_r3	YNE987	rep2	YNE987 (Stage = nash_f234, Fibrosis = 2)	KRT19	6.559902193648201	0.0315537
s7_r3	YNE987	rep2	YNE987 (Stage = nash_f234, Fibrosis = 2)	KRT7	4.75554	0.036584
s7_r3	YNE987	rep2	YNE987 (Stage = nash_f234, Fibrosis = 2)	KRT8	91.90624420444611	3.4460576959719527
s7_r3	YNE987	rep2	YNE987 (Stage = nash_f234, Fibrosis = 2)	LAMC3	8.757190735029152	0.062192751800617355
s7_r3	YNE987	rep2	YNE987 (Stage = nash_f234, Fibrosis = 2)	LDHA	89.15891058139749	2.7005068404405317
s7_r3	YNE987	rep2	YNE987 (Stage = nash_f234, Fibrosis = 2)	LILRA4	2.123899033175634	0.014938455089363973
s7_r3	YNE987	rep2	YNE987 (Stage = nash_f234, Fibrosis = 2)	LRAT	2.6073080367451373	0.0352121
s7_r3	YNE987	rep2	YNE987 (Stage = nash_f234, Fibrosis = 2)	LTBP2	9.046106644385976	0.22849738958118973
s7_r3	YNE987	rep2	YNE987 (Stage = nash_f234, Fibrosis = 2)	LUM	39.3804	0.027285545520368888
s7_r3	YNE987	rep2	YNE987 (Stage = nash_f234, Fibrosis = 2)	MAF	41.32719396418987	0.1841393239586906
s7_r3	YNE987	rep2	YNE987 (Stage = nash_f234, Fibrosis = 2)	MAFG	11.530490210064167	0.0695095
s7_r3	YNE987	rep2	YNE987 (Stage = nash_f234, Fibrosis = 2)	MARCO	53.75027596512879	3.5064212491901987
s7_r3	YNE987	rep2	YNE987 (Stage = nash_f234, Fibrosis = 2)	MASP1	50.75047137767822	0.7764947982165313
s7_r3	YNE987	rep2	YNE987 (Stage = nash_f234, Fibrosis = 2)	MEF2D	11.327963139706316	0.3823025037155596
s7_r3	YNE987	rep2	YNE987 (Stage = nash_f234, Fibrosis = 2)	MFAP4	31.550559615501232	0.3739186768796921
s7_r3	YNE987	rep2	YNE987 (Stage = nash_f234, Fibrosis = 2)	MGP	6.192559789316208	0.061278152509431805
s7_r3	YNE987	rep2	YNE987 (Stage = nash_f234, Fibrosis = 2)	MSC	2.119878400836446	0.013109256506992873
s7_r3	YNE987	rep2	YNE987 (Stage = nash_f234, Fibrosis = 2)	MSL2	19.025205347999066	0.2832209138371251
s7_r3	YNE987	rep2	YNE987 (Stage = nash_f234, Fibrosis = 2)	MSLN	3.917067266362944	0.0187493
s7_r3	YNE987	rep2	YNE987 (Stage = nash_f234, Fibrosis = 2)	MUC6	2.1327087589591303	0.13658016081704202
s7_r3	YNE987	rep2	YNE987 (Stage = nash_f234, Fibrosis = 2)	MXI1	9.059739959188496	0.16721923707175793
s7_r3	YNE987	rep2	YNE987 (Stage = nash_f234, Fibrosis = 2)	MYC	3.994357234949201	0.3384017377386533
s7_r3	YNE987	rep2	YNE987 (Stage = nash_f234, Fibrosis = 2)	NFAT5	14.405438107430891	0.5466255096985633
s7_r3	YNE987	rep2	YNE987 (Stage = nash_f234, Fibrosis = 2)	NFE2	0.13302456915361563	0.018291985823710985
s7_r3	YNE987	rep2	YNE987 (Stage = nash_f234, Fibrosis = 2)	NFE2L1	78.45068567195281	2.859189817461225
s7_r3	YNE987	rep2	YNE987 (Stage = nash_f234, Fibrosis = 2)	NFE2L2	19.129884811507953	0.5908311421058648
s7_r3	YNE987	rep2	YNE987 (Stage = nash_f234, Fibrosis = 2)	NFIA	10.506306186757435	0.11874547463892383
s7_r3	YNE987	rep2	YNE987 (Stage = nash_f234, Fibrosis = 2)	NFIL3	15.296207148904804	0.2908425745970047
s7_r3	YNE987	rep2	YNE987 (Stage = nash_f234, Fibrosis = 2)	NFKB2	11.319201402306202	0.25410616973438516
s7_r3	YNE987	rep2	YNE987 (Stage = nash_f234, Fibrosis = 2)	NFYA	10.516393271063817	0.11264814603102015
s7_r3	YNE987	rep2	YNE987 (Stage = nash_f234, Fibrosis = 2)	NFYB	5.758675414915685	0.10670325063831408
s7_r3	YNE987	rep2	YNE987 (Stage = nash_f234, Fibrosis = 2)	NKG7	11.860165828037223	0.11097138066384665
s7_r3	YNE987	rep2	YNE987 (Stage = nash_f234, Fibrosis = 2)	NPNT	3.455806290207141	0.028505
s7_r3	YNE987	rep2	YNE987 (Stage = nash_f234, Fibrosis = 2)	NR3C1	26.5279	0.0164628
s7_r3	YNE987	rep2	YNE987 (Stage = nash_f234, Fibrosis = 2)	NR3C2	13.29164753658688	0.4547082809344156
s7_r3	YNE987	rep2	YNE987 (Stage = nash_f234, Fibrosis = 2)	NTRK1	0.018040464698691104	0.010213025418238635
s7_r3	YNE987	rep2	YNE987 (Stage = nash_f234, Fibrosis = 2)	NTRK2	1.6941753177759573	0.0373461
s7_r3	YNE987	rep2	YNE987 (Stage = nash_f234, Fibrosis = 2)	NTRK3	0.229143	0.00624976
s7_r3	YNE987	rep2	YNE987 (Stage = nash_f234, Fibrosis = 2)	NUTF2	5.9829272441022034	0.2598986319118936
s7_r3	YNE987	rep2	YNE987 (Stage = nash_f234, Fibrosis = 2)	NYNRIN	31.52821411687753	0.4534888152128349
s7_r3	YNE987	rep2	YNE987 (Stage = nash_f234, Fibrosis = 2)	OSGIN1	18.097851423389347	1.6921611219084638
s7_r3	YNE987	rep2	YNE987 (Stage = nash_f234, Fibrosis = 2)	PBX2	20.98638832906981	0.42650813612286115
s7_r3	YNE987	rep2	YNE987 (Stage = nash_f234, Fibrosis = 2)	PBX3	8.573120179794385	0.0702717
s7_r3	YNE987	rep2	YNE987 (Stage = nash_f234, Fibrosis = 2)	PCCB	29.356431595255152	2.742578407835067
s7_r3	YNE987	rep2	YNE987 (Stage = nash_f234, Fibrosis = 2)	PCK1	381.6986970360857	0.43611142868030944
s7_r3	YNE987	rep2	YNE987 (Stage = nash_f234, Fibrosis = 2)	PDGFRA	22.800713513163366	0.1695057352997218
s7_r3	YNE987	rep2	YNE987 (Stage = nash_f234, Fibrosis = 2)	PDZK1IP1	0.6594483711398471	0.00579246
s7_r3	YNE987	rep2	YNE987 (Stage = nash_f234, Fibrosis = 2)	PGR	0.6311129911416876	0.00762166
s7_r3	YNE987	rep2	YNE987 (Stage = nash_f234, Fibrosis = 2)	PHF19	3.4203342179696774	0.0522846
s7_r3	YNE987	rep2	YNE987 (Stage = nash_f234, Fibrosis = 2)	PLVAP	12.189977370365773	0.23596661712587172
s7_r3	YNE987	rep2	YNE987 (Stage = nash_f234, Fibrosis = 2)	PNPLA3	78.38737286707877	2.519873480431386
s7_r3	YNE987	rep2	YNE987 (Stage = nash_f234, Fibrosis = 2)	PODN	12.958384795065049	0.3554742578407835
s7_r3	YNE987	rep2	YNE987 (Stage = nash_f234, Fibrosis = 2)	POU2F1	5.737813067075474	0.1356655615258565
s7_r3	YNE987	rep2	YNE987 (Stage = nash_f234, Fibrosis = 2)	PPARD	6.8234485654121375	0.2507526390000381
s7_r3	YNE987	rep2	YNE987 (Stage = nash_f234, Fibrosis = 2)	PTGDS	51.1435	0.869174
s7_r3	YNE987	rep2	YNE987 (Stage = nash_f234, Fibrosis = 2)	RARG	1.732011284904881	0.012347090431004916
s7_r3	YNE987	rep2	YNE987 (Stage = nash_f234, Fibrosis = 2)	RASEF	3.224335344642801	0.060058686787851076
s7_r3	YNE987	rep2	YNE987 (Stage = nash_f234, Fibrosis = 2)	RBAK	6.86582	0.0701193
s7_r3	YNE987	rep2	YNE987 (Stage = nash_f234, Fibrosis = 2)	RBP1	8.733820915424925	0.3786441065508174
s7_r3	YNE987	rep2	YNE987 (Stage = nash_f234, Fibrosis = 2)	REL	5.6693146582499585	0.0827712
s7_r3	YNE987	rep2	YNE987 (Stage = nash_f234, Fibrosis = 2)	RELA	14.006684208345115	0.7481422201897794
s7_r3	YNE987	rep2	YNE987 (Stage = nash_f234, Fibrosis = 2)	RELN	37.552508617474025	0.015395754734956748
s7_r3	YNE987	rep2	YNE987 (Stage = nash_f234, Fibrosis = 2)	RERGL	0.7609838369351045	0.00929843
s7_r3	YNE987	rep2	YNE987 (Stage = nash_f234, Fibrosis = 2)	REST	15.34672027191157	0.2699592241149346
s7_r3	YNE987	rep2	YNE987 (Stage = nash_f234, Fibrosis = 2)	RFX5	12.7747	0.0504554
s7_r3	YNE987	rep2	YNE987 (Stage = nash_f234, Fibrosis = 2)	RGS2	5.269059861997023	0.0850577
s7_r3	YNE987	rep2	YNE987 (Stage = nash_f234, Fibrosis = 2)	RGS5	16.086996119035007	0.038565603444990666
s7_r3	YNE987	rep2	YNE987 (Stage = nash_f234, Fibrosis = 2)	RUNX1	3.108251365361438	0.0384132
s7_r3	YNE987	rep2	YNE987 (Stage = nash_f234, Fibrosis = 2)	RUNX2	1.1271546687904135	0.0460348
s7_r3	YNE987	rep2	YNE987 (Stage = nash_f234, Fibrosis = 2)	RUNX3	2.6930269633566786	0.12362333752524675
s7_r3	YNE987	rep2	YNE987 (Stage = nash_f234, Fibrosis = 2)	S100A6	8.174058379997263	0.1262147021836058
s7_r3	YNE987	rep2	YNE987 (Stage = nash_f234, Fibrosis = 2)	SHROOM3	21.559671594412396	0.10136808810639839
s7_r3	YNE987	rep2	YNE987 (Stage = nash_f234, Fibrosis = 2)	SIX5	10.025965592397206	0.1120384131702298
s7_r3	YNE987	rep2	YNE987 (Stage = nash_f234, Fibrosis = 2)	SLC5A1	1.5156972828763724	0.028962310887542395
s7_r3	YNE987	rep2	YNE987 (Stage = nash_f234, Fibrosis = 2)	SLIT2	1.8852554578838743	0.0673755
s7_r3	YNE987	rep2	YNE987 (Stage = nash_f234, Fibrosis = 2)	SMOC2	3.956499414231692	0.035974238786631606
s7_r3	YNE987	rep2	YNE987 (Stage = nash_f234, Fibrosis = 2)	SNAI1	1.1522619388196254	0.026828245874776113
s7_r3	YNE987	rep2	YNE987 (Stage = nash_f234, Fibrosis = 2)	SOX4	4.172115897064766	0.0663084
s7_r3	YNE987	rep2	YNE987 (Stage = nash_f234, Fibrosis = 2)	SOX7	3.5931218791422306	0.012194657215807325
s7_r3	YNE987	rep2	YNE987 (Stage = nash_f234, Fibrosis = 2)	SOX9	3.098590932399455	0.035059639495446056
s7_r3	YNE987	rep2	YNE987 (Stage = nash_f234, Fibrosis = 2)	SP1	23.109587537889862	1.5185396897984071
s7_r3	YNE987	rep2	YNE987 (Stage = nash_f234, Fibrosis = 2)	SPARCL1	12.826163344580202	0.10731298349910445
s7_r3	YNE987	rep2	YNE987 (Stage = nash_f234, Fibrosis = 2)	SPI1	15.914358004505486	0.6562249914256316
s7_r3	YNE987	rep2	YNE987 (Stage = nash_f234, Fibrosis = 2)	SPIB	2.2022680306631974	0.0128044
s7_r3	YNE987	rep2	YNE987 (Stage = nash_f234, Fibrosis = 2)	SPIC	16.143028805977494	0.0873442
s7_r3	YNE987	rep2	YNE987 (Stage = nash_f234, Fibrosis = 2)	SPINT1	2.839860480270977	0.00655463
s7_r3	YNE987	rep2	YNE987 (Stage = nash_f234, Fibrosis = 2)	SPP1	7.414887490660129	0.11402004496779848
s7_r3	YNE987	rep2	YNE987 (Stage = nash_f234, Fibrosis = 2)	SPSB1	13.112836063927524	0.053808924964749816
s7_r3	YNE987	rep2	YNE987 (Stage = nash_f234, Fibrosis = 2)	SRF	10.345411291589844	0.59449
s7_r3	YNE987	rep2	YNE987 (Stage = nash_f234, Fibrosis = 2)	STAT1	189.46947829772216	0.4737624328341145
s7_r3	YNE987	rep2	YNE987 (Stage = nash_f234, Fibrosis = 2)	STAT2	93.34470000326152	3.80443
s7_r3	YNE987	rep2	YNE987 (Stage = nash_f234, Fibrosis = 2)	STMN2	0.49905332913313993	0.014786021874166382
s7_r3	YNE987	rep2	YNE987 (Stage = nash_f234, Fibrosis = 2)	TBX2	6.757574842318594	0.16981060173011697
s7_r3	YNE987	rep2	YNE987 (Stage = nash_f234, Fibrosis = 2)	TBX3	13.290761466664167	0.0996913
s7_r3	YNE987	rep2	YNE987 (Stage = nash_f234, Fibrosis = 2)	TCF12	12.18779876066962	0.386266
s7_r3	YNE987	rep2	YNE987 (Stage = nash_f234, Fibrosis = 2)	TEAD1	18.550232978676522	0.2566975343927442
s7_r3	YNE987	rep2	YNE987 (Stage = nash_f234, Fibrosis = 2)	TEAD2	3.8896573736765174	0.0995389
s7_r3	YNE987	rep2	YNE987 (Stage = nash_f234, Fibrosis = 2)	TEAD3	8.659991072626918	0.25578293510155864
s7_r3	YNE987	rep2	YNE987 (Stage = nash_f234, Fibrosis = 2)	TEAD4	1.2435312141494257	0.0338402
s7_r3	YNE987	rep2	YNE987 (Stage = nash_f234, Fibrosis = 2)	THBS2	18.782031336344566	0.2149308334286041
s7_r3	YNE987	rep2	YNE987 (Stage = nash_f234, Fibrosis = 2)	THY1	3.0770547343087995	0.019968751190884496
s7_r3	YNE987	rep2	YNE987 (Stage = nash_f234, Fibrosis = 2)	TM4SF1	9.960752232555595	0.0736252
s7_r3	YNE987	rep2	YNE987 (Stage = nash_f234, Fibrosis = 2)	TOP2A	2.3055000644088812	0.031096375900308677
s7_r3	YNE987	rep2	YNE987 (Stage = nash_f234, Fibrosis = 2)	TP53	10.886849544878476	0.4612629091879121
s7_r3	YNE987	rep2	YNE987 (Stage = nash_f234, Fibrosis = 2)	TREM2	1.5070954783355865	0.0702717
s7_r3	YNE987	rep2	YNE987 (Stage = nash_f234, Fibrosis = 2)	TSHZ3	1.0155212889302336	0.0580771
s7_r3	YNE987	rep2	YNE987 (Stage = nash_f234, Fibrosis = 2)	TTC9	1.3267072484422588	0.13993369155138904
s7_r3	YNE987	rep2	YNE987 (Stage = nash_f234, Fibrosis = 2)	TTN	0.7087220575250961	0.067223
s7_r3	YNE987	rep2	YNE987 (Stage = nash_f234, Fibrosis = 2)	UBD	72.51903578040962	1.2331847109485157
s7_r3	YNE987	rep2	YNE987 (Stage = nash_f234, Fibrosis = 2)	UBE2C	0.1833225448541954	0.0204261
s7_r3	YNE987	rep2	YNE987 (Stage = nash_f234, Fibrosis = 2)	UBP1	12.403592115006285	0.5537898708128501
s7_r3	YNE987	rep2	YNE987 (Stage = nash_f234, Fibrosis = 2)	VCAN	2.810787485995141	0.0419191
s7_r3	YNE987	rep2	YNE987 (Stage = nash_f234, Fibrosis = 2)	VSIG2	0.32585043909121675	0.00960329
s7_r3	YNE987	rep2	YNE987 (Stage = nash_f234, Fibrosis = 2)	VTCN1	0.5711443055847261	0.004573
s7_r3	YNE987	rep2	YNE987 (Stage = nash_f234, Fibrosis = 2)	VWF	23.04235932285788	0.0913075
s7_r3	YNE987	rep2	YNE987 (Stage = nash_f234, Fibrosis = 2)	WT1	0.0743377	0.011127624709424183
s7_r3	YNE987	rep2	YNE987 (Stage = nash_f234, Fibrosis = 2)	YAP1	23.145064353171087	0.9088068290080409
s7_r3	YNE987	rep2	YNE987 (Stage = nash_f234, Fibrosis = 2)	ZBTB33	21.262	0.47772569642925194
s7_r3	YNE987	rep2	YNE987 (Stage = nash_f234, Fibrosis = 2)	ZFP57	0	0.00624976
s7_r3	YNE987	rep2	YNE987 (Stage = nash_f234, Fibrosis = 2)	ZNF14	0.6630464413390013	0.0173774
s7_r3	YNE987	rep2	YNE987 (Stage = nash_f234, Fibrosis = 2)	ZNF219	6.00911	0.16035974238786632
s7_r3	YNE987	rep2	YNE987 (Stage = nash_f234, Fibrosis = 2)	ZNF22	20.81380655003168	0.1393239586905987
s7_r3	YNE987	rep2	YNE987 (Stage = nash_f234, Fibrosis = 2)	ZNF254	5.385740813276334	0.022712549064441142
s7_r3	YNE987	rep2	YNE987 (Stage = nash_f234, Fibrosis = 2)	ZNF319	7.538499844004296	0.10914218208147555
s7_r3	YNE987	rep2	YNE987 (Stage = nash_f234, Fibrosis = 2)	ZNF33B	6.109692464913227	0.0414618
s7_r3	YNE987	rep2	YNE987 (Stage = nash_f234, Fibrosis = 2)	ZNF354C	2.6003617044565073	0.0173774
s7_r3	YNE987	rep2	YNE987 (Stage = nash_f234, Fibrosis = 2)	ZNF469	1.4751702685313297	0.020273617621279674
s7_r3	YNE987	rep2	YNE987 (Stage = nash_f234, Fibrosis = 2)	ZNF496	6.141377785512411	0.0916124
s7_r3	YNE987	rep2	YNE987 (Stage = nash_f234, Fibrosis = 2)	ZNF652	21.37206550386904	0.039480202736176216
s7_r3	YNE987	rep2	YNE987 (Stage = nash_f234, Fibrosis = 2)	ZNF662	3.6001292333441506	0.041157
s7_r3	YNE987	rep2	YNE987 (Stage = nash_f234, Fibrosis = 2)	ZNF684	3.1930400814784923	0.0381083
s7_r3	YNE987	rep2	YNE987 (Stage = nash_f234, Fibrosis = 2)	ZNF740	7.7066356254009225	0.17941389428756527
s7_r3	YNE987	rep2	YNE987 (Stage = nash_f234, Fibrosis = 2)	ZNF79	4.540272433647824	0.0803323
s7_r3	YNE987	rep2	YNE987 (Stage = nash_f234, Fibrosis = 2)	ZNF8	3.1959901093620386	0.028505
s3_r1_bottom	LOT902	rep1	LOT902 (Stage = nor, Fibrosis = 0)	ACKR1	0.19797648611033075	0.012100345268134001
s3_r1_bottom	LOT902	rep1	LOT902 (Stage = nor, Fibrosis = 0)	ACTA2	9.706949053281148	0.1203353354579461
s3_r1_bottom	LOT902	rep1	LOT902 (Stage = nor, Fibrosis = 0)	ADIRF	80.52350303847123	0.46879558508138786
s3_r1_bottom	LOT902	rep1	LOT902 (Stage = nor, Fibrosis = 0)	AEBP1	11.71841920837695	0.0722309
s3_r1_bottom	LOT902	rep1	LOT902 (Stage = nor, Fibrosis = 0)	AKNA	5.762797320044816	0.38914116500342594
s3_r1_bottom	LOT902	rep1	LOT902 (Stage = nor, Fibrosis = 0)	AKR1B10	0.47031977410982123	0.0348906
s3_r1_bottom	LOT902	rep1	LOT902 (Stage = nor, Fibrosis = 0)	ALKAL2	0.899738	0.0161833
s3_r1_bottom	LOT902	rep1	LOT902 (Stage = nor, Fibrosis = 0)	ANPEP	226.944	7.581868486321042
s3_r1_bottom	LOT902	rep1	LOT902 (Stage = nor, Fibrosis = 0)	ANXA13	0.8148532697002495	0.018929987996160556
s3_r1_bottom	LOT902	rep1	LOT902 (Stage = nor, Fibrosis = 0)	ANXA2	3.800290831795181	0.11803404279958933
s3_r1_bottom	LOT902	rep1	LOT902 (Stage = nor, Fibrosis = 0)	AQP1	16.364124600135064	0.44288748386311316
s3_r1_bottom	LOT902	rep1	LOT902 (Stage = nor, Fibrosis = 0)	AR	79.40637182599886	1.6127607420258354
s3_r1_bottom	LOT902	rep1	LOT902 (Stage = nor, Fibrosis = 0)	AREG	0.0725489	0.020266222442948355
s3_r1_bottom	LOT902	rep1	LOT902 (Stage = nor, Fibrosis = 0)	ATF3	2.2557138402227213	0.04417
s3_r1_bottom	LOT902	rep1	LOT902 (Stage = nor, Fibrosis = 0)	ATG7	3.7121287558258844	0.045580441684872866
s3_r1_bottom	LOT902	rep1	LOT902 (Stage = nor, Fibrosis = 0)	B3GNT3	0.8819314693124188	0.014995519902840908
s3_r1_bottom	LOT902	rep1	LOT902 (Stage = nor, Fibrosis = 0)	BACH1	11.37486367171544	0.19546140546623816
s3_r1_bottom	LOT902	rep1	LOT902 (Stage = nor, Fibrosis = 0)	BACH2	1.217178705712699	0.10823499018981211
s3_r1_bottom	LOT902	rep1	LOT902 (Stage = nor, Fibrosis = 0)	BATF	0.7611838973041655	0.016257519102584946
s3_r1_bottom	LOT902	rep1	LOT902 (Stage = nor, Fibrosis = 0)	BCL11A	0.0923301	0.011061051809521265
s3_r1_bottom	LOT902	rep1	LOT902 (Stage = nor, Fibrosis = 0)	BCL11B	0.6844674855155948	0.0726763
s3_r1_bottom	LOT902	rep1	LOT902 (Stage = nor, Fibrosis = 0)	BCL6B	1.617581476584122	0.049217968790017434
s3_r1_bottom	LOT902	rep1	LOT902 (Stage = nor, Fibrosis = 0)	BDNF	0	0.0052707
s3_r1_bottom	LOT902	rep1	LOT902 (Stage = nor, Fibrosis = 0)	BHMT	674.4155136030884	5.338405085411364
s3_r1_bottom	LOT902	rep1	LOT902 (Stage = nor, Fibrosis = 0)	BICC1	1.864872706994426	0.0304365
s3_r1_bottom	LOT902	rep1	LOT902 (Stage = nor, Fibrosis = 0)	BIRC5	0.21857849528092088	0.021453986395648626
s3_r1_bottom	LOT902	rep1	LOT902 (Stage = nor, Fibrosis = 0)	C7	54.44160783903637	0.5748035178598869
s3_r1_bottom	LOT902	rep1	LOT902 (Stage = nor, Fibrosis = 0)	CBFB	5.166277993442509	0.27526429603828756
s3_r1_bottom	LOT902	rep1	LOT902 (Stage = nor, Fibrosis = 0)	CCDC80	0.7063123857721593	0.0637681
s3_r1_bottom	LOT902	rep1	LOT902 (Stage = nor, Fibrosis = 0)	CCL19	2.080454436001779	0.042536796556078414
s3_r1_bottom	LOT902	rep1	LOT902 (Stage = nor, Fibrosis = 0)	CCL2	0.2099388115550637	0.012100345268134001
s3_r1_bottom	LOT902	rep1	LOT902 (Stage = nor, Fibrosis = 0)	CCL21	10.118012557995831	0.10697299099006806
s3_r1_bottom	LOT902	rep1	LOT902 (Stage = nor, Fibrosis = 0)	CCN1	4.071617222266274	0.1313221520204236
s3_r1_bottom	LOT902	rep1	LOT902 (Stage = nor, Fibrosis = 0)	CCN2	13.272940727660622	0.18157941426905377
s3_r1_bottom	LOT902	rep1	LOT902 (Stage = nor, Fibrosis = 0)	CD163	54.782668943368016	0.26123383434701564
s3_r1_bottom	LOT902	rep1	LOT902 (Stage = nor, Fibrosis = 0)	CD19	0.0658879	0.00749776
s3_r1_bottom	LOT902	rep1	LOT902 (Stage = nor, Fibrosis = 0)	CD24	4.3960152557447145	0.031327274252469624
s3_r1_bottom	LOT902	rep1	LOT902 (Stage = nor, Fibrosis = 0)	CD276	20.20099203815427	0.778579
s3_r1_bottom	LOT902	rep1	LOT902 (Stage = nor, Fibrosis = 0)	CD3D	1.0258366409309094	0.016999871573022615
s3_r1_bottom	LOT902	rep1	LOT902 (Stage = nor, Fibrosis = 0)	CD3E	2.576021348656212	0.0774274
s3_r1_bottom	LOT902	rep1	LOT902 (Stage = nor, Fibrosis = 0)	CD68	55.33570273128079	0.012248815762221536
s3_r1_bottom	LOT902	rep1	LOT902 (Stage = nor, Fibrosis = 0)	CD79A	0.9114708710400342	0.016480224843716248
s3_r1_bottom	LOT902	rep1	LOT902 (Stage = nor, Fibrosis = 0)	CD8A	1.7455754419844316	0.0510738
s3_r1_bottom	LOT902	rep1	LOT902 (Stage = nor, Fibrosis = 0)	CD9	4.497587099326296	0.14520414321760802
s3_r1_bottom	LOT902	rep1	LOT902 (Stage = nor, Fibrosis = 0)	CEBPA	40.72365554379228	0.6978855574584524
s3_r1_bottom	LOT902	rep1	LOT902 (Stage = nor, Fibrosis = 0)	CFTR	1.0646431418170297	0.0144759
s3_r1_bottom	LOT902	rep1	LOT902 (Stage = nor, Fibrosis = 0)	CHST4	6.561040145908945	0.15285
s3_r1_bottom	LOT902	rep1	LOT902 (Stage = nor, Fibrosis = 0)	CHST9	2.3231085253525774	0.0280609
s3_r1_bottom	LOT902	rep1	LOT902 (Stage = nor, Fibrosis = 0)	CLDN10	0.8446105519274579	0.020340457689992125
s3_r1_bottom	LOT902	rep1	LOT902 (Stage = nor, Fibrosis = 0)	CLDN23	11.071481456280765	0.20043516701817055
s3_r1_bottom	LOT902	rep1	LOT902 (Stage = nor, Fibrosis = 0)	CLEC14A	7.992885305586587	0.1678458935659569
s3_r1_bottom	LOT902	rep1	LOT902 (Stage = nor, Fibrosis = 0)	CLEC1B	8.747755569652167	0.2253782100248762
s3_r1_bottom	LOT902	rep1	LOT902 (Stage = nor, Fibrosis = 0)	COL1A1	14.776921372077407	0.4455599527566888
s3_r1_bottom	LOT902	rep1	LOT902 (Stage = nor, Fibrosis = 0)	COL1A2	9.701086125374736	0.5931396238796973
s3_r1_bottom	LOT902	rep1	LOT902 (Stage = nor, Fibrosis = 0)	CPXM2	0.11039204276698072	0.00853705
s3_r1_bottom	LOT902	rep1	LOT902 (Stage = nor, Fibrosis = 0)	CREB3L1	0.23688845126145042	0.015366696138059742
s3_r1_bottom	LOT902	rep1	LOT902 (Stage = nor, Fibrosis = 0)	CREB3L2	20.471909977425025	0.37659540825302934
s3_r1_bottom	LOT902	rep1	LOT902 (Stage = nor, Fibrosis = 0)	CUX1	8.021593927047107	0.37429411559467257
s3_r1_bottom	LOT902	rep1	LOT902 (Stage = nor, Fibrosis = 0)	CXCL6	0.6715395682221429	0.00720082
s3_r1_bottom	LOT902	rep1	LOT902 (Stage = nor, Fibrosis = 0)	CXCL8	0.079807	0.00831435
s3_r1_bottom	LOT902	rep1	LOT902 (Stage = nor, Fibrosis = 0)	DBH	25.79023267197981	0.5637424660503656
s3_r1_bottom	LOT902	rep1	LOT902 (Stage = nor, Fibrosis = 0)	DCDC2	1.4640696873657604	0.020785869172254723
s3_r1_bottom	LOT902	rep1	LOT902 (Stage = nor, Fibrosis = 0)	DCN	22.5092	0.8784256782688934
s3_r1_bottom	LOT902	rep1	LOT902 (Stage = nor, Fibrosis = 0)	DKK3	1.3299234713498578	0.0447639
s3_r1_bottom	LOT902	rep1	LOT902 (Stage = nor, Fibrosis = 0)	DNMT1	3.271202562337628	0.012174580515177768
s3_r1_bottom	LOT902	rep1	LOT902 (Stage = nor, Fibrosis = 0)	DPT	6.964566976599323	0.0991783
s3_r1_bottom	LOT902	rep1	LOT902 (Stage = nor, Fibrosis = 0)	DTNA	0.1602920499270011	0.00816588
s3_r1_bottom	LOT902	rep1	LOT902 (Stage = nor, Fibrosis = 0)	E2F1	0.5314138881551014	0.0446154
s3_r1_bottom	LOT902	rep1	LOT902 (Stage = nor, Fibrosis = 0)	E2F3	1.819013185800014	0.049589145025236266
s3_r1_bottom	LOT902	rep1	LOT902 (Stage = nor, Fibrosis = 0)	EDA2R	0.0658879	0.00846282
s3_r1_bottom	LOT902	rep1	LOT902 (Stage = nor, Fibrosis = 0)	EEF1A2	0.0998745	0.011135287056565031
s3_r1_bottom	LOT902	rep1	LOT902 (Stage = nor, Fibrosis = 0)	EFEMP1	1.4582473691350177	0.00950211
s3_r1_bottom	LOT902	rep1	LOT902 (Stage = nor, Fibrosis = 0)	EFHD1	31.562632579081193	0.6272878375198301
s3_r1_bottom	LOT902	rep1	LOT902 (Stage = nor, Fibrosis = 0)	EGR1	18.132713154500685	1.7041443311367124
s3_r1_bottom	LOT902	rep1	LOT902 (Stage = nor, Fibrosis = 0)	EHF	1.3444371537713273	0.020785869172254723
s3_r1_bottom	LOT902	rep1	LOT902 (Stage = nor, Fibrosis = 0)	ELF1	18.51524982444772	0.31861768031184745
s3_r1_bottom	LOT902	rep1	LOT902 (Stage = nor, Fibrosis = 0)	ELF2	5.281313520176947	0.2673211246046045
s3_r1_bottom	LOT902	rep1	LOT902 (Stage = nor, Fibrosis = 0)	ELF3	1.4380904583583132	0.0926456
s3_r1_bottom	LOT902	rep1	LOT902 (Stage = nor, Fibrosis = 0)	ELF4	1.876857978477972	0.0729732
s3_r1_bottom	LOT902	rep1	LOT902 (Stage = nor, Fibrosis = 0)	ELF5	0.0530153	0.00838858
s3_r1_bottom	LOT902	rep1	LOT902 (Stage = nor, Fibrosis = 0)	ELK1	17.467383968268617	0.3666478851491646
s3_r1_bottom	LOT902	rep1	LOT902 (Stage = nor, Fibrosis = 0)	ELK3	7.913468746300479	0.0348163
s3_r1_bottom	LOT902	rep1	LOT902 (Stage = nor, Fibrosis = 0)	ELK4	14.503125107372474	0.096877
s3_r1_bottom	LOT902	rep1	LOT902 (Stage = nor, Fibrosis = 0)	EOMES	1.9713	0.025982336465318407
s3_r1_bottom	LOT902	rep1	LOT902 (Stage = nor, Fibrosis = 0)	EPCAM	1.1349768631498391	0.011209522303608797
s3_r1_bottom	LOT902	rep1	LOT902 (Stage = nor, Fibrosis = 0)	EPHA2	11.657937621555973	0.390403
s3_r1_bottom	LOT902	rep1	LOT902 (Stage = nor, Fibrosis = 0)	EPHA3	3.6043683602998735	0.0512223
s3_r1_bottom	LOT902	rep1	LOT902 (Stage = nor, Fibrosis = 0)	ERF	20.59214140900533	0.6092486724881947
s3_r1_bottom	LOT902	rep1	LOT902 (Stage = nor, Fibrosis = 0)	ERG	3.338713002469223	0.0786894
s3_r1_bottom	LOT902	rep1	LOT902 (Stage = nor, Fibrosis = 0)	ETS1	18.61280426348997	0.29256110859948525
s3_r1_bottom	LOT902	rep1	LOT902 (Stage = nor, Fibrosis = 0)	ETS2	55.569457819250474	2.312205239672207
s3_r1_bottom	LOT902	rep1	LOT902 (Stage = nor, Fibrosis = 0)	ETV1	1.0747912671620217	0.061095608317020135
s3_r1_bottom	LOT902	rep1	LOT902 (Stage = nor, Fibrosis = 0)	ETV2	0.3044558734221934	0.00742352
s3_r1_bottom	LOT902	rep1	LOT902 (Stage = nor, Fibrosis = 0)	ETV3	4.200555942000312	0.26115959909997183
s3_r1_bottom	LOT902	rep1	LOT902 (Stage = nor, Fibrosis = 0)	ETV3L	0.0283632	0.011729169032915166
s3_r1_bottom	LOT902	rep1	LOT902 (Stage = nor, Fibrosis = 0)	ETV4	0.2880696669669604	0.0223448
s3_r1_bottom	LOT902	rep1	LOT902 (Stage = nor, Fibrosis = 0)	ETV5	4.802773064830367	0.14490720222943293
s3_r1_bottom	LOT902	rep1	LOT902 (Stage = nor, Fibrosis = 0)	ETV6	5.994148361046539	0.444521
s3_r1_bottom	LOT902	rep1	LOT902 (Stage = nor, Fibrosis = 0)	EVC	2.5429178596074378	0.1866274110680299
s3_r1_bottom	LOT902	rep1	LOT902 (Stage = nor, Fibrosis = 0)	FADS1	8.582366117229181	0.13228721023199255
s3_r1_bottom	LOT902	rep1	LOT902 (Stage = nor, Fibrosis = 0)	FADS3	3.728579622789334	0.2268629149657516
s3_r1_bottom	LOT902	rep1	LOT902 (Stage = nor, Fibrosis = 0)	FAM83F	0.3779678172104032	0.0481044
s3_r1_bottom	LOT902	rep1	LOT902 (Stage = nor, Fibrosis = 0)	FBLN1	1.970431878014588	0.0213798
s3_r1_bottom	LOT902	rep1	LOT902 (Stage = nor, Fibrosis = 0)	FBLN5	6.6593259239920215	0.17423012481172084
s3_r1_bottom	LOT902	rep1	LOT902 (Stage = nor, Fibrosis = 0)	FCGR3A	22.24034342133004	0.0806937
s3_r1_bottom	LOT902	rep1	LOT902 (Stage = nor, Fibrosis = 0)	FCGR3B	2.4279592543706103	0.00734929
s3_r1_bottom	LOT902	rep1	LOT902 (Stage = nor, Fibrosis = 0)	FCN2	102.45858390551805	1.657153419758008
s3_r1_bottom	LOT902	rep1	LOT902 (Stage = nor, Fibrosis = 0)	FCRL5	0.0719703	0.023458338065830333
s3_r1_bottom	LOT902	rep1	LOT902 (Stage = nor, Fibrosis = 0)	FEV	0	0.00608729
s3_r1_bottom	LOT902	rep1	LOT902 (Stage = nor, Fibrosis = 0)	FHL2	0.6652030421581299	0.0505542
s3_r1_bottom	LOT902	rep1	LOT902 (Stage = nor, Fibrosis = 0)	FLI1	2.8571662579316732	0.10133111221474178
s3_r1_bottom	LOT902	rep1	LOT902 (Stage = nor, Fibrosis = 0)	FMO2	0.8932955195382579	0.010986816562477497
s3_r1_bottom	LOT902	rep1	LOT902 (Stage = nor, Fibrosis = 0)	FOS	23.798882823049855	4.535476653385981
s3_r1_bottom	LOT902	rep1	LOT902 (Stage = nor, Fibrosis = 0)	FOSB	0.7615608567346689	0.15626519502712927
s3_r1_bottom	LOT902	rep1	LOT902 (Stage = nor, Fibrosis = 0)	FOSL1	0.0631295	0.0364495
s3_r1_bottom	LOT902	rep1	LOT902 (Stage = nor, Fibrosis = 0)	FOSL2	23.28614798929665	1.3837450048958146
s3_r1_bottom	LOT902	rep1	LOT902 (Stage = nor, Fibrosis = 0)	FOXA1	20.828032348099825	0.2662818311459918
s3_r1_bottom	LOT902	rep1	LOT902 (Stage = nor, Fibrosis = 0)	FOXM1	0.1458974647006759	0.012026110021090233
s3_r1_bottom	LOT902	rep1	LOT902 (Stage = nor, Fibrosis = 0)	FOXP3	0.6861200743056924	0.025982336465318407
s3_r1_bottom	LOT902	rep1	LOT902 (Stage = nor, Fibrosis = 0)	FOXP4	8.480958603903868	0.7119160191497244
s3_r1_bottom	LOT902	rep1	LOT902 (Stage = nor, Fibrosis = 0)	FUT4	1.9071054882036444	0.0339997
s3_r1_bottom	LOT902	rep1	LOT902 (Stage = nor, Fibrosis = 0)	FXYD2	1.2426585013897933	0.0606502
s3_r1_bottom	LOT902	rep1	LOT902 (Stage = nor, Fibrosis = 0)	GABBR1	0.9214343215978592	0.12924356510319812
s3_r1_bottom	LOT902	rep1	LOT902 (Stage = nor, Fibrosis = 0)	GABPA	12.430368590766202	0.1566363712623481
s3_r1_bottom	LOT902	rep1	LOT902 (Stage = nor, Fibrosis = 0)	GABRB3	0.30025815911591286	0.023681043806961635
s3_r1_bottom	LOT902	rep1	LOT902 (Stage = nor, Fibrosis = 0)	GABRP	0.25779112730599835	0.00972482
s3_r1_bottom	LOT902	rep1	LOT902 (Stage = nor, Fibrosis = 0)	GATA6	13.28085891090325	0.23985408319841078
s3_r1_bottom	LOT902	rep1	LOT902 (Stage = nor, Fibrosis = 0)	GATAD2A	10.774094585054305	0.0697811
s3_r1_bottom	LOT902	rep1	LOT902 (Stage = nor, Fibrosis = 0)	GEM	0.44986888190370794	0.0158863
s3_r1_bottom	LOT902	rep1	LOT902 (Stage = nor, Fibrosis = 0)	GFAP	0.0265218	0.00965058
s3_r1_bottom	LOT902	rep1	LOT902 (Stage = nor, Fibrosis = 0)	GLIS2	0.9862688201700086	0.022715985595392663
s3_r1_bottom	LOT902	rep1	LOT902 (Stage = nor, Fibrosis = 0)	GLIS3	2.6156243630898977	0.2771944124614255
s3_r1_bottom	LOT902	rep1	LOT902 (Stage = nor, Fibrosis = 0)	GLS	2.5547626686524345	0.021528221642692393
s3_r1_bottom	LOT902	rep1	LOT902 (Stage = nor, Fibrosis = 0)	GNLY	2.088889700476385	0.059759373870232335
s3_r1_bottom	LOT902	rep1	LOT902 (Stage = nor, Fibrosis = 0)	GOLM1	3.644394932834678	0.11461922143557604
s3_r1_bottom	LOT902	rep1	LOT902 (Stage = nor, Fibrosis = 0)	GPC3	0.6855996085423712	0.018261870772766652
s3_r1_bottom	LOT902	rep1	LOT902 (Stage = nor, Fibrosis = 0)	GSN	7.808879418049697	0.7609855174456542
s3_r1_bottom	LOT902	rep1	LOT902 (Stage = nor, Fibrosis = 0)	GZMK	1.5204247597715619	0.0327377
s3_r1_bottom	LOT902	rep1	LOT902 (Stage = nor, Fibrosis = 0)	HAND2	5.5659062337970395	0.12716497818597267
s3_r1_bottom	LOT902	rep1	LOT902 (Stage = nor, Fibrosis = 0)	HIC1	2.247924004563343	0.0541175
s3_r1_bottom	LOT902	rep1	LOT902 (Stage = nor, Fibrosis = 0)	HIF1A	19.177759343890212	0.13510814961965573
s3_r1_bottom	LOT902	rep1	LOT902 (Stage = nor, Fibrosis = 0)	HKDC1	0.45133897202217144	0.026279277453493476
s3_r1_bottom	LOT902	rep1	LOT902 (Stage = nor, Fibrosis = 0)	HNF4A	74.42410657615457	3.501973544042659
s3_r1_bottom	LOT902	rep1	LOT902 (Stage = nor, Fibrosis = 0)	HNF4G	7.052653637602862	0.049217968790017434
s3_r1_bottom	LOT902	rep1	LOT902 (Stage = nor, Fibrosis = 0)	HOXB4	1.6958393995758758	0.036598
s3_r1_bottom	LOT902	rep1	LOT902 (Stage = nor, Fibrosis = 0)	HSCB	9.995381121890254	0.11914757150524584
s3_r1_bottom	LOT902	rep1	LOT902 (Stage = nor, Fibrosis = 0)	HSD17B13	388.2367378360756	1.544093138510351
s3_r1_bottom	LOT902	rep1	LOT902 (Stage = nor, Fibrosis = 0)	IGHG1	NA	0.11810827804663311
s3_r1_bottom	LOT902	rep1	LOT902 (Stage = nor, Fibrosis = 0)	IGLL5	7.968004393995987	0.019078458490248085
s3_r1_bottom	LOT902	rep1	LOT902 (Stage = nor, Fibrosis = 0)	IL32	38.096702563482246	1.0497606284459073
s3_r1_bottom	LOT902	rep1	LOT902 (Stage = nor, Fibrosis = 0)	IRF1	2.6802422200331484	0.2478714898791376
s3_r1_bottom	LOT902	rep1	LOT902 (Stage = nor, Fibrosis = 0)	IRF2	13.658664017814937	0.10326122863787972
s3_r1_bottom	LOT902	rep1	LOT902 (Stage = nor, Fibrosis = 0)	IRF8	8.196067436719924	0.4108920923872496
s3_r1_bottom	LOT902	rep1	LOT902 (Stage = nor, Fibrosis = 0)	IRF9	13.61027939993738	0.0713401
s3_r1_bottom	LOT902	rep1	LOT902 (Stage = nor, Fibrosis = 0)	ITGAM	2.6074362431520184	0.0901958
s3_r1_bottom	LOT902	rep1	LOT902 (Stage = nor, Fibrosis = 0)	ITGB2	9.837504009203057	0.6782132169918542
s3_r1_bottom	LOT902	rep1	LOT902 (Stage = nor, Fibrosis = 0)	ITGBL1	1.0126420330675758	0.0253885
s3_r1_bottom	LOT902	rep1	LOT902 (Stage = nor, Fibrosis = 0)	JDP2	2.474242912710216	0.3721412934304033
s3_r1_bottom	LOT902	rep1	LOT902 (Stage = nor, Fibrosis = 0)	JUN	42.81121896095893	2.631565272454492
s3_r1_bottom	LOT902	rep1	LOT902 (Stage = nor, Fibrosis = 0)	JUNB	41.107985942402365	0.8784999135159371
s3_r1_bottom	LOT902	rep1	LOT902 (Stage = nor, Fibrosis = 0)	JUND	119.19990048102049	1.3071342299466473
s3_r1_bottom	LOT902	rep1	LOT902 (Stage = nor, Fibrosis = 0)	KCTD12	11.743332241347549	0.564262
s3_r1_bottom	LOT902	rep1	LOT902 (Stage = nor, Fibrosis = 0)	KDELR3	6.538502034736379	0.012694227244484135
s3_r1_bottom	LOT902	rep1	LOT902 (Stage = nor, Fibrosis = 0)	KLF2	18.919550157064744	0.149658
s3_r1_bottom	LOT902	rep1	LOT902 (Stage = nor, Fibrosis = 0)	KLF4	4.773794328085459	0.3026571021974375
s3_r1_bottom	LOT902	rep1	LOT902 (Stage = nor, Fibrosis = 0)	KRT19	1.300382978667208	0.027912452888456344
s3_r1_bottom	LOT902	rep1	LOT902 (Stage = nor, Fibrosis = 0)	KRT7	2.397995757492423	0.0746064
s3_r1_bottom	LOT902	rep1	LOT902 (Stage = nor, Fibrosis = 0)	KRT8	48.616998598763566	1.7715499354524527
s3_r1_bottom	LOT902	rep1	LOT902 (Stage = nor, Fibrosis = 0)	LAMC3	3.271102061475471	0.054266
s3_r1_bottom	LOT902	rep1	LOT902 (Stage = nor, Fibrosis = 0)	LDHA	130.20326016653001	2.3887417793743304
s3_r1_bottom	LOT902	rep1	LOT902 (Stage = nor, Fibrosis = 0)	LILRA4	0.13642382034826142	0.011803404279958933
s3_r1_bottom	LOT902	rep1	LOT902 (Stage = nor, Fibrosis = 0)	LRAT	4.489924286606627	0.0703008
s3_r1_bottom	LOT902	rep1	LOT902 (Stage = nor, Fibrosis = 0)	LTBP2	2.319386784235735	0.11625239687053893
s3_r1_bottom	LOT902	rep1	LOT902 (Stage = nor, Fibrosis = 0)	LUM	10.413984598731481	0.015663637126234812
s3_r1_bottom	LOT902	rep1	LOT902 (Stage = nor, Fibrosis = 0)	MAF	31.506755794671747	0.25759630724187105
s3_r1_bottom	LOT902	rep1	LOT902 (Stage = nor, Fibrosis = 0)	MAFG	6.432446903196496	0.0982875
s3_r1_bottom	LOT902	rep1	LOT902 (Stage = nor, Fibrosis = 0)	MARCO	57.70041216334708	3.2657569879493926
s3_r1_bottom	LOT902	rep1	LOT902 (Stage = nor, Fibrosis = 0)	MASP1	46.632736280645915	0.9808703191892917
s3_r1_bottom	LOT902	rep1	LOT902 (Stage = nor, Fibrosis = 0)	MEF2D	9.82863	0.6025675002542558
s3_r1_bottom	LOT902	rep1	LOT902 (Stage = nor, Fibrosis = 0)	MFAP4	12.565724230334165	0.26687571312234193
s3_r1_bottom	LOT902	rep1	LOT902 (Stage = nor, Fibrosis = 0)	MGP	2.898701390699396	0.029916804558638054
s3_r1_bottom	LOT902	rep1	LOT902 (Stage = nor, Fibrosis = 0)	MSC	0.9020371409605442	0.013213873973790504
s3_r1_bottom	LOT902	rep1	LOT902 (Stage = nor, Fibrosis = 0)	MSL2	10.58389915458048	0.30043004478612456
s3_r1_bottom	LOT902	rep1	LOT902 (Stage = nor, Fibrosis = 0)	MSLN	0.11507465217165945	0.016405989596672478
s3_r1_bottom	LOT902	rep1	LOT902 (Stage = nor, Fibrosis = 0)	MUC6	0.8082391888935566	0.21906821402615603
s3_r1_bottom	LOT902	rep1	LOT902 (Stage = nor, Fibrosis = 0)	MXI1	13.143711053519619	0.18469729464489199
s3_r1_bottom	LOT902	rep1	LOT902 (Stage = nor, Fibrosis = 0)	MYC	3.9500529121011096	0.40265197996539154
s3_r1_bottom	LOT902	rep1	LOT902 (Stage = nor, Fibrosis = 0)	NFAT5	8.027755358852179	0.5281095474693576
s3_r1_bottom	LOT902	rep1	LOT902 (Stage = nor, Fibrosis = 0)	NFE2	0.35288910685430086	0.0235326
s3_r1_bottom	LOT902	rep1	LOT902 (Stage = nor, Fibrosis = 0)	NFE2L1	67.3383	3.2353947719084917
s3_r1_bottom	LOT902	rep1	LOT902 (Stage = nor, Fibrosis = 0)	NFE2L2	17.466526231743376	0.48616663288962925
s3_r1_bottom	LOT902	rep1	LOT902 (Stage = nor, Fibrosis = 0)	NFIA	10.531497392038062	0.1334007389376491
s3_r1_bottom	LOT902	rep1	LOT902 (Stage = nor, Fibrosis = 0)	NFIL3	49.215261634529675	0.7329245940631103
s3_r1_bottom	LOT902	rep1	LOT902 (Stage = nor, Fibrosis = 0)	NFKB2	5.92594	0.183732
s3_r1_bottom	LOT902	rep1	LOT902 (Stage = nor, Fibrosis = 0)	NFYA	8.564766911650462	0.1001433482620415
s3_r1_bottom	LOT902	rep1	LOT902 (Stage = nor, Fibrosis = 0)	NFYB	5.0213044101149285	0.0536721
s3_r1_bottom	LOT902	rep1	LOT902 (Stage = nor, Fibrosis = 0)	NKG7	9.765427399100641	0.10563675654328027
s3_r1_bottom	LOT902	rep1	LOT902 (Stage = nor, Fibrosis = 0)	NPNT	0.8179273756711262	0.014178932185359474
s3_r1_bottom	LOT902	rep1	LOT902 (Stage = nor, Fibrosis = 0)	NR3C1	19.537794246476707	0.0235326
s3_r1_bottom	LOT902	rep1	LOT902 (Stage = nor, Fibrosis = 0)	NR3C2	13.678131600644205	0.5010879175454264
s3_r1_bottom	LOT902	rep1	LOT902 (Stage = nor, Fibrosis = 0)	NTRK1	0.027347401269077566	0.010838346068389963
s3_r1_bottom	LOT902	rep1	LOT902 (Stage = nor, Fibrosis = 0)	NTRK2	0.44753149901781625	0.0204147
s3_r1_bottom	LOT902	rep1	LOT902 (Stage = nor, Fibrosis = 0)	NTRK3	0.10465211507702406	0.0090567
s3_r1_bottom	LOT902	rep1	LOT902 (Stage = nor, Fibrosis = 0)	NUTF2	7.815184401330657	0.20830410320480985
s3_r1_bottom	LOT902	rep1	LOT902 (Stage = nor, Fibrosis = 0)	NYNRIN	22.756733450638627	0.5836375122580952
s3_r1_bottom	LOT902	rep1	LOT902 (Stage = nor, Fibrosis = 0)	OSGIN1	19.493422471142257	2.088311734588206
s3_r1_bottom	LOT902	rep1	LOT902 (Stage = nor, Fibrosis = 0)	PBX2	14.870205787728375	0.3816434050520055
s3_r1_bottom	LOT902	rep1	LOT902 (Stage = nor, Fibrosis = 0)	PBX3	7.591078706674519	0.0724536
s3_r1_bottom	LOT902	rep1	LOT902 (Stage = nor, Fibrosis = 0)	PCCB	35.063949426689895	2.1009317265856464
s3_r1_bottom	LOT902	rep1	LOT902 (Stage = nor, Fibrosis = 0)	PCK1	1114.4681994533141	1.1830128968894689
s3_r1_bottom	LOT902	rep1	LOT902 (Stage = nor, Fibrosis = 0)	PDGFRA	10.927407970779846	0.14126967512428837
s3_r1_bottom	LOT902	rep1	LOT902 (Stage = nor, Fibrosis = 0)	PDZK1IP1	0.3748697620115094	0.011283757550652564
s3_r1_bottom	LOT902	rep1	LOT902 (Stage = nor, Fibrosis = 0)	PGR	0.41348868688036444	0.00920517
s3_r1_bottom	LOT902	rep1	LOT902 (Stage = nor, Fibrosis = 0)	PHF19	1.309763845130025	0.0247203
s3_r1_bottom	LOT902	rep1	LOT902 (Stage = nor, Fibrosis = 0)	PLVAP	4.905158585274783	0.15418660810990378
s3_r1_bottom	LOT902	rep1	LOT902 (Stage = nor, Fibrosis = 0)	PNPLA3	53.41299481064797	3.462703098356506
s3_r1_bottom	LOT902	rep1	LOT902 (Stage = nor, Fibrosis = 0)	PODN	2.7836417452587066	0.1337719151728679
s3_r1_bottom	LOT902	rep1	LOT902 (Stage = nor, Fibrosis = 0)	POU2F1	3.5603455645656426	0.10912581315433731
s3_r1_bottom	LOT902	rep1	LOT902 (Stage = nor, Fibrosis = 0)	PPARD	5.318808773994228	0.4011672750245162
s3_r1_bottom	LOT902	rep1	LOT902 (Stage = nor, Fibrosis = 0)	PTGDS	6.259348226310662	0.22864456089480198
s3_r1_bottom	LOT902	rep1	LOT902 (Stage = nor, Fibrosis = 0)	RARG	0.9642479260807935	0.016109048608497413
s3_r1_bottom	LOT902	rep1	LOT902 (Stage = nor, Fibrosis = 0)	RASEF	0.6096116070974509	0.015366696138059742
s3_r1_bottom	LOT902	rep1	LOT902 (Stage = nor, Fibrosis = 0)	RBAK	6.601190698703015	0.0664405
s3_r1_bottom	LOT902	rep1	LOT902 (Stage = nor, Fibrosis = 0)	RBP1	7.794240466486562	0.2536618391485514
s3_r1_bottom	LOT902	rep1	LOT902 (Stage = nor, Fibrosis = 0)	REL	3.715692656324842	0.0585716
s3_r1_bottom	LOT902	rep1	LOT902 (Stage = nor, Fibrosis = 0)	RELA	12.765760900886534	0.9021809573228989
s3_r1_bottom	LOT902	rep1	LOT902 (Stage = nor, Fibrosis = 0)	RELN	40.87709806982172	0.0316242
s3_r1_bottom	LOT902	rep1	LOT902 (Stage = nor, Fibrosis = 0)	RERGL	0.5383324464149213	0.00794317
s3_r1_bottom	LOT902	rep1	LOT902 (Stage = nor, Fibrosis = 0)	REST	10.95301960005346	0.15849225243844228
s3_r1_bottom	LOT902	rep1	LOT902 (Stage = nor, Fibrosis = 0)	RFX5	5.5068816713383315	0.029100216841156615
s3_r1_bottom	LOT902	rep1	LOT902 (Stage = nor, Fibrosis = 0)	RGS2	3.851032756296396	0.023458338065830333
s3_r1_bottom	LOT902	rep1	LOT902 (Stage = nor, Fibrosis = 0)	RGS5	18.118768044619962	0.033034684934476255
s3_r1_bottom	LOT902	rep1	LOT902 (Stage = nor, Fibrosis = 0)	RUNX1	2.04993	0.027764
s3_r1_bottom	LOT902	rep1	LOT902 (Stage = nor, Fibrosis = 0)	RUNX2	0.9524787396595058	0.0384539
s3_r1_bottom	LOT902	rep1	LOT902 (Stage = nor, Fibrosis = 0)	RUNX3	1.8436368770654723	0.1080122844486808
s3_r1_bottom	LOT902	rep1	LOT902 (Stage = nor, Fibrosis = 0)	S100A6	6.686228379074719	0.0776501
s3_r1_bottom	LOT902	rep1	LOT902 (Stage = nor, Fibrosis = 0)	SHROOM3	13.295962800565855	0.1757148297525962
s3_r1_bottom	LOT902	rep1	LOT902 (Stage = nor, Fibrosis = 0)	SIX5	6.35202	0.13792908900731884
s3_r1_bottom	LOT902	rep1	LOT902 (Stage = nor, Fibrosis = 0)	SLC5A1	1.746670607093798	0.049217968790017434
s3_r1_bottom	LOT902	rep1	LOT902 (Stage = nor, Fibrosis = 0)	SLIT2	0.6835145274631308	0.0828465
s3_r1_bottom	LOT902	rep1	LOT902 (Stage = nor, Fibrosis = 0)	SMOC2	0.3249945632959128	0.0109126
s3_r1_bottom	LOT902	rep1	LOT902 (Stage = nor, Fibrosis = 0)	SNAI1	1.9912436820826411	0.047659
s3_r1_bottom	LOT902	rep1	LOT902 (Stage = nor, Fibrosis = 0)	SOX4	1.8410715371923736	0.0704492
s3_r1_bottom	LOT902	rep1	LOT902 (Stage = nor, Fibrosis = 0)	SOX7	2.29728	0.012991168232659204
s3_r1_bottom	LOT902	rep1	LOT902 (Stage = nor, Fibrosis = 0)	SOX9	1.8333959388578382	0.0646589
s3_r1_bottom	LOT902	rep1	LOT902 (Stage = nor, Fibrosis = 0)	SP1	18.602732226802747	1.145672567626454
s3_r1_bottom	LOT902	rep1	LOT902 (Stage = nor, Fibrosis = 0)	SPARCL1	10.346803145897832	0.12679380195075382
s3_r1_bottom	LOT902	rep1	LOT902 (Stage = nor, Fibrosis = 0)	SPI1	9.730387775664195	0.33183155428563793
s3_r1_bottom	LOT902	rep1	LOT902 (Stage = nor, Fibrosis = 0)	SPIB	0.11128003729855382	0.00734929
s3_r1_bottom	LOT902	rep1	LOT902 (Stage = nor, Fibrosis = 0)	SPIC	3.817490482494636	0.025536924983055806
s3_r1_bottom	LOT902	rep1	LOT902 (Stage = nor, Fibrosis = 0)	SPINT1	1.1266789603589533	0.00913094
s3_r1_bottom	LOT902	rep1	LOT902 (Stage = nor, Fibrosis = 0)	SPP1	3.721061092110032	0.0437246
s3_r1_bottom	LOT902	rep1	LOT902 (Stage = nor, Fibrosis = 0)	SPSB1	12.829957855933072	0.0979905
s3_r1_bottom	LOT902	rep1	LOT902 (Stage = nor, Fibrosis = 0)	SRF	8.080585048301877	0.6469601779864282
s3_r1_bottom	LOT902	rep1	LOT902 (Stage = nor, Fibrosis = 0)	STAT1	28.70627976790477	0.0566415
s3_r1_bottom	LOT902	rep1	LOT902 (Stage = nor, Fibrosis = 0)	STAT2	29.709245151478452	1.8092614409506862
s3_r1_bottom	LOT902	rep1	LOT902 (Stage = nor, Fibrosis = 0)	STMN2	0	0.00965058
s3_r1_bottom	LOT902	rep1	LOT902 (Stage = nor, Fibrosis = 0)	TBX2	4.162137781111747	0.2906309921763473
s3_r1_bottom	LOT902	rep1	LOT902 (Stage = nor, Fibrosis = 0)	TBX3	15.944998668228736	0.20964033765159765
s3_r1_bottom	LOT902	rep1	LOT902 (Stage = nor, Fibrosis = 0)	TCF12	10.038505486213115	0.3161679171594031
s3_r1_bottom	LOT902	rep1	LOT902 (Stage = nor, Fibrosis = 0)	TEAD1	12.04553248642327	0.2676923008398233
s3_r1_bottom	LOT902	rep1	LOT902 (Stage = nor, Fibrosis = 0)	TEAD2	1.998746307518488	0.11194675254200044
s3_r1_bottom	LOT902	rep1	LOT902 (Stage = nor, Fibrosis = 0)	TEAD3	6.016822928477431	0.3336874354617321
s3_r1_bottom	LOT902	rep1	LOT902 (Stage = nor, Fibrosis = 0)	TEAD4	0.6807158853034392	0.038899269450933846
s3_r1_bottom	LOT902	rep1	LOT902 (Stage = nor, Fibrosis = 0)	THBS2	5.643216434522917	0.11068475334225641
s3_r1_bottom	LOT902	rep1	LOT902 (Stage = nor, Fibrosis = 0)	THY1	0.4624272469782858	0.014772814161709608
s3_r1_bottom	LOT902	rep1	LOT902 (Stage = nor, Fibrosis = 0)	TM4SF1	7.8735163557629555	0.0740125
s3_r1_bottom	LOT902	rep1	LOT902 (Stage = nor, Fibrosis = 0)	TOP2A	0.3831296263768572	0.012100345268134001
s3_r1_bottom	LOT902	rep1	LOT902 (Stage = nor, Fibrosis = 0)	TP53	7.518631415996585	0.31022909739590177
s3_r1_bottom	LOT902	rep1	LOT902 (Stage = nor, Fibrosis = 0)	TREM2	0.16318531497000255	0.026205042206449706
s3_r1_bottom	LOT902	rep1	LOT902 (Stage = nor, Fibrosis = 0)	TSHZ3	0.7409362217750298	0.0598336
s3_r1_bottom	LOT902	rep1	LOT902 (Stage = nor, Fibrosis = 0)	TTC9	0.526172	0.0380084
s3_r1_bottom	LOT902	rep1	LOT902 (Stage = nor, Fibrosis = 0)	TTN	0.24530740302569393	0.051519261448374216
s3_r1_bottom	LOT902	rep1	LOT902 (Stage = nor, Fibrosis = 0)	UBD	2.998119461277732	0.053004
s3_r1_bottom	LOT902	rep1	LOT902 (Stage = nor, Fibrosis = 0)	UBE2C	0.0463162	0.019375399478423153
s3_r1_bottom	LOT902	rep1	LOT902 (Stage = nor, Fibrosis = 0)	UBP1	7.423970442240571	0.26858312380434857
s3_r1_bottom	LOT902	rep1	LOT902 (Stage = nor, Fibrosis = 0)	VCAN	0.8927497473832405	0.023606808559917866
s3_r1_bottom	LOT902	rep1	LOT902 (Stage = nor, Fibrosis = 0)	VSIG2	0.37046562520833337	0.013881991197184406
s3_r1_bottom	LOT902	rep1	LOT902 (Stage = nor, Fibrosis = 0)	VTCN1	0.27547966947364155	0.005048
s3_r1_bottom	LOT902	rep1	LOT902 (Stage = nor, Fibrosis = 0)	VWF	3.9322462722874545	0.0717112
s3_r1_bottom	LOT902	rep1	LOT902 (Stage = nor, Fibrosis = 0)	WT1	0	0.0104672
s3_r1_bottom	LOT902	rep1	LOT902 (Stage = nor, Fibrosis = 0)	YAP1	15.673219896524712	0.7563829321289407
s3_r1_bottom	LOT902	rep1	LOT902 (Stage = nor, Fibrosis = 0)	ZBTB33	10.350311941805012	0.2147625696976176
s3_r1_bottom	LOT902	rep1	LOT902 (Stage = nor, Fibrosis = 0)	ZFP57	0.0554329	0.00846282
s3_r1_bottom	LOT902	rep1	LOT902 (Stage = nor, Fibrosis = 0)	ZNF14	0.8844941472893152	0.019746575713641988
s3_r1_bottom	LOT902	rep1	LOT902 (Stage = nor, Fibrosis = 0)	ZNF219	3.5891340155435163	0.2402252594336296
s3_r1_bottom	LOT902	rep1	LOT902 (Stage = nor, Fibrosis = 0)	ZNF22	23.323744179931495	0.11142710581269408
s3_r1_bottom	LOT902	rep1	LOT902 (Stage = nor, Fibrosis = 0)	ZNF254	3.423950758259702	0.023384102818786567
s3_r1_bottom	LOT902	rep1	LOT902 (Stage = nor, Fibrosis = 0)	ZNF319	3.6094346632403354	0.12323051009265301
s3_r1_bottom	LOT902	rep1	LOT902 (Stage = nor, Fibrosis = 0)	ZNF33B	7.046585038471786	0.0881915
s3_r1_bottom	LOT902	rep1	LOT902 (Stage = nor, Fibrosis = 0)	ZNF354C	2.097276055072216	0.0218252
s3_r1_bottom	LOT902	rep1	LOT902 (Stage = nor, Fibrosis = 0)	ZNF469	0.6283893185962883	0.025908101218274637
s3_r1_bottom	LOT902	rep1	LOT902 (Stage = nor, Fibrosis = 0)	ZNF496	3.2804416654780684	0.15975425163818632
s3_r1_bottom	LOT902	rep1	LOT902 (Stage = nor, Fibrosis = 0)	ZNF652	15.083342765016758	0.0613183
s3_r1_bottom	LOT902	rep1	LOT902 (Stage = nor, Fibrosis = 0)	ZNF662	1.9785448728612633	0.0505542
s3_r1_bottom	LOT902	rep1	LOT902 (Stage = nor, Fibrosis = 0)	ZNF684	4.379323415609034	0.039121975192065145
s3_r1_bottom	LOT902	rep1	LOT902 (Stage = nor, Fibrosis = 0)	ZNF740	5.4927798774795304	0.19664916941893848
s3_r1_bottom	LOT902	rep1	LOT902 (Stage = nor, Fibrosis = 0)	ZNF79	2.1216926485891294	0.0543402
s3_r1_bottom	LOT902	rep1	LOT902 (Stage = nor, Fibrosis = 0)	ZNF8	1.4220498564413917	0.027912452888456344

[truncated: 3 more sheets: Supplementary Figure 9C, Supplementary Figure 9D, Supplementary Figure 10C]
